# Supplementary material for: Metabolomics reveals the response of hydroprimed maize to mitigate the impact of soil salinization
Source: Front Plant Sci. 2023 Jun 7;14:1109460. doi: 10.3389/fpls.2023.1109460 (PMC10282767; doi:10.3389/fpls.2023.1109460)
Supplement: Supplementary file 3 [file Table_2.xls]

#ID	name	ctrwat-1	ctrwat-2	ctrwat-3	ctrsal-1	ctrsal-2	ctrsal-3	hydsal-1	hydsal-2	hydsal-3	A_vs_C_log2FC	A_vs_C_Pvalue	A_vs_C_VIP	A_vs_C_(FC_1_Pvalue_0.05_VIP_1)_regulated	A_vs_B_log2FC	A_vs_B_Pvalue	A_vs_B_VIP	A_vs_B_(FC_1_Pvalue_0.05_VIP_1)_regulated	B_vs_C_log2FC	B_vs_C_Pvalue	B_vs_C_VIP	B_vs_C_(FC_1_Pvalue_0.05_VIP_1)_regulated	Mass Error (ppm)	Formula	m/z	Retention time (min)	KEGG_annotation	KEGG_pathway_annotation	LM_ID(lipidmaps)	CATEGORY(lipidmaps)	MAIN_CLASS(lipidmaps)	SUB_CLASS	HMDB_ID	CAS	kingdom(HMDB)	super_class(HMDB)	HMDB_taxonomy	sub_class(HMDB)	species
neg_10006	UDP-3-ketoglucose	493.781905679788	455.84982821056	535.731539432566	611.59588407823	671.989692905604	622.247892163827	621.575288615955	616.639010302531	644.782855679077	0.342215007703528	0.0187856002396665	1.04352383644645	up	0.359606250536134	0.0101382758649935	1.04115966292695	up	-0.0173912428326059	0.736858666913875	0.210774970608526	unchanged	-23.2846267541169	C15H22N2O17P2	1187.06632512289	9.9443	--	--	--	--	--	--	--	--	--	--	--	--	--
neg_10010	(S)-Dihydroorotate	373.338185450351	364.563973301293	388.55754987621	449.021809331926	464.188777061133	447.972658143454	485.771648918272	489.490039183463	476.931896576556	0.366438072654748	0.000781076323853697	1.10172757920335	up	0.273065585719819	0.00122518697248136	1.10304971560566	up	0.0933724869349285	0.0117463263043706	1.07177503296625	up	-32.5467024576539	C5H6N2O4	179.00228105515	9.9443	C00337	Pyrimidine metabolism(ko00240);;Metabolic pathways(ko01100);;Biosynthesis of cofactors(ko01240)	--	--	--	--	HMDB0003349	5988-19-2	Organic compounds	Organic acids and derivatives	Carboxylic acids and derivatives	--	Microbe,Animals
neg_10011	Phthalate 3,4-cis-dihydrodiol	2052.61769499429	1975.09937863529	2109.36205174655	2416.59541757258	2443.69279593564	2409.34688976738	2564.74623465486	2528.31775356355	2560.80262623119	0.318636574808218	0.00337209314473102	1.09926405390554	up	0.244330766136544	0.00715707776238513	1.10544160077065	up	0.0743058086716745	0.00124172353628123	1.13060805005731	up	-1.84186996401449	C8H8O6	235.001120840825	9.93715	--	--	--	--	--	--	--	--	--	--	--	--	--
neg_10023	Mestranol	45.3005548889885	33.9391414870796	107.304990720104	812.372197033073	248.040734210735	1878.55734765648	322.008574048996	433.954310022881	32.7847239106989	2.08004245294697	0.232328167570143	0.709172153978933	unchanged	3.97771759239684	0.194711087920649	0.782206099346535	unchanged	-1.89767513944986	0.269820600762582	0.685990783355212	unchanged	7.18326006523303	C21H26O2	665.389219413883	9.9586	--	--	--	--	--	--	--	--	--	--	--	--	--
neg_1004	1-Aminocyclohexanecarboxylic acid	353.217524671404	343.21413434259	405.64307396228	861.989897556627	1278.65933726522	1370.09839927032	1547.45471125419	1518.61313218951	886.768267925495	1.84266608272068	0.046788132598398	1.01333770711697	up	1.67155623546913	0.0342037220873042	1.05233536201495	up	0.171109847251546	0.61218296427044	0.310051088269098	unchanged	9.47579267422108	C7H13NO2	188.094187465864	0.733133333333333	--	--	--	--	--	--	HMDB0243822	2756-85-6	Organic compounds	Organic acids and derivatives	Carboxylic acids and derivatives	--	Animals
neg_10054	Oxyphencyclimine	3359.46601905533	3222.4823770914	3623.46527779334	916.402891212266	985.482019596466	1140.16435685025	781.057860733691	774.880887754032	786.445087512055	-2.12328525451544	0.0019953776716786	1.10889210501881	down	-1.74621923924254	0.00029412525188032	1.12301530998199	down	-0.377066015272901	0.0715200030726131	1.01243581230454	unchanged	-0.770578794704491	C20H28N2O3	379.181252168929	9.96575	C07851	--	--	--	--	--	HMDB0014527	125-53-1	Organic compounds	Organoheterocyclic compounds	Diazines	--	Animals
neg_10058	Lys-Lys-OH	92430.1596744429	87175.2559546279	96162.5365090087	28648.5336391657	30659.0470279461	34195.3347015858	25191.4626057569	24482.2111678332	24612.449185551	-1.89229016848263	0.00140786557748836	1.10996946977635	down	-1.56037155322045	0.000138767001523786	1.12442226821426	down	-0.331918615262178	0.0561241303331704	1.03677292143855	unchanged	-8.75014719111228	C17H26N4O6	381.174613961323	9.97291666666667	--	--	--	--	--	--	--	--	--	--	--	--	--
neg_1006	C20818	290.243262152793	296.638552709438	304.28192123373	649.736889871843	665.231791103695	687.356127777984	501.468702327732	503.812356765581	503.586452168738	0.75970370132194	0.000259118719761948	1.11243421347301	up	1.16791358935641	0.00022472992138861	1.12801892986387	up	-0.408209888034471	0.00422930501456206	1.15332825480638	down	-11.7022351296904	C10H16N2O3S	265.05997482432	0.733133333333333	--	--	--	--	--	--	--	--	--	--	--	--	--
neg_1007	cAMP	3501.34595844252	3384.3119669526	3470.68120978852	3357.2404403635	3213.16947119367	3444.75370423821	1892.61730405619	1859.08395487149	1917.13209990966	-0.869390349126877	4.79566336284222e-05	1.11195772414203	down	-0.048328124148195	0.231627551817735	0.676359649378648	unchanged	-0.821062224978682	0.00128552498986104	1.15815473794353	down	5.09070607764541	C10H12N5O6P	328.046918433862	0.733133333333333	C00575	Purine metabolism(ko00230);;Metabolic pathways(ko01100);;Endocrine resistance(ko01522);;Biofilm formation - Pseudomonas aeruginosa(ko02025);;Biofilm formation - Escherichia coli(ko02026);;MAPK signaling pathway(ko04010);;Ras signaling pathway(ko04014);;Rap1 signaling pathway(ko04015);;Calcium signaling pathway(ko04020);;cGMP-PKG signaling pathway(ko04022);;cAMP signaling pathway(ko04024);;Chemoki…	--	--	--	--	HMDB0000058	60-92-4	Organic compounds	Nucleosides, nucleotides, and analogues	Purine nucleotides	--	Microbe,Animals
neg_10073	4'-Apo-beta,psi-caroten-4'-al	181927.786808484	176454.367239259	190947.38461673	4847.95753429646	4275.42507181927	5142.80676380368	2306.53228920214	2634.80784165057	2467.13472104967	-6.21235148840898	0.000543549590421016	1.11213414797191	down	-5.26699993654553	0.000538131618584033	1.12894117783917	down	-0.945351551863447	0.00638414446451857	1.13220274436528	down	14.3418783207531	C35H46O	481.354507537577	9.97291666666667	C19892	Carotenoid biosynthesis(ko00906);;Metabolic pathways(ko01100);;Biosynthesis of secondary metabolites(ko01110)	LMPR01070596	Prenol Lipids [PR]	Isoprenoids [PR01]	C40 isoprenoids (tetraterpenes) [PR0107]	--	--	--	--	--	--	--
neg_10079	3-Hydroxyechinenone	5282.91281606049	4674.58349311222	5511.40438379583	891.700670770934	167.737863441565	2273.44442305778	112.796429495466	173.145669997311	79.8208508651649	-5.40231791824602	0.00221775884577097	1.10776941585845	down	-2.21452811489574	0.0128726716879939	1.07335575190561	down	-3.18778980335027	0.250322440446957	0.72846649002536	unchanged	4.08100427919035	C40H54O2	1191.84188289659	9.97291666666667	--	--	--	--	--	--	--	--	--	--	--	--	--
neg_10088	12-Demethyl-11,12-dehydropaspaline	73.0182899089697	59.2769275236002	331.384404140294	61.6232325150846	329.792832629379	424.526095825756	393.607014406256	508.759359657666	21.2747375421515	0.994204066860909	0.432469207440409	0.454469796470526	unchanged	0.815338566100811	0.451085388579441	0.437120453604514	unchanged	0.178865500760098	0.854738845124458	0.113393002546555	unchanged	-5.84001191052532	C27H35NO2	869.542676207103	9.97291666666667	--	--	--	--	--	--	--	--	--	--	--	--	--
neg_10089	Glycocholate	1013.31699392509	1052.65466929965	1339.36363803646	16.6008754197478	1.72239089628244	20.3684645388954	1.60282690122348e-07	1.93883335889136	4.21138514465023	-9.11294343801185	0.00811736990595378	1.09559153760757	down	-6.45962777936686	0.00812898047174692	1.11173013300084	down	-2.653315658645	0.192708268063294	0.794554150386811	unchanged	10.4011704816247	C26H43NO6	929.620479287604	9.97291666666667	--	--	--	--	--	--	--	--	--	--	--	--	--
neg_10108	Phoenicoxanthin	638.449687416777	615.358736717377	717.049395753635	88.4277804511551	89.8055328024469	126.749900147723	51.7231486940191	49.741318043552	49.7290035758305	-3.70435596288953	0.00255514189359956	1.10768257011154	down	-2.6920219598247	0.000930117797009167	1.12218165423695	down	-1.01233400306482	0.0546649218682789	1.04544052029925	unchanged	15.9265343423042	C40H52O3	579.393612721795	9.98721666666667	--	--	--	--	--	--	HMDB0248021	--	Organic compounds	Lipids and lipid-like molecules	Prenol lipids	--	Animals
neg_1015	Pelargonidin 3-O-(6-caffeoyl-beta-D-glucoside)	323.912750558455	357.036702012377	344.290221913752	522.113133663969	546.171032991543	530.567462864974	440.076655489036	421.626737756043	409.359501123268	0.310074205233056	0.00343954915734912	1.05965814238877	up	0.641074851696489	0.00015997592909946	1.12142715094416	up	-0.331000646463433	0.00084421108362305	1.13865127153261	down	1.42446384426997	C30H27O13+	594.138737250941	0.733133333333333	--	--	--	--	--	--	--	--	--	--	--	--	--
neg_1022	Lauroyl-CoA	152.541752135584	146.719230180391	151.276259075231	79.0024801064265	72.6504096769869	94.2990477167019	138.192383026758	94.5498142082482	114.016851095048	-0.377712835362776	0.108626296587958	0.897256753840775	unchanged	-0.873269944068209	0.00573906503919134	1.10914984375823	down	0.495557108705433	0.0991357828454129	0.888605494695154	unchanged	-13.7223755960318	C33H58N7O17P3S	994.267450778265	0.725983333333333	--	--	--	--	--	--	HMDB0253993	--	Organic compounds	Organoheterocyclic compounds	Lactams	--	Animals
neg_103	(R)-2-Methylmalate	109.279353655346	118.603022873027	157.811939676082	18.4737319364891	27.3296020265598	29.8001302427954	48.4755344691965	50.1790005385874	27.6990689164491	-1.60999107162621	0.0148684509859296	1.04002393864974	down	-2.35093363939374	0.0161272146595089	1.08400108507762	down	0.740942567767533	0.129271358598268	0.845011582757849	unchanged	2.71429298772248	C5H8O5	341.073353211243	0.5265	--	--	--	--	--	--	--	--	--	--	--	--	--
neg_1030	Maltose 6'-phosphate	404.084089058787	446.748567783209	190.010243253353	720.46942611085	485.826375117833	453.715880279862	296.45643638106	313.351680236258	392.844889944631	-0.0539299202944325	0.891748722556029	0.0831750590643099	unchanged	0.673441062355626	0.149153015496545	0.75204466857004	unchanged	-0.727370982650059	0.108432698018876	0.901868854700512	unchanged	-1.22563699274674	C12H23O14P	467.080227591473	0.740283333333333	--	--	--	--	--	--	--	--	--	--	--	--	--
neg_1032	Medicarpin 3-O-glucoside-6'-malonate	2004.05992565357	2085.13548450393	1181.79719804607	1671.45209034508	1470.46539556145	1445.03608803236	1266.15668223865	1342.70873807226	1295.41218741018	-0.433019031715505	0.254682943724725	0.688206223271041	unchanged	-0.20053836339579	0.515563591314987	0.404788501252584	unchanged	-0.232480668319715	0.0752740062931255	0.970846369837894	unchanged	1.96557241932098	C25H26O12	553.112846015002	0.740283333333333	--	--	--	--	--	--	--	--	--	--	--	--	--
neg_1039	2-Hydroxyparaconate	253.319007253863	274.4888310677	196.131904418705	512.783414049683	503.638972697801	484.641391668775	200.585735610861	178.108800619224	186.05267116671	-0.358264387622243	0.143249815342114	0.821164258344035	unchanged	1.05204375223169	0.00404007207587154	1.10995372964006	up	-1.41030813985393	1.2387582592329e-05	1.16049738010829	down	13.1242553300716	C5H6O5	145.016163281975	0.754566666666667	--	--	--	--	--	--	--	--	--	--	--	--	--
neg_1041	Carnosine	208.852728766114	227.698190363283	259.707064206055	623.224405246263	672.374840446365	622.505488145179	571.839865767099	592.433386079944	596.521644635004	1.33853299912896	0.000232911385451236	1.10843268239319	up	1.46198762796965	5.63041472353305e-05	1.12355453416172	up	-0.123454628840686	0.0682569098287114	0.954888896482785	unchanged	-0.648276525875964	C9H14N4O3	261.075845047265	0.754566666666667	C00386	Histidine metabolism(ko00340);;beta-Alanine metabolism(ko00410);;Metabolic pathways(ko01100)	--	--	--	--	HMDB0000033	305-84-0	Organic compounds	Organic acids and derivatives	Peptidomimetics	--	Microbe,Animals
neg_1042	Deacetoxycephalosporin C	318.476811154648	317.344136957908	359.589374051922	736.411880227072	940.131588285621	820.314187665848	934.123248693164	919.271990317304	687.074990695041	1.35173230552572	0.0206932865604878	1.06192746077236	up	1.32675032413709	0.0104718474097381	1.09846236879511	up	0.0249819813886253	0.89144004089882	0.0857556294689396	unchanged	-22.8748651761284	C14H19N3O6S	773.198887635185	0.747433333333333	--	--	--	--	--	--	--	--	--	--	--	--	--
neg_1061	3-Dehydroshikimic acid	29.7978849180029	27.8889526788582	26.582713456921	48.4495782694764	45.8234465457607	46.8730054382976	42.6602471782099	37.5684447224834	41.3541421578852	0.52885620871055	0.00439987584438507	1.06965678249796	up	0.744105209055762	0.000123744309657809	1.12121911330507	up	-0.215249000345212	0.0326953439423744	1.03080085229727	down	-0.528265258341169	C7H8O5	171.029806041098	0.761733333333333	--	--	--	--	--	--	--	--	--	--	--	--	--
neg_1066	Pregabalin	21.4518700632029	23.2562942360969	22.0726530764447	37.5610539826341	33.459575019635	31.4075351862951	76.2073985975871	64.5921169784816	83.1653249808336	1.74576660975395	0.00998372633435264	1.08973778144317	up	0.617106804182528	0.0162381479678438	1.07703312476906	up	1.12865980557142	0.0110070416213822	1.11959265269998	up	1.08384216803825	C8H17NO2	194.095502556502	0.761733333333333	--	--	--	--	--	--	HMDB0014375	148553-50-8	Organic compounds	Organic acids and derivatives	Carboxylic acids and derivatives	--	Animals
neg_1067	2-Hydroxymuconate	189.699860779746	202.943951419585	181.160646417923	168.5855589408	149.342064937458	145.734353294513	224.746981999549	231.905633857192	227.552043283886	0.253868749990106	0.020023739495213	1.04673932872359	up	-0.307485755633688	0.0185760280065432	1.00393356035373	down	0.561354505623794	0.0057411031353564	1.1405813153407	up	14.2901138641391	C6H6O5	203.021984305781	0.761733333333333	--	--	--	--	--	--	--	--	--	--	--	--	--
neg_1073	Albuterol	45.1252606392288	56.3043615328763	59.127402908243	278.404258009873	251.009929626483	264.486901120331	795.961603115637	745.472217934287	902.537809569459	3.92806984274307	0.00344869391097596	1.10500018980922	up	2.30587348407559	0.000142340679608361	1.12606997721689	up	1.62219635866748	0.00584595014991516	1.14656021554286	up	0.232382656656684	C13H21NO3	260.126866931761	0.761733333333333	C11770	--	--	--	--	--	HMDB0001937	18559-94-9	Organic compounds	Benzenoids	Benzene and substituted derivatives	--	Animals
neg_1075	N2-Succinyl-L-arginine	2365.66678567757	2558.08208897238	2386.58378527908	3211.17765712264	3093.56445717884	2464.60430203323	2826.28116598488	2898.1442080352	3116.20734344095	0.274212567766086	0.0113990290617829	1.02732103370991	up	0.262532263762735	0.163898992342981	0.804522617549569	unchanged	0.0116803040033513	0.930565090790992	0.0576049586055326	unchanged	10.1289720409032	C10H18N4O5	295.105164146268	0.761733333333333	--	--	--	--	--	--	--	--	--	--	--	--	--
neg_1077	Racanisodamine	1.60282690122348e-07	3.59504256282808	0.142256989930739	40.1172599788087	37.4406478140183	22.8763380053293	102.522426417335	136.167341129644	158.239250787343	6.73074096183717	0.0145588455959193	1.08081892225743	up	4.74811120381369	0.0223126732872417	1.06975773398677	up	1.98262975802348	0.0178090192681948	1.09970227039029	up	-4.63822058339554	C17H23NO4	304.154016376695	0.761733333333333	--	--	--	--	--	--	HMDB0244793	1000301-24-1	Organic compounds	Alkaloids and derivatives	Tropane alkaloids	--	Animals
neg_1096	C20916	245.831916679488	232.770409609597	223.887521181828	512.090992051272	500.82113914284	451.269578558003	1024.89279256591	1000.17069856973	1099.5879655395	2.15314599097953	0.00089224646963263	1.11013451903836	up	1.05954532745016	0.00256827721160446	1.11677528699397	up	1.09360066352938	0.000293392181633492	1.15403215156415	up	5.33541221796382	C11H19N3O5	318.132130865851	0.768883333333333	--	--	--	--	--	--	--	--	--	--	--	--	--
neg_1102	4-Isopropenyl-2-oxy-cyclohexanecarboxyl-CoA	99.9010892531311	87.2981719380855	108.224394299077	84.675321849963	112.5625712371	131.452184700274	72.2673246152594	53.5734289172012	43.9541367723541	-0.798992307770606	0.0181987617016787	0.999192696302829	unchanged	0.153942554437641	0.514428278991255	0.395258933252761	unchanged	-0.952934862208247	0.0387490883924694	0.997384045527334	unchanged	38.4275894250845	C31H48N7O18P3S	976.232925215526	0.768883333333333	--	--	--	--	--	--	--	--	--	--	--	--	--
neg_1103	3-Hydroxy-2,6-dimethyl-5-methylene-heptanoyl-CoA	73.8708565739442	88.5354943980676	79.8925931713703	29.5665537573838	80.0403046421743	38.7032807677187	8.14773160695385	10.1172373879344	24.6837420919347	-2.49610137693044	0.00071686017065371	1.09140982520997	down	-0.708170887555527	0.174247152077951	0.788106885001468	unchanged	-1.78793048937492	0.141594073899014	0.849717357596486	unchanged	2.08119951532437	C31H52N7O18P3S	980.230388014039	0.768883333333333	C11947	Limonene and pinene degradation(ko00903)	LMFA07050205	Fatty Acyls [FA]	Fatty esters [FA07]	Fatty acyl CoAs [FA0705]	HMDB0004601	--	Organic compounds	Lipids and lipid-like molecules	Fatty Acyls	--	Animals
neg_1111	3-Dimethylallyl-4-hydroxybenzoate	624.950932495566	654.40075202103	626.827537249804	1026.67524324033	1074.40444170671	987.752929028489	1725.37684678701	1676.1799792985	1641.65177632185	1.40365813084414	0.000105856297368515	1.11192255716092	up	0.69637792249007	0.00151489069100306	1.11987038535926	up	0.707280208354073	4.88335410926309e-05	1.1568394515338	up	3.69636624958594	C12H14O3	251.093258977654	0.783183333333333	--	--	--	--	--	--	--	--	--	--	--	--	--
neg_1119	2'-Deoxycytidine diphosphate (dCDP)	278.369730410167	310.474944674494	203.487860803097	118.645323251862	108.861799408796	76.4556691987843	117.874442431602	148.597146236091	134.915225367311	-0.98111282196245	0.045705441994553	0.993505657268492	unchanged	-1.38221131152747	0.0234981800827368	1.04229049452772	down	0.401098489565016	0.113168973733279	0.841577155213723	unchanged	8.00212416758558	C9H15N3O12P2	418.009172752994	0.776033333333333	--	--	--	--	--	--	--	--	--	--	--	--	--
neg_1138	2,5-Dioxopentanoate	2465.62385675571	2476.24091554989	2814.29463499582	3154.54667199904	3071.08925919381	2783.41497352177	2046.28389247412	2060.6165490797	2221.93672734561	-0.293402004595803	0.0353038460947237	0.981419541834569	unchanged	0.216032672916473	0.0598923890336956	0.895915599897563	unchanged	-0.509434677512276	0.00609870994711332	1.11930796021947	down	11.5359046081823	C5H6O4	129.020832213214	0.790316666666667	C00433	Pentose and glucuronate interconversions(ko00040);;Ascorbate and aldarate metabolism(ko00053);;D-Amino acid metabolism(ko00470);;Metabolic pathways(ko01100)	--	--	--	--	HMDB0060365	--	Organic compounds	Organic acids and derivatives	Keto acids and derivatives	--	Animals
neg_1139	2-Amino-5-oxohexanoate	1241.52403926389	1338.26642806206	1213.36481726674	1817.61481581544	1823.34110823005	1662.44582525631	4559.25407746218	4508.64912518471	4771.99631237037	1.86736312912833	6.4440835233898e-05	1.11172888209299	up	0.483519607245216	0.00219391192185997	1.09427822336973	up	1.38384352188311	2.89316978167244e-05	1.16065974850064	up	37.6343562349154	C6H11NO3	180.068047980318	0.790316666666667	--	--	--	--	--	--	--	--	--	--	--	--	--
neg_1140	3-Amino-2,3-dideoxy-scyllo-inosose	34.908988809995	29.0447643577361	30.4911620284798	37.5343462164762	33.2854336552172	32.5381126667135	50.8290501993725	53.7304523639633	47.4755702565115	0.686859145144941	0.00161061770315558	1.07722451912268	up	0.130103528170721	0.276122630223708	0.603867262536583	unchanged	0.55675561697422	0.00263770107763464	1.1162776502812	up	8.94159146654641	C6H11NO4	160.062971615288	0.790316666666667	--	--	--	--	--	--	--	--	--	--	--	--	--
neg_1141	Aconitic acid	5169.85015732451	5381.27888937282	5037.24446130049	6737.68368695333	6555.81767763974	6046.24867999114	5233.83639422828	5144.0583404588	5514.50381683659	0.0278664740908044	0.536594914943679	0.355462117100582	unchanged	0.311098743926465	0.0134534142214386	1.06053091278335	up	-0.283232269835661	0.0154923541438302	1.07603781304525	down	7.32543313570108	C6H6O6	173.01043622356	0.790316666666667	--	--	--	--	--	--	HMDB0247961	--	Organic compounds	Organic acids and derivatives	Carboxylic acids and derivatives	--	Animals
neg_1145	Uridine	1285.76918459854	1281.76841550804	1231.81786570899	651.596471387702	629.914144205164	562.30794442967	642.596586294137	648.448399565994	754.452814824798	-0.893302710106999	0.000900274232575365	1.10295272601091	down	-1.04305800103159	0.000108421491880369	1.1248479297451	down	0.149755290924595	0.217143998190075	0.694717405976046	unchanged	7.96730126341402	C9H12N2O6	243.064204255323	0.790316666666667	--	--	--	--	--	--	--	--	--	--	--	--	--
neg_1155	Petunidin-3-(p-coumaroyl)-rutinoside-5-glucoside	53.7347409889802	40.5889682434317	57.3593752360424	51.8674883717126	47.4643145522696	52.6270359052642	22.4110821443064	41.122890493576	35.9008445164003	-0.609237200983222	0.0829098981886338	0.839953843882194	unchanged	0.00262038623565131	0.98760240179974	0.0103737398491702	unchanged	-0.611857587218873	0.0782784299350919	0.969903965799433	unchanged	15.844538856021	C43H49O23+	978.279452868042	0.790316666666667	--	--	--	--	--	--	--	--	--	--	--	--	--
neg_1176	Maltoheptaose	53.0218880190791	64.1860376702762	54.2042509824881	76.6960570910689	72.9752019257738	82.0072481187292	50.6001857866347	50.6284605396981	42.6324927247434	-0.252792666259241	0.112187501853015	0.801765021499801	unchanged	0.434654612918585	0.0124959080704916	1.03477709523337	up	-0.687447279177825	0.00143214880992978	1.12748854950769	down	-42.2819677253026	C42H72O36	1197.32980657534	0.804633333333333	--	--	--	--	--	--	HMDB0013000	137767-17-0	Organic compounds	Organic oxygen compounds	Organooxygen compounds	--	Animals
neg_1180	L-Gulonic γ-lactone	99.5903933292235	95.64557525572	63.1331022611322	90.7977238880184	84.6376760064735	61.4958449434084	99.210335463029	112.148574511007	120.502775561327	0.361148698893528	0.156531378649684	0.760820011608968	unchanged	-0.124964912833294	0.65157374554816	0.268875014217653	unchanged	0.486113611726822	0.0500633918793281	0.959963452683118	unchanged	3.07282433272941	C6H10O6	177.041008715482	0.797483333333333	--	--	--	--	--	--	--	--	--	--	--	--	--
neg_1184	Thioctic acid	168.646092327865	172.788344902054	156.179384353032	269.261803418745	242.333919882379	229.405460248835	222.70470125456	220.533791108095	242.70674375067	0.463066842469269	0.00283604167757757	1.07327579109301	up	0.574449288929207	0.010713835768561	1.07796920054448	up	-0.111382446459938	0.265615178481053	0.646794454796833	unchanged	9.43533812383698	C8H14O2S2	205.038189346395	0.804633333333333	C00725	--	--	--	--	--	HMDB0251530	--	Organic compounds	Organoheterocyclic compounds	Dithiolanes	--	Animals
neg_1187	Cys-Gly	41.9912134657246	46.1387835301431	37.5093921177975	90.4360663720655	79.5496621065658	72.1842299341188	69.0089531538377	64.4385028006018	88.3472123636142	0.819935851812043	0.037276989529216	1.00218578197343	up	0.946731073986886	0.00824737516090868	1.08185875365186	up	-0.126795222174843	0.498259278464597	0.408511235394095	unchanged	-14.9709048782194	C5H10N2O3S	223.036750620913	0.804633333333333	C01419	Glutathione metabolism(ko00480);;Metabolic pathways(ko01100)	--	--	--	--	HMDB0000078	19246-18-5	Organic compounds	Organic acids and derivatives	Carboxylic acids and derivatives	--	Microbe,Animals
neg_1188	4-Amino-4-deoxychorismate	9.11041776486323	11.4635884788572	10.4042440781895	18.0381631363158	21.7046294441885	14.7783341674892	13.6191084949225	15.8405803578674	14.9659058290471	0.520135426547914	0.00885206132515871	1.02705316643764	up	0.815559715789697	0.0473228770761693	0.994907515078381	unchanged	-0.295424289241783	0.229154152259038	0.72508590571041	unchanged	-7.66941114319701	C10H11NO5	224.054719917149	0.804633333333333	C11355	Folate biosynthesis(ko00790);;Biosynthesis of cofactors(ko01240)	--	--	--	--	HMDB0304170	--	Organic compounds	Organic acids and derivatives	Carboxylic acids and derivatives	--	Microbe,Animals
neg_1195	1-NM-PP1	144.952088384463	150.439216395385	117.573751268679	401.137414995825	471.389017127788	416.90434161284	1570.3631274094	1652.39998734327	1480.68955297382	3.50962857104049	0.000799597707905816	1.11067442861592	up	1.64264270548279	0.00140846044609242	1.11583301454947	up	1.8669858655577	0.000435745263663539	1.15815895843304	up	-7.77275585535001	C20H21N5	330.169845086551	0.797483333333333	--	--	--	--	--	--	--	--	--	--	--	--	--
neg_1215	8-Demethyl-8-alpha-L-rhamnosyltetracenomycin C	629.587203230107	662.162249175828	589.709706738474	542.133994996431	524.193008375255	535.787547322944	508.143338166716	503.854805934544	515.087772187782	-0.301070740405866	0.0276171806347351	1.04801224664614	down	-0.231874669464367	0.040205219471417	1.02547400003793	down	-0.0691960709414988	0.0220960093623362	1.04312937384711	down	-7.95481363251516	C28H28O15	625.112682167818	0.804633333333333	--	--	--	--	--	--	--	--	--	--	--	--	--
neg_1220	Premithramycin A2'	752.987273761956	813.171720798998	741.028080181175	892.610177237026	916.227112154678	903.408687856783	806.685682844062	745.759070180363	777.495402483859	0.0141579122575738	0.803465413962564	0.145430018448024	unchanged	0.233353036879306	0.0190513765099686	1.06797617541862	up	-0.219195124621732	0.0104076367790869	1.11531740020838	down	-21.1649099939721	C33H38O15	695.181468503786	0.804633333333333	--	--	--	--	--	--	--	--	--	--	--	--	--
neg_1229	Cobalt-precorrin 6	106.885648478804	154.217139099898	107.48844300701	154.46409644665	166.122338781972	205.27247010438	112.780657816534	166.6765107676	182.003075807234	0.324184615318688	0.307684843186014	0.566499437273592	unchanged	0.512654010715856	0.0753563726916785	0.866288149215407	unchanged	-0.188469395397168	0.459583116889886	0.444903413885992	unchanged	6.8235041991108	C44H53CoN4O16+	951.278073078613	0.804633333333333	--	--	--	--	--	--	--	--	--	--	--	--	--
neg_1233	Methylmalonate	75.1686685306974	75.5019193457424	78.7968706442411	31.0939713261832	27.2271519013366	24.6703356396896	26.6553742307914	31.1375029432903	34.6920455787598	-1.31099947893957	0.000456671448730966	1.10618659691067	down	-1.4672548020755	9.55655590050868e-05	1.12573680480714	down	0.156255323135932	0.35100841763435	0.54576526563926	unchanged	16.5830419898298	C4H6O4	117.021289478867	0.811783333333333	--	--	--	--	--	--	--	--	--	--	--	--	--
neg_1236	Scopolamine	59.0347347807532	44.1822967567617	40.3254385189003	162.910427402234	174.394564162137	156.003361322826	501.961165183009	492.66512448411	506.199569291224	3.38620703373522	1.23835395269869e-06	1.11283785659961	up	1.78101206410074	0.000121365753836046	1.12026165211633	up	1.60519496963449	2.23374714247947e-06	1.16240143754283	up	16.1311315358186	C17H21NO4	302.14467182958	0.811783333333333	C01851	--	--	--	--	--	HMDB0003573	51-34-3	Organic compounds	Organic acids and derivatives	Hydroxy acids and derivatives	--	Animals
neg_1237	Bialaphos	562.985326164881	631.305388384808	501.974827696224	474.333651091963	468.514445308101	449.652721533975	358.178357765552	327.011593363068	377.235693973767	-0.675000158218804	0.0189413069150516	1.04114817605768	down	-0.284683859596134	0.10820092310436	0.903500832879526	unchanged	-0.39031629862267	0.00699922266146099	1.11448979905964	down	15.4349216860443	C11H22N3O6P	358.081299577282	0.811783333333333	--	--	--	--	--	--	HMDB0249177	--	Organic compounds	Organic acids and derivatives	Carboxylic acids and derivatives	--	Animals
neg_1239	6-O-Methyl-N-deacetylisoipecoside aglycon	154.5072853019	166.091835678733	134.834273970364	235.406121444743	220.77722676857	194.272096249211	322.707793501796	345.235279930576	389.778288787768	1.21564763826882	0.0034230908819466	1.08820733727264	up	0.514210155273324	0.0146796863276409	1.02469601090775	up	0.7014374829955	0.00741420018975627	1.10148404977852	up	6.99406449748588	C20H25NO6	396.145479294411	0.811783333333333	--	--	--	--	--	--	--	--	--	--	--	--	--
neg_1245	Cobalt-precorrin 7	115.502198878222	145.781390712463	165.480759965487	110.709473022475	179.556938417233	147.221602531884	223.66221963347	194.889354373655	175.592957784555	0.477374260829383	0.0505282752195253	0.901613233560884	unchanged	0.0358038280583849	0.892249318619398	0.0817923735057789	unchanged	0.441570432770998	0.106001689267566	0.852034098461092	unchanged	-8.52032776769166	C44H57CoN4O14+	945.287114828919	0.811783333333333	--	--	--	--	--	--	--	--	--	--	--	--	--
neg_1258	Imidazole-4-acetaldehyde	148.468183087188	159.160619096153	156.06500335589	168.634305083501	158.795707975982	139.173269991468	193.235425475911	229.525487584421	240.354714973065	0.51608800227345	0.0375755833501748	1.01964258052394	up	0.00902400429845126	0.924030378952238	0.0584314740514406	unchanged	0.507063997974998	0.0246364239241307	1.03702593847547	up	-8.28938992275632	C5H6N2O	279.108052181383	0.833233333333333	C05130	Histidine metabolism(ko00340);;Metabolic pathways(ko01100)	--	--	--	--	HMDB0003905	645-14-7	Organic compounds	Organoheterocyclic compounds	Azoles	--	Animals
neg_1262	2,3-Dinor-11b-PGF2a	234.665524899275	259.800348207241	156.73387566103	440.922698829312	611.887466098519	625.309226037679	2465.77575548032	2417.33646681111	1613.34308485482	3.31848069990548	0.0185078455189585	1.07068447437495	up	1.36567331284028	0.0142900066101691	1.05271367215025	up	1.9528073870652	0.0241643158826419	1.09734334009579	up	1.85574075452043	C18H30O6	363.179541541812	0.826066666666667	--	--	--	--	--	--	HMDB0002277	--	Organic compounds	Lipids and lipid-like molecules	Fatty Acyls	--	Animals
neg_1266	Bruceine D	1001.4496379906	1119.06493936979	865.23922760059	597.476158990916	549.955254562346	562.519833977963	565.305581399973	560.344580313406	625.850534335986	-0.769503649212161	0.0232733712919308	1.04401098373935	down	-0.804140017703639	0.0249630618840998	1.06650243359326	down	0.0346363684914777	0.618438967266197	0.305429954847184	unchanged	-7.78981230213376	C20H26O9	431.1291551785	0.833233333333333	--	--	--	--	--	--	--	--	--	--	--	--	--
neg_1269	Urdamycinone F	1674.5132641545	1836.90824072553	1530.10664762632	711.143584608146	665.443847227741	756.736335710386	950.925151471529	939.276856944222	1018.5228329706	-0.793474272280978	0.0106872309666698	1.07798842565181	down	-1.24075816418788	0.00501169579996663	1.11029345685473	down	0.447283891906904	0.00205092759208532	1.11976847528428	up	-48.5079163513552	C25H28O11	525.113373628644	0.833233333333333	--	--	--	--	--	--	--	--	--	--	--	--	--
neg_1274	D-Glucose	14.0601999708701	13.6955721721915	13.2358331199867	97.3591567884654	87.7997311544516	86.3236439232467	121.339540254145	113.833880452273	130.730500395711	3.1580644827303	0.0019884642975667	1.10873112773608	up	2.72745897973251	0.00193791777930653	1.12559371514213	up	0.430605502997789	0.00834673557927018	1.08722988273357	up	13.3193381363747	C6H12O6	215.035187727352	0.847533333333333	--	--	--	--	--	--	HMDB0242534	50-99-7	Organic compounds	Organic oxygen compounds	Organooxygen compounds	--	Animals
neg_1278	Gentianose	649.898386274962	707.3545088598	680.572023825282	670.852321155478	639.873328358406	645.087467326259	1040.4594886597	1057.8293136504	1122.40674043095	0.660342180250387	0.000430016793916189	1.10059374477582	up	-0.0592615832379937	0.243589413894992	0.65737583407801	unchanged	0.719603763488381	0.00123535694343754	1.15399197518464	up	-6.39184822975259	C18H32O16	549.164015237247	0.854683333333333	--	--	--	--	--	--	--	--	--	--	--	--	--
neg_1286	Hydrastinine	172.278461474109	184.135984462338	192.25978862147	281.405583592834	419.436139055001	426.491964731463	416.700965010179	404.188712560041	230.315073944888	0.938021967524052	0.107051694696977	0.90302613185857	unchanged	1.0388928777732	0.0530896058469424	1.01382404395815	unchanged	-0.100870910249151	0.757577323078462	0.190374284663414	unchanged	13.4597125068692	C11H13NO3	252.090533516106	0.904733333333333	--	--	--	--	--	--	--	--	--	--	--	--	--
neg_1287	Bursehernin	133.286188267864	136.943405933359	117.022911549368	582.200380158864	548.066335799227	565.520998113656	237.001181271926	225.160544312099	280.90854841618	0.940224082339754	0.0120947953533126	1.06500765813369	up	2.13060909925513	1.64422268637967e-05	1.12860377792777	up	-1.19038501691537	0.000344758532303623	1.15458800129969	down	13.9775817950731	C21H22O6	369.139535675927	0.911866666666667	--	--	--	--	--	--	--	--	--	--	--	--	--
neg_1291	Prunasin	21.7596936914568	25.2073011371059	24.9262884190658	42.289031870916	73.3348857427693	63.8561583651392	82.1031726915996	78.8980155638362	41.8179242233837	1.49626471399929	0.0766138592542795	0.957086503147549	unchanged	1.31989480402625	0.0578555364792048	1.00463108419577	unchanged	0.176369909973039	0.65204490915287	0.277623814680921	unchanged	2.50826209462227	C14H17NO6	294.099051037508	0.919033333333333	--	--	--	--	--	--	HMDB0035022	138-53-4	Organic compounds	Organic oxygen compounds	Organooxygen compounds	--	Animals
neg_1298	4-(beta-Acetylaminoethyl)imidazole	23.6991084212453	28.4207388306315	24.7977540167174	210.845289863093	212.579589078283	204.07352639064	38.6115894456338	42.0890024514018	47.2639674418754	0.734358624277473	0.00838803730473262	1.05407425629255	up	3.02822611573613	6.55594938816239e-06	1.12961417671727	up	-2.29386749145865	1.34051819001725e-06	1.16210168830741	down	-0.806852062091755	C7H11N3O	188.059489765577	0.933316666666667	C05135	Histidine metabolism(ko00340)	--	--	--	--	HMDB0013253	673-49-4	Organic compounds	Organic acids and derivatives	Carboxylic acids and derivatives	--	Animals,Plants
neg_1302	Deacetylisoipecoside	556.354415068673	599.452924204688	522.662069305466	1085.31953991421	1024.35364788227	1006.61410100081	1678.96520803385	1600.81379183083	1936.91673747153	1.63599004791291	0.0054865579729594	1.09628689082174	up	0.892681997759873	0.000128379488439033	1.11980405257703	up	0.743308050153035	0.0163105521375396	1.11475767077161	up	-24.8666081814405	C25H33NO11	522.185074103563	0.926166666666667	--	--	--	--	--	--	--	--	--	--	--	--	--
neg_1303	Hesperidin methylchalcone	47.447768932751	54.7879583098005	54.232636385064	84.0371737695622	73.4554017913837	60.6073638995572	102.643047565771	127.246378101352	148.351591522043	1.27343483259818	0.0273362712428123	1.0466536499019	up	0.479118381699993	0.0806575138839613	0.926111668363549	unchanged	0.794316450898187	0.0371817753924267	1.01686098800384	up	17.154590412019	C29H36O15	645.190796256241	0.933316666666667	--	--	--	--	--	--	HMDB0253112	--	Organic compounds	Phenylpropanoids and polyketides	Flavonoids	--	Animals
neg_1304	Adenine	208.152622453264	186.95215445617	205.354798604176	194.990304687261	193.972051344932	178.772636557095	132.278680763458	154.405170599531	154.44132632522	-0.444879017118802	0.00608398490674642	1.04214115581922	down	-0.0808494577716101	0.270680260620787	0.611529139525702	unchanged	-0.364029559347192	0.012231354725826	1.06851585170269	down	15.8609051894564	C5H5N5	134.049360838894	0.940466666666667	C00147	Purine metabolism(ko00230);;Zeatin biosynthesis(ko00908);;Metabolic pathways(ko01100);;Biosynthesis of secondary metabolites(ko01110);;Nucleotide metabolism(ko01232)	--	--	--	--	HMDB0000034	73-24-5	Organic compounds	Organoheterocyclic compounds	Imidazopyrimidines	--	Microbe,Animals,Plants
neg_1307	Adenosine	291.975629510821	297.236045373942	279.730154798869	334.956055741915	312.544580425475	325.976796504971	276.022429665785	298.117023861597	305.21200759214	0.0171802994442558	0.754699238699551	0.187474984723329	unchanged	0.163887933815475	0.0153402982137692	1.0195698037267	up	-0.146707634371219	0.0501703225855088	0.954648330819917	unchanged	0.145040720454241	C10H13N5O4	312.094995529056	0.940466666666667	--	--	--	--	--	--	--	--	--	--	--	--	--
neg_1314	Leucyl-Tryptophan	1.60282690122348e-07	2.40989248207059	1.60282690122348e-07	93.8578043132084	69.7821970199837	65.4579036556325	445.662632815485	497.209673280444	626.888189607438	9.34735976951485	0.0104681388879659	1.09038146388539	up	6.57085148197804	0.0128481464679483	1.10012943260086	up	2.77650828753682	0.0125027909238674	1.12991787348197	up	33.0533046285357	C17H23N3O3	352.153826557602	0.947616666666667	--	--	--	--	--	--	HMDB0028940	--	Organic compounds	Organic acids and derivatives	Carboxylic acids and derivatives	--	Animals
neg_1315	(3E)-3-[(1R,5R,6S)-5-Hydroxy-7-oxabicyclo[4.1.0]heptan-2-ylidene]-2-oxopropanoate	114.240311640218	124.640202025279	129.427915123365	188.070021685039	200.102513173839	200.516258461207	210.381240699974	246.577816949414	222.507590334873	0.883488323316009	0.00442777598499061	1.08703873580298	up	0.676590749899734	0.000279760201500594	1.11510989287661	up	0.206897573416275	0.0899900383607495	0.92927880525236	unchanged	11.6904728903558	C9H10O5	455.124128499326	0.961916666666667	--	--	--	--	--	--	--	--	--	--	--	--	--
neg_1320	3-Amino-3-(4-hydroxyphenyl)propanoate	10.7552829871786	11.761796191367	1.60282690122348e-07	55.382503603473	161.751902151778	164.984978705137	173.906294854296	171.333732462173	63.1955023703841	4.18101675673043	0.0703754862690398	0.967409591278762	unchanged	4.08493183118729	0.0780564622404661	0.967775250833748	unchanged	0.0960849255431422	0.872429904232188	0.099146007306485	unchanged	15.6276784371493	C9H11NO3	226.074925850827	0.976216666666667	C04368	Tyrosine metabolism(ko00350)	--	--	--	--	HMDB0003831	--	Organic compounds	Organic acids and derivatives	Carboxylic acids and derivatives	--	Animals
neg_1325	Deoxyadenosine	1.26005712144699	8.5206016656696	6.98831342692334	9.39312956362828	14.8494484366577	29.78681354608	14.5640742005109	15.1183907430874	22.8749005299524	1.64809869246812	0.0280250781132102	0.961342535969762	unchanged	1.6879501676166	0.168692299372731	0.781870142141902	unchanged	-0.0398514751484795	0.946298996717262	0.0448030448266487	unchanged	29.4799685573723	C10H13N5O3	296.107444643917	0.983366666666667	--	--	--	--	--	--	--	--	--	--	--	--	--
neg_1332	Methylmalonic acid	234.095928248111	254.378738009696	265.368194837103	130.334811651129	120.643314998907	126.63717239703	99.4701527417293	96.7894127846142	112.778076068013	-1.28648125149386	0.000658292053787497	1.10275253967655	down	-0.997346607828794	0.00286085389114005	1.11738919118842	down	-0.289134643665064	0.0248618752634426	1.04165914821603	down	16.8783580588489	C4H6O4	117.021324334022	1.01196666666667	C02170	Pyrimidine metabolism(ko00240);;Valine, leucine and isoleucine degradation(ko00280);;Propanoate metabolism(ko00640);;Metabolic pathways(ko01100)	LMFA01170118	Fatty Acyls [FA]	Fatty Acids and Conjugates [FA01]	Dicarboxylic acids [FA0117]	HMDB0000202	516-05-2	Organic compounds	Organic acids and derivatives	Carboxylic acids and derivatives	--	Microbe,Animals,Plants
neg_1338	2-Phosphoglycolate	83.9500181016572	68.4807491517771	67.8785717352971	127.708010981211	134.999095181749	138.152209884183	72.0525996713103	55.2472185880098	57.2702909481662	-0.255361722604237	0.185741382658286	0.694458836550178	unchanged	0.86356535045784	0.0015999459725196	1.10792629660045	up	-1.11892707306208	0.000938093728974291	1.14686517388454	down	-10.5944494873295	C2H5O6P	356.959646790645	1.0613	C00988	Glyoxylate and dicarboxylate metabolism(ko00630);;Metabolic pathways(ko01100);;Biosynthesis of secondary metabolites(ko01110);;Carbon metabolism(ko01200)	--	--	--	--	HMDB0000816	13147-57-4	Organic compounds	Organic acids and derivatives	Organic phosphoric acids and derivatives	--	Microbe,Animals
neg_1339	2-(alpha-D-Mannosyl)-3-phosphoglycerate	190.446012226381	189.530486920976	184.617049783568	1075.50543245075	1037.92609232765	1017.18162341749	473.350843750602	484.531622780536	566.246942826977	1.43270085333496	0.00808905145648168	1.09504354253803	up	2.47116069506978	0.000347763672104046	1.12929198021194	up	-1.03845984173482	0.000368673093894364	1.15401816166324	down	-32.7284827929636	C9H17O12P	369.009039420157	1.0613	--	--	--	--	--	--	--	--	--	--	--	--	--
neg_1340	Itaconate	866.932049252045	941.124358633025	876.428375814143	2116.14174926635	2068.65591699163	2076.07074268142	1188.16966240006	1196.13256634371	1319.27650056152	0.464274778423179	0.00530354176137515	1.07046013236027	up	1.22171755156198	9.32806974896107e-06	1.12896337290928	up	-0.757442773138797	0.00095929958807451	1.15689028716288	down	12.3154646103463	C5H6O4	129.020933576758	1.06843333333333	C00490	C5-Branched dibasic acid metabolism(ko00660);;Metabolic pathways(ko01100)	LMFA01170063	Fatty Acyls [FA]	Fatty Acids and Conjugates [FA01]	Dicarboxylic acids [FA0117]	HMDB0002092	97-65-4	Organic compounds	Lipids and lipid-like molecules	Fatty Acyls	--	Microbe,Animals,Plants
neg_1341	3-Amino-5-hydroxybenzoate	38.9226517962834	37.7443918960765	36.2137387339632	84.7999065572628	83.9134437557845	87.0642292824737	62.7392426529061	62.5272696352673	67.9814379859311	0.775653218940444	0.00130111675200381	1.10174947636237	up	1.18008991604688	3.5568850999718e-06	1.12876845161448	up	-0.404436697106438	0.00185279628417104	1.14238591940152	down	-9.112246419256	C7H7NO3	174.015866346149	1.06843333333333	C12107	Biosynthesis of ansamycins(ko01051);;Biosynthesis of secondary metabolites(ko01110)	--	--	--	--	HMDB0304942	--	Organic compounds	Benzenoids	Benzene and substituted derivatives	--	Animals
neg_1342	3,6,7,8-Tetrahydroxy-2-naphthoate	156.938486598547	166.114886503082	159.265823660071	1280.76303658765	1169.36451222268	1181.19646495633	518.887829261816	520.812204740015	615.270545179085	1.77874543312907	0.00624908872303759	1.09870012162597	up	2.91243552688832	0.00106445374393967	1.12760871317195	up	-1.13369009375924	0.000168188719113387	1.15135317000903	down	0.745624217473926	C11H8O6	281.030466835161	1.06843333333333	--	--	--	--	--	--	--	--	--	--	--	--	--
neg_1347	4-(Cytidine 5'-diphospho)-2-C-methyl-D-erythritol	313.11250868836	301.664708693671	317.148576816736	342.28645581039	534.377641252861	475.753876744038	319.172938115993	306.555870426271	176.381646211374	-0.216414166066483	0.443384774807343	0.474555504888114	unchanged	0.53725410697242	0.131600052956084	0.87709599090928	unchanged	-0.753668273038902	0.0684903058578005	0.910358518672269	unchanged	9.75031254173488	C14H25N3O14P2	520.078980022313	1.07558333333333	--	--	--	--	--	--	--	--	--	--	--	--	--
neg_1354	Dihydropalmatine	1.60282690122348e-07	1.60282690122348e-07	0.80207273219226	41.6701766544678	45.6399810577381	46.7885161544389	175.928720684008	123.944743115536	125.936503280589	9.05226036127768	0.0140877293559825	1.08225586902888	up	7.385345611596	0.000911326526257584	1.12744761607723	up	1.66691474968169	0.0283969533495551	1.09752553002815	up	-1.70051125353314	C21H23NO4	352.15483123149	1.12563333333333	--	--	--	--	--	--	--	--	--	--	--	--	--
neg_1356	Lysyl-Methionine	168.024890612667	166.700845794993	232.835659578138	411.054688871415	381.422663069699	361.225513415696	792.624853363069	663.14811038939	695.780724914809	1.92253047136573	0.0010286168840013	1.09753461696804	up	1.02342333805357	0.00295799225290741	1.09156349672171	up	0.899107133312156	0.00719097560524033	1.12878226105637	up	-4.72418620355762	C11H23N3O3S	322.142906191321	1.15423333333333	--	--	--	--	--	--	--	--	--	--	--	--	--
neg_1361	Tetrahydrobiopterin	73.0074679010042	96.506305192641	149.860557959766	130.073744950726	234.012239636708	216.10967637497	145.925344231623	122.074161051639	89.3787847747129	0.162203632251405	0.676920951699655	0.244528507158071	unchanged	0.861291142019493	0.0989445390028452	0.838369455469007	unchanged	-0.699087509768088	0.131977207303512	0.83484778418477	unchanged	-21.0383516080417	C9H15N5O3	262.08708446921	1.16136666666667	--	--	--	--	--	--	--	--	--	--	--	--	--
neg_1368	L-Norleucine	1947.29594581513	1932.65620760628	1794.26299270801	2583.70331239998	2996.417177297	2882.37347229209	5483.62493115876	5404.59554821893	4771.96854573192	1.46460886802865	0.00327532774115921	1.10289556273476	up	0.576662045788912	0.00918249698342518	1.08718285079745	up	0.887946822239742	0.00227619266783713	1.13762215219682	up	11.4536236043863	C6H13NO2	130.088853737363	1.16853333333333	C01933	--	LMFA01100042	Fatty Acyls [FA]	Fatty Acids and Conjugates [FA01]	Amino fatty acids [FA0110]	HMDB0001645	327-57-1	Organic compounds	Organic acids and derivatives	Carboxylic acids and derivatives	--	Microbe,Animals,Plants
neg_1370	N6-(Delta2-Isopentenyl)-adenine	726.499359048058	733.307639879368	591.207146931473	827.511564669903	1299.68794315046	1270.26689440856	2085.41387253651	2118.26970299277	1427.48057047636	1.4570957633111	0.0295117392995665	1.03925917383272	up	0.728121842026197	0.0882842397212072	0.921468095439931	unchanged	0.728973921284907	0.0598501152823452	0.93947915268201	unchanged	4.17368059513207	C10H13N5	202.11066675479	1.16853333333333	--	--	--	--	--	--	--	--	--	--	--	--	--
neg_1374	Glyceocarpin	366.571835347564	304.587552076689	413.854740194747	612.053401560563	553.496167884237	504.720665344276	1351.35294918497	1223.36002162111	1338.31967060448	1.85057331718366	8.00737047655283e-05	1.10663184672967	up	0.622367709082342	0.0116788019872501	1.02898959261573	up	1.22820560810132	0.000195282195080391	1.15260336630883	up	11.678973528667	C20H20O5	361.109713941006	1.16853333333333	--	--	--	--	--	--	HMDB0037916	--	Organic compounds	Phenylpropanoids and polyketides	Isoflavonoids	--	Animals
neg_1376	N-Acetyl-D-phenylalanine	33.7662166965208	34.1158147402519	31.8548699337446	24.2305164767377	50.5755063389906	51.0053191773094	65.6063988220084	70.4203697972454	41.629659446362	0.83289060291079	0.099262900447089	0.917799227073765	unchanged	0.33506270107835	0.429894641236139	0.497328552634204	unchanged	0.49782790183244	0.240757460144281	0.659444094037129	unchanged	7.78701529147786	C11H13NO3	206.08387945783	1.18281666666667	C03519	Phenylalanine metabolism(ko00360);;Metabolic pathways(ko01100)	--	--	--	--	HMDB0000512	2018-61-3	Organic compounds	Organic acids and derivatives	Carboxylic acids and derivatives	--	Microbe,Animals
neg_1385	2'-O-methylguanosine	48.6214129721838	49.5660372033504	39.2615424656832	62.0970467980638	149.749671236975	160.59657971265	278.752335443833	281.866648795097	140.786821815472	2.35135303946466	0.0554533762432157	0.997600655079548	unchanged	1.43812446721973	0.127069743159357	0.882727650744692	unchanged	0.913228572244927	0.131996517512028	0.813788812634551	unchanged	-9.71263984623477	C11H15N5O5	639.207068682937	1.17566666666667	--	--	--	--	--	--	--	--	--	--	--	--	--
neg_1392	N-lactoyl-phenylalanine	5084.39150387898	5567.11506711997	4418.57092415247	5501.73661495715	8676.21377853258	8596.54990155747	12419.8584286272	12425.2191900677	7043.14439431361	1.08133682394004	0.0842297847315319	0.933454380025229	unchanged	0.595732563838457	0.122703551743903	0.859717788240357	unchanged	0.485604260101579	0.233523590573137	0.687162574981757	unchanged	6.47584910454813	C12H15NO4	236.094366956612	1.21141666666667	--	--	--	--	--	--	--	--	--	--	--	--	--
neg_1398	Pelargonidin 3-O-(6-O-malonyl-beta-D-glucoside)	44.2297237124304	39.4469444078072	34.0359655696007	89.6259405440689	119.61643032316	114.830864619415	41.6860166284137	17.1336165073603	20.6883746373022	-0.566097092045263	0.232881115408236	0.683307886095534	unchanged	1.46105070833189	0.0117765834258543	1.08754200769343	up	-2.02714780037715	0.00283454691485128	1.11553629639559	down	-33.0334626283092	C24H23O13+	554.066118963405	1.22571666666667	--	--	--	--	--	--	--	--	--	--	--	--	--
neg_1411	Versicolorone	1953.65996916213	1912.61413686265	2144.7115872594	5246.07548486296	5039.0974672598	4768.77648305723	5413.22847008734	5089.76779132156	5402.7208337351	1.40387192454437	4.00828500907374e-05	1.10989245102739	up	1.32446853928489	0.00030070597703916	1.12419914763955	up	0.0794033852594785	0.183235972948162	0.735665704451185	unchanged	-33.2430336595017	C20H18O8	385.080055960875	1.26861666666667	--	--	--	--	--	--	--	--	--	--	--	--	--
neg_1415	6-Hydroxy-3-succinoylpyridine	115.202508799064	115.814338848276	102.247888429457	126.850163100731	130.625263700327	127.301805222436	52.4163809027917	62.0073002209319	57.0328846939785	-0.958825516447384	0.00116253258579813	1.0928235294766	down	0.207354765867227	0.0520605654571401	0.997237192864519	unchanged	-1.16618028231461	0.000320581378755966	1.1590328186594	down	15.4396686511655	C9H9NO4	194.048892895795	1.28291666666667	--	--	--	--	--	--	--	--	--	--	--	--	--
neg_1420	Kanamycin D	497.226693961899	504.547177508575	419.9577041363	765.73256517369	640.287701033029	669.487169874751	988.920289508154	1116.40835792662	1291.62819890778	1.25659378253038	0.0116054111256549	1.07253845373226	up	0.545814992456249	0.0119995126818938	1.03909993931899	up	0.710778790074134	0.0237126279913384	1.06696444374279	up	-15.1548386119178	C18H35N3O12	506.189387929354	1.28291666666667	--	--	--	--	--	--	--	--	--	--	--	--	--
neg_1450	L-Leucyl-L- Alanine	294.206714953031	270.728181100809	343.794761429594	1391.63447469168	1187.14120525871	1164.33561638872	5813.52214108587	5505.12339143565	7332.21153573339	4.35924695465542	0.00891804154448795	1.0934231656705	up	2.04231487663627	0.00330748768627429	1.11600362150994	up	2.31693207801915	0.0116492387740408	1.13379452994215	up	8.49434991876174	C9H18N2O3	201.12618299129	1.3544	--	--	--	--	--	--	--	--	--	--	--	--	--
neg_1460	Undecanedioic acid	416.529455091781	408.062350666464	504.10832105241	2405.71321157452	2247.74242089501	2169.17867454879	7739.68805407785	7467.82411507429	9146.68254001362	4.19608283424714	0.00445079821883609	1.10312622216279	up	2.36031334921558	0.000278343801924789	1.12629875968428	up	1.83576948503157	0.00702985512714934	1.1448815362615	up	5.79727400402066	C11H20O4	251.106813420177	1.36798333333333	--	--	LMFA01170007	Fatty Acyls [FA]	Fatty Acids and Conjugates [FA01]	Dicarboxylic acids [FA0117]	HMDB0000888	1852-04-6	Organic compounds	Lipids and lipid-like molecules	Fatty Acyls	--	Animals
neg_1462	Deacetylepithienamycin F	24.4283959873171	17.9169051564643	16.3406403556248	63.6612346687488	64.2712887177428	68.9519600746492	91.9063815211166	91.2033948301572	101.923615460014	2.28004409638323	0.000119068863750259	1.10637689484244	up	1.74626257111526	0.000237899491209747	1.12097438492469	up	0.533781525267964	0.00533226003883263	1.12502863498952	up	-0.819030868177115	C11H16N2O7S2	351.032328096101	1.36798333333333	--	--	--	--	--	--	--	--	--	--	--	--	--
neg_1474	Melatonin	448.046777337399	459.558128122865	541.19530533234	1031.51633013174	935.396861904187	899.906561602263	1251.00269759879	1162.53275326768	1399.65630785718	1.39614042218577	0.0029152920721076	1.09341232421447	up	0.984592539155143	0.00094145581429017	1.10650969240785	up	0.411547883030629	0.0258934713009192	1.03862666392411	up	2.87427204155483	C13H16N2O2	277.120047811252	1.41801666666667	C01598	Tryptophan metabolism(ko00380);;Metabolic pathways(ko01100);;Biosynthesis of secondary metabolites(ko01110);;Neuroactive ligand-receptor interaction(ko04080);;Circadian entrainment(ko04713)	--	--	--	--	HMDB0001389	73-31-4	Organic compounds	Organoheterocyclic compounds	Indoles and derivatives	--	Animals
neg_1475	Gibberellin A29-catabolite	395.07685068568	358.66275170963	626.414975471456	369.098139012043	396.938668730713	363.880146747591	452.577755914826	436.127406066877	451.547312858316	-0.0423250593683839	0.888643392702048	0.0882481598721742	unchanged	-0.288613115701213	0.424892599189235	0.500347718457175	unchanged	0.246288056332829	0.00896733105541997	1.10528864589118	up	35.0990745189986	C19H22O6	381.123188974061	1.41801666666667	C11855	Diterpenoid biosynthesis(ko00904)	LMPR0104170012	Prenol Lipids [PR]	Isoprenoids [PR01]	C20 isoprenoids (diterpenes) [PR0104]	--	--	--	--	--	--	--
neg_1478	Dihydroshikonofuran	10.4382760978984	13.153320862483	14.7275424082256	76.3968426788488	71.201955817977	72.7727974697059	199.676889230638	130.041965925422	203.986699738354	3.79990696296919	0.0201787010260827	1.0685944444808	up	2.52380122047185	9.8549447074487e-06	1.12775336300769	up	1.27610574249735	0.0482835259620649	1.05673246399335	up	3.92000736954999	C16H20O3	281.116932075676	1.43231666666667	--	--	--	--	--	--	--	--	--	--	--	--	--
neg_1487	2-Imino-3-(7-chloroindol-3-yl)propanoate	133.455032419862	139.666279189382	158.343061383587	1034.59145325732	901.527439978055	823.999070989813	124.686933822581	108.20420309989	174.544606368369	-0.082668887884847	0.735910664650274	0.206858284707387	unchanged	2.67741658464379	0.00564615878978874	1.11598885415332	up	-2.76008547252864	0.00319122732035985	1.1475951647288	down	-3.42440013505371	C11H9ClN2O2	235.02717052619	1.47521666666667	--	--	--	--	--	--	--	--	--	--	--	--	--
neg_1495	Methyl L-pyroglutamate	7.78770056185158	7.86956833387816	20.5147656380004	81.5238199075528	177.055724328817	174.160083013957	58.5666459963909	58.9688464339109	21.3930185398754	1.94139604894208	0.0984575854229598	0.883097821004824	unchanged	3.58055258739761	0.0496706182349684	1.0196223077873	up	-1.63915653845553	0.0736569233026679	0.957844829921653	unchanged	17.8612964130422	C6H9NO3	142.053521925795	1.51096666666667	--	--	--	--	--	--	--	--	--	--	--	--	--
neg_1497	Quercetin 3-O-[beta-D-xylosyl-(1->2)-beta-D-glucoside]	56.1960481241479	35.322503269189	45.0992703989694	1142.98090934426	1201.69791619926	1152.61599725898	91.19833706166	79.7709070070559	92.6954855458128	0.948558899596648	0.00643255005657946	1.05291701229274	up	4.67802182014613	6.8092642270816e-05	1.12959010525984	up	-3.72946292054948	0.000151564050829677	1.16251402453991	down	-47.7295041962614	C26H28O16	641.107484322405	1.51096666666667	--	--	--	--	--	--	--	--	--	--	--	--	--
neg_1503	Valienone	37.3296828177873	39.7990743082447	34.2755660437635	100.573971618866	106.635991630061	100.510281812344	65.8386590084977	62.1600718293422	64.7391642916802	0.790835035606121	0.000319812592042917	1.10201553238585	up	1.4658141432222	2.28105423820827e-05	1.12671587708774	up	-0.67497910761608	0.000419546603841932	1.15474913461368	down	1.54519870004183	C7H10O5	173.045815932696	1.52526666666667	--	--	--	--	--	--	--	--	--	--	--	--	--
neg_1504	L-Arginine	209.520768306233	221.459853058815	152.536747394347	238.236079009439	405.034788881622	399.347805254007	233.904521223574	244.30079120013	121.216354627731	0.0387956340135823	0.913077442144806	0.0664410449313062	unchanged	0.837364099326652	0.0927602995588713	0.897307526102236	unchanged	-0.798568465313069	0.10028365668862	0.859315478442831	unchanged	-38.9861189798961	C6H14N4O2	195.079555588795	1.53241666666667	--	--	--	--	--	--	--	--	--	--	--	--	--
neg_1505	Porphobilinogen	897.781662571706	915.599580461982	1011.66047393151	1646.86582997091	1639.39695318966	1569.13733877067	2189.76733937457	2239.30667253707	2417.05236972784	1.27701575345104	0.000436144308413498	1.10593704154387	up	0.781318017851817	0.000198466376461105	1.12107679023914	up	0.495697735599219	0.00561522806079353	1.13594323746938	up	9.45635410130603	C10H14N2O4	225.090218542576	1.53241666666667	C00931	Porphyrin metabolism(ko00860);;Metabolic pathways(ko01100);;Biosynthesis of secondary metabolites(ko01110);;Microbial metabolism in diverse environments(ko01120);;Biosynthesis of cofactors(ko01240)	--	--	--	--	HMDB0000245	487-90-1	Organic compounds	Organic nitrogen compounds	Organonitrogen compounds	--	Microbe,Animals
neg_1506	Serinyl-Isoleucine	5.6608645961816	2.3131325892939	1.867820449991	48.4442116251312	48.8279683694718	40.5233401010307	3.10015521812936	0.932526026047744	1.22894600710384	-0.903415736731803	0.344312955554708	0.539677075064476	unchanged	3.80746039054882	0.00112738793457883	1.11950581131499	up	-4.71087612728062	0.00235722498867302	1.15380763735861	down	-10.0260879313389	C9H18N2O4	253.093871408056	1.53241666666667	--	--	--	--	--	--	--	--	--	--	--	--	--
neg_1513	Geranyl-hydroxybenzoate	245.456245492671	260.86592121218	168.536367894269	649.317002647434	797.037967264625	769.4943160764	2398.34072776223	2404.67011155569	1883.00518926456	3.30848979566426	0.00622426535536861	1.09681032093843	up	1.71520273994269	0.00146478206236439	1.10650275744214	up	1.59328705572156	0.00946140957035017	1.13127639085397	up	-3.89555055842441	C17H22O3	273.148550140176	1.561	--	--	--	--	--	--	--	--	--	--	--	--	--
neg_1521	L-Leucine	32.477556665461	36.0318481999566	28.9822811249795	131.096182548931	118.529077688454	108.869955076915	270.597606559735	238.832010867713	250.832672137037	2.963146135075	0.00114163837381545	1.10912417662312	up	1.87860276661659	0.00286050165509468	1.11675163295513	up	1.08454336845841	0.000539679282279737	1.14722750879313	up	16.7666566551671	C6H13NO2	130.089550247458	1.58246666666667	C00123	Valine, leucine and isoleucine degradation(ko00280);;Valine, leucine and isoleucine biosynthesis(ko00290);;Glucosinolate biosynthesis(ko00966);;Aminoacyl-tRNA biosynthesis(ko00970);;Biosynthesis of plant secondary metabolites(ko01060);;Biosynthesis of alkaloids derived from histidine and purine(ko01065);;Metabolic pathways(ko01100);;Biosynthesis of secondary metabolites(ko01110);;2-Oxocarboxylic …	--	--	--	--	HMDB0000687	61-90-5	Organic compounds	Organic acids and derivatives	Carboxylic acids and derivatives	--	Microbe,Animals
neg_1522	7,8-Dihydro-.alpha.-ionone	32.3318463055239	34.0321266874554	57.0779442910194	202.190568522879	160.424903128866	148.790685415879	472.424583468187	444.092299228911	628.359361732185	3.64558699256661	0.0130142061428655	1.08139531207254	up	2.05063715504256	0.0061744753997978	1.08833143313834	up	1.59494983752405	0.0201193587662075	1.09937284771211	up	4.83801028074019	C13H22O	215.142672527358	1.5753	--	--	--	--	--	--	--	--	--	--	--	--	--
neg_1534	Methylimidazoleacetic acid	1641.56551444045	1679.47263908189	1690.28216223263	2466.67932090392	2298.30291061946	2220.91840265617	2497.46631641945	2517.09747746732	2766.53504356625	0.634783149738417	0.0073353287007207	1.09361759627562	up	0.479255366796291	0.00964446156341875	1.10248405748041	up	0.155527782942126	0.0808439051334703	0.885531486618725	unchanged	1.54484865428055	C6H8N2O2	279.11031131717	1.59675	C05828	Histidine metabolism(ko00340);;Metabolic pathways(ko01100)	--	--	--	--	HMDB0002820	2625-49-2	Organic compounds	Organoheterocyclic compounds	Azoles	--	Animals
neg_1538	Vanillylamine	285.025403263591	265.231433456695	308.09382691458	649.624113838932	616.426304447201	599.4395149395	1367.51389042625	1410.05650933921	1502.81086404337	2.31810024643124	0.00049853373615931	1.11039121310885	up	1.11991551471591	7.80352812794656e-05	1.12283789602644	up	1.19818473171533	0.000853608358914403	1.15681281870029	up	-1.86775897087465	C8H11NO2	351.155588234109	1.61105	C16666	Biosynthesis of various alkaloids(ko00996);;Biosynthesis of alkaloids derived from shikimate pathway(ko01063);;Metabolic pathways(ko01100);;Biosynthesis of secondary metabolites(ko01110)	--	--	--	--	HMDB0012309	1196-92-5	Organic compounds	Benzenoids	Phenols	--	Animals,Plants
neg_1539	Asp-HoPhe-OH	315.918663432174	336.713181503769	249.896700706133	1452.33778820757	1525.10926829262	1466.22376910405	1224.66753938361	1235.18302295066	1332.46874723893	2.07103597471759	4.07684474185428e-05	1.10889918273915	up	2.2997074818295	5.46976294300604e-06	1.12832165565626	up	-0.228671507111915	0.00920439217169517	1.08829559198604	down	13.254463775729	C19H18N2O8	401.104368814933	1.61105	--	--	--	--	--	--	--	--	--	--	--	--	--
neg_1544	(S)-5-Oxo-2,5-dihydrofuran-2-acetate	60.3938621428844	67.3717018995983	278.726943013421	99.7242004224077	124.892196508618	111.50258824611	56.5823714794907	51.4075286442516	46.5177603782115	-1.39555039027093	0.361752677274896	0.563149811009534	unchanged	-0.274256725692794	0.774981900351883	0.181799790607002	unchanged	-1.12129366457814	0.00711325287689279	1.12595207290839	down	13.2900956131057	C6H6O4	187.026699087869	1.63965	--	--	--	--	--	--	--	--	--	--	--	--	--
neg_1546	Methylitaconate	55.8347689151693	63.5173843532954	230.993566714327	102.6915428907	107.46947741341	114.897283849113	62.7359106229057	61.6718839255767	60.2092870300874	-0.924243227973647	0.435705259391659	0.484925623617187	unchanged	-0.108080760918237	0.896374180119001	0.0831046578997877	unchanged	-0.81616246705541	0.00431415224439535	1.14980476093432	down	18.0157688872208	C6H8O4	143.037577334843	1.6468	--	--	--	--	--	--	--	--	--	--	--	--	--
neg_1554	Isotabtoxin	29.2981167786553	28.4832289268848	28.6937468624767	68.8269346320172	64.5377936730126	57.0827725468291	11.4108269674358	1.60282690122348e-07	13.3859865349857	-1.80212990363677	0.0383912895418748	1.03202011557283	down	1.1390367981965	0.00938439216375477	1.10850172572772	up	-2.94116670183327	0.00062076620677256	1.14145077318013	down	-44.0864048637781	C11H19N3O6	324.084040054123	1.68255	--	--	--	--	--	--	--	--	--	--	--	--	--
neg_1561	Pseudolaric Acid A	12.6007245975364	9.48357021071386	9.57386913998095	19.168176997134	23.2909264529178	25.0086000809521	37.2308874087273	34.0499737767123	33.5418350161761	1.72730163066062	0.000102991695742371	1.10455989661953	up	1.09161946901143	0.00765084445899791	1.071300185887	up	0.635682161649196	0.00604241883737414	1.10293450644453	up	-0.263772834163078	C22H28O6	423.157887521716	1.6897	--	--	--	--	--	--	--	--	--	--	--	--	--
neg_1568	Yohimbine	127.276291831028	133.585236237978	126.187501519226	328.962756990721	427.187556556076	421.722938423296	583.59807271931	545.725508660657	527.631525770643	2.09794627829128	0.00126220381691153	1.10985217435127	up	1.60559606565143	0.0139390916197032	1.0985537763849	up	0.492350212639854	0.0211214936168981	1.06097714177579	up	25.3236254922221	C21H26N2O3	375.177980006986	1.70328333333333	--	--	--	--	--	--	--	--	--	--	--	--	--
neg_157	Nitrous oxide	82.1968830982714	86.7319701205976	81.9943634008063	77.4052441338964	74.3323467356598	80.2446054389583	105.152755800925	101.886268143285	116.761936168024	0.367861301437906	0.023251663402896	1.03585590358515	up	-0.113231873372839	0.0524107244565635	0.913327417234974	unchanged	0.481093174810745	0.0125308531837904	1.10902491791631	up	18.1073470198359	N2O	86.9964423113405	0.533633333333333	C00887	Nitrogen metabolism(ko00910);;Metabolic pathways(ko01100);;Microbial metabolism in diverse environments(ko01120)	--	--	--	--	HMDB0035807	10024-97-2	Inorganic compounds	Homogeneous non-metal compounds	Other non-metal organides	--	Animals
neg_1572	2'-Deoxy-5-hydroxymethylcytidine-5'-diphosphate	88.6670695554848	71.1604171347003	99.772474362439	51.2986325892557	65.8427302955198	45.2959282342097	72.715471562187	80.1726939282867	38.742025274914	-0.437965295607565	0.222097009947583	0.663731888768212	unchanged	-0.676407293380448	0.0393727684799198	0.952769249597823	unchanged	0.238441997772883	0.54267282778209	0.379917950180593	unchanged	-0.0138607702005078	C10H17N3O11P2	416.02654942234	1.70328333333333	--	--	--	--	--	--	--	--	--	--	--	--	--
neg_1573	Tetracenomycin F2	60.9881065031487	55.3912317805844	77.9190842083836	65.0329901612856	43.6226496479747	42.8736156467893	85.6705837022578	93.0622145879189	105.729185913635	0.549961674407046	0.0292947548448764	0.956500509513409	unchanged	-0.358677828846184	0.224828223537188	0.659345659577993	unchanged	0.90863950325323	0.0100020883383545	1.07210987053808	up	-3.64249363339555	C20H16O8	419.052519744191	1.70328333333333	--	--	--	--	--	--	--	--	--	--	--	--	--
neg_1574	Gamma-Mangostin	180.618980755134	171.153583317011	146.538545493944	197.836271956594	241.84871125359	223.358139335532	380.629219503857	372.233790895707	314.218791344491	1.0985521328261	0.00436762150459208	1.08153746533841	up	0.412055963948839	0.0303155312854416	0.972096770602269	unchanged	0.68649616887726	0.00906361406543867	1.09355125936562	up	-0.508181234300533	C23H24O6	441.15529003734	1.70328333333333	--	--	--	--	--	--	--	--	--	--	--	--	--
neg_1577	Daunorubicin	569.360091904723	522.744588932663	666.807403960896	765.794602982104	625.07995572467	519.579419388295	1705.62545748613	1675.70494191517	2109.06583939888	1.64222689667857	0.00792355422696287	1.08374728162262	up	0.119232129497188	0.582571874924938	0.328649677075764	unchanged	1.52299476718138	0.00485074325080326	1.12508181312349	up	-4.55990406521256	C27H29NO10	548.151410064099	1.70328333333333	--	--	--	--	--	--	HMDB0255779	20830-81-3	Organic compounds	Phenylpropanoids and polyketides	Anthracyclines	--	Animals
neg_1578	Isoacteoside	871.184212408649	911.044391556832	1008.47255946928	1079.6054026396	1619.43643248183	1527.21750912152	1554.37943200401	1470.89138294212	991.150650533436	0.525283022653077	0.139068510602675	0.835032167464135	unchanged	0.598753656308243	0.0954535155951785	0.918691892888559	unchanged	-0.0734706336551651	0.786999372965022	0.166069964167468	unchanged	24.9799313084312	C29H36O15	669.219215926445	1.70328333333333	--	--	--	--	--	--	HMDB0041025	61303-13-7	Organic compounds	Phenylpropanoids and polyketides	Cinnamic acids and derivatives	--	Animals
neg_1580	trans-Cinnamic acid	3184.15762532298	3167.97069762689	3415.05125212952	4359.91481542239	4219.33361837797	4030.02336925161	7367.31673126938	7261.36928623149	7836.67592063867	1.20168837839771	0.000339886289658426	1.10863166290051	up	0.368471034290538	0.00181470513963145	1.09296734204781	up	0.833217344107175	0.00043047440449053	1.15470152369232	up	9.00503738278937	C9H8O2	147.046486281342	1.71043333333333	C10438	--	--	--	--	--	HMDB0000567	102-94-3	Organic compounds	Phenylpropanoids and polyketides	Cinnamic acids and derivatives	--	Animals,Plants
neg_1581	(E)-4-(Trimethylammonio)but-2-enoate	16672.0846789537	17100.9280793247	16858.1574729722	20696.9513080069	21449.2547220948	20725.6740457931	37939.5943094543	37134.9870646622	37638.4207515624	1.15455621414084	4.08389839038226e-06	1.11293164080306	up	0.312389075641284	0.000724262660107814	1.12001733847774	up	0.842167138499553	1.07747882231251e-06	1.16233362620084	up	24.8593300204073	C7H13NO2	164.072853717428	1.71043333333333	--	--	--	--	--	--	--	--	--	--	--	--	--
neg_1587	2-Hydroxy-7-methoxy-5-methyl-1-naphthoate	206.185754355284	210.169480341518	214.654145098113	411.222727662267	359.644726942539	362.332927771254	374.394371901822	369.317287744354	438.014228550243	0.905162072630793	0.0133578971444053	1.08188677086793	up	0.844669637860713	0.00877145653220996	1.107614058466	up	0.0604924347700801	0.59324745998251	0.325438345179973	unchanged	0.919344088607043	C13H12O4	523.161395437069	1.71043333333333	--	--	--	--	--	--	--	--	--	--	--	--	--
neg_1593	2-Oxobutanoate	72.5396649750615	75.7400148419754	61.4293777665268	71.3107389809979	110.010677587939	101.021338066322	144.147826707487	146.399489280352	96.5917962300036	0.884462894314311	0.0593446636383627	0.968201290174134	unchanged	0.4290584354473	0.163942322474617	0.787613676391665	unchanged	0.455404458867012	0.162987643195551	0.765232669280489	unchanged	23.3710190188649	C4H6O3	101.026802203762	1.72475	C00109	Glycine, serine and threonine metabolism(ko00260);;Cysteine and methionine metabolism(ko00270);;Valine, leucine and isoleucine biosynthesis(ko00290);;Propanoate metabolism(ko00640);;C5-Branched dibasic acid metabolism(ko00660);;Metabolic pathways(ko01100);;Biosynthesis of secondary metabolites(ko01110);;2-Oxocarboxylic acid metabolism(ko01210);;Biosynthesis of amino acids(ko01230)	LMFA01060002	Fatty Acyls [FA]	Fatty Acids and Conjugates [FA01]	Oxo fatty acids [FA0106]	HMDB0000005	600-18-0	Organic compounds	Organic acids and derivatives	Keto acids and derivatives	--	Microbe,Animals,Plants
neg_1607	Plantainoside D	625.993775088829	621.966019151868	588.934807078713	927.640256353142	1255.34096762227	1209.17759198249	922.42414667547	954.392299588101	748.010531008386	0.514953477866317	0.0506222686771926	0.997594183266039	unchanged	0.884934867558678	0.0353959086120456	1.05048321992628	up	-0.369981389692361	0.114832287220799	0.845429857521006	unchanged	11.3916474272248	C29H36O16	685.20583087398	1.71758333333333	--	--	--	--	--	--	--	--	--	--	--	--	--
neg_1608	Sinapoyl malate	126.875840506056	129.440916401493	114.711175093757	132.622750724691	174.750548467844	154.798724392483	7.4842402732375	16.0864978653189	21.1179341731133	-3.05354671257383	6.32566296300732e-05	1.10648079297105	down	0.316902131573882	0.116749875665652	0.859390463688917	unchanged	-3.37044884414771	0.00409609696304031	1.14393984913353	down	-3.9602317098273	C15H16O9	739.170021591618	1.72475	--	--	--	--	--	--	--	--	--	--	--	--	--
neg_1626	Ophthalmate	2106.69433302459	2139.49444433578	2186.85969731384	3345.02436737779	3365.39385873899	3229.49431105961	1996.19782923489	2091.75361036004	2203.90196876067	-0.0320175014946672	0.525250050756121	0.382219480194916	unchanged	0.627730597543653	0.000120870820215074	1.12634257187019	up	-0.65974809903832	0.000159591855963385	1.15473304769951	down	-15.7631689045663	C11H19N3O6	310.09749559728	1.77478333333333	C21016	Cysteine and methionine metabolism(ko00270);;Metabolic pathways(ko01100)	--	--	--	--	HMDB0005765	495-27-2	Organic compounds	Organic acids and derivatives	Carboxylic acids and derivatives	--	Animals
neg_1638	3,6-Dihydronicotinic acid	849.34860777847	834.425384167608	894.27809607653	519.795676370929	438.928515300517	446.981654144595	323.32216698208	338.879692940135	355.718447020433	-1.34065679566527	0.000127519711323586	1.10997932419563	down	-0.874986681246348	0.000448568926950429	1.1159965131773	down	-0.465670114418927	0.0263035296370477	1.07115529799598	down	16.3159127807965	C6H7NO2	124.042442303425	1.78908333333333	--	--	--	--	--	--	--	--	--	--	--	--	--
neg_1639	N-Acetyl-beta-alanine	1069.45010868314	1043.28578905413	1121.99228582814	819.781134150349	779.5805045193	752.43333711161	541.200851666549	592.771302807857	622.806307078238	-0.880712214813305	0.000121011878191995	1.1032918825179	down	-0.45988219192059	0.000718742667070761	1.10704599434734	down	-0.420830022892716	0.00340929278781426	1.11061993188879	down	32.5460625859042	C5H9NO3	152.037176401894	1.78908333333333	C01073	beta-Alanine metabolism(ko00410)	--	--	--	--	HMDB0061880	3025-95-4	Organic compounds	Organic acids and derivatives	Carboxylic acids and derivatives	--	Animals
neg_1656	Alanyl-Isoleucine	232.08870043014	240.033885613944	264.967837820984	1123.64170637691	1000.85534676042	973.350113968835	4536.25567805851	4759.36619144078	5798.87602291137	4.35603734188348	0.00651649326885858	1.09888871011978	up	2.07135244979888	0.00242304009479787	1.12207469202003	up	2.28468489208461	0.00860944904223411	1.14149272790847	up	8.94350754065047	C9H18N2O3	201.126273780303	1.81053333333333	--	--	--	--	--	--	--	--	--	--	--	--	--
neg_1667	(R)-2-Methylimino-1-phenylpropan-1-ol	8.42308815483062	5.26466256232651	9.35982612194612	61.4028165057231	54.311455110852	58.9494577126679	142.892695924826	161.47570113172	174.872538590985	4.37806416242641	0.0032322773244807	1.10512166050067	up	2.92189306667569	0.000138501113419068	1.12507404306571	up	1.45617109575072	0.00614913608389951	1.14330298262256	up	6.23867347933319	C10H13NO	184.075399387131	1.83198333333333	--	--	--	--	--	--	--	--	--	--	--	--	--
neg_1681	Lactoyl-CoA	127.978628842422	97.4495745594217	152.586099953268	109.048842327796	101.013177878693	114.486808166185	21.9801253524576	28.0847249484528	25.5581897852333	-2.32154307165853	0.022992855799109	1.06070419160224	down	-0.220005276335324	0.380642940470649	0.538651549926627	unchanged	-2.1015377953232	0.000472938575169989	1.1572878970097	down	11.9897609624311	C24H40N7O18P3S	860.121067222592	1.83913333333333	C00827	Propanoate metabolism(ko00640);;Styrene degradation(ko00643);;Metabolic pathways(ko01100);;Microbial metabolism in diverse environments(ko01120)	LMFA07050339	Fatty Acyls [FA]	Fatty esters [FA07]	Fatty acyl CoAs [FA0705]	HMDB0002346	1926-57-4	Organic compounds	Lipids and lipid-like molecules	Fatty Acyls	--	Animals
neg_1698	Holyrine A	174.771943069364	193.266873027495	146.206176033041	521.671730900188	801.830475499951	805.790818897045	822.286610021202	826.417848854439	544.563359792789	2.09255424488811	0.0246313711300476	1.05525321489535	up	2.0498467571781	0.0270951174676179	1.06594950305067	up	0.0427074877100034	0.879903678617461	0.0933294019817501	unchanged	-7.48405753150397	C26H24N4O3	439.174269846888	1.86056666666667	--	--	--	--	--	--	--	--	--	--	--	--	--
neg_1700	L-Anticapsin	978.572768811741	986.617474316132	1022.73246248747	1364.04302860893	1342.27395130716	1302.63638021423	1388.14750077938	1401.49099376655	1489.54181897275	0.518191644033035	0.00182236240718554	1.09917313219891	up	0.424082805755367	0.000177896222921508	1.12036644912879	up	0.0941088382776683	0.0861518485273874	0.903729815128289	unchanged	22.757381288051	C9H13NO4	220.063656360867	1.86773333333333	--	--	--	--	--	--	--	--	--	--	--	--	--
neg_1701	1D-1-Guanidino-3-amino-1,3-dideoxy-scyllo-inositol	1643.8613837526	1636.87143846176	1490.20342443419	1478.57782612703	1395.7729644316	1383.7826199027	1937.29615302799	1931.66324303343	2035.19057755628	0.307456960403849	0.00513807477431452	1.06060622700692	up	-0.164051256721345	0.054994866197883	0.933851360752205	unchanged	0.471508217125194	0.000279870915969358	1.14799327478308	up	25.9442114016392	C7H16N4O4	265.121068646563	1.86773333333333	--	--	--	--	--	--	--	--	--	--	--	--	--
neg_1715	Plastoquinol-1	23.0973839862729	20.9176032174468	23.7463051824851	67.0736544010412	64.1409535230524	73.7194287312026	116.974063583209	104.305719845154	141.87411697629	2.42204777917241	0.0119476967010256	1.08602338504758	up	1.59662631952639	0.0019935096991588	1.12092494454017	up	0.825421459646023	0.0343148182031517	1.0674430184764	up	16.5232749377341	C13H18O2	227.108753590276	1.88201666666667	C16693	Photosynthesis(ko00195);;Metabolic pathways(ko01100)	LMPR02010037	Prenol Lipids [PR]	Quinones and hydroquinones [PR02]	Ubiquinones [PR0201]	--	--	--	--	--	--	--
neg_1717	Crocetin dialdehyde	29.9700043779358	38.7323907826438	23.7829680867463	202.604126805279	178.822644908562	160.182108432418	1214.67377686891	1205.21806136135	1447.43795542629	5.38596892543364	0.00385232242942216	1.10453993710322	up	2.54995442574857	0.00319550775346192	1.11337399490748	up	2.83601449968507	0.00429477699639081	1.15125318204231	up	14.77423696503	C20H24O2	341.18020867729	1.88201666666667	C19730	Biosynthesis of various plant secondary metabolites(ko00999);;Metabolic pathways(ko01100);;Biosynthesis of secondary metabolites(ko01110)	LMPR0104010021	Prenol Lipids [PR]	Isoprenoids [PR01]	C20 isoprenoids (diterpenes) [PR0104]	--	--	--	--	--	--	--
neg_1734	Isoleucyl-Glutamine	3031.93860757622	3042.8220476899	3756.5884889914	21721.4681420526	19548.8582078785	19138.6247734885	50666.3586524799	50228.0504856518	59554.597768794	4.02858164045323	0.00347404744829179	1.10516955756478	up	2.61930102279941	0.00108328021267804	1.12463396402025	up	1.40928061765382	0.00550115690153081	1.14309299532544	up	5.11929233189476	C11H21N3O4	258.147256415131	1.90348333333333	--	--	--	--	--	--	HMDB0028905	--	Organic compounds	Organic acids and derivatives	Carboxylic acids and derivatives	--	Animals
neg_1738	N-Formyl-4-amino-5-aminomethyl-2-methylpyrimidine	168.248366457674	147.004494431991	177.604529546478	487.500871657509	475.998050478468	457.775746767062	1746.5581014751	1811.2137843582	1896.78202249573	3.4682190483972	0.00043397505334674	1.11178070350692	up	1.52794322548076	1.61943644482646e-05	1.12654881071007	up	1.94027582291645	0.000705458034093264	1.16073733300338	up	-9.98796396432186	C7H10N4O	391.181455207722	1.89631666666667	--	--	--	--	--	--	--	--	--	--	--	--	--
neg_1745	Sarcosine	15.2619064723259	21.3237817957543	11.0910130881193	15.4988879599464	11.2737861030734	14.4892290327487	18.8282385911417	14.000419460709	21.8044162084462	0.196490184854803	0.57108823057867	0.328320287992099	unchanged	-0.208474059187236	0.560125158704944	0.355564511135263	unchanged	0.404964244042039	0.181613470357648	0.755131093069305	unchanged	27.9504637621576	C3H7NO2	88.0428909603201	1.89631666666667	C00213	Glycine, serine and threonine metabolism(ko00260);;Arginine and proline metabolism(ko00330);;Metabolic pathways(ko01100)	--	--	--	--	HMDB0000271	107-97-1	Organic compounds	Organic acids and derivatives	Carboxylic acids and derivatives	--	Animals,Plants
neg_1749	17-Hydroxylinolenic acid	1090.31501795929	1087.94623766661	1227.34079786269	4084.0193690992	4091.89173238974	4049.04291559119	15049.2108978705	15348.147062089	16525.5325702896	3.78431011833163	0.000865844936565564	1.11118339515102	up	1.84384726838483	8.76946055639706e-05	1.12961977781052	up	1.9404628499468	0.00150245085791318	1.15971605587478	up	-13.6541084424975	C18H30O3	329.184878815892	1.91063333333333	C16346	alpha-Linolenic acid metabolism(ko00592)	--	--	--	--	HMDB0011108	--	Organic compounds	Lipids and lipid-like molecules	Fatty Acyls	--	Animals
neg_1752	gamma-Glutamyl-gamma-aminobutyraldehyde	582.646360487286	630.260847169647	529.094158464956	1246.06089966301	1494.20136882382	1480.97597522461	3230.33216082169	3441.10058959955	2513.62073058054	2.39854236627895	0.0118771335332137	1.0858058037478	up	1.27692050094933	0.00473949824547864	1.10675718537494	up	1.12162186532961	0.0208719362001968	1.0970366008103	up	1.86359573704856	C9H16N2O4	491.236670489023	1.91063333333333	--	--	--	--	--	--	--	--	--	--	--	--	--
neg_1755	Formylisoglutamine	33.6731004311757	29.7606073476324	37.6914798177359	52.9215468738392	54.4624784597183	52.6547302978045	28.2297054736056	33.1176563357313	36.8984116732143	-0.0416751296808915	0.791641751823943	0.155062413875281	unchanged	0.662278937289003	0.00993604257711605	1.09909534107774	up	-0.703954066969894	0.0114436198653283	1.12855977045741	down	-3.86075654598572	C6H10N2O4	209.032786089593	1.92493333333333	--	--	--	--	--	--	--	--	--	--	--	--	--
neg_1759	N1-(5-Phospho-alpha-D-ribosyl)-5,6-dimethylbenzimidazole	124.407541455977	112.16999979967	89.3530511274974	268.088470308478	286.625423032071	251.209736437765	91.4696083353729	93.35910685142	62.0908790780207	-0.400523446311695	0.141859535159421	0.749946775671825	unchanged	1.306078361671	0.000383030988572609	1.11217639542816	up	-1.7066018079827	0.000205301504624	1.14932373541636	down	0.329444936811771	C14H19N2O7P	393.062506857772	1.92493333333333	C04778	Porphyrin metabolism(ko00860);;Metabolic pathways(ko01100);;Biosynthesis of cofactors(ko01240)	--	--	--	--	HMDB0003882	--	Organic compounds	Nucleosides, nucleotides, and analogues	Benzimidazole ribonucleosides and ribonucleotides	--	Animals
neg_1768	3-Dimethylallyl-4-hydroxymandelic acid	89.4932760057627	105.657200825081	116.313570221816	161.071394888275	187.350333407733	179.782883178031	308.164033115631	285.079970759049	316.479893454008	1.54636311192008	0.000103139528497595	1.10485583058309	up	0.762031257414704	0.00281424276818564	1.08088193103234	up	0.784331854505377	0.000568521718084721	1.14234380644527	up	41.8259292725537	C13H16O4	235.107457864493	1.93206666666667	--	--	--	--	--	--	--	--	--	--	--	--	--
neg_1770	Tryptophyl-Cysteine	937.181272420697	1051.43500769944	932.758321780022	2040.29933668202	1857.30360281954	1867.77256449742	811.153097837248	750.770874000843	850.969452670678	-0.275883169544556	0.0283568373483783	0.966902075928068	unchanged	0.980767211071361	0.000430727393390144	1.11763094296046	up	-1.25665038061592	0.000535241474881304	1.15519788885794	down	-13.0829445558606	C14H17N3O3S	328.069712478263	1.93206666666667	--	--	--	--	--	--	HMDB0029080	--	Organic compounds	Organic acids and derivatives	Carboxylic acids and derivatives	--	Animals
neg_1773	3-Hydroxykynurenamine	512.41447186813	510.329749500956	521.307001083205	2579.98364846672	2349.73776253248	2286.99465112266	9487.11875875856	9278.24466376006	11357.3009753294	4.28605686576931	0.00477871959785802	1.10270089369495	up	2.22462188035075	0.00218429993280753	1.12517368729984	up	2.06143498541856	0.00662641063201634	1.14584986436032	up	3.018911175147	C9H12N2O2	405.179045487808	1.93206666666667	C05636	Tryptophan metabolism(ko00380)	--	--	--	--	HMDB0060281	--	Organic compounds	Organic oxygen compounds	Organooxygen compounds	--	Animals
neg_1786	N-Demethyl-desepoxyansamitocin P-3	282.203208178551	272.572740011403	240.841309351943	578.967039109142	608.146309353298	645.546604306558	974.226001674736	1015.81341675994	951.127747454614	1.88624230963694	2.19010397861702e-05	1.1112356346878	up	1.2037926460935	0.000297351729615503	1.12047246594331	up	0.682449663543439	0.000165670175814969	1.15089609827913	up	45.3717492358435	C31H41ClN2O8	639.251961393817	1.93923333333333	--	--	--	--	--	--	--	--	--	--	--	--	--
neg_1799	2-Hydroxy-5-methyl-cis,cis-muconic semialdehyde	81.9494208156819	84.9037093031721	86.1719729399817	162.192542537071	144.127675371886	140.153005115173	82.0608294106432	75.8294342707234	91.235205367264	-0.0224080029494024	0.802732289198046	0.155749908598022	unchanged	0.819293128837436	0.00907218652805428	1.10505416370369	up	-0.841701131786838	0.00227961393914436	1.12921402698555	down	-2.24840504224643	C7H8O4	177.016575708599	1.96068333333333	--	--	--	--	--	--	--	--	--	--	--	--	--
neg_1800	N4-acetyl-2'-O-methylcytidine	210.524545335687	199.971559554162	174.094385011219	339.580972514031	415.084896946053	403.511443091275	170.966975542172	195.584586214311	146.077258131362	-0.189511770688346	0.256688823072494	0.617773923554289	unchanged	0.986357876640129	0.00634441073844533	1.09124118801098	up	-1.17586964732848	0.00305106867490148	1.12701988113603	down	3.28033873095389	C12H17N3O6	320.08738428476	1.96068333333333	--	--	--	--	--	--	--	--	--	--	--	--	--
neg_1808	(R)-3-((R)-3-Hydroxybutanoyloxy)butanoate	41.7839260043996	40.6291637546443	40.5404193802942	15.3398699476985	11.956286998721	15.1831940536276	3.51190947509576	5.07053239553772	2.9040221192122	-3.42010626052445	6.85301057172006e-06	1.11234071130663	down	-1.5332792806663	0.000548290610517865	1.12592261892981	down	-1.88682697985815	0.00301514587762812	1.12955657536857	down	7.7971499382218	C8H14O5	189.078329229192	1.97498333333333	--	--	--	--	--	--	--	--	--	--	--	--	--
neg_1832	Astragaloside I	286.168557166096	300.156138884441	242.069514503353	82.2802740041404	105.392415519126	157.482044899569	197.289800817029	139.775433750624	332.764614499988	-0.306522803857872	0.457305817393639	0.450739162835073	unchanged	-1.26307419735161	0.0055300590409736	1.06619450802671	down	0.956551393493743	0.190335750110086	0.768446761955739	unchanged	8.82448344079827	C45H72O16	867.482423695346	10.0015	--	--	--	--	--	--	--	--	--	--	--	--	--
neg_1846	3-Phosphinomethylmalate	25982.625667277	25232.061033254	27502.7824891374	30168.8685574268	30581.8739263071	30329.5919951981	31505.2951474674	32138.3937531289	31779.1024639885	0.277650051541664	0.00990608963755171	1.08055885031393	up	0.210455751590098	0.0223920824905884	1.07359712443263	up	0.0671942999515658	0.00451091833675727	1.11353816670155	up	-4.60013653788102	C5H9O7P	247.000892039795	10.0301	--	--	--	--	--	--	--	--	--	--	--	--	--
neg_188	1D-myo-Inositol 1,3,4,5-tetrakisphosphate	5.53312743215593	13.1869372220034	21.790187594028	40.5526071585397	26.3789073305136	30.5366007686958	36.1189350976585	52.0262810866137	61.3561595408038	1.88379978679271	0.0198025571207139	1.00337984141845	up	1.26664327885658	0.0400983006302829	0.941021390212445	unchanged	0.617156507936126	0.128330740733121	0.831292046920164	unchanged	17.9743589675117	C6H16O18P4	1058.88924316659	0.540783333333333	C01272	Inositol phosphate metabolism(ko00562);;Metabolic pathways(ko01100);;Phosphatidylinositol signaling system(ko04070)	--	--	--	--	--	--	--	--	--	--	--
neg_1881	3'-Hydroxyechinenone	182.449390351011	184.681394396345	203.064098711742	133.215840966523	132.665273755139	104.045699019299	40.0512595836205	70.6458466341295	28.1063448844321	-2.03841165514904	0.0020936849175935	1.09187678930349	down	-0.624215217144383	0.0067109176209781	1.06736471734654	down	-1.41419643800466	0.00996846453955007	1.07447488687122	down	44.3258295501053	C40H54O2	611.435690539554	10.10805	--	--	--	--	--	--	--	--	--	--	--	--	--
neg_189	Hydroxymethylphosphonate	44.14994230396	39.9734296371604	41.7133700491561	93.3355345221603	47.1435775536997	43.0497943606633	35.1045946032565	48.82945407232	46.9238921938672	0.0564482504240496	0.739103311924849	0.207163330093406	unchanged	0.544454086546801	0.355185279390028	0.577195476269205	unchanged	-0.488005836122751	0.391177606792873	0.541149363834605	unchanged	1.94368999550218	CH5O4P	146.96216424738	0.540783333333333	--	--	--	--	--	--	--	--	--	--	--	--	--
neg_1890	14-Demethyllanosterol	3.63001408828411	9.42707459052458	1.96895579009668	14.7514239030454	22.5889634972273	22.1480758863227	43.1770644993633	20.1351618507695	33.6981427064003	2.69067368256062	0.0433771225788885	0.988239747633623	unchanged	1.98514463391541	0.0124618264740663	1.0271633829773	up	0.705529048645218	0.193959001897591	0.765412434917824	unchanged	-14.1327341771375	C29H48O	433.339356056033	10.1581	C05108	--	--	--	--	--	HMDB0001286	7448-02-4	Organic compounds	Lipids and lipid-like molecules	Prenol lipids	--	Microbe,Animals
neg_190	Acetyl phosphate	359.092522041917	295.606100343405	354.886250166889	1006.20405629103	335.292405995166	306.626339755009	259.02290578188	446.116164339965	378.793978427575	0.102513449790633	0.704615229948868	0.232988402980506	unchanged	0.707061543595293	0.450246490389451	0.47496368803111	unchanged	-0.60454809380466	0.499984341124578	0.431648505450373	unchanged	9.72183991762025	C2H5O5P	174.958222123826	0.540783333333333	C00227	Taurine and hypotaurine metabolism(ko00430);;Pyruvate metabolism(ko00620);;Methane metabolism(ko00680);;Carbon fixation pathways in prokaryotes(ko00720);;Metabolic pathways(ko01100);;Microbial metabolism in diverse environments(ko01120);;Carbon metabolism(ko01200)	--	--	--	--	HMDB0001494	590-54-5	Organic compounds	Organic acids and derivatives	Organic phosphoric acids and derivatives	--	Animals,Microbe
neg_1906	Sinapine	13.6649667905301	11.1918781766541	17.3785892449325	84.4910353591733	71.5718132955114	85.2065207021799	127.924945335392	119.141034006483	147.199149167104	3.22264032611166	0.00358899547935598	1.10177125069932	up	2.51411897988472	0.00152998704385208	1.11864915734663	up	0.708521346226942	0.0116861158291323	1.09105679903253	up	-4.32105452597368	C16H24NO5+	355.162310500468	10.1724	C00933	Phenylpropanoid biosynthesis(ko00940);;Biosynthesis of secondary metabolites(ko01110)	--	--	--	--	HMDB0029379	84123-22-8	Organic compounds	Phenylpropanoids and polyketides	Cinnamic acids and derivatives	--	Animals,Plants
neg_1910	Dihydroechinofuran	1325.59517074253	1457.57417166444	1827.01989473848	2442.47505559625	2991.21591512296	3016.55428627732	4958.27409295978	4887.74000500333	4875.4327170248	1.67502158943508	0.00152697297293263	1.10875165279958	up	0.874167243263738	0.00677527109646548	1.05837032443233	up	0.800854346171343	0.00707388371475111	1.1446008791629	up	-3.1153284260069	C16H18O3	515.242304147876	10.1724	--	--	--	--	--	--	--	--	--	--	--	--	--
neg_1913	Raucaffricine	8288.59007343123	8578.52851435696	9893.07694380125	6197.35726101761	6406.24840033943	7549.80438905667	11808.4553824726	13231.0487221328	12596.2686663742	0.492015936950769	0.00534730879272773	1.04957170003095	up	-0.409064687415105	0.0284501404206321	0.973899010226973	unchanged	0.901080624365874	0.000584003433366239	1.13997365708466	up	-13.8093208307054	C27H32N2O8	547.178193939092	10.1724	--	--	--	--	--	--	--	--	--	--	--	--	--
neg_1914	L-N2-(2-Carboxyethyl)arginine	13.5601606042398	5.50124589326083	53.3275884019048	1.60282690122348e-07	1.60282690122348e-07	1.60282690122348e-07	1.60282690122348e-07	1.60282690122348e-07	1.60282690122348e-07	-27.1656140146644	0.244220565568169	0.70412800910289	unchanged	-27.1656140146644	0.244220565568169	0.714584282205728	unchanged	0	1	0	unchanged	-14.2773407886363	C9H18N4O4	551.272432905525	10.16525	--	--	--	--	--	--	--	--	--	--	--	--	--
neg_1918	Avermectin B1b aglycone	2.93533932681991	1.60282690122348e-07	103.101004156174	125.616187220906	157.254905032862	218.082866452673	15.6921659426089	33.5021472998188	26.0050370946914	-0.495766725682466	0.791462193570111	0.165221475115429	unchanged	2.2401191863918	0.0411157332141813	0.943635953547437	unchanged	-2.73588591207426	0.0309267438169059	1.08469304628133	down	-9.8812901729752	C33H46O8	605.283034241517	10.16525	--	--	--	--	--	--	--	--	--	--	--	--	--
neg_1930	13Z-Docosenamide	30.0084298852253	26.6159674374005	24.9714394484936	14.2966231698084	14.7422114453443	10.8185729821088	59.4331950201165	53.4918008077768	70.3684872067889	1.16758804285299	0.0145100251265617	1.06489424948573	up	-1.03364766651543	0.0022204947293438	1.08884114026567	down	2.20123570936842	0.00753955189841658	1.13772735312324	up	12.9390455543079	C22H43NO	382.33703265938	10.19385	--	--	--	--	--	--	--	--	--	--	--	--	--
neg_1942	Hederacolchiside A1	861.105984011886	1058.38490543007	1325.02250903555	941.026008950647	1144.21451546017	1493.66558059076	2539.03595243329	2936.08387174683	2764.73516059723	1.34461682353125	0.000794718379170087	1.08913491421087	up	0.141516570422367	0.624591108478284	0.289929597603334	unchanged	1.20310025310889	0.00214928187028415	1.12682003289609	up	8.38421939557657	C47H76O16	895.513576482782	10.25105	--	--	--	--	--	--	--	--	--	--	--	--	--
neg_1953	2-Hydroxy-2-hydropyrone-4,6-dicarboxylate	78.1534738320155	76.5599284140841	80.1731097671206	85.3162500696105	89.0329282525182	92.2680858870852	100.92681987134	97.5299370491402	98.2636044517401	0.337140058750186	0.000149868474466959	1.10207881478413	up	0.18280633072135	0.0183934580866077	1.03928975263678	up	0.154333728028836	0.0213834873630254	1.06023704548392	up	-6.62666343858145	C7H6O6	185.007928809452	10.30825	--	--	--	--	--	--	--	--	--	--	--	--	--
neg_1964	Norajmaline	162.213125297517	160.990514327773	129.477545256944	226.59699821457	219.542962518842	231.089784367136	271.349666311631	259.369806039859	335.032140515533	0.935457826071616	0.0153376405267053	1.0423411097023	up	0.581149996236892	0.0135108536768436	1.08259550630504	up	0.354307829834724	0.113028978527493	0.927950222816261	unchanged	-6.6514858091168	C19H24N2O2	311.174425100431	10.3297	--	--	--	--	--	--	--	--	--	--	--	--	--
neg_197	dTDP-glucose	69.9534257274678	71.7057433964576	76.1951734019755	1.60282690122348e-07	1.60282690122348e-07	1.70709760048634	13.0874209292167	7.08525635345028	1.60282690122348e-07	-3.43288938580184	0.000668739984052533	1.10445572385154	down	-6.99567424544328	0.000247069376505854	1.12860038119126	down	3.56278485964144	0.243512961527557	0.729212703823123	unchanged	-17.6546842388319	C16H26N2O16P2	585.040465257021	0.540783333333333	--	--	--	--	--	--	--	--	--	--	--	--	--
neg_1973	Avermectin A1b	696.639851689179	408.570949546073	66.932856848524	658.757552131124	615.005144172019	277.480614727095	996.142014975428	1397.00389541682	1277.40354533668	1.64684664315544	0.024485996362296	0.987840690383284	unchanged	0.404275591966127	0.598073334955737	0.314551500320774	unchanged	1.24257105118932	0.0139782912667621	1.04978887889459	up	-27.3657828351554	C48H72O14	917.466533420617	10.36545	C11968	Biosynthesis of 12-, 14- and 16-membered macrolides(ko00522);;Metabolic pathways(ko01100);;Biosynthesis of secondary metabolites(ko01110)	LMPK04000021	Polyketides [PK]	Macrolides and lactone polyketides [PK04]	-	--	--	--	--	--	--	--
neg_1992	Notoginsenoside R2	1559907.41273147	1755125.85147712	205056.634510986	1637522.93692551	388308.039316467	226938.698130639	140220.369019154	176472.495635754	164584.039166337	-2.87067317793027	0.173212045800198	0.801885398374657	unchanged	-0.643912455571243	0.557503241922569	0.344693498969725	unchanged	-2.22676072235902	0.316329411096805	0.641701032914247	unchanged	26.4281041459243	C41H70O13	815.500207538265	10.4576666666667	--	--	--	--	--	--	HMDB0035362	80418-25-3	Organic compounds	Lipids and lipid-like molecules	Prenol lipids	--	Animals
neg_2059	3',4'-Dihydrorhodovibrin	342.283131569659	370.181730461999	274.3530098398	7.46132732760678	0.966513475403732	20.558340404913	1.79666781691787	1.93581417249083	1.60282690122348e-07	-8.04650467293512	0.00743447443019214	1.09692282035416	down	-5.08934666116565	0.00615118969349386	1.11201124360087	down	-2.95715801176947	0.280817302408819	0.68548431219217	unchanged	-4.45828977059791	C41H62O2	621.44176785205	10.5363166666667	C15887	Carotenoid biosynthesis(ko00906);;Metabolic pathways(ko01100);;Biosynthesis of secondary metabolites(ko01110)	LMPR01070139	Prenol Lipids [PR]	Isoprenoids [PR01]	C40 isoprenoids (tetraterpenes) [PR0107]	--	--	--	--	--	--	--
neg_2061	1'-Hydroxy-gamma-carotene glucoside	605.086445261687	613.602690812371	701.280289112215	102.098918014637	51.7910213324569	110.162255733749	27.8314425528636	33.4230140818481	42.7173279196982	-4.20681936293315	0.00218000217125734	1.10760055996888	down	-2.86218829695898	0.000371880786865106	1.12089477339833	down	-1.34463106597417	0.0927068297217551	0.95257516435822	unchanged	6.66915872173078	C46H68O6	761.504571230947	10.5434833333333	C15861	Carotenoid biosynthesis(ko00906);;Biosynthesis of secondary metabolites(ko01110)	LMPR01070538	Prenol Lipids [PR]	Isoprenoids [PR01]	C40 isoprenoids (tetraterpenes) [PR0107]	--	--	--	--	--	--	--
neg_2068	2-Oxo-2,3-dihydrofuran-5-acetate	75.984503424728	72.2908491064507	74.1801997561649	91.8352824603678	87.5156377531625	89.0106219797814	84.5589602954455	79.5743114014806	81.0917755796201	0.140589236055431	0.0170343533068443	1.0036185771879	up	0.270660832249042	0.000871165131482477	1.10471042405797	up	-0.130071596193611	0.0173321818992372	1.03884036157863	down	17.0151179107046	C6H6O4	163.003693090153	10.5649166666667	--	--	--	--	--	--	--	--	--	--	--	--	--
neg_2073	4-Methylthio-2-oxobutanoic acid	296.44431160066	296.395148090734	283.12334436501	344.380495199769	346.301346495222	330.97079193187	345.148593631737	331.677119635714	334.55061518234	0.207378402098649	0.00175099807015785	1.07536804416709	up	0.221963241822439	0.00181487112832982	1.09118814362262	up	-0.0145848397237894	0.617694076241352	0.30222347232145	unchanged	30.1790522815205	C5H8O3S	182.997353269003	10.5720666666667	C01180	Cysteine and methionine metabolism(ko00270);;D-Amino acid metabolism(ko00470);;Glucosinolate biosynthesis(ko00966);;Biosynthesis of plant secondary metabolites(ko01060);;Metabolic pathways(ko01100);;Biosynthesis of secondary metabolites(ko01110);;2-Oxocarboxylic acid metabolism(ko01210)	LMFA01060170	Fatty Acyls [FA]	Fatty Acids and Conjugates [FA01]	Oxo fatty acids [FA0106]	HMDB0001553	583-92-6	Organic compounds	Lipids and lipid-like molecules	Fatty Acyls	--	Microbe,Animals,Plants
neg_2074	4-Hydroxyphenylglyoxylate	1643.40146581361	1588.84026241652	1681.03402386908	1918.03951045506	1929.03032850123	1905.84181320928	2008.44627778513	1977.75738274484	1995.37727719127	0.283841629534678	0.00279861207689116	1.09962818829457	up	0.227607103827017	0.00635852828570069	1.10898216092248	up	0.0562345257076609	0.00309893379587987	1.11696860262461	up	-5.55837681347829	C8H6O4	187.000353652208	10.5720666666667	--	--	--	--	--	--	--	--	--	--	--	--	--
neg_2078	(S)-Malate	28.7584773527138	27.9568626375166	31.2022824669857	28.6318644744579	34.1047378380665	31.4571508990254	32.0213022611988	33.2557704008452	33.0810464520316	0.161891774546995	0.0552926981407201	0.953628683996004	unchanged	0.0994790134051309	0.334523944250602	0.555106763830375	unchanged	0.0624127611418639	0.474971425126403	0.457251511631816	unchanged	3.58763602782884	C4H6O5	154.996671930665	10.5792166666667	C00149	Citrate cycle (TCA cycle)(ko00020);;Pyruvate metabolism(ko00620);;Glyoxylate and dicarboxylate metabolism(ko00630);;Methane metabolism(ko00680);;Carbon fixation in photosynthetic organisms(ko00710);;Carbon fixation pathways in prokaryotes(ko00720);;Biosynthesis of plant secondary metabolites(ko01060);;Biosynthesis of phenylpropanoids(ko01061);;Biosynthesis of terpenoids and steroids(ko01062);;Bio…	--	--	--	--	HMDB0000156	97-67-6	Organic compounds	Organic acids and derivatives	Hydroxy acids and derivatives	--	Microbe,Animals
neg_2114	Glycerol 1-myristate	14974.4491749858	12478.9566044635	13638.4885789106	11645.3031246936	12894.0934381596	13249.5086011875	11032.022507809	11528.0608747598	15937.8881444971	-0.094071409400239	0.651420968612523	0.271399239015138	unchanged	-0.12089112021403	0.283082227167305	0.603358927602318	unchanged	0.0268197108137915	0.896266920975875	0.083283283304036	unchanged	-25.7892807367074	C17H34O4	337.207316169165	10.6936166666667	--	--	--	--	--	--	HMDB0304951	589-68-4	Organic compounds	Lipids and lipid-like molecules	Glycerolipids	--	Animals
neg_2119	Estradiol Cypionate	2290.87996368651	1811.22784094171	2646.45408198809	2711.94784416147	4665.47088486459	1787.57243253048	3960.95763600021	3567.80132380682	3348.79172247542	0.688701736093378	0.0123972693149424	1.01997603051828	up	0.441553391769062	0.445807962607144	0.469592990626569	unchanged	0.247148344324316	0.573044581565615	0.36589639056382	unchanged	3.7398102218479	C26H36O3	791.528577517003	10.7007833333333	--	--	--	--	--	--	HMDB0251962	313-06-4	Organic compounds	Lipids and lipid-like molecules	Steroids and steroid derivatives	--	Animals
neg_2146	Tetracosanoic acid	116.276808068409	108.499217410918	93.6455947484562	1.60282690122348e-07	1.60282690122348e-07	1.60282690122348e-07	1.60282690122348e-07	1.60282690122348e-07	1.60282690122348e-07	-29.302710020029	0.00388918945620607	1.1046341440875	down	-29.302710020029	0.00388918945620607	1.12142332888	down	0	1	0	unchanged	19.8304845886602	C24H48O2	389.347403463478	10.8502166666667	C08320	Biosynthesis of unsaturated fatty acids(ko01040)	LMFA01010024	Fatty Acyls [FA]	Fatty Acids and Conjugates [FA01]	Straight chain fatty acids [FA0101]	HMDB0002003	557-59-5	Organic compounds	Lipids and lipid-like molecules	Fatty Acyls	--	Microbe,Animals,Plants
neg_2147	4alpha-Methylzymosterol	745.856794122496	737.062606554847	631.870722446178	0.102471434741329	1.60282690122348e-07	0.0899594013421495	0.0881339751815102	1.60282690122348e-07	0.0261158812185734	-14.1760324975151	0.00268771441036448	1.10734028789923	down	-13.4238856694566	0.00268790643345856	1.12415300741598	down	-0.752146828058488	0.565752350266263	0.34951178653619	unchanged	26.0078710917582	C28H46O	433.334627756786	10.8502166666667	--	--	--	--	--	--	--	--	--	--	--	--	--
neg_2169	13(S)-HOT	2933.13198329014	2692.73772951143	2621.7248484532	526.935035043289	578.952273132308	592.71904056419	279.036595468605	272.798979031492	303.024826114902	-3.2702126627406	0.00133325029947136	1.1099875339572	down	-2.27962186650663	0.00124960164216511	1.12575916834294	down	-0.990590796233966	0.00142840115454506	1.14937185066721	down	3.51534978641122	C18H30O3	587.433781778437	10.9217166666667	--	--	--	--	--	--	--	--	--	--	--	--	--
neg_2176	3alpha,7alpha,12alpha,26-Tetrahydroxy-5beta-cholestane	104.715557175204	100.885819752774	194.655843195604	1.60282690122348e-07	1.60282690122348e-07	1.60282690122348e-07	1.60282690122348e-07	1.60282690122348e-07	1.60282690122348e-07	-29.6326991518805	0.0488988015633278	1.01192117782042	down	-29.6326991518805	0.0488988015633278	1.02711848042038	down	0	1	0	unchanged	4.68658184202368	C27H48O4	481.355507902238	10.9431666666667	C05446	Primary bile acid biosynthesis(ko00120);;Metabolic pathways(ko01100)	LMST04030014	Sterol Lipids [ST]	Bile acids and derivatives [ST04]	C27 bile acids, alcohols, and derivatives [ST0403]	HMDB0001231	862-53-3	Organic compounds	Lipids and lipid-like molecules	Steroids and steroid derivatives	--	Animals
neg_2177	trans-3-Chloro-2-propene-1-ol	237.162879015298	236.111822367151	258.387109230115	281.34032014364	279.667680572105	277.605778732958	286.140019485425	291.143011285529	293.597786540617	0.251298336366173	0.0169118004846192	1.05826723740019	up	0.196829576858018	0.0365205517653529	1.04510486229039	up	0.0544687595081553	0.0231246044892691	1.05911839418662	up	1.88711854190446	C3H5ClO	182.998855768549	10.9503	C06611	Chloroalkane and chloroalkene degradation(ko00625);;Metabolic pathways(ko01100);;Microbial metabolism in diverse environments(ko01120)	--	--	--	--	HMDB0060514	--	Organic compounds	Organohalogen compounds	Vinyl halides	--	Animals
neg_219	L-Lysine monohydrochloride	326.487329903926	316.306810368808	316.169655413575	286.301393502544	278.556033642535	268.079950275853	419.379458235059	439.01319431524	411.450195367693	0.40510170978898	0.00227049718903297	1.0977248525906	up	-0.203268315583306	0.00445736439349993	1.08272032904785	down	0.608370025372286	0.000311418116751645	1.15314704746267	up	14.1476234863908	C6H14N2O2	145.100318311695	0.555083333333333	--	--	--	--	--	--	--	--	--	--	--	--	--
neg_2191	ponasterone A	14009.5141702813	10055.2280531115	8811.90613318049	13965.977526753	9374.71041321403	8352.75680375638	12790.4866001069	9355.47091217362	9800.80482892453	-0.0413935014875792	0.879413434953362	0.0901471595991735	unchanged	-0.0528787554973814	0.873941418461863	0.0951578602538584	unchanged	0.0114852540098022	0.969256200119964	0.0248276088229138	unchanged	-9.15161262264521	C27H44O6	485.284207728507	11.00035	C08835	--	LMST01010195	Sterol Lipids [ST]	Sterols [ST01]	Cholesterol and derivatives [ST0101]	--	--	--	--	--	--	--
neg_2193	19-Hydroxyandrost-4-ene-3,17-dione	110.975024411087	96.4899170526958	328.965244399756	22.6580753880146	16.3512038400399	44.0453093841504	1.60282690122348e-07	6.47368043160776	1.60282690122348e-07	-6.37266039108825	0.143141755216077	0.84782090020461	unchanged	-2.69125864076519	0.180754725292647	0.798706368537815	unchanged	-3.68140175032306	0.0847548167063957	0.964076598707761	unchanged	-7.83446731228211	C19H26O3	663.385505417933	11.0289666666667	C05290	Steroid hormone biosynthesis(ko00140);;Metabolic pathways(ko01100)	LMST02020067	Sterol Lipids [ST]	Steroids [ST02]	C19 steroids (androgens) and derivatives [ST0202]	HMDB0003955	510-64-5	Organic compounds	Lipids and lipid-like molecules	Steroids and steroid derivatives	--	Animals
neg_2194	Cimiracemoside C	4140.38435404993	3432.67557697835	10726.3070448264	842.423371518137	963.49985607553	1236.74384597711	354.161112727331	645.233256843732	445.445283278686	-3.66281244510527	0.136492510343487	0.858025065904689	unchanged	-2.58838535373106	0.159615183791127	0.834084612615127	unchanged	-1.07442709137421	0.0246200957532677	1.02251001344492	down	-23.5280148354445	C35H56O9	665.376039639584	11.0289666666667	--	--	--	--	--	--	--	--	--	--	--	--	--
neg_2210	Methyl protodioscin	84.9615220494867	97.6864238741642	56.9467132692982	163.807821888215	167.459074101501	197.631300033492	240.64884488469	257.645771472792	305.679240090507	1.74655283938006	0.00252492794491147	1.08178661979512	up	1.14239430525897	0.0040881430931902	1.07198864768519	up	0.60415853412109	0.0240884477605574	1.04612587033476	up	-8.89953112254942	C52H86O22	1083.52628591299	11.1212	--	--	--	--	--	--	HMDB0033674	60478-70-8	Organic compounds	Phenylpropanoids and polyketides	Isoflavonoids	--	Animals
neg_2212	1-Methylhistamine	24769.0174588366	22707.9264248282	31870.9472340731	3915.55940010972	4086.23077230633	4462.55768908873	1908.79988663482	1995.79839375513	2024.20476586217	-3.74237910352151	0.0126074458101402	1.08580427702328	down	-2.67038447753585	0.0148996978649494	1.09660225202648	down	-1.07199462598565	0.00401589477449781	1.15038267587002	down	11.3197880867326	C6H11N3	309.207277838854	11.1212	C05127	Histidine metabolism(ko00340);;Metabolic pathways(ko01100)	--	--	--	--	HMDB0000898	501-75-7	Organic compounds	Organic nitrogen compounds	Organonitrogen compounds	--	Animals
neg_2218	Corticosterone	22406.8296012747	18397.1906402117	48312.10004559	3081.78569669244	3525.76905315223	4864.12728304307	2539.09061471581	4088.11526139891	3183.22590333517	-3.18329788637683	0.105788867442852	0.907876172658882	unchanged	-2.95760948391585	0.109509993192393	0.914740848399902	unchanged	-0.225688402460983	0.473913216277276	0.429625957538308	unchanged	-42.0891855743092	C21H30O4	691.392398683625	11.1283333333333	--	--	--	--	--	--	--	--	--	--	--	--	--
neg_2219	Avermectin B1b monosaccharide	883.142329397708	825.879026666523	874.014228760341	121.837470011711	139.548466340254	145.13687312656	44.4863061348356	58.152784899724	53.6935791059135	-4.04637631171818	0.000268050176489385	1.11216220591817	down	-2.66765931120672	0.000118216675335488	1.12860095478846	down	-1.37871700051146	0.00149588805986578	1.14209642982409	down	-17.8729200795604	C40H58O11	759.383347168421	11.1283333333333	--	--	--	--	--	--	--	--	--	--	--	--	--
neg_2231	D-Glucono-1,5-lactone 6-phosphate	2399.89253013355	2296.78025057582	3665.41411610069	2673.45147408828	2899.03904623742	3148.80540994885	3002.85546768575	4882.05065041928	3280.99053826071	0.417164168013827	0.275951955095876	0.599919518320781	unchanged	0.0606794908294747	0.815793116298218	0.145698142628892	unchanged	0.356484677184352	0.296882877548709	0.652354691397439	unchanged	33.8530260069542	C6H11O9P	278.997470935783	11.1640833333333	C01236	Pentose phosphate pathway(ko00030);;Metabolic pathways(ko01100);;Biosynthesis of secondary metabolites(ko01110);;Microbial metabolism in diverse environments(ko01120);;Carbon metabolism(ko01200)	--	--	--	--	HMDB0001127	2641-81-8	Organic compounds	Organic oxygen compounds	Organooxygen compounds	--	Microbe,Animals
neg_2246	3-Oxalomalate	4458.23086849139	4405.36594393106	5180.44229034937	4951.72673603056	5127.84843808078	5254.69139695823	5306.21606810464	5775.41342488803	5471.9286401996	0.237183434718661	0.0583215715172773	0.920126800371171	unchanged	0.126801246773797	0.221354895001169	0.712288108228799	unchanged	0.110382187944864	0.078345012228231	0.906942858856851	unchanged	-12.4843397407805	C6H6O8	240.99968669109	11.1998333333333	C01990	Glyoxylate and dicarboxylate metabolism(ko00630)	--	--	--	--	HMDB0245962	--	Organic compounds	Organic acids and derivatives	Carboxylic acids and derivatives	--	Animals
neg_2258	D-Galactaro-1,5-lactone	934.067637779715	896.345675571098	1134.01442615897	1029.23687219771	1069.213254258	1110.55051622291	1111.08028021218	1247.21980326011	1128.21412088093	0.234031729081234	0.12792373270886	0.79572019635611	unchanged	0.11437044833686	0.386464883138478	0.526900892763054	unchanged	0.119661280744374	0.151386820742899	0.799656311055798	unchanged	0.227636606520057	C6H8O7	213.001714125855	11.21415	--	--	--	--	--	--	--	--	--	--	--	--	--
neg_2259	2-Carboxy-2,5-dihydro-5-oxofuran-2-acetate	6764.76907109613	6529.78678445232	7116.69839033828	7869.77836080819	7920.75149128932	7880.9214199254	8133.33704084001	8337.35459682422	8327.50175053247	0.280870183528257	0.00680221736833368	1.0801970133921	up	0.213783322025167	0.0229935636973237	1.07806832140785	up	0.0670868615030896	0.0249156811619703	1.09347739506595	up	37.9684115095197	C7H6O6	220.992901958442	11.21415	--	--	--	--	--	--	--	--	--	--	--	--	--
neg_226	Pyridoxamine	159.536190760523	156.241497639519	157.255821033549	220.993067068856	227.851723343557	209.883212892274	324.802571330858	368.877734139425	352.331305464708	1.14488457385253	0.00431704493466895	1.10360398498356	up	0.477740495188414	0.00571405002834158	1.11386760081287	up	0.667144078664118	0.00429927925733184	1.1374742456535	up	-3.88116931312487	C8H12N2O2	213.087428118285	0.56225	--	--	--	--	--	--	--	--	--	--	--	--	--
neg_2261	Sulfathiazole	684.783528259939	676.541547604736	726.39846636952	773.085236080391	794.840219558837	804.13090289451	797.870797955302	854.210580696096	817.356168773973	0.242251801227576	0.00496845988593238	1.04952200063229	up	0.18420760589658	0.0107112950361472	1.05697239418931	up	0.0580441953309959	0.180674126602894	0.757406111096879	unchanged	-20.1134913379765	C9H9N3O2S2	300.006692197942	11.21415	C11169	--	--	--	--	--	HMDB0015619	72-14-0	Organic compounds	Benzenoids	Benzene and substituted derivatives	--	Animals
neg_2264	meso-Tartaric acid	162.19359497437	173.074798112305	203.752812724698	160.191012088738	153.48915598579	177.867181496681	183.737296646216	195.693966263269	189.184437893567	0.077111904097041	0.51535232746742	0.397004811152692	unchanged	-0.133011637041548	0.347355843920561	0.544149573690696	unchanged	0.210123541138589	0.0530754875790838	0.984538708620749	unchanged	5.01535651944986	C4H6O6	170.9918581157	11.2213	--	--	--	--	--	--	--	--	--	--	--	--	--
neg_2265	2-Oxo-4-phosphonobutanoate	1471.93074565318	1483.68002878786	1757.59533224076	1690.4099072734	1744.73340682733	1805.20898733216	1782.34347250077	1962.66109933831	1848.74130893247	0.247105943636186	0.0674800508755993	0.899479353299844	unchanged	0.152955034129682	0.192303707644872	0.750065888248735	unchanged	0.0941509095065042	0.144472008281052	0.799194037859923	unchanged	13.3943688703684	C4H7O6P	180.993185888525	11.2213	--	--	--	--	--	--	--	--	--	--	--	--	--
neg_2267	2-Deoxy-D-ribose 5-phosphate	662.623089962509	653.744337968862	838.145663016832	715.138041915393	749.353777503798	787.608592245994	760.355924664768	904.631227241873	811.182031899314	0.200748025419402	0.225737025574149	0.657199694360839	unchanged	0.0639092881685266	0.650952774900486	0.280199340881427	unchanged	0.136838737250875	0.21361376887576	0.721840227522603	unchanged	1.36561378699045	C5H11O7P	234.999199414142	11.2213	C00673	--	--	--	--	--	HMDB0001031	102916-66-5	Organic compounds	Organic oxygen compounds	Organooxygen compounds	--	Microbe,Animals
neg_2270	3-(Imidazol-4-yl)-2-oxopropyl phosphate	1430.66599826205	1394.50152777469	1720.04066697895	1539.89962343438	1597.96543243348	1672.36050817943	1635.86841158417	1842.1016385162	1737.83178238357	0.198542678812398	0.151068792281533	0.762757835979266	unchanged	0.0817581688209435	0.489826246571356	0.421598893173408	unchanged	0.116784509991454	0.14096871559783	0.80267060830195	unchanged	8.530152230915	C6H9N2O5P	254.99618617199	11.2213	C01267	Histidine metabolism(ko00340);;Metabolic pathways(ko01100);;Biosynthesis of secondary metabolites(ko01110);;Biosynthesis of amino acids(ko01230)	--	--	--	--	HMDB0012236	99979-59-6	Organic compounds	Organic acids and derivatives	Organic phosphoric acids and derivatives	--	Microbe,Animals,Plants
neg_2271	1-epi-Valienol 1-phosphate	7886.55171241441	7606.62598121223	8217.76444930592	9058.91537796891	9150.98576831284	9137.78935525846	9495.70185391004	9699.87557276146	9599.85784126336	0.280287141027976	0.00609808671185837	1.08759598912761	up	0.205866014549017	0.0184328039705968	1.08411116492637	up	0.0744211264789585	0.00581245053101504	1.12256397389156	up	-40.2888614206571	C7H13O8P	276.999156472653	11.2213	--	--	--	--	--	--	--	--	--	--	--	--	--
neg_2272	D-Fructose 1-phosphate	437.624909112215	463.523508755066	566.132912691097	426.489497378956	439.028509998186	522.311804248642	478.950175536626	568.315640781902	483.233548135357	0.0608569317635341	0.690206857123523	0.235257433146123	unchanged	-0.0803148517036562	0.622355907616226	0.29243125725282	unchanged	0.14117178346719	0.319285848100985	0.573563074661466	unchanged	-1.76178781297929	C6H13O9P	294.998661805761	11.2213	--	--	--	--	--	--	--	--	--	--	--	--	--
neg_2275	Notoginsenoside Fe	802.333774430149	819.881125037951	61.2251547385681	899.611276778248	98.2216111441301	70.9611071936744	40.4516948840662	64.6902392853891	38.4495493444839	-3.55137025918844	0.176335358464079	0.796933660919596	unchanged	-0.655428541653625	0.608784059420409	0.30252757639735	unchanged	-2.89594171753481	0.37417217693161	0.573394997320487	unchanged	-27.1307944454006	C47H80O17	951.484085951957	11.2213	--	--	--	--	--	--	--	--	--	--	--	--	--
neg_2276	Notoginsenoside R1	59.4488826782823	58.1398421242257	42.3080721168139	77.0754616509204	151.82732210696	48.2389424838954	199.868465313692	77.4575928949497	95.5502710928747	1.22155617697979	0.201736676907679	0.753162087029064	unchanged	0.793482899423097	0.332323131042821	0.597909055035724	unchanged	0.428073277556695	0.552405824187227	0.361038525801747	unchanged	-8.94310203213242	C47H80O18	953.500793786804	11.2213	--	--	--	--	--	--	HMDB0035363	80418-24-2	Organic compounds	Lipids and lipid-like molecules	Prenol lipids	--	Animals
neg_2285	L-Xylulose 1-phosphate	7834.87712724349	7602.83530464232	8208.28966924426	8940.5924223868	9048.79153770418	8992.59993119861	9358.30092317375	9573.61493668715	9486.54054814015	0.265231911013185	0.00664924616327332	1.0839392053352	up	0.19040014502297	0.0214996181236308	1.07590644298049	up	0.0748317659902152	0.00679372860547148	1.11677333948509	up	27.3618730695345	C5H11O8P	251.000115514144	11.22845	--	--	--	--	--	--	--	--	--	--	--	--	--
neg_2293	Prostaglandin F2alpha	56.2078641123472	253.193491839278	324.576278675683	516.64027691087	327.673467737938	535.74198282774	465.435908827357	595.234672654176	565.836756172146	1.35927347963112	0.036083232184386	0.979351591473197	unchanged	1.12222267388435	0.0776229184384754	0.865885263895582	unchanged	0.237050805746766	0.359678457319993	0.545137458089231	unchanged	-12.3633347939131	C20H34O5	753.470692055491	11.22845	C05959	Arachidonic acid metabolism(ko00590)	LMFA03010036	Fatty Acyls [FA]	Eicosanoids [FA03]	Prostaglandins [FA0301]	HMDB0010199	--	Organic compounds	Lipids and lipid-like molecules	Fatty Acyls	--	Animals
neg_232	Proxyphylline	741.962462969196	735.072513588003	604.883618499298	664.442195444109	622.65699656618	617.939384350563	1043.79232704646	1045.73116631473	1120.44132107812	0.624643824514071	0.00436367729991586	1.07424987091198	up	-0.128093446947776	0.316433227264787	0.60083016910756	unchanged	0.752737271461847	0.000439713177950385	1.15287916432058	up	-3.12067110809644	C10H14N4O3	259.080515094503	0.555083333333333	--	--	--	--	--	--	HMDB0256878	--	Organic compounds	Organoheterocyclic compounds	Imidazopyrimidines	--	Animals
neg_2349	Bacteriopheophytin	23.2753536042034	42.5704510549129	18.0514375020066	30.8335456110306	28.584221400397	31.9872356184966	21.9668792649564	11.202673583124	21.2167842615978	-0.625379123364666	0.322266773462128	0.572738154928884	unchanged	0.123649738971627	0.770053185741135	0.184699978591321	unchanged	-0.749028862336293	0.0611276165472971	1.00444149980897	unchanged	-11.2100108956867	C55H76N4O6	909.541193041788	11.24275	--	--	--	--	--	--	--	--	--	--	--	--	--
neg_2432	Saikosaponin C	188.459519209685	210.461995549913	110.680185285644	171.950482386611	199.089378997434	220.734570719575	272.544232731659	132.576727863095	242.099427531638	0.344886964430099	0.433865244095497	0.446681569902908	unchanged	0.215677275079062	0.475473512514229	0.428999770542258	unchanged	0.129209689351036	0.713381034973145	0.234390519449424	unchanged	-13.2577031251405	C48H78O17	925.518337472472	11.2499	--	--	--	--	--	--	--	--	--	--	--	--	--
neg_2466	Lovastatin acid	64.153543512253	113.463632399927	37.3523493056073	149.343643017571	96.5523228789839	123.356735710311	74.4562870684677	128.22534627831	75.6877761409302	0.372868526410942	0.501168189042195	0.388004506652787	unchanged	0.780476323239885	0.138875269412674	0.778845099898077	unchanged	-0.407607796828942	0.266106624178718	0.632881298909613	unchanged	-12.1138642321564	C24H38O6	889.521650175727	11.2642	--	--	--	--	--	--	HMDB0254177	--	Organic compounds	Organic acids and derivatives	Hydroxy acids and derivatives	--	Animals
neg_2471	Deslanoside	21.5318981953111	34.6246124220143	14.9364238641004	12.6237188628018	19.4810745293217	32.7416888732085	31.5584998057968	23.4595091711079	29.168734339329	0.243886887669639	0.541749266611104	0.365024823797427	unchanged	-0.132677871238422	0.813560636793393	0.141260793813177	unchanged	0.376564758908061	0.395292199452889	0.523282243956291	unchanged	12.6093644259095	C47H74O19	963.468982069246	11.25705	C12669	--	--	--	--	--	HMDB0015211	17598-65-1	Organic compounds	Lipids and lipid-like molecules	Steroids and steroid derivatives	--	Animals
neg_248	beta-D-Fructose 2,6-bisphosphate	27.3010014996292	40.6788935941331	25.8352788551132	96.4039288614871	79.0184761483489	108.541428182214	80.8381052270478	56.757038536909	72.781514520211	1.16508145100748	0.0141193318525585	1.01898817602947	up	1.59781400125588	0.00666138994848415	1.07982328586966	up	-0.432732550248405	0.0943102171445414	0.863345809397379	unchanged	11.8907938449181	C6H14O12P2	360.974759786629	0.56225	C00665	Fructose and mannose metabolism(ko00051);;Metabolic pathways(ko01100);;AMPK signaling pathway(ko04152);;Glucagon signaling pathway(ko04922);;Central carbon metabolism in cancer(ko05230)	--	--	--	--	HMDB0001047	79082-92-1	Organic compounds	Organic oxygen compounds	Organooxygen compounds	--	Microbe,Animals
neg_2483	Kanamycin C	16.6772096656072	32.7370511675509	28.37082358718	21.8818649425533	23.3720489045192	31.198099777016	46.9158818382361	87.8175062241613	49.4407857118575	1.24350532585274	0.102356266728046	0.872810973419096	unchanged	-0.0249390392113981	0.941321443531779	0.0455370534980674	unchanged	1.26844436506414	0.107104019653771	0.928550398666267	unchanged	1.2538537772275	C18H36N4O11	505.213332972598	11.2928	--	--	--	--	--	--	--	--	--	--	--	--	--
neg_254	Nogalaviketone	10.0881012700965	23.3569389792249	8.63327174666466	55.9784538219631	54.2854479154562	63.2455798857769	136.197332726786	107.823642842794	135.689052846405	3.17374936600092	0.00188770673294847	1.09415801647634	up	2.04386576659415	0.00301914858630561	1.09687299845354	up	1.12988359940677	0.0126646853633592	1.1186588227026	up	-20.6437000742978	C21H16O8	417.051008639617	0.56225	--	--	--	--	--	--	--	--	--	--	--	--	--
neg_2541	Fluvoxamine	3044.86269619492	3162.26279843925	3061.47170262355	7790.22408555496	7464.07187123018	7201.85306115006	5486.02262709903	5378.65959491727	6030.94539508952	0.866227034377699	0.00505449888466128	1.09897196322203	up	1.2766876341459	0.000975362393670336	1.12663197426074	up	-0.410460599768198	0.00241039688843844	1.1185701476483	down	2.31964251447683	C15H21F3N2O2	339.130918409243	2.00358333333333	C07571	--	--	--	--	--	HMDB0014322	54739-18-3	Organic compounds	Benzenoids	Benzene and substituted derivatives	--	Animals
neg_2549	Streptomycin	18.0577083474522	25.5495109056768	18.2854906315542	77.4186856873602	105.30337947196	101.851014617405	341.227503351957	399.184608939507	405.739137242525	4.21088413908023	0.00285998877423249	1.10628870231617	up	2.20095779654487	0.00945586348396546	1.09770434838007	up	2.00992634253535	0.00165201933534528	1.14945736610127	up	24.5548267829996	C21H39N7O12	626.278145466885	2.00358333333333	C00413	Streptomycin biosynthesis(ko00521);;Metabolic pathways(ko01100);;Biosynthesis of secondary metabolites(ko01110)	--	--	--	--	HMDB0015214	57-92-1	Organic compounds	Benzenoids	Benzene and substituted derivatives	--	Microbe,Animals
neg_255	Adenylyl sulfate	70.2321956770993	52.0210479829238	55.8984263028506	198.353346827457	179.518918177139	175.588383738307	248.922382505621	252.247724952215	286.905940986362	2.14522884772543	0.000893405049573269	1.10392481456629	up	1.63537473739372	0.000210609586268361	1.11886270000245	up	0.509854110331708	0.00954830627546546	1.09492101624935	up	-11.1833811568561	C10H14N5O10PS	426.007847340285	0.555083333333333	C00224	Purine metabolism(ko00230);;Monobactam biosynthesis(ko00261);;Sulfur metabolism(ko00920);;Metabolic pathways(ko01100);;Biosynthesis of secondary metabolites(ko01110);;Microbial metabolism in diverse environments(ko01120)	--	--	--	--	HMDB0001003	485-84-7	Organic compounds	Nucleosides, nucleotides, and analogues	Purine nucleotides	--	Microbe,Animals
neg_2557	Oripavine	109.230552285079	119.014171077107	113.418119403771	194.991748318817	210.332159201555	206.772081011723	305.332757316874	294.426918922608	338.921086810855	1.458061236284	0.00328177085205845	1.10281316951997	up	0.841184555943821	0.000265288454416887	1.12210012946723	up	0.616876680340181	0.00874559161067011	1.12564631272578	up	22.2287457878533	C18H19NO3	318.117766264388	2.01788333333333	--	--	--	--	--	--	--	--	--	--	--	--	--
neg_2558	S-Formylglutathione	867.339222089856	868.707095600843	761.126308287445	1057.47442853443	1019.88156765644	1026.12655060722	579.182277556493	573.629155574007	607.996092687017	-0.504058339624461	0.0144049803820651	1.06544670350468	down	0.313592476427693	0.0212196360740552	1.05963830621023	up	-0.817650816052153	9.83356376750121e-06	1.16040117408813	down	10.1068367722647	C11H17N3O7S	334.074831050448	2.01788333333333	C01031	Methane metabolism(ko00680);;Metabolic pathways(ko01100);;Microbial metabolism in diverse environments(ko01120)	--	--	--	--	HMDB0001550	50409-81-9	Organic compounds	Organic acids and derivatives	Carboxylic acids and derivatives	--	Microbe,Animals
neg_2562	Catechol	45.2075828706376	43.8753464605186	49.6413948278431	90.1819596095347	78.339827103892	84.3600670959931	42.8056044836521	43.8930607618073	47.4757953597895	-0.0481106861002691	0.537425645964317	0.356789759096307	unchanged	0.866242741961805	0.00226341469930606	1.10783050267044	up	-0.914353428062073	0.00291571363214284	1.14362630554218	down	21.9961599035257	C6H6O2	109.031923386136	2.02503333333333	C15571	Chlorocyclohexane and chlorobenzene degradation(ko00361);;Benzoate degradation(ko00362);;Fluorobenzoate degradation(ko00364);;Dioxin degradation(ko00621);;Polycyclic aromatic hydrocarbon degradation(ko00624);;Naphthalene degradation(ko00626);;Aminobenzoate degradation(ko00627);;Metabolic pathways(ko01100);;Microbial metabolism in diverse environments(ko01120);;Degradation of aromatic compounds(ko…	--	--	--	--	HMDB0000957	120-80-9	Organic compounds	Benzenoids	Phenols	--	Animals,Plants
neg_2563	cis-1,2-Dihydroxy-4-methylcyclohexa-3,5-diene-1-carboxylate	189.501409905068	185.512321035008	183.770252174557	213.156294848789	188.664182401341	188.363077539516	99.4657471487907	102.199549853733	110.866099533187	-0.83828953968596	0.000264806194102974	1.10848593650897	down	0.0788730530702766	0.329869303757707	0.597842443639354	unchanged	-0.917162592756236	0.00306386638903151	1.14225627394904	down	27.3034431622391	C8H10O4	205.031953265387	2.02503333333333	--	--	--	--	--	--	--	--	--	--	--	--	--
neg_2570	N-[(7,8-Dihydropterin-6-yl)methyl]-4-(beta-D-ribofuranosyl)aniline 5'-phosphate	495.422698813836	518.997990200807	505.842648127211	694.172812477222	686.340567649078	644.398020347424	358.51076943326	388.728660685298	367.859287628777	-0.447149811144678	0.000399970632990017	1.09814166745234	down	0.413537538369809	0.00308394053833106	1.10792884284979	up	-0.860687349514487	0.000301568964174908	1.15505512943214	down	11.7265157285234	C18H23N6O8P	481.129875643489	2.02503333333333	--	--	--	--	--	--	--	--	--	--	--	--	--
neg_2577	cis-(Homo)2-aconitate	254.953560128295	275.561926066519	307.247111739208	479.880670447737	450.031794250164	432.368798706813	245.813856631416	235.628846756887	321.504869170728	-0.0612356843763623	0.732481767607845	0.205487559730561	unchanged	0.701411218771023	0.00109263899738836	1.09995627914343	up	-0.762646903147385	0.00890688239251649	1.10578043997917	down	22.8952452757239	C8H10O6	223.02703179058	2.03861666666667	--	--	--	--	--	--	--	--	--	--	--	--	--
neg_2580	2-Propylmalate	96.9068867127092	97.0775798714492	98.6053113901791	275.017903419395	292.584355088289	290.134772688259	83.2659507801723	74.6381505197178	69.2668666216016	-0.365100895270485	0.0313650533195306	1.04199438032055	down	1.55165603987679	0.00076725658481268	1.12832802892761	up	-1.91675693514728	1.39087084908473e-05	1.16079881537868	down	2.08291271471042	C7H12O5	411.151531435804	2.03861666666667	--	--	--	--	--	--	--	--	--	--	--	--	--
neg_2586	5-Methyl-H4SPT	3.65419933997822	9.93710065986098	2.24091969267289	93.2129796571505	97.5844225569741	102.910828784695	274.410894667963	192.934334005757	252.141693483534	5.50603302187158	0.010038002830263	1.08955707045809	up	4.21344825489335	1.85448955909456e-05	1.12669406063393	up	1.29258476697823	0.0267922671403828	1.09955117828806	up	42.6172594263355	C36H54N7O19P	918.353111685487	2.03861666666667	--	--	--	--	--	--	--	--	--	--	--	--	--
neg_2590	Mecarbinate	56.0233586495981	60.7234796886171	57.4304724791043	84.3403719986371	85.0243686208239	82.8953490944445	67.3228966962861	56.9375103603308	62.1763196240614	0.0981293847189333	0.309236055528979	0.583447299723696	unchanged	0.534355270631538	0.000677562039046298	1.12239691543144	up	-0.436225885912605	0.01503093999935	1.12031662439934	down	0.196930673774699	C13H15NO3	254.079907070093	2.04578333333333	--	--	--	--	--	--	--	--	--	--	--	--	--
neg_2595	Thr Tyr Arg Lys	71.8672791516154	82.4078637813236	86.4118774155408	520.610602756374	484.183671841439	481.429144015802	1986.63173241938	2000.47318925962	2350.91123718104	4.71880108982325	0.0033862940418642	1.10571428573958	up	2.62642075925595	0.000291486754247869	1.12783629628373	up	2.0923803305673	0.00499062925151149	1.15063561374484	up	1.83993989699293	C25H42N8O7	565.311411280691	2.05291666666667	--	--	--	--	--	--	--	--	--	--	--	--	--
neg_2628	Dehydroandrographolide succinate	47.0135353922378	38.4427913702199	45.2169389296778	142.939263027148	108.698240921941	136.64171080289	219.876916339527	234.613514652102	192.31395221104	2.3073654437231	0.00381804233645433	1.10167197150823	up	1.57113046754876	0.0110320433467033	1.09580009210204	up	0.736234976174333	0.00654652782871792	1.0881071693908	up	-1.45027215467158	C28H36O10	577.228278340542	2.08866666666667	--	--	--	--	--	--	HMDB0250944	--	Organic compounds	Lipids and lipid-like molecules	Prenol lipids	--	Animals
neg_2631	Calystegin A3	68.1723400802737	77.1300253431331	76.1586574098268	243.98004986253	268.19731478011	258.718951056744	95.6551695354069	89.5812269867416	101.133334494497	0.370826202671476	0.00834537944097597	1.03121614967071	up	1.79948402643097	0.000366574975200677	1.12637076244757	up	-1.4286578237595	0.00033630257409636	1.1578478918523	down	11.1136684017824	C7H13NO3	180.06597916882	2.09581666666667	--	--	--	--	--	--	HMDB0038593	131580-36-4	Organic compounds	Alkaloids and derivatives	Tropane alkaloids	--	Animals
neg_2632	1-Isothiocyanato-7-(methylthio)heptane	61.7419890304088	58.481603036977	40.0226813876955	146.076515145275	151.392067431612	133.546268563182	52.1517875770941	45.7355578910586	53.4645022281654	-0.082384519573521	0.712243636401085	0.225346779613712	unchanged	1.42744677277985	0.000617716396230792	1.11032820084173	up	-1.50983129235337	0.000793556571442793	1.15409242900789	down	1.52521377130135	C9H17NS2	224.055219110771	2.10296666666667	--	--	--	--	--	--	HMDB0038440	4430-38-0	Organic compounds	Organosulfur compounds	Isothiocyanates	--	Animals
neg_2649	Tetrangomycin	83.0436688770632	93.6795179378749	92.5473513721728	62.7927417885131	58.8854221869356	56.6668666848617	50.6272235470579	49.7093872595947	59.9455957009444	-0.748442112540389	0.00151115902016127	1.07828281166407	down	-0.594385370617105	0.00395281375108802	1.09627820970675	down	-0.154056741923284	0.201776586943015	0.730664449120466	unchanged	-1.77246979421	C19H14O5	321.0762762304	2.11011666666667	--	--	--	--	--	--	--	--	--	--	--	--	--
neg_2657	Leu Tyr Phe Lys	192.875608976951	204.706575898454	235.678817141633	1507.83899234399	1383.6617758107	1394.92266936536	2667.97764973155	2711.93362492843	3037.27496254121	3.73246589644929	0.00180810549161304	1.10881261719365	up	2.75890223269412	0.000392068939656509	1.12753821816071	up	0.973563663755176	0.00361170857655127	1.14506233847941	up	-4.32963957439608	C30H43N5O6	568.311592732191	2.11011666666667	--	--	--	--	--	--	--	--	--	--	--	--	--
neg_2661	Kaempferol 3-O-[6-(4-coumaroyl)-beta-D-glucosyl-(1->2)-beta-D-glucosyl-(1->2)-beta-D-glucoside]	22.6003352768461	31.5438842388168	13.9496858384455	113.085025874508	144.87777294285	138.853209127704	8.41933570308806	8.21792183366734	4.92454501294223	-1.65904788639544	0.0861315249847354	0.924645715000596	unchanged	2.54287264381639	0.00211554203740416	1.10821009674865	up	-4.20192053021183	0.00550849475872706	1.14918238550873	down	0.435655918374238	C42H46O23	963.241590633091	2.11011666666667	--	--	--	--	--	--	--	--	--	--	--	--	--
neg_2664	(4-{4-[2-(gamma-L-Glutamylamino)ethyl]phenoxymethyl}furan-2-yl)methanamine	915.30008472951	945.947531216043	808.729118623701	4421.93722631971	4680.21692800133	4666.75186869265	12999.7113595831	13145.5702876675	12084.2295942334	3.83978767981366	0.000663985303680466	1.11162813700925	up	2.36651486214725	4.38710336629263e-05	1.12880785946611	up	1.47327281766641	0.000936872473159619	1.15920419375814	up	43.9420850556948	C19H25N3O5	420.194109949975	2.11728333333333	--	--	--	--	--	--	--	--	--	--	--	--	--
neg_2668	10-Deacetylbaccatin III	459.674549719602	518.767635438887	513.072863331281	724.871186539401	681.838658694934	666.700667174742	497.16888014658	464.112802388114	535.713709793401	0.00529124719302933	0.951084399868954	0.0343674047843833	unchanged	0.475227248759123	0.00167759555960879	1.09234500311162	up	-0.469936001566093	0.00230933323431675	1.11964301342116	down	0.805931497633833	C29H36O10	579.200687262902	2.12441666666667	--	--	--	--	--	--	--	--	--	--	--	--	--
neg_2678	(3Z)-Phytochromobilin	627.167265932623	645.979661166707	791.417341149405	1058.94472421233	1187.34141241392	1179.98324508981	1741.22164882658	1837.36100801737	1498.9529817914	1.29829113150073	0.00305302819261692	1.08620314495238	up	0.730801254943652	0.0028483460990638	1.08464756658651	up	0.567489876557074	0.0197964956531501	1.08171017068119	up	-5.1280967651391	C33H36N4O6	619.229890031393	2.13156666666667	--	--	--	--	--	--	--	--	--	--	--	--	--
neg_2694	Coenzyme B	106.118740729443	107.694303071801	114.685575511844	173.948993643541	151.938049307269	162.826728850379	118.046752451427	131.473067413757	123.359931857282	0.18282315050713	0.0416746253381767	0.939855410044696	unchanged	0.573102452970899	0.00666009653389289	1.09434246263993	up	-0.390279302463769	0.0108206454920805	1.08532876237339	down	24.9011760490826	C11H22NO7PS	388.092205778691	2.15303333333333	--	--	--	--	--	--	HMDB0304798	--	Organic compounds	Organic acids and derivatives	Carboxylic acids and derivatives	--	Animals
neg_2703	C-1027 Chromophore	238.389079680245	266.317128388693	353.166136351583	241.299022398261	317.144947033908	318.688872177459	222.988990284199	212.889728357908	100.51217254973	-0.67747824556074	0.110922673791064	0.796934057676405	unchanged	0.0320323714659572	0.889057830893056	0.0842830646995091	unchanged	-0.709510617026697	0.0828336589080751	0.897409231046385	unchanged	18.6014794154428	C43H42ClN3O13	878.225702938582	2.15303333333333	--	--	--	--	--	--	--	--	--	--	--	--	--
neg_2706	Antibiotic G-418	445.541047095279	450.901236062793	414.318384706684	1297.17530040936	1640.18258317352	1645.94032476227	3517.3046434626	3405.41797787192	2454.08956938624	2.83869324945446	0.0152924119457607	1.07992490788713	up	1.80598186893592	0.0104215368903353	1.10569394495163	up	1.03271138051855	0.0311216683251929	1.06241122796595	up	4.49170780895266	C20H40N4O10	517.251340437393	2.16016666666667	--	--	--	--	--	--	--	--	--	--	--	--	--
neg_2709	Celosianin II	387.463870744098	395.353367270968	411.121260597116	9.91753388088446	42.9008354527967	85.7018279560713	15.3414458951082	2.96722073320024	1.60282690122348e-07	-6.02705797318465	4.95070557062796e-06	1.11239737607184	down	-3.10756027079785	0.00190224186737818	1.12062081082134	down	-2.9194977023868	0.205337995136488	0.776027078811894	unchanged	-21.8978719571889	C40H42N2O22	937.172565524859	2.16016666666667	--	--	--	--	--	--	--	--	--	--	--	--	--
neg_2711	Malvidin 3-O-glucoside	119.303864639301	115.890111254291	158.20648778007	3.83859201074763	35.83009989913	39.2667676950575	23.7119862302191	18.0635095957725	2.45308138266559	-3.15294792005562	0.00539731668202891	1.07825723939758	down	-2.31725321561122	0.00446879091854146	1.07100513560598	down	-0.835694704444397	0.434504230613	0.474792769256642	unchanged	12.3572176407608	C23H25O12+	1045.29524101613	2.16731666666667	--	--	--	--	--	--	--	--	--	--	--	--	--
neg_2715	Sophoraflavanone B	766.234891417016	782.23017695857	743.637819515409	1984.79751098169	1765.79840600564	1770.45208653131	1595.24212180201	1547.47928088453	1823.1405739039	1.11537235792618	0.00812729764007582	1.09313401691385	up	1.26827033966821	0.00377021397365823	1.11984469735277	up	-0.152897981742029	0.174433404636581	0.742606456125354	unchanged	22.8576631789497	C20H20O5	339.13157190872	2.17446666666667	--	--	LMPK12140279	Polyketides [PK]	Flavonoids [PK12]	Flavanones [PK1214]	HMDB0247465	--	Organic compounds	Phenylpropanoids and polyketides	Flavonoids	--	Animals
neg_2717	20-HETE	114.985887730901	115.057549753281	196.894816308916	1999.47235505719	1570.91037987718	1566.46836759052	5514.8104445197	5270.62148385742	7150.85279331308	5.39270984036558	0.00995362936015737	1.09106880335827	up	3.58878491674373	0.00668385108208195	1.11100048360439	up	1.80392492362185	0.0145024138698841	1.11868940032648	up	-10.3418875212864	C20H32O3	355.201234349071	2.17446666666667	C14748	Arachidonic acid metabolism(ko00590);;Metabolic pathways(ko01100);;Vascular smooth muscle contraction(ko04270)	LMFA03060009	Fatty Acyls [FA]	Eicosanoids [FA03]	Hydroxy/hydroperoxyeicosatetraenoic acids [FA0306]	HMDB0005998	79551-86-3	Organic compounds	Lipids and lipid-like molecules	Fatty Acyls	--	Animals
neg_2726	Deoxyguanosine	91.7222834949662	69.5380886540731	74.1540529595554	64.4868549600316	65.9364824183214	58.0800391923779	27.6188928849764	29.5419415725019	29.2739994755205	-1.4455179723818	0.0173929094241002	1.07354980364216	down	-0.320612358742297	0.135157162620149	0.83202521824434	unchanged	-1.1249056136395	0.00328752811396336	1.1506853243319	down	-11.6155626313898	C10H13N5O4	288.068319260076	2.18161666666667	C00330	Purine metabolism(ko00230);;Metabolic pathways(ko01100);;Nucleotide metabolism(ko01232);;ABC transporters(ko02010)	--	--	--	--	HMDB0000085	961-07-9	Organic compounds	Nucleosides, nucleotides, and analogues	Purine nucleosides	--	Microbe,Animals,Plants
neg_2734	Serinyl-Glutamine	116.56520390211	116.286984941748	114.224402188331	209.719852174368	215.017451387833	216.042660765775	146.16471626961	153.87602029672	152.595104492915	0.383096761763157	0.00239088489635438	1.10254431718769	up	0.884574974522836	8.08690208488606e-05	1.1292247307832	up	-0.501478212759678	4.60466600417084e-05	1.15771151014887	down	15.6595607820632	C8H15N3O5	254.079488675199	2.18876666666667	--	--	--	--	--	--	--	--	--	--	--	--	--
neg_2736	Neobavaisoflavone	142.986860658848	147.513846975627	156.785499428035	101.971385240916	97.6374575122786	101.597777556347	64.5419746125602	62.8757682833877	72.7327825670599	-1.16011286743527	0.000139841188611881	1.10514256917058	down	-0.570444790949414	0.0034779956924752	1.11316711779461	down	-0.589668076485853	0.00281041523517208	1.14117091066053	down	17.0968317264738	C20H18O4	321.118739863639	2.18876666666667	--	--	LMPK12050027	Polyketides [PK]	Flavonoids [PK12]	Isoflavonoids [PK1205]	HMDB0255518	--	Organic compounds	Phenylpropanoids and polyketides	Isoflavonoids	--	Animals,Plants
neg_2739	sn-Glycero-3-phosphoethanolamine	347.282649402478	334.98440952409	339.347646157536	594.95279037744	534.431462737577	564.178558281009	454.062365573486	491.40854838703	525.475672348858	0.525893663334862	0.0161488451492608	1.07247169474021	up	0.729210298555188	0.00458363891114203	1.11610460812492	up	-0.203316635220326	0.0531514492695643	0.940667547147803	unchanged	-1.62405741793144	C5H14NO6P	475.109251946106	2.18876666666667	C01233	--	--	--	--	--	HMDB0000114	1190-00-7	Organic compounds	Lipids and lipid-like molecules	Glycerophospholipids	--	Microbe,Animals,Plants
neg_2747	4'-Demethylpodophyllotoxin	251.710937661245	232.935032968972	241.373377193581	34.188731394733	49.643238585049	60.7218707446337	3.00050531800808	9.46713960531497	5.70054007324438	-5.32052178887054	0.000144831960118902	1.11194307407475	down	-2.32840105435862	7.32425869745389e-05	1.12481424230245	down	-2.99212073451192	0.0262423794830095	1.08930072346174	down	4.2785441608273	C21H20O8	421.092197331075	2.20306666666667	--	--	--	--	--	--	--	--	--	--	--	--	--
neg_2756	N-Acetylaspartylglutamylglutamate	61.4704105942365	74.7743436866617	61.3234835124652	101.58583368285	139.322654212815	120.593793881116	64.0079683729134	53.2203521249502	52.0627020763769	-0.222845559807196	0.184836205457959	0.698910172375832	unchanged	0.871653723785173	0.0245983709862091	1.03806229936569	up	-1.09449928359237	0.0187094205864209	1.09415249184321	down	-7.50390921263639	C16H23N3O11	925.273867749042	2.19591666666667	--	--	--	--	--	--	--	--	--	--	--	--	--
neg_2759	p-Hydroxybenzyldesulphoglucosinolate	393.056048936752	424.98599725071	357.048947756073	319.334699298916	372.379097405283	387.680444838958	264.753937082384	202.605064960928	169.003271798742	-0.884852262699776	0.00853813307720089	1.04061813450755	down	-0.122550581340096	0.326300997407203	0.551341872808188	unchanged	-0.76230168135968	0.0158584997454284	1.05205132059166	down	-0.167397023943703	C14H19NO7S	344.080888752309	2.21021666666667	--	--	--	--	--	--	--	--	--	--	--	--	--
neg_2767	3-methyl pyruvic acid	477.999249888228	505.47097143572	452.51292349315	362.999884181888	517.425442471596	504.97622643345	423.805071852561	403.901885411938	257.330950696778	-0.404293368318916	0.14710775293697	0.813257445273521	unchanged	-0.0517346190332144	0.771429333131487	0.180926374506558	unchanged	-0.352558749285701	0.237866311734313	0.662894088255257	unchanged	20.7441661811776	C4H6O3	101.026534181517	2.22451666666667	C00109	Glycine, serine and threonine metabolism(ko00260);;Cysteine and methionine metabolism(ko00270);;Valine, leucine and isoleucine biosynthesis(ko00290);;Propanoate metabolism(ko00640);;C5-Branched dibasic acid metabolism(ko00660);;Metabolic pathways(ko01100);;Biosynthesis of secondary metabolites(ko01110);;2-Oxocarboxylic acid metabolism(ko01210);;Biosynthesis of amino acids(ko01230)	LMFA01060002	Fatty Acyls [FA]	Fatty Acids and Conjugates [FA01]	Oxo fatty acids [FA0106]	HMDB0000005	600-18-0	Organic compounds	Organic acids and derivatives	Keto acids and derivatives	--	Microbe,Animals,Plants
neg_2768	Indole	157.820781271709	137.37882499596	188.895008227288	203.001907646856	179.211486763061	163.495040943182	187.392251922639	207.939880880829	213.968992929907	0.331866361406682	0.0894578016621254	0.863571664528361	unchanged	0.172841300065841	0.341469356491079	0.540065744194692	unchanged	0.159025061340841	0.213173072008048	0.70224442676409	unchanged	26.6742798092992	C8H7N	116.053695231114	2.21736666666667	--	--	--	--	--	--	--	--	--	--	--	--	--
neg_2778	Thiamine acetic acid	872.186439494361	881.182654669841	884.517913246212	627.303777673328	853.499092438975	832.801442777067	623.229532564715	638.17123459444	386.362573338626	-0.678873718013215	0.0557135915670329	0.997674810786616	unchanged	-0.189240621987971	0.272858276257396	0.676267054407839	unchanged	-0.489633096025244	0.112273850190835	0.83004815181392	unchanged	2.46773865568978	C12H15N4O2S+	300.06692828443	2.22451666666667	--	--	--	--	--	--	--	--	--	--	--	--	--
neg_2783	Desulfoglucotropeolin	906.370598452566	979.452493926812	923.249321737663	1530.17678442774	1477.73748869926	1468.65539996616	702.218588217952	667.587673121689	635.021847506855	-0.48661526835488	0.000866815108207467	1.08778321066786	down	0.672299824795324	5.22768799711292e-05	1.12388909887076	up	-1.1589150931502	7.16468694278138e-06	1.16067056902297	down	-3.01467193719283	C14H19NO6S	703.182835316257	2.21736666666667	--	--	--	--	--	--	--	--	--	--	--	--	--
neg_2814	Kirenol	27.6125025094929	28.4706004497532	39.866262190823	406.287328946109	307.461708493262	314.100241552551	1347.6338100495	1304.1782644257	1562.36330443733	5.45683328414279	0.00329972023281869	1.10579654307796	up	3.42121165611326	0.00953633529777795	1.10664227516066	up	2.03562162802953	0.0021361252918158	1.1482669498888	up	-19.790594006334	C20H34O4	373.208416785108	2.25311666666667	--	--	--	--	--	--	HMDB0253803	--	Organic compounds	Lipids and lipid-like molecules	Prenol lipids	--	Animals
neg_283	GDP-mannose	85.175607641611	70.9098795437224	79.3958808950126	69.2329243228971	96.8972133780295	93.4935035898117	91.4034010849958	83.0797618469919	62.1276646930678	0.00690318038640027	0.971424060187658	0.0222812822094264	unchanged	0.140808846478793	0.467991772988664	0.436157758050627	unchanged	-0.133905666092393	0.567172739167472	0.345693045937711	unchanged	-37.8801959803249	C16H25N5O16P2	626.028900377571	0.56225	C00096	Fructose and mannose metabolism(ko00051);;Ascorbate and aldarate metabolism(ko00053);;N-Glycan biosynthesis(ko00510);;Amino sugar and nucleotide sugar metabolism(ko00520);;O-Antigen nucleotide sugar biosynthesis(ko00541);;Metabolic pathways(ko01100);;Biosynthesis of secondary metabolites(ko01110);;Biosynthesis of cofactors(ko01240);;Biosynthesis of nucleotide sugars(ko01250)	--	--	--	--	HMDB0001163	3123-67-9	Organic compounds	Nucleosides, nucleotides, and analogues	Purine nucleotides	--	Microbe,Animals
neg_2831	L-Proline	9.92859377320954	3.06080755319182	12.2725988674661	104.381007858606	85.6743059388349	86.3398298323367	257.239126172403	244.862655591267	316.186158944885	5.01756781234227	0.00620664105273216	1.09789607973747	up	3.45169148881187	0.00160096893179986	1.11587436718441	up	1.56587632353041	0.0101569544263055	1.12766892196399	up	20.3363827969261	C5H9NO2	114.058392072445	2.26026666666667	C16435	--	--	--	--	--	HMDB0251528	147-85-3	Organic compounds	Organic acids and derivatives	Carboxylic acids and derivatives	--	Animals
neg_2832	1-Hydroxy-2-naphthaldehyde	127.334230876854	125.680674535887	134.374746981905	91.6466046433064	84.9707026844322	81.3550314319158	68.8015180259893	65.2092113624748	62.7692366328412	-0.977202069716576	0.000108772982704304	1.1078437596983	down	-0.586569038386798	0.00046385302265588	1.11113977068923	down	-0.390633031329777	0.00820270271849178	1.10033766869332	down	-0.101889245736662	C11H8O2	207.021813265388	2.26026666666667	--	--	--	--	--	--	--	--	--	--	--	--	--
neg_284	UDP-N-acetyl-alpha-D-glucosamine	65.832494592327	78.2665512188842	71.864003800009	167.265887429748	169.196624033247	164.236874460848	126.716748528348	114.697975234242	113.514720846322	0.716747769650809	0.00124618355126769	1.08238936258244	up	1.2131601917282	0.0003521729384532	1.12639935935893	up	-0.496412422077386	0.003819709405861	1.14399990949888	down	-2.31237790981696	C17H27N3O17P2	628.054833690799	0.56225	--	--	--	--	--	--	--	--	--	--	--	--	--
neg_2851	Tryptophyl-Glutamate	19213.7045831271	19794.4461855079	20446.196279677	8201.77950701524	7349.19394145325	7193.58753677518	3977.6492089457	3844.98362677617	4447.17490450847	-2.27666965443525	3.77551593815129e-05	1.11198955914305	down	-1.38626070948954	1.53859387887394e-05	1.12691787238047	down	-0.890408944945714	0.00176693043300982	1.13885129353018	down	-5.59880789806184	C16H19N3O5	368.100006876822	2.26741666666667	--	--	--	--	--	--	HMDB0029082	--	Organic compounds	Organic acids and derivatives	Carboxylic acids and derivatives	--	Animals
neg_2854	Proansamitocin	61.9423986734233	71.1944945715701	100.795335547356	510.295741811268	476.432344573718	475.365879434423	1513.1365096635	1461.07783715388	1710.93373567259	4.32393210728559	0.00215841134277367	1.10731044840076	up	2.64387349308148	1.53357354728636e-05	1.12655757512499	up	1.68005861420411	0.00425631533058679	1.15144661196726	up	22.4666363167469	C25H33NO6	442.233469253384	2.26741666666667	--	--	--	--	--	--	--	--	--	--	--	--	--
neg_2865	3-Methyldioxyindole	3800.39103681929	3778.83081652691	4059.24596597921	3350.38697506342	3068.54854698771	2970.18039002455	3285.89487940558	3241.40041363007	3617.76511239162	-0.198123687698408	0.0320582371595981	0.955585053704301	unchanged	-0.309839918997591	0.00769056678536556	1.05408958401675	down	0.111716231299183	0.20058077759943	0.70744887254888	unchanged	7.3858301577943	C9H9NO2	162.0572564586	2.28171666666667	C05834	Tryptophan metabolism(ko00380)	--	--	--	--	HMDB0004186	3040-34-4	Organic compounds	Organoheterocyclic compounds	Indoles and derivatives	--	Animals,Plants
neg_2882	Acetyl-DL-Valine	2056.06663117794	2014.11323195965	2091.01806836116	1542.22700827154	1337.58418918818	1328.8168337759	1313.38882624336	1260.00394486742	1431.00028299913	-0.621627293777046	0.00150156414283696	1.10058461137994	down	-0.549860877258613	0.0068001420095263	1.10279855991989	down	-0.0717664165184327	0.477339384124908	0.427576987136802	unchanged	9.96499073041603	C7H13NO3	158.083852174214	2.28886666666667	--	--	--	--	--	--	--	--	--	--	--	--	--
neg_2887	(2-Aminobenzoyl)acetate	15084.7635359023	15007.3493949188	15256.0359057972	13844.5570909235	13903.6013559983	13671.8674904262	14227.7802317946	14404.5254743246	13998.2042069027	-0.0891573476899281	0.00512673363008285	1.06426122057856	down	-0.130715202512829	0.000209247309559191	1.11697415378906	down	0.0415578548229008	0.0542953149313062	0.964061207910143	unchanged	-9.93378946092493	C9H9NO3	200.031132245221	2.28886666666667	--	--	--	--	--	--	--	--	--	--	--	--	--
neg_2889	Androsta-1,4-diene-3,17-dione	408.306205483932	384.834666690788	452.190943834477	54.5452450028748	45.5339923435353	47.0669502082491	59.001449570899	60.8383980887416	80.3450410564052	-2.6371252173337	0.00132877427774539	1.10544512281354	down	-3.08120812778564	0.00246897758629453	1.12356363210663	down	0.44408291045194	0.107596277303249	0.892998692095784	unchanged	-8.94553982606397	C19H24O2	305.149755706493	2.28886666666667	C20144	Steroid degradation(ko00984);;Metabolic pathways(ko01100);;Microbial metabolism in diverse environments(ko01120)	--	--	--	--	HMDB0003422	897-06-3	Organic compounds	Lipids and lipid-like molecules	Steroids and steroid derivatives	--	Animals
neg_289	UDP-2-acetamido-2-deoxy-alpha-D-galacturonamide	121.61876369514	136.751732141651	94.994054124611	372.11449901033	421.798505885331	407.612067882482	442.393980016465	423.051650497448	436.233407551593	1.88114454032695	0.000247175421995369	1.10925876772054	up	1.76563753513968	0.000153919752347769	1.12002176225351	up	0.115507005187273	0.140121164702752	0.843949936994684	unchanged	-47.1542474873923	C17H26N4O17P2	655.016980689772	0.56225	--	--	--	--	--	--	--	--	--	--	--	--	--
neg_2891	11-Dehydro-thromboxane B2	8417.37085374954	8811.31836427743	6853.7980883746	25150.7555829894	33413.2763623783	33265.9885429844	79365.7712812386	78004.4192937129	53487.426727744	3.13021282993451	0.0173551766968512	1.07476047741342	up	1.93098146211095	0.0113834513631381	1.09727621117605	up	1.19923136782356	0.0321706368539181	1.06264732560393	up	-2.17730391593552	C20H32O6	389.193754836994	2.28886666666667	C05964	--	LMFA03030014	Fatty Acyls [FA]	Eicosanoids [FA03]	Thromboxanes [FA0303]	HMDB0004242	67910-12-7	Organic compounds	Lipids and lipid-like molecules	Fatty Acyls	--	Animals
neg_2892	Seneciphylline	93.2896785531468	83.2274749001925	99.3019388079936	131.654818877875	131.667935689773	120.952964206985	174.756860944333	170.868901487679	172.641142994353	0.909972947596773	0.00217108501175292	1.10552650202202	up	0.478419495733283	0.0044651746507099	1.07463298866432	up	0.43155345186349	0.00345429244677842	1.14761517967578	up	7.0200724459315	C18H23NO5	378.158164500858	2.28886666666667	--	--	--	--	--	--	--	--	--	--	--	--	--
neg_2901	Iminoglycine	38.5907620256323	41.8920825366892	43.3182120214254	39.2984699856337	36.9126518780062	35.296375983377	49.3639566555457	37.5227284597743	48.5898944348867	0.130019840581968	0.421529168943047	0.477963561796179	unchanged	-0.150882906034053	0.0897201149701048	0.845778495781407	unchanged	0.280902746616021	0.163567235332916	0.822342333884085	unchanged	31.8545165768707	C2H3NO2	72.0114278095642	2.28886666666667	--	--	--	--	--	--	--	--	--	--	--	--	--
neg_2904	Acetyl-L-tyrosine	431.489835933604	464.56487015123	467.248106308875	1115.43366775897	1029.14864091673	1006.46899502873	374.579679740796	359.799352297856	405.846329047596	-0.257787048865639	0.0147142281590514	1.00507161384322	down	1.2087271992487	0.00127160854679784	1.12233862902108	up	-1.46651424811434	0.000687332863638162	1.15658912768661	down	11.6086743736493	C11H13NO4	222.07977118278	2.30316666666667	--	--	--	--	--	--	HMDB0244966	--	Organic compounds	Organic acids and derivatives	Carboxylic acids and derivatives	--	Animals
neg_2911	Harpagide	478.435600263202	430.815893914654	479.821827087449	1032.90842720567	1092.08510418124	1029.02001744835	375.995056750395	441.23806178963	378.798063227623	-0.215867750404087	0.0783190157102093	0.855386697069035	unchanged	1.18306610461101	3.43943263607038e-05	1.12590343211568	up	-1.39893385501509	2.50500957311987e-05	1.15839477226876	down	-11.9715328787655	C15H24O10	399.101988987847	2.30316666666667	--	--	--	--	--	--	--	--	--	--	--	--	--
neg_2912	SALVINORIN A	202.09290702338	195.881607235609	192.520602860146	358.301134548642	335.34619116169	337.140438842954	342.542694704748	356.089932291861	330.789281835041	0.801837357413485	0.000804911334708036	1.1072259592196	up	0.803750282675733	0.000829349198114452	1.12371959409304	up	-0.00191292526224824	0.967119676478376	0.0250172215699813	unchanged	1.08984713761313	C23H28O8	431.171612430852	2.30316666666667	--	--	--	--	--	--	--	--	--	--	--	--	--
neg_2925	6-Hydroxytryprostatin B	9.39494818313604	10.0370150896338	4.60826311295381	57.7740828293872	70.4806980824572	76.3718614926875	734.856726046121	605.898934578336	329.176518856739	6.11819521996051	0.0444066214306882	1.02041490483014	up	3.08947160929798	0.00475328484503279	1.11027765565258	up	3.02872361066253	0.0548309717010663	1.04451199382905	unchanged	-0.545340449928702	C21H25N3O3	779.376985732986	2.29601666666667	--	--	--	--	--	--	--	--	--	--	--	--	--
neg_2928	Formyl-5-hydroxykynurenamine	1.60282690122348e-07	1.60282690122348e-07	1.60282690122348e-07	37.3679422936547	47.613262290776	37.0090283558878	26.3297384668832	25.1663430954942	27.8682462127623	27.2983343283881	0.000873699364600766	1.11134226407897	up	27.918537368626	0.00723001911131022	1.11410243317575	up	-0.620203040237874	0.0489595910463147	1.03900059500742	down	13.3328666254363	C10H12N2O3	207.080290187902	2.31031666666667	C05647	Tryptophan metabolism(ko00380)	--	--	--	--	HMDB0012948	958733-17-0	Organic compounds	Organic oxygen compounds	Organooxygen compounds	--	Animals
neg_2934	D-Gluconic acid	1975.0975467531	1970.88867720311	1202.88748749729	1282.49945741441	1208.97891916782	1183.26391907426	809.490334788989	822.491492362634	827.857457476354	-1.06569282587011	0.0730704978076478	0.965807876075562	unchanged	-0.486613805606556	0.194270387279758	0.77871408740353	unchanged	-0.579079020263555	0.00426402133183203	1.15036975180602	down	4.98589740414856	C6H12O7	437.116763366685	2.31031666666667	--	--	--	--	--	--	--	--	--	--	--	--	--
neg_2939	N1-Methyl-4-pyridone-5-carboxamide	91.9079668081741	105.360469564556	360.667554228298	106.486054919441	121.107871377122	125.855858984205	63.937505792366	62.2456194764108	36.3813103360833	-1.77908794586408	0.270055554791858	0.668283027218669	unchanged	-0.658594352395149	0.517426717856128	0.409822440430562	unchanged	-1.12049359346893	0.0062668672368572	1.1031182690645	down	2.47522913795103	C7H8N2O2	187.028355185102	2.32461666666667	C05843	Nicotinate and nicotinamide metabolism(ko00760);;Metabolic pathways(ko01100)	--	--	--	--	HMDB0004194	769-49-3	Organic compounds	Organoheterocyclic compounds	Pyridines and derivatives	--	Animals
neg_2946	N1-Amidinostreptamine 6-phosphate	331.682990955829	359.754480206688	382.075937767412	191.529077647498	275.82685754819	249.660617296382	168.725025560495	138.182145370363	117.931412182341	-1.33735351127499	0.00047928117568814	1.09366035704662	down	-0.582261882203618	0.02254603766276	1.01654470022236	down	-0.755091629071369	0.0386818033765035	0.999630301909006	unchanged	23.7201868552262	C7H17N4O7P	599.173930703318	2.31746666666667	--	--	--	--	--	--	--	--	--	--	--	--	--
neg_2949	FAD	3189.59411585102	3246.48624483833	3234.69522277116	3686.62679368346	3545.10378334068	3659.86828516057	3613.25123568415	3550.22378634843	3732.23408634117	0.172056590475334	0.0106627882960956	1.07315173261435	up	0.171512252287971	0.00526466050769623	1.10136250462982	up	0.000544338187363264	0.985100728248306	0.0102466447302047	unchanged	3.04613928652958	C27H33N9O15P2	784.152249920904	2.32461666666667	--	--	--	--	--	--	HMDB0252293	--	Organic compounds	Nucleosides, nucleotides, and analogues	Flavin nucleotides	--	Animals
neg_295	NADP+	8.91309946066367	8.76712561343469	6.78531912197075	2.04531172529579	12.8143940754096	10.2339405891735	34.2416617802418	23.519905571116	35.0372488050736	1.92335502734601	0.0225192441408744	1.05623988521357	up	0.0365707523206691	0.955004500002651	0.0363138386618879	unchanged	1.88678427502534	0.010651611830961	1.06580949311358	up	33.5545564527562	C21H29N7O17P3+	765.082912590486	0.555083333333333	C00006	Photosynthesis(ko00195);;Glutathione metabolism(ko00480);;Nicotinate and nicotinamide metabolism(ko00760);;Drug metabolism - other enzymes(ko00983);;Metabolic pathways(ko01100);;Biosynthesis of cofactors(ko01240);;Thyroid hormone synthesis(ko04918);;Aldosterone synthesis and secretion(ko04925);;Alcoholic liver disease(ko04936);;Chemical carcinogenesis - reactive oxygen species(ko05208);;Diabetic …	--	--	--	--	HMDB0304435	--	Organic compounds	Nucleosides, nucleotides, and analogues	(5'-5')-dinucleotides	--	Microbe,Animals
neg_2962	Androstenedione	250.563387318191	274.725121307647	242.076397852416	65.0612832214832	69.1805928112883	67.6357316604549	133.271970430228	124.15926934063	133.613031015156	-0.972580841652299	0.00323822693705299	1.09895836248612	down	-1.92643189288097	0.00236992675684791	1.124164218993	down	0.953851051228672	0.000751655604645861	1.15684390923139	up	-1.14816368845912	C19H26O2	307.167619296208	2.35321666666667	--	--	--	--	--	--	--	--	--	--	--	--	--
neg_2988	Hydroquinone	214.350840866912	225.43815350786	317.522852374119	215.443580272428	211.516558480281	208.151086650298	190.818544320211	193.260249381333	204.793604224384	-0.362932445180047	0.22661116460182	0.722101551939819	unchanged	-0.253878227692891	0.338910565385586	0.596874968161094	unchanged	-0.109054217487155	0.0510995741514402	0.987413411320469	unchanged	18.1598082575886	C6H6O2	109.031501246356	2.38108333333333	C00530	Tyrosine metabolism(ko00350);;Chlorocyclohexane and chlorobenzene degradation(ko00361);;Benzoate degradation(ko00362);;Bisphenol degradation(ko00363);;Aminobenzoate degradation(ko00627);;Metabolic pathways(ko01100);;Microbial metabolism in diverse environments(ko01120);;Chemical carcinogenesis - reactive oxygen species(ko05208)	--	--	--	--	HMDB0002434	123-31-9	Organic compounds	Benzenoids	Phenols	--	Animals,Plants
neg_2989	Salicylaldehyde	228.163484460467	213.201439366854	196.691086419243	236.063135517994	233.693480368305	230.13606553302	163.847653372969	175.239592886458	159.810527579452	-0.354938841314659	0.0203494030820772	1.01852817661935	down	0.133450649125457	0.147158631880842	0.841447801939279	unchanged	-0.488389490440116	0.00192010258725777	1.15071703376086	down	-10.5221626777136	C7H6O2	121.028218908694	2.38108333333333	C06202	Naphthalene degradation(ko00626);;Biosynthesis of phenylpropanoids(ko01061);;Metabolic pathways(ko01100);;Microbial metabolism in diverse environments(ko01120);;Degradation of aromatic compounds(ko01220)	--	--	--	--	HMDB0034170	90-02-8	Organic compounds	Organic oxygen compounds	Organooxygen compounds	--	Animals,Plants
neg_2999	Aldosterone	837.910172277491	803.097175688161	820.309350051731	993.545222956283	1052.51828861522	1001.75002447961	1624.05870819862	1617.72649775527	1522.32615555851	0.952776835172864	0.00082471285828155	1.10898201155909	up	0.308344340512071	0.0023217701514034	1.10518468269563	up	0.644432494660793	0.000480140284445739	1.15342846556767	up	-1.65980389505766	C21H28O5	395.162477444897	2.38825	--	--	--	--	--	--	--	--	--	--	--	--	--
neg_3003	Valyl-Isoleucine	583.838645334009	559.701781387924	928.691320971778	2015.63122565265	1634.11052349451	1605.01287514596	3863.26566817299	3757.00575549941	4876.52325412912	2.59230084253218	0.00587963880266811	1.08799296280025	up	1.34243804215158	0.0041222138777099	1.07129215298493	up	1.2498628003806	0.0128122992807553	1.10936706365792	up	6.95570908570114	C11H22N2O3	229.157367088986	2.40255	--	--	--	--	--	--	--	--	--	--	--	--	--
neg_3006	Nonivamide	334.974928282148	340.087590651464	521.81144002935	2912.03321120862	2616.62395809722	2556.25114510762	14310.8710374342	14113.620773238	16981.0019444353	5.24552372703941	0.00378718643985282	1.10457671064092	up	2.75596018095673	0.000273229666188202	1.12341384205869	up	2.48956354608268	0.00497960273784292	1.15038856128061	up	3.2965752423871	C17H27NO3	314.174728102243	2.40255	--	--	--	--	--	--	--	--	--	--	--	--	--
neg_3007	all-trans-4-Oxoretinoic acid	1555.91723812527	1660.5471980052	2360.0540751744	291.305337021833	347.749485919292	328.983229962516	413.484419110597	464.169638264733	376.097310082889	-2.15311343656292	0.0282978743709535	1.05030654214068	down	-2.52622904587165	0.0255312288925944	1.07357307347378	down	0.373115609308723	0.0433819781384956	0.980409970015124	unchanged	-1.18367678326745	C20H26O3	335.162490615228	2.39538333333333	C16678	Retinol metabolism(ko00830);;Metabolic pathways(ko01100)	LMPR01090026	Prenol Lipids [PR]	Isoprenoids [PR01]	Retinoids [PR0109]	HMDB0006285	38030-57-8	Organic compounds	Lipids and lipid-like molecules	Prenol lipids	--	Animals
neg_3013	Creatine	578.17270999963	574.775825972023	727.93102264871	1495.66119873579	1328.86093198286	1308.29678337612	3632.87484536043	3633.664269455	4353.02039514031	2.62707600361158	0.00403325498406527	1.10078636767962	up	1.13571868175274	0.00073307073416102	1.10651805118159	up	1.49135732185884	0.00648448275620008	1.14104170455412	up	-15.2853755350997	C4H9N3O2	261.12766975996	2.40968333333333	C00300	Glycine, serine and threonine metabolism(ko00260);;Arginine and proline metabolism(ko00330);;Metabolic pathways(ko01100)	--	--	--	--	HMDB0000064	57-00-1	Organic compounds	Organic acids and derivatives	Carboxylic acids and derivatives	--	Animals,Plants
neg_3021	1-Guanidino-1-deoxy-scyllo-inositol 4-phosphate	134.947193245521	132.037486269824	137.070340514737	147.421992799025	149.602501214274	144.217534344387	148.851445601962	149.035485442749	158.959062848321	0.177156146619126	0.0208408167064353	1.02855079498077	up	0.127018456724636	0.00447110179903676	1.06849675163692	up	0.0501376898944901	0.258032812991525	0.671016834772813	unchanged	0.216064920611451	C7H16N3O8P	300.060289732126	2.41683333333333	--	--	--	--	--	--	--	--	--	--	--	--	--
neg_3022	2-Dehydropantoate	1914.80292268869	1908.70586938457	1969.98919428617	6609.4690660242	6275.0958296577	6227.35594668853	2340.52206681745	2356.91576699879	2474.70107591629	0.307968751797578	0.00287875058643802	1.0911253881514	up	1.72196619971588	0.000552547630758437	1.12849205574082	up	-1.41399744791831	0.000272466873279847	1.16085013491383	down	-11.5044471023516	C6H10O4	337.110659836909	2.424	C00966	Pantothenate and CoA biosynthesis(ko00770);;Metabolic pathways(ko01100);;Biosynthesis of secondary metabolites(ko01110);;Biosynthesis of cofactors(ko01240)	--	--	--	--	HMDB0304068	--	Organic compounds	Organic acids and derivatives	Keto acids and derivatives	--	Microbe,Animals,Plants
neg_3024	S-(Hydroxymethyl)glutathione	2152.81671508914	2145.88843412917	2274.00079313651	2738.96124562082	2786.66118954518	2790.27299874674	2354.86909745264	2325.54775455819	2378.25087367818	0.102908469099384	0.0467569730455394	0.976364360507044	unchanged	0.339384176050328	0.00190126499878941	1.11707255456913	up	-0.236475706950944	5.12505428792946e-05	1.1566921817362	down	43.7254743044262	C11H19N3O7S	382.107313441906	2.424	C14180	Methane metabolism(ko00680);;Metabolic pathways(ko01100);;Microbial metabolism in diverse environments(ko01120)	--	--	--	--	HMDB0004662	32260-87-0	Organic compounds	Organic acids and derivatives	Carboxylic acids and derivatives	--	Microbe,Animals
neg_3034	Cathenamine	803.158305143015	805.544890650033	851.243436902534	1231.87670913371	1262.30061727393	1214.29984974838	1280.78271200118	1288.53495097958	1262.15943945393	0.639273666573499	0.000140994283359841	1.11011092700093	up	0.592199872606179	4.19309888534054e-05	1.12449857061151	up	0.0470737939673199	0.0800935565506226	0.917140551116416	unchanged	0.544870633969133	C21H22N2O3	699.319190302758	2.424	--	--	--	--	--	--	--	--	--	--	--	--	--
neg_3037	N(pi)-Methyl-L-histidine	129.883170964181	126.627484776002	131.34953772551	159.666469568493	159.692134994637	153.434137259926	114.260237114645	112.967602368309	122.347927978087	-0.149931537124229	0.0320472431279795	0.992255404984216	unchanged	0.285671169821602	0.000711486734837974	1.11292562469654	up	-0.435602706945831	0.000585380692062476	1.14563852145617	down	-20.8631145335954	C7H11N3O2	190.056266783928	2.43113333333333	--	--	--	--	--	--	--	--	--	--	--	--	--
neg_3041	2-Methylglutaric acid	155.030434457915	139.957997406918	176.434813871052	137.836062909094	141.764174047502	137.909372776819	328.756273231396	334.971440278312	330.041269677747	1.07588761502378	0.00289072522407347	1.10502830105092	up	-0.175213495006784	0.230291093235115	0.728072475965811	unchanged	1.25110111003056	5.83305390535984e-07	1.16295799506297	up	-23.6577675919207	C6H10O4	291.101630357757	2.43113333333333	--	--	LMFA01170084	Fatty Acyls [FA]	Fatty Acids and Conjugates [FA01]	Dicarboxylic acids [FA0117]	HMDB0000422	617-62-9	Organic compounds	Lipids and lipid-like molecules	Fatty Acyls	--	Microbe,Animals
neg_3045	Val Phe	7299.14838571777	7487.89763772323	7624.92634472553	973.105096879045	917.231582340656	904.333563221752	1898.47191551616	1900.24366979224	2124.06563480555	-1.91992291803694	2.38028748526412e-06	1.11234369108047	down	-3.00351965178252	0.000108354624373935	1.12975758445663	down	1.08359673374559	0.00302970158249344	1.15048515344211	up	3.925434477961	C14H20N2O3	263.141152970962	2.4383	--	--	--	--	--	--	--	--	--	--	--	--	--
neg_3051	2-Amino-4-methoxyphenol	397.202009615086	361.880042004041	428.384087396165	392.11779383559	441.566226179213	408.861812380483	228.579186413993	246.697274261118	211.107414349035	-0.790798809490775	0.00430985395574563	1.07705882466219	down	0.0654126927338783	0.491234941878016	0.403224793241648	unchanged	-0.856211502224653	0.000810860374261803	1.14217564669309	down	13.4416342259739	C7H9NO2	138.057921338946	2.45258333333333	--	--	--	--	--	--	--	--	--	--	--	--	--
neg_3052	L-4-Hydroxyphenylglycine	455.311231037386	441.033212720438	512.758550108361	460.090128261444	492.677761925833	462.234562915757	279.025303180582	278.343946048453	235.191607534407	-0.830183442753963	0.00254361326200804	1.07861224774267	down	0.00602748950065386	0.940838743755466	0.0458776528553782	unchanged	-0.836210932254617	0.000522066694105133	1.14605638613991	down	9.72192127754282	C8H9NO3	166.052590847199	2.45258333333333	--	--	--	--	--	--	HMDB0255011	122-87-2	Organic compounds	Organic acids and derivatives	Carboxylic acids and derivatives	--	Animals
neg_3057	APGPR Enterostatin	1681.01778736508	1744.17099923753	1402.23903418252	3587.43554547668	4683.81323845397	4528.82481317608	8807.78437149113	8921.59043873083	6250.3437912793	2.31248813561689	0.017020822062945	1.07361127516154	up	1.40682551195302	0.0107947793263204	1.09140909180634	up	0.905662623663868	0.0367857908504557	1.03943325940295	up	2.20434043457517	C21H36N8O6	517.251542691051	2.44543333333333	--	--	--	--	--	--	HMDB0006117	117830-79-2	Organic compounds	Benzenoids	Benzene and substituted derivatives	--	Animals
neg_3061	5,10-Methylenetetrahydromethanopterin	1176.95844154562	1206.40329332636	1333.41253398896	1790.27021922285	2049.6726847409	2056.4271177432	1264.57111763648	1254.97932123685	1016.35102291612	-0.0719730011677496	0.564942802604568	0.338952290860793	unchanged	0.665775990828482	0.00479326086524348	1.08988260963361	up	-0.737748991996232	0.00280678907639852	1.11309952595942	down	-3.53556864135894	C31H45N6O16P	823.229580357086	2.45258333333333	C04377	Methane metabolism(ko00680);;Metabolic pathways(ko01100);;Microbial metabolism in diverse environments(ko01120);;Carbon metabolism(ko01200)	--	--	--	--	HMDB0060401	--	Organic compounds	Nucleosides, nucleotides, and analogues	Pyrimidine nucleosides	--	Animals
neg_3065	D-4'-Phosphopantothenate	25.034237206187	18.5438480523106	23.0816804392075	82.0470529140834	70.0929501951425	51.1666788210836	0.011462239823976	1.60282690122348e-07	2.64523486697404	-4.64911050055416	0.0027584528106333	1.09192116756852	down	1.60876948030905	0.0320873703967489	1.0479334357539	up	-6.25787998086321	0.0168459063046046	1.12256515911307	down	-13.6825647588629	C9H18NO8P	320.047578848076	2.45975	C03492	beta-Alanine metabolism(ko00410);;Pantothenate and CoA biosynthesis(ko00770);;Metabolic pathways(ko01100);;Biosynthesis of cofactors(ko01240)	--	--	--	--	HMDB0001016	5875-50-3	Organic compounds	Organic acids and derivatives	Carboxylic acids and derivatives	--	Microbe,Animals
neg_3071	Cysteinyl-Alanine	28.7965393044531	24.7440342587687	51.2280573679959	16.5919549795772	13.3712701273686	12.3523982128324	3.9449106617448	7.18591208925838	16.8447528091028	-1.90496710202962	0.071436153433488	0.90745514426351	unchanged	-1.30794449699828	0.124100634287158	0.88229332482888	unchanged	-0.597022605031338	0.343344476813056	0.588059490321215	unchanged	0.963071620625993	C6H12N2O3S	213.031716037635	2.46688333333333	--	--	--	--	--	--	HMDB0028768	--	Organic compounds	Organic acids and derivatives	Carboxylic acids and derivatives	--	Animals
neg_3072	Nalidixic acid	54.2373547025739	62.6339914944086	142.845652681555	77.4042867861566	88.813828963452	87.2434854901313	12.4951533030508	2.2727788557997	7.4552449913532	-3.5468034513548	0.105626629197901	0.905111375004471	unchanged	-0.0351732444132673	0.948089603774699	0.0415094102937539	unchanged	-3.51163020694153	9.70999015258262e-05	1.15496936242953	down	23.722993703488	C12H12N2O3	231.083021567185	2.46688333333333	--	--	--	--	--	--	--	--	--	--	--	--	--
neg_3073	Thiamine	70.7637434499509	97.1163765407552	41.867538025678	48.1833455041054	69.4774635884702	75.8993239549624	51.0276092552687	43.3514668757362	29.5793295965172	-0.758798596876389	0.207532293089406	0.713359206358721	unchanged	-0.115872866032392	0.784001904769189	0.167408614988994	unchanged	-0.642925730843997	0.0962669848313115	0.864066725798247	unchanged	-9.52868017787652	C12H17N4OS+	264.102504581564	2.47403333333333	--	--	--	--	--	--	--	--	--	--	--	--	--
neg_3076	Androsterone sulfate	246.694912794263	201.222455381219	400.407285430563	336.556295524808	354.374134590657	339.173668778429	627.690710368502	652.31934776785	611.329864313599	1.15672028144981	0.025098989385582	1.04979785581784	up	0.280101744175999	0.420666630873725	0.506082297418009	unchanged	0.876618537273808	0.000304946961007913	1.15851235352	up	5.31473196572835	C19H30O5S	369.176086042793	2.47403333333333	C04555	--	LMST05020001	Sterol Lipids [ST]	Steroid conjugates [ST05]	Sulfates [ST0502]	HMDB0002759	2479-86-9	Organic compounds	Lipids and lipid-like molecules	Steroids and steroid derivatives	--	Animals
neg_3082	Threoninyl-Histidine	235.853181188046	220.568782149277	274.439950438839	183.369064837459	281.607602258231	286.752632269271	114.700650108527	102.835114542308	87.9740421802817	-1.25838016356295	0.00475755727841802	1.07990445580938	down	0.0406143806417235	0.864346667230064	0.105728116776375	unchanged	-1.29899454420468	0.0415794698846227	1.05535122714331	down	-6.55740393383546	C10H16N4O4	277.09014336692	2.48118333333333	--	--	--	--	--	--	--	--	--	--	--	--	--
neg_3086	3,4-Dihydroxybenzaldehyde	124.345952293906	116.360903107423	154.841727596109	530.637852728809	493.424235334786	477.793251894419	275.115795285444	280.122753277865	304.579128530598	1.12017586750395	0.00064749042470817	1.09337711012097	up	1.92481904910107	8.1558247507298e-05	1.12386040289087	up	-0.804643181597122	0.000939631839404164	1.14680174523749	down	15.350303659799	C7H6O3	137.026536447518	2.48833333333333	C16700	Isoquinoline alkaloid biosynthesis(ko00950);;Biosynthesis of alkaloids derived from shikimate pathway(ko01063)	--	--	--	--	HMDB0059965	139-85-5	Organic compounds	Organic oxygen compounds	Organooxygen compounds	--	Animals,Plants,Microbe
neg_3089	L-Dihydroanticapsin	115.790210967661	114.812203022734	163.936223228934	142.747402848546	249.665350791605	248.180282682708	47.6872972803991	50.2544390039784	40.8199220519349	-1.50755760302343	0.0311671763209567	1.03874429763866	down	0.699241524664985	0.132067920630108	0.820075591841104	unchanged	-2.20679912768841	0.0412054387414127	1.07090314348811	down	19.5325994973079	C9H15NO4	222.078703791958	2.48833333333333	--	--	--	--	--	--	--	--	--	--	--	--	--
neg_3099	5,6-EET	2511.78013639667	2382.98459972305	3054.18173904466	11710.0744178751	10588.8361299202	10522.3487077765	30192.0691701907	30631.3220652344	34452.7224347716	3.58327899805514	0.00176605488047641	1.10843818730793	up	2.04579502333902	0.000285975892853577	1.12394551173315	up	1.53748397471612	0.00238033907415596	1.15274588492759	up	-13.3934953218146	C20H32O3	355.200257117005	2.49548333333333	--	--	--	--	--	--	HMDB0246887	--	Organic compounds	Lipids and lipid-like molecules	Fatty Acyls	--	Animals
neg_3103	Folinic acid	4726.58434149514	5036.09040608715	5040.64996434962	5485.1167782086	5424.75518592654	5478.72763853518	4840.14455235088	4545.59398812983	4964.41542979903	-0.0448550139529898	0.405265998409715	0.47258907343395	unchanged	0.146771351797776	0.0329704174396725	1.0489890268075	up	-0.191626365750766	0.0293832750781618	1.09126075882491	down	-22.923571031946	C20H23N7O7	518.153252326101	2.49548333333333	C03479	--	--	--	--	--	HMDB0247218	--	Organic compounds	Organoheterocyclic compounds	Pteridines and derivatives	--	Microbe,Animals
neg_3110	C20915	239.01931915828	275.833870994125	255.97998767777	464.029805317476	441.18805523224	444.968339251406	654.43963754138	618.06522950932	708.326829206364	1.36161573125131	0.00142639419081048	1.10233031777053	up	0.808667804524236	0.000269238863299338	1.12029657856726	up	0.552947926727074	0.0109311032709062	1.12617017246455	up	35.0986916473946	C11H21N3O6	336.151457014855	2.50978333333333	--	--	--	--	--	--	--	--	--	--	--	--	--
neg_3111	Curcumin	4344.04508372801	4412.33803849434	4324.64875861953	2916.59186475795	2822.8228602678	2847.53259298214	2747.50106615047	2741.25715246641	2815.93814824734	-0.655477023519488	1.71706302795425e-06	1.11228082278592	down	-0.607259104719243	2.72902626076235e-06	1.12877390593056	down	-0.0482179188002451	0.0647279180672154	0.91580957982695	unchanged	38.2585842728927	C21H20O6	403.109473637909	2.50978333333333	C10443	--	--	--	--	--	HMDB0002269	458-37-7	Organic compounds	Phenylpropanoids and polyketides	Diarylheptanoids	--	Animals
neg_3112	Pelargonidin 3-O-(6-caffeoyl-beta-D-glucoside) 5-O-beta-D-glucoside	537.322969091694	541.739509808294	506.588264650264	3315.50197250595	3293.25111692885	3318.8104938822	4654.71592967532	4421.72076889238	4773.49672813219	3.12673209939254	0.000562241750772104	1.11184424990767	up	2.64636465874691	1.55287587067538e-08	1.13017040763575	up	0.480367440645623	0.00594635587145151	1.14882270133716	up	13.6518428754895	C36H37O18+	756.201050054646	2.50978333333333	--	--	--	--	--	--	--	--	--	--	--	--	--
neg_3114	L-1-Pyrroline-3-hydroxy-5-carboxylate	55.6905777453265	58.8746651128455	63.2413361675615	44.2200338864356	47.8445084606058	44.8793841133345	52.6455642094739	43.1518196798412	53.5502199308332	-0.251634615568891	0.0858892789034236	0.854114670178451	unchanged	-0.376723423219745	0.0118488783862348	1.06331835395104	down	0.125088807650854	0.340458432844048	0.590787045909024	unchanged	19.8645939841115	C5H7NO3	128.037880034688	2.51693333333333	C04281	Arginine and proline metabolism(ko00330);;Metabolic pathways(ko01100)	--	--	--	--	HMDB0062585	--	Organic compounds	Organic acids and derivatives	Carboxylic acids and derivatives	--	Animals
neg_3118	Shikimic acid	156.945347379337	145.0638615433	211.752870864008	621.669281342078	530.937004252622	487.829899763163	198.337789316485	200.427450649055	225.596324619811	0.281281317961146	0.207094522625745	0.708564931540609	unchanged	1.67490715708952	0.00343984192048695	1.09967679889608	up	-1.39362583912838	0.0104424982799699	1.13126308156897	down	6.34239495688889	C7H10O5	173.046650898249	2.51693333333333	--	--	--	--	--	--	--	--	--	--	--	--	--
neg_3119	Quinate	849.103040436694	820.128016881176	807.775728578968	25871.4269358791	25461.3364943521	25343.1268665783	37333.7050965108	36973.7392453162	38186.4470513419	5.50510503165304	9.44849552990457e-05	1.11312544616025	up	4.95210328692212	3.80256257043259e-05	1.13012301521803	up	0.553001744730925	0.000143473636717023	1.16073634778787	up	6.03310758990503	C7H12O6	191.057270409284	2.51693333333333	--	--	--	--	--	--	--	--	--	--	--	--	--
neg_3121	Histidinyl-Valine	116.153909962576	123.137680427027	99.6629159269934	76.9516465352637	90.2554021406322	86.7260096121631	74.349692509854	67.5978325321714	80.2906773031805	-0.608984816477166	0.0154784043473536	1.0324032515873	down	-0.416643426652053	0.0350424014071581	0.983644279953458	unchanged	-0.192341389825113	0.12306592451566	0.812725578311958	unchanged	-25.4559601362981	C11H18N4O3	275.106088951131	2.51693333333333	--	--	--	--	--	--	--	--	--	--	--	--	--
neg_3122	gamma-Glutamyltyramine	353.21352754451	349.120981208522	441.882541084829	51.2507941672517	56.2512384057236	45.260449937274	148.344593459005	133.257231209014	153.322976073636	-1.39552286392476	0.0133297629105561	1.07744717470022	down	-2.90499857176337	0.00775308343476846	1.11155611007129	down	1.50947570783861	0.000782566956072047	1.1513325274984	up	0.93632781396718	C13H18N2O4	301.096307546891	2.51693333333333	--	--	--	--	--	--	--	--	--	--	--	--	--
neg_3124	Chlorogenic Acid	3538.3012830663	2997.95888210529	3537.82271200328	46948.8425887771	45839.5590292708	45267.8411051727	64068.261044271	63660.6547414321	65383.603088915	4.26072128269045	1.23492492930569e-05	1.11316834152213	up	3.77653571619673	2.22597251221335e-05	1.12987594931856	up	0.484185566493721	1.41491340132939e-05	1.1597647785899	up	1.54211197865783	C16H18O9	353.088351775568	2.51693333333333	--	--	--	--	--	--	--	--	--	--	--	--	--
neg_3126	Gibberellin A37 open lactone	95.2891279599967	101.70607733545	62.5276892503759	141.646934591409	179.945915958079	175.907747173636	350.935194226657	340.935977959139	283.081516320141	1.90947039533162	0.00175297312928721	1.09085008274155	up	0.938836443367403	0.00988027024381441	1.03738987415664	up	0.970633951964216	0.00603787618116099	1.11226572265586	up	0.477423586370911	C20H28O6	399.158163787542	2.52408333333333	--	--	--	--	--	--	--	--	--	--	--	--	--
neg_3130	Glycosyl-4,4'-diaponeurosporenoate	1.60282690122348e-07	0.0131512942500133	1.60282690122348e-07	9.89115132295566	8.23862915748285	9.48527903829349	84.044880313178	121.865528149993	155.662391232483	14.7467585796117	0.0282166947104057	1.05323194901108	up	11.0359995704284	0.00290570933610421	1.12363563602395	up	3.71075900918332	0.0327728761964214	1.09024608649422	up	-14.8852681029586	C36H50O7	639.345009667162	2.52408333333333	--	--	--	--	--	--	--	--	--	--	--	--	--
neg_3142	Tulipanin	130.366202010254	98.7862394041884	129.474084229815	126.803218754438	139.176513505789	133.390330607573	79.4139317510149	102.544904009228	95.3417762142979	-0.371031400157186	0.10525412406122	0.819365234276623	unchanged	0.155243990721313	0.320794241507815	0.595410508448752	unchanged	-0.526275390878498	0.013075481909043	1.0875894291927	down	4.52376761209288	C27H31O16+	632.138642478417	2.53123333333333	C16315	Anthocyanin biosynthesis(ko00942)	LMPK12010282	Polyketides [PK]	Flavonoids [PK12]	Anthocyanidins [PK1201]	HMDB0038001	15674-58-5	Organic compounds	Phenylpropanoids and polyketides	Flavonoids	--	Animals
neg_3143	dTDP-3-acetamido-3,6-dideoxy-alpha-D-galactopyranose	127.93882417217	113.268958260559	139.560011558483	110.742848621891	139.908065118289	137.29547607666	109.021068227057	99.2197530629625	114.826643979939	-0.237075987798011	0.111061536987942	0.818864858873606	unchanged	0.0269458425105763	0.852375882565011	0.112715691438282	unchanged	-0.264021830308587	0.13133335420153	0.839822408535651	unchanged	-23.6318934239111	C18H29N3O15P2	634.091671644763	2.53123333333333	--	--	--	--	--	--	--	--	--	--	--	--	--
neg_3147	3-Oxooctanoyl-CoA	4.87976679228869	2.41517232117893	1.99616533814706	78.3361891342486	87.8907294976072	101.45853192054	75.0218477102236	88.8633789485332	73.2487767876576	4.6737086375866	0.00330308718627865	1.10403164942391	up	4.84854481364181	0.00534139254971044	1.11663157065459	up	-0.174836176055216	0.29400052551551	0.607771391365944	unchanged	9.40918967714625	C29H48N7O18P3S	942.176875921928	2.53123333333333	C05267	--	--	--	--	--	HMDB0003941	54684-64-9	Organic compounds	Lipids and lipid-like molecules	Fatty Acyls	--	Animals
neg_3160	Ligustroflavone	605.488317146582	698.204808302522	382.020823278502	485.198647676088	464.496463076773	476.455138934883	294.181208774195	265.257569912766	293.061439757991	-0.983587635085327	0.0962497464857849	0.921113778269132	unchanged	-0.24123376148596	0.453962857320298	0.472588162058175	unchanged	-0.742353873599367	0.000210782450964158	1.15545390246908	down	8.3686114252486	C33H40O18	745.202192982901	2.53838333333333	--	--	--	--	--	--	HMDB0254089	--	Organic compounds	s	Sphingolipids	--	Animals
neg_3167	2-Aminophenol	57.4353480186369	49.3025949043619	66.4318187239482	114.41030526217	109.709988101707	102.391780256475	56.1634648634882	56.7381488741499	56.3093111048291	-0.0333643163910185	0.814698242836841	0.146756311232529	unchanged	0.914949306866141	0.00169659515047513	1.09975375137929	up	-0.94831362325716	0.00434087178258867	1.15278862528328	down	20.9843461548211	C6H7NO	108.047775817796	2.55268333333333	C01987	Tryptophan metabolism(ko00380);;Aminobenzoate degradation(ko00627);;Metabolic pathways(ko01100);;Microbial metabolism in diverse environments(ko01120)	--	--	--	--	--	--	--	--	--	--	--
neg_3170	7,8-Dihydro-7,8-dihydroxykynurenate	98.2377470853377	90.6713133123216	69.1699892967149	167.351403706372	166.09405206808	166.361602692996	112.22813589685	127.857357314934	130.347280640128	0.521398714672062	0.0292585429454101	0.974176741687732	unchanged	0.953558244577098	0.0113569437435364	1.10475610171553	up	-0.432159529905037	0.016503376623587	1.12487944974635	down	14.5849447825352	C10H9NO5	222.04404910305	2.55268333333333	--	--	--	--	--	--	--	--	--	--	--	--	--
neg_3171	Minoxidil	282.674895961412	269.783959429042	269.872751752199	18.7111720967161	19.3811219720549	20.4553419712074	11.3552728588428	11.6531417672899	3.90247693810602	-4.93345818767328	6.83317500908952e-06	1.11251639476688	down	-3.81203745562792	0.000236609405047548	1.12954101358948	down	-1.12142073204537	0.0483820407636883	1.04439816895273	down	17.249292371685	C9H15N5O	230.105935248763	2.55268333333333	--	--	--	--	--	--	HMDB0014494	38304-91-5	Organic compounds	Organic nitrogen compounds	Organonitrogen compounds	--	Animals
neg_3173	Asp-Gly-OH	1331.72693344161	1341.81715396166	1363.81905368515	411.296326470132	408.604779145364	420.826973532455	1340.05010088336	1297.619941388	1354.49332795786	-0.0162425951197941	0.494373736806342	0.402610545774966	unchanged	-1.70222639031478	1.2416347166146e-05	1.12996438598769	down	1.68598379519499	0.000195456166448344	1.16238235046366	up	-3.78540993166304	C11H10N2O8	297.03531063714	2.54553333333333	--	--	--	--	--	--	--	--	--	--	--	--	--
neg_3183	Quercetin 3-O-(6-O-malonyl-beta-D-glucoside)	61.4430508633367	88.3742660309369	31.6635138619952	43.6979269076545	20.7354699746941	29.7327899739782	81.065394362163	60.242205897441	89.9880498324659	0.34992096492255	0.436398208657751	0.452906109035057	unchanged	-0.946536153194574	0.2103421156407	0.718552721343301	unchanged	1.29645711811712	0.0166954159290168	1.04683170283242	up	5.17919622015471	C24H22O15	595.096921923391	2.55268333333333	C12638	--	--	--	--	--	HMDB0037368	96862-01-0	Organic compounds	Phenylpropanoids and polyketides	Flavonoids	--	Animals
neg_3205	S-Adenosyl-L-methionine	265.013685683098	285.714219477473	120.686772124015	205.992908101884	449.886278081714	433.379329065763	198.691627182756	232.286357814574	59.9536256912251	-0.451682011377735	0.461855521443963	0.418527994040968	unchanged	0.698070411377478	0.224180738417876	0.672029545301043	unchanged	-1.14975242275521	0.113002826894657	0.843351776110613	unchanged	-9.95587575515336	C15H22N6O5S	443.131477897257	2.57413333333333	--	--	--	--	--	--	--	--	--	--	--	--	--
neg_3208	S-(Phenylacetothiohydroximoyl)-L-cysteine	295.034632521875	264.262469186088	169.804165344886	270.195048712542	276.246003670425	265.248738389329	60.7345923123511	59.9629626462121	84.5862198595237	-1.82849960421037	0.03844490194884	1.01828832709617	down	0.154809259083608	0.541341368131755	0.386992249880725	unchanged	-1.98330886329398	0.000428868728311371	1.15894891643119	down	-14.620977461885	C11H14N2O3S	553.135799927538	2.56698333333333	--	--	--	--	--	--	--	--	--	--	--	--	--
neg_3211	Validoxylamine A	1.60282690122348e-07	1.60282690122348e-07	1.60282690122348e-07	12.5391717806823	5.588541128426	1.60282690122348e-07	205.26672117865	270.315793163095	394.506696701624	30.7529350539364	0.0347356168279294	1.03984371332715	up	25.1680405607241	0.237623022190273	0.722909699942348	unchanged	5.5848944932123	0.0356605520164295	1.08300989580591	up	-4.95497972231308	C14H25NO8	669.305435691706	2.56698333333333	--	--	--	--	--	--	--	--	--	--	--	--	--
neg_3217	3-Methoxy-4-hydroxyphenylacetaldehyde	74.2134774108553	71.1709886994384	67.4281341442764	141.464176842421	141.214104536721	139.306186860801	358.337571091835	349.697211128194	353.696278905191	2.31876289662511	1.96073713183314e-07	1.11306035217697	up	0.987606326624476	0.000235061777588569	1.12825116615383	up	1.33115657000063	4.89832409481408e-05	1.16292803546264	up	25.9214414523875	C9H10O3	187.041966591561	2.58128333333333	C05581	Tyrosine metabolism(ko00350);;Metabolic pathways(ko01100)	--	--	--	--	HMDB0005175	5703-24-2	Organic compounds	Benzenoids	Phenols	--	Animals
neg_3218	D-Biotin	105.884659015007	103.717806845377	102.937269697257	149.624434682096	142.204316231324	137.247235760224	297.89586779982	291.408171973539	301.240700685192	1.5106484710744	6.85002745937507e-05	1.11277754049832	up	0.457193540371977	0.00600147704349512	1.11015056476922	up	1.05345493070242	7.45834381195578e-06	1.16122033616245	up	48.2437294984987	C10H16N2O3S	265.074606924728	2.58128333333333	C00120	Biotin metabolism(ko00780);;Metabolic pathways(ko01100);;Biosynthesis of cofactors(ko01240);;ABC transporters(ko02010);;Vitamin digestion and absorption(ko04977)	--	--	--	--	HMDB0000030	58-85-5	Organic compounds	Organoheterocyclic compounds	Biotin and derivatives	--	Microbe,Animals
neg_3219	N-Succinyl-L-glutamate	5.18588542147367	5.64369731657515	2.06797798196351	164.100412581072	156.093234338369	157.413832032622	7.28366726073615	9.64978562414017	9.46854483664865	1.03354885749493	0.0357015081047894	0.954108660723485	unchanged	5.21065528459598	2.32755396790549e-05	1.12950810171612	up	-4.17710642710106	8.5045376840013e-05	1.16256846527625	down	-46.4344596304523	C9H13NO7	268.032397053755	2.58128333333333	--	--	--	--	--	--	--	--	--	--	--	--	--
neg_3224	8-Methylthiooctyl-desulfoglucosinolate	332.36105927269	310.989421863556	330.414561200625	324.101960299653	340.827133655879	318.181746143908	283.964532303829	261.089790673062	297.926308903614	-0.208074224993126	0.0345019422532977	0.961927319951328	unchanged	0.013780371785356	0.762267716320186	0.181418364025444	unchanged	-0.221854596778482	0.0284823573547007	1.02157630541947	down	0.784174530133628	C16H31NO6S2	432.128992458522	2.58128333333333	--	--	--	--	--	--	--	--	--	--	--	--	--
neg_3226	Glucoiberverin	253.463745084221	215.706286807672	253.419972701705	214.460574375871	218.552220521178	209.937208150459	216.439222669627	212.666910474702	197.402594623258	-0.205842690886774	0.109589936503639	0.841196421991744	unchanged	-0.168470743124448	0.164941103126427	0.812279654128039	unchanged	-0.0373719477623254	0.456438850824706	0.460980063238375	unchanged	10.184546377256	C11H21NO9S3	442.011391050112	2.58128333333333	--	--	--	--	--	--	--	--	--	--	--	--	--
neg_3229	Ginkgetin	191.447597626223	234.535866150539	258.619579974312	589.380175149606	622.15095482621	678.007998063136	27.7678840368745	34.7874302957156	33.77464296344	-2.82921127525925	0.00922364966864957	1.09160925934033	down	1.46469478211654	0.000365639707144531	1.11571559322455	up	-4.29390605737579	0.00175236668940679	1.15905063102056	down	20.3912363488028	C32H22O10	611.131043684307	2.58128333333333	C10048	--	LMPK12040003	Polyketides [PK]	Flavonoids [PK12]	Biflavonoids and polyflavonoids [PK1204]	HMDB0033762	481-46-9	Organic compounds	Phenylpropanoids and polyketides	Flavonoids	--	Animals,Plants
neg_3233	UDP-N-acetylmuramoyl-L-alanyl-gamma-D-glutamyl-L-lysine	164.648755991206	165.788669646489	195.38328505224	2134.96730137191	1867.50669692243	2205.81815340045	255.915090801397	218.607896318311	242.028041104015	0.446498480719987	0.0129269062579284	1.00830737413049	up	3.56155357776576	0.00272784912996218	1.12351800726459	up	-3.11505509704577	0.00288635246728607	1.15612197185932	down	14.8166959213551	C34H55N7O24P2	1028.26696126937	2.58843333333333	--	--	--	--	--	--	--	--	--	--	--	--	--
neg_3237	L-Homocysteine	7739.22536477694	7634.24996403387	8079.23382404326	22627.5540950125	22336.0258309952	21865.7974731183	9871.89817006881	10015.3986826047	10062.1479013428	0.352774670407552	0.00114387264884203	1.1034143699713	up	1.51072784761169	5.17240930890492e-06	1.12948405121764	up	-1.15795317720414	0.000145318407521671	1.16238950405846	down	-14.3740790545569	C4H9NO2S	134.026182091042	2.58843333333333	--	--	--	--	--	--	--	--	--	--	--	--	--
neg_3247	(-)-Medicocarpin	2321.24310026398	2300.40177892736	723.987053759148	992.860035149266	853.409609666699	847.178635976736	791.916265988801	738.896332913355	761.901572552877	-1.22130399803326	0.194188291915636	0.771352621172805	unchanged	-0.988906142951022	0.235942930932579	0.722945366564146	unchanged	-0.232397855082236	0.0952726385420354	0.931146286155445	unchanged	38.9837687844383	C22H24O9	467.128280170791	2.58843333333333	C16223	--	LMPK12070005	Polyketides [PK]	Flavonoids [PK12]	Pterocarpans [PK1207]	HMDB0033855	52766-70-8	Organic compounds	Phenylpropanoids and polyketides	Isoflavonoids	--	Animals
neg_3257	6-Oxo-1,4,5,6-tetrahydronicotinate	453.64976921559	495.04052550351	444.087041742072	1322.22358168695	1281.56156389664	1290.38754275584	600.6021903078	560.493137455125	605.882397039985	0.343319220355229	0.00427792347160679	1.05348469155424	up	1.48335222976864	3.35789087342433e-06	1.12888949469508	up	-1.14003300941342	3.76231244282458e-06	1.16162580808329	down	28.1078528310022	C6H7NO3	162.021225312419	2.59556666666667	--	--	--	--	--	--	--	--	--	--	--	--	--
neg_3262	Plantagoside	272.665969122612	258.252953684499	264.21783476256	1473.54562654994	1273.18483340583	1153.26832717003	1067.08040686869	1078.95847631064	1168.22024212859	2.05941148446554	0.00122684385268031	1.11009381296932	up	2.29419875570905	0.00795287371100552	1.11210336394912	up	-0.234787271243508	0.162171170986293	0.817163212895328	unchanged	8.62702216571874	C21H22O12	465.107870859277	2.59556666666667	--	--	--	--	--	--	--	--	--	--	--	--	--
neg_327	7,8-Dihydroneopterin 3'-triphosphate	36.2627908029709	33.508999709906	35.8556165920132	159.88822694859	176.111756783097	166.070193680229	242.439693024891	239.418052153438	292.705491082582	2.87439880833018	0.00585583365122645	1.1001087466566	up	2.24890481373211	0.000931586078509732	1.12729813101367	up	0.625493994598063	0.0273923874907273	1.08205964426191	up	21.1375799436579	C9H16N5O13P3	515.980876313542	0.569383333333333	C04895	Folate biosynthesis(ko00790);;Metabolic pathways(ko01100);;Biosynthesis of cofactors(ko01240)	--	--	--	--	HMDB0000980	20574-65-6	Organic compounds	Organoheterocyclic compounds	Pteridines and derivatives	--	Microbe,Animals
neg_3272	(S)-5-Amino-3-oxohexanoic acid	377.778827546807	402.349430540809	374.603279247	208.16912599668	233.719574225806	209.259385530479	173.86161279941	166.524893541567	170.728016365947	-1.17583899005699	0.000985935801938819	1.10955333914906	down	-0.826499892349844	0.000159044366473742	1.11871367715811	down	-0.349339097707146	0.024641500564467	1.09081181796397	down	28.0104499741574	C6H11NO3	166.052624621279	2.60988333333333	C03656	Lysine degradation(ko00310);;Metabolic pathways(ko01100)	LMFA01060173	Fatty Acyls [FA]	Fatty Acids and Conjugates [FA01]	Oxo fatty acids [FA0106]	HMDB0012131	19355-90-9	Organic compounds	Organic acids and derivatives	Keto acids and derivatives	--	Animals
neg_3273	Lividamine	119.944390121445	132.43455896499	89.6058023672685	184.022536856263	191.997711357124	207.269557427309	640.310774431758	569.639712496796	697.862989280616	2.47991622409077	0.00234123372102998	1.10080714955324	up	0.770280860778254	0.010784060601873	1.06385539651335	up	1.70963536331251	0.00565678924590195	1.1465273244653	up	-22.0842098546804	C12H25N3O6	328.142219651022	2.60988333333333	C21255	Neomycin, kanamycin and gentamicin biosynthesis(ko00524);;Biosynthesis of secondary metabolites(ko01110)	--	--	--	--	--	--	--	--	--	--	--
neg_3275	Avermitilol	58.074669705496	56.7115113715408	106.785128209807	250.67854563635	211.779260294316	206.970934324748	932.4556170208	886.007401993842	1161.93127947987	3.74966022052374	0.00683856916776341	1.09384940488038	up	1.59515940835367	0.00252055486785344	1.0858864252321	up	2.15450081217007	0.0105046219706676	1.13497205780582	up	3.36410925526846	C15H26O	243.173780772958	2.61703333333333	C20181	Sesquiterpenoid and triterpenoid biosynthesis(ko00909)	--	--	--	--	--	--	--	--	--	--	--
neg_3277	Histidinyl-Glutamine	28.8370091746496	31.6775891200109	44.6695131610248	50.4858835232799	69.6371346655741	70.8574098306599	65.6906036175984	50.5774876817504	54.1492356601804	0.696155231798872	0.0313448925474693	0.947970134251738	unchanged	0.860508000775755	0.0287893130897698	0.980587252919848	unchanged	-0.164352768976883	0.4464492269264	0.457549286924504	unchanged	-1.95201558147699	C11H17N5O4	304.102169197057	2.62418333333333	--	--	--	--	--	--	--	--	--	--	--	--	--
neg_3285	p-Cymene	21.1757124970566	19.442107629295	50.1867804188816	25.6791594018732	40.5758425096244	43.5075047165635	43.9814598472149	46.5084814420979	28.5261862834425	0.390319785200885	0.468851837740534	0.42305069354116	unchanged	0.273548036070734	0.616545034244538	0.302191836665134	unchanged	0.116771749130151	0.715349167535617	0.223286802329384	unchanged	11.6256334083309	C10H14	169.08051085745	2.63131666666667	C06575	Xylene degradation(ko00622);;Metabolic pathways(ko01100);;Microbial metabolism in diverse environments(ko01120);;Degradation of aromatic compounds(ko01220)	LMPR0102090014	Prenol Lipids [PR]	Isoprenoids [PR01]	C10 isoprenoids (monoterpenes) [PR0102]	HMDB0005805	99-87-6	Organic compounds	Lipids and lipid-like molecules	Prenol lipids	--	Animals,Plants
neg_3288	(R)-Lipoate	98.5288071379159	101.018847288404	85.7768648553657	157.033730129222	143.487503532489	150.272094016864	211.139075226287	197.9928774006	215.808754794644	1.13111558767163	0.000101112783910144	1.10450991639547	up	0.659862432088481	0.000987283106314239	1.10321582536244	up	0.471253155583148	0.00136370764554056	1.13400496711883	up	11.3449138393966	C8H14O2S2	205.038582802101	2.63848333333333	C00725	--	--	--	--	--	HMDB0251530	--	Organic compounds	Organoheterocyclic compounds	Dithiolanes	--	Animals
neg_3289	Tabtoxinine-delta-lactam	381.735770746985	374.852367841205	399.236227093243	668.381615645015	648.546500970655	638.568871080945	601.562181094343	596.143644612249	609.356246940648	0.644723875193941	0.000108992626630889	1.11014271857026	up	0.758613125217632	2.60156638301668e-05	1.12609683530189	up	-0.113889250023691	0.0174839424454539	1.08468139745229	down	-3.72116472129821	C7H12N2O4	223.04840829711	2.63848333333333	--	--	--	--	--	--	--	--	--	--	--	--	--
neg_3291	5-Methylcytidine	54.8075259577272	55.2568341966946	50.3041402215759	62.974164949558	53.1160709698229	69.406693827469	49.2862343546736	43.8694703308624	50.2314857975286	-0.161474648660453	0.0926879054914634	0.830034082565635	unchanged	0.210004513199891	0.212540157387792	0.726231743779459	unchanged	-0.371479161860343	0.0812774529878444	0.940150057228953	unchanged	-21.7655158217303	C10H15N3O5	278.070242473654	2.63848333333333	--	--	--	--	--	--	HMDB0000982	2140-61-6	Organic compounds	Nucleosides, nucleotides, and analogues	Pyrimidine nucleosides	--	Animals
neg_3293	Dihydromacarpine	1716.56162989917	1852.94955885159	1522.83400264459	1652.80867100884	1554.21742443246	1618.12469117833	976.727581378167	956.837813641604	1001.54372660799	-0.794916076639331	0.0159148686459523	1.07528368168748	down	-0.0777561900553802	0.454580319645047	0.4600873616708	unchanged	-0.717159886583951	0.000448734058588402	1.15756556764211	down	-14.0488499433082	C22H19NO6	414.090382250217	2.63848333333333	C05316	Isoquinoline alkaloid biosynthesis(ko00950);;Metabolic pathways(ko01100);;Biosynthesis of secondary metabolites(ko01110)	--	--	--	--	--	--	--	--	--	--	--
neg_3298	2-Hydroxy-cis-hex-2,4-dienoate	50.9415200048081	53.2063311263255	50.8612517343046	181.748364084672	159.754698267668	157.540896909871	103.70665249985	80.7060205236839	98.8896581215354	0.869989533096612	0.0246380343800213	1.05679906041968	up	1.6868139639287	0.00420001795467711	1.11990067083074	up	-0.816824430832088	0.00240106167275489	1.11714974114428	down	14.0992403440304	C6H8O3	173.04735235552	2.64563333333333	C11354	Xylene degradation(ko00622);;Steroid degradation(ko00984);;Metabolic pathways(ko01100);;Microbial metabolism in diverse environments(ko01120);;Degradation of aromatic compounds(ko01220)	LMFA01031001	Fatty Acyls [FA]	Fatty Acids and Conjugates [FA01]	Unsaturated fatty acids [FA0103]	--	--	--	--	--	--	--
neg_3300	5,10-Dihydrophenazine	9.80417001128575	11.6425893856144	13.7249929713679	47.4817645435233	48.1304186432553	41.8139689380473	34.1174184135225	27.2293611382278	26.0840274631656	1.31372449921445	0.00995173691049681	1.06114508096879	up	1.96616745288363	0.000506158835685488	1.11995723293151	up	-0.652442953669175	0.00746780277411901	1.08483373114107	down	-0.190472212569894	C12H10N2	217.053764948282	2.65278333333333	--	--	--	--	--	--	--	--	--	--	--	--	--
neg_3306	gamma-L-Glutamyl-L-cysteine	1503.56109746936	1534.03131139693	1278.62785331521	1365.1161390502	1243.71149328377	1261.36154300812	618.457726007371	594.629492889141	638.613071733404	-1.22091788105534	0.00823063865966712	1.09203772920296	down	-0.15736440204654	0.198389589604839	0.724763702741239	unchanged	-1.0635534790088	0.0013708373495103	1.15515164127048	down	-3.49570950540712	C8H14N2O5S	499.115660390144	2.65278333333333	C00669	Glutathione metabolism(ko00480);;Metabolic pathways(ko01100);;Biosynthesis of cofactors(ko01240);;Ferroptosis(ko04216)	--	--	--	--	HMDB0001049	636-58-8	Organic compounds	Organic acids and derivatives	Carboxylic acids and derivatives	--	Microbe,Animals
neg_3310	Licoflavone A	109.654575131448	97.9598317261756	104.372197871666	61.1667247410763	70.0235009212527	62.3008562204063	93.2857629662908	96.4441366571612	87.8753247722535	-0.168449368731046	0.0576598061684014	0.896438047172425	unchanged	-0.689217014480969	0.000988594805600769	1.10319307630362	down	0.520767645749923	0.00177346724778568	1.12430986152437	up	-2.32512420239842	C20H18O4	321.112483653308	2.65993333333333	--	--	LMPK12110032	Polyketides [PK]	Flavonoids [PK12]	Flavones and Flavonols [PK1211]	--	--	--	--	--	--	--
neg_3315	alpha-ketoglutarate	65259.762089804	63902.6915364385	66682.8893080123	101252.311474476	100161.877206064	98562.1945532725	73386.9751542209	72988.0947114078	74301.0751606623	0.172215861066849	0.00307871241885335	1.08834126555512	up	0.615134101198286	6.50510045022976e-06	1.12787340669306	up	-0.442918240131437	9.35237755953192e-05	1.16064392075322	down	11.1944962417245	C5H4O5-2	189.005072201687	2.67423333333333	--	--	--	--	--	--	--	--	--	--	--	--	--
neg_3316	2-Hydroxyethanesulfonate	257.458417070856	254.603708968016	269.597337610618	394.379136611855	383.364423429381	372.266865305131	308.3815173396	308.064930674362	306.264214583847	0.239338105692838	0.0083835480222344	1.09222349897272	up	0.557034812289665	0.000183482674508895	1.12100289507721	up	-0.317696706596827	0.00656697660229863	1.14665606065352	down	-9.38192644154621	C2H6O4S	170.995700430316	2.67423333333333	C05123	Taurine and hypotaurine metabolism(ko00430);;Metabolic pathways(ko01100)	--	--	--	--	HMDB0003903	107-36-8	Organic compounds	Organic acids and derivatives	Organic sulfonic acids and derivatives	--	Animals
neg_3328	4-Deoxy-4-thio-alpha-D-digitoxosyl-calicheamicin T0	157.640117985165	171.334171090393	174.04110240138	188.740858516212	200.225092989482	197.923120534558	92.8360830813463	103.156366362329	100.075347602874	-0.76467496612695	0.000881612929179424	1.09733344635907	down	0.222485300277102	0.0138398241253797	1.03380688991077	up	-0.987160266404052	3.6228940801394e-05	1.15792702434617	down	-42.6377291787933	C30H38N2O11S4	729.097436277038	2.67423333333333	--	--	--	--	--	--	--	--	--	--	--	--	--
neg_3329	Propionic acid	107.090160132809	103.717641806133	105.817422169589	180.100399293344	173.829862063286	184.320755500244	129.830278667165	120.595197325845	128.710702130919	0.259939935569072	0.0120719654689871	1.06753207015451	up	0.765502946832791	0.000689661650782641	1.1260302523058	up	-0.505563011263719	0.000232191198025764	1.14914590237359	down	31.7096180416664	C3H6O2	73.0318506775368	2.67423333333333	C00163	Propanoate metabolism(ko00640);;Ethylbenzene degradation(ko00642);;Nicotinate and nicotinamide metabolism(ko00760);;Metabolic pathways(ko01100);;Microbial metabolism in diverse environments(ko01120);;Degradation of aromatic compounds(ko01220);;Carbohydrate digestion and absorption(ko04973);;Protein digestion and absorption(ko04974)	LMFA01010003	Fatty Acyls [FA]	Fatty Acids and Conjugates [FA01]	Straight chain fatty acids [FA0101]	HMDB0000237	79-09-4	Organic compounds	Organic acids and derivatives	Carboxylic acids and derivatives	--	Microbe,Animals,Plants
neg_3340	5-Hydroxyindoleacetaldehyde	34.5461185120724	36.8028671718179	63.8244921415149	41.305909544981	61.2750602764234	56.5709940195513	40.0333453749613	40.9535561105773	23.9699182690498	-0.365016199139275	0.419302942564541	0.467031665464469	unchanged	0.235592848614554	0.520273085481004	0.380858791410662	unchanged	-0.600609047753829	0.0920198746964672	0.862478978261703	unchanged	14.4244480273042	C10H9NO2	220.064056594434	2.69568333333333	C05634	Tryptophan metabolism(ko00380);;Metabolic pathways(ko01100)	--	--	--	--	HMDB0004073	1892-21-3	Organic compounds	Organoheterocyclic compounds	Indoles and derivatives	--	Animals
neg_3344	Regaloside B	1584.68268621898	1591.56809586965	1552.48691997615	1597.96810821254	1565.78299080447	1626.62893787457	1752.18877775283	1689.34349832962	1788.75271555899	0.14543443995875	0.0173568109965566	1.04165790553044	up	0.0186849950400727	0.39601056307589	0.490908800249845	unchanged	0.126749444918678	0.0188535667225512	1.05499524957244	up	7.73268797290865	C20H26O11	487.149133507726	2.69568333333333	--	--	--	--	--	--	--	--	--	--	--	--	--
neg_3346	6'''-Deamino-6'''-hydroxyparomomycin II	2056.05269100125	1977.83096374011	1888.19652034324	6058.28801377792	5571.65507986629	5685.67107969984	2263.92723025675	2274.56343110549	2420.15055987214	0.232701603460468	0.00784438494435684	1.03218223117516	up	1.54789763243436	0.000567905118302652	1.12645870318729	up	-1.31519602897389	0.000668189654113487	1.15860138351902	down	-9.3957548203328	C23H44N4O15	651.243927604923	2.69568333333333	--	--	--	--	--	--	--	--	--	--	--	--	--
neg_3349	Lapachol	465.882151160766	431.128753899046	479.286437588145	93.4234497165091	81.1431542360425	86.2133780097683	116.262771335501	135.638297283189	139.452757249674	-1.81424673745608	0.000288577925613819	1.10796767645005	down	-2.39988715674857	0.000846012415177733	1.12662722496105	down	0.585640419292493	0.0130381547951645	1.09144601438705	up	5.16809584054324	C15H14O3	241.088269042175	2.70926666666667	C10366	--	--	--	--	--	--	--	--	--	--	--	--
neg_3366	Anhydrotetracycline	263.994678539851	254.099306801395	381.926049969714	518.70771147556	463.451766828344	458.752306468575	565.406026698487	627.083980023388	683.501365503889	1.05962417015436	0.0040789768260628	1.05789063567985	up	0.678952991124005	0.0314912292237983	1.00952577890737	up	0.380671179030355	0.0313567256119861	1.02355591633199	up	7.39356551236716	C22H22N2O7	461.115253066038	2.72355	--	--	--	--	--	--	--	--	--	--	--	--	--
neg_3374	Delphinidin 3-O-(6''-O-malonyl)-beta-glucoside-3'-O-beta-glucoside	907.67178495691	865.838921060749	937.477565496141	4199.88163321137	4167.18993154709	4144.13088135497	2403.85877404645	2465.21173305455	2466.04546809294	1.43600090477566	7.77174499088252e-07	1.11260648688272	up	2.20632967614386	5.93915340922584e-08	1.13007985442889	up	-0.770328771368203	6.16955837223254e-07	1.16270105106026	down	36.9590326812349	C30H33O20+	712.175599592582	2.7164	--	--	--	--	--	--	--	--	--	--	--	--	--
neg_3378	Corynebactin	282.14376842668	299.903730267828	302.6986296114	287.146241148746	286.212628098216	290.678720599522	258.082128900749	243.596069901053	251.312946671604	-0.232630643210135	0.00725647209315758	1.05171383606302	down	-0.0341694653373416	0.396362787404274	0.525872954402302	unchanged	-0.198461177872793	0.00758570089179695	1.1319229104345	down	14.8473793538872	C39H42N6O18	903.243325530784	2.7164	C12219	Biosynthesis of siderophore group nonribosomal peptides(ko01053);;Biosynthesis of secondary metabolites(ko01110)	--	--	--	--	--	--	--	--	--	--	--
neg_3382	4-Hydroxyindole	112.112295099946	98.7284310082058	157.182482309683	33.1179144193983	27.8405699573921	33.4681790519288	18.606506687577	21.6476541526784	20.1580911245192	-2.60688367743837	0.0282171474713619	1.05239716695328	down	-1.96253055027837	0.0344081832834721	1.0530180456863	down	-0.644353127160001	0.0124433117407504	1.09628311454864	down	7.01357171045171	C8H7NO	178.051899893951	2.7307	--	--	--	--	--	--	--	--	--	--	--	--	--
neg_3383	3-Hydroxy-4-hydroxymethyl-2-methylpyridine-5-carboxylate	163.40778435796	155.374195989678	186.015701962081	286.904834106393	253.110097038576	254.893926786817	267.962810249639	271.305901192127	303.270101095515	0.739037860808542	0.00175109858580669	1.07800322439954	up	0.655084167971369	0.0027936058371411	1.08365781388252	up	0.0839536928371722	0.369740057046812	0.524217874585877	unchanged	10.2512573714242	C8H9NO4	182.047757864703	2.7307	--	--	--	--	--	--	--	--	--	--	--	--	--
neg_3384	N-Acetyl-L-glutamate	1763.77733775446	1768.4757455745	2062.28455209811	3272.86994614809	2855.83284142628	2774.87635680158	3032.31307321334	3090.14980821029	3387.7146315696	0.765453366516315	0.000959261503405211	1.08572619058171	up	0.670366497217897	0.00633937337524361	1.07240877808245	up	0.0950868692984179	0.352029678239868	0.547805444613413	unchanged	19.6217359745614	C7H11NO5	210.042100033814	2.7307	--	--	--	--	--	--	--	--	--	--	--	--	--
neg_3390	WYE-354	124.3102705986	103.053510460332	133.537692267019	185.865537408942	268.859820647406	290.464139214429	781.360821764348	841.051955600773	472.03832711007	2.53689526654831	0.0362905396415736	1.03507675959152	up	1.0460023081913	0.0478024595414852	1.00423054992323	up	1.490892958357	0.0501925014001575	1.02879189505565	unchanged	1.05702783565271	C24H29N7O5	494.216264093944	2.7307	--	--	--	--	--	--	--	--	--	--	--	--	--
neg_3391	Diosmetin-7-O-��-D-glucopyranoside	1674.83961593395	1647.14899431381	2566.7778942838	11971.7242961704	10281.7038902373	10056.6634882756	15437.20269245	15556.4554283389	17151.732415223	3.03136030485516	0.000158353304924696	1.10888598824142	up	2.45594746855011	0.00107751432695528	1.11705468810614	up	0.575412836305048	0.00306434826989243	1.11105963615455	up	4.43403670801966	C22H22O11	507.116463430945	2.7307	--	--	--	--	--	--	--	--	--	--	--	--	--
neg_3403	TRIBOA-glucoside	315.851904289711	308.362825628538	19.2553033930539	431.309861305619	367.269835703964	336.879440122617	117.368119978392	125.431601720405	178.706550579017	-0.610318863519287	0.529787649277622	0.38752494747192	unchanged	0.819330919148685	0.230240105414271	0.710102399353754	unchanged	-1.42964978266797	0.00330426028918761	1.11871055440581	down	21.4086620256625	C14H17NO10	380.067601100255	2.73785	--	--	--	--	--	--	--	--	--	--	--	--	--
neg_3405	Neoxaline	192.545768055099	216.926790476716	136.373972885066	189.904560004023	205.044393122833	231.691254399299	312.557233644984	288.529552222428	215.249913524143	0.580668932525054	0.0779349216991	0.853604749468563	unchanged	0.199141956945201	0.389323895565281	0.507567876296703	unchanged	0.381526975579853	0.151132368353699	0.8210593605017	unchanged	0.719190449805783	C23H25N5O4	480.189170158952	2.73785	--	--	--	--	--	--	--	--	--	--	--	--	--
neg_3416	Ureidoacrylate	240.726718993589	235.009089034047	264.93833036057	138.390227827336	149.162586521199	145.074786065015	80.7049218516989	83.69819083431	80.4328810165255	-1.59702329812659	0.00276604883032921	1.10647258720297	down	-0.77571325639958	0.00409617626178686	1.11054700580439	down	-0.821310041727013	0.00104841355745819	1.15674741259746	down	-0.235336327497122	C4H6N2O3	305.073825786144	2.75215	--	--	--	--	--	--	--	--	--	--	--	--	--
neg_3417	Aminoimidazole ribotide	27.6838502652781	26.7663563610585	45.9982848104314	21.0320455054551	26.6855924233954	18.5039500901257	24.4271065012785	15.8491445935701	19.1511704029568	-0.757255207257517	0.14873657861463	0.793403559015669	unchanged	-0.601082384800139	0.202330329896461	0.731840963783601	unchanged	-0.156172822457378	0.550387928395606	0.358800659136925	unchanged	20.9846937237371	C8H14N3O7P	316.037795929742	2.75215	--	--	--	--	--	--	--	--	--	--	--	--	--
neg_3423	Vincamine	214.838406405928	194.719301125086	235.073471694176	1340.06027088231	1238.07660084135	1220.5321152518	7070.06499686394	7110.32539944993	8064.41349488749	5.10885059993828	0.00200781373069532	1.10880827252432	up	2.5589481273604	0.000506047598922676	1.12708332991198	up	2.54990247257789	0.00249971758315662	1.1566960541813	up	0.796317732012072	C21H26N2O3	375.169292573336	2.745	--	--	--	--	--	--	--	--	--	--	--	--	--
neg_3426	Eupalinolide A	198.109232502019	183.587961961182	202.157135716455	643.253750523907	634.003522352889	644.975144526558	232.596598631417	197.901466118539	171.1677366137	0.0433538903042958	0.775918169111919	0.174586918065781	unchanged	1.71910241189191	2.75145224577929e-06	1.12974958943757	up	-1.67574852158762	0.00116674811988361	1.15935373900763	down	1.97444413894276	C24H30O9	483.164562924468	2.745	--	--	--	--	--	--	--	--	--	--	--	--	--
neg_3428	5''-Phosphoribosylparomamine	63.1160671889571	74.6529166797561	90.1943312617596	92.7513352593689	73.9514620776993	105.347204595963	4.46720243980044	32.4928307733262	3.92424798743226	-2.47918349695513	0.00770927736634194	1.03574907968919	down	0.255070160476181	0.290380162925713	0.588734587949402	unchanged	-2.73425365743131	0.00421630893315785	1.10157875668591	down	2.3111727814022	C17H34N3O14P	556.153744117076	2.745	--	--	--	--	--	--	--	--	--	--	--	--	--
neg_3439	Dehypoxanthine futalosine	3349.76214245897	3309.95717947651	6261.27617972948	3053.07868680193	2959.02844730884	2879.46579755673	2190.0037985087	2245.61497734103	2413.9316681173	-0.915636019154526	0.173595325342337	0.800267340926624	unchanged	-0.539206665640072	0.302916415144595	0.639690108563889	unchanged	-0.376429353514453	0.00174473003510801	1.12926578147708	down	-1.55900908391979	C14H16O7	331.05854254366	2.7593	--	--	--	--	--	--	--	--	--	--	--	--	--
neg_3440	Strychnine	749.121774082626	667.02425169634	773.336965721419	145.064187051414	140.516066753036	181.880200906372	75.7082314335752	93.4597454246742	56.8281434941647	-3.27622033118901	0.00101987752865868	1.1073276399129	down	-2.22767401355527	0.000960881630347051	1.12194204378364	down	-1.04854631763375	0.0097553147024703	1.07375569197413	down	-5.60364983866795	C21H22N2O2	379.164458263084	2.7593	--	--	--	--	--	--	HMDB0251975	57-24-9	Organic compounds	Alkaloids and derivatives	Strychnos alkaloids	--	Animals
neg_3441	16-Methoxytabersonine	2723.46644798719	1590.06198220406	3666.20359616153	1641.80810336067	1887.74003441553	1409.10674441891	1102.9888105066	1868.06124479067	1172.67554592477	-0.945411828505831	0.155182967042419	0.781188536552991	unchanged	-0.692222143621001	0.229568368587615	0.717834608423406	unchanged	-0.253189684884831	0.411462106776313	0.495320177985952	unchanged	-7.28672500848011	C22H26N2O3	387.166342164625	2.7593	--	--	--	--	--	--	--	--	--	--	--	--	--
neg_3443	S-Adenosyl-L-homocysteine	62.448355943624	82.4424887550827	59.8240132439217	46.3257510302251	36.878117075717	53.5879189219905	34.8583969187026	8.74199031517121	29.4528859702355	-1.48659499455083	0.015158166789189	1.00172940194537	down	-0.581634201636926	0.0667706565542058	0.899380992477625	unchanged	-0.904960792913906	0.0987769527153264	0.875647430377613	unchanged	-19.2818536789371	C14H20N6O5S	405.08885001173	2.7593	--	--	--	--	--	--	--	--	--	--	--	--	--
neg_3448	2-Aminoethylphosphonate	4440.48350537647	4552.63776281559	13309.3615469554	6848.47583581112	7616.93917921246	7150.68061722174	2404.03877288042	2458.58101816682	2176.12590631166	-1.66381405754503	0.225349908033754	0.728985131117045	unchanged	-0.0450983640960138	0.945099685883327	0.0439569382050589	unchanged	-1.61871569344902	0.000639091663095173	1.15752309014964	down	7.812687401835	C2H8NO3P	124.017880092874	2.7736	C03557	Phosphonate and phosphinate metabolism(ko00440);;Metabolic pathways(ko01100);;Microbial metabolism in diverse environments(ko01120);;ABC transporters(ko02010)	--	--	--	--	HMDB0011747	2041-14-7	Organic compounds	Organic acids and derivatives	Organic phosphonic acids and derivatives	--	Animals
neg_3450	3-METHOXYCATECHOL	417.849500626142	446.24307706949	1147.81915125307	542.341982299298	583.183335063071	527.540635606216	210.135068152635	205.818359726111	183.466743710509	-1.7469274702992	0.187198125038086	0.781856568330073	unchanged	-0.283422723914089	0.666345831642947	0.274190457513005	unchanged	-1.46350474638511	0.000372688486463071	1.15657836226306	down	10.566860379136	C7H8O3	139.041547543972	2.7736	--	--	--	--	--	--	--	--	--	--	--	--	--
neg_3455	alpha-1,5-L-Arabinotriose	189.661071092775	181.221289333833	159.681265992456	93.4197693532777	112.541603325957	125.41323509815	21.6659954251564	56.9297914769495	3.27525917393549	-2.69610053879713	0.00302946023779875	1.08170542074885	down	-0.679062715359476	0.00676231222476688	1.05335984897251	down	-2.01703782343765	0.0167825947803606	1.06502369653803	down	-16.0943803731591	C15H26O13	413.123399172209	2.76645	--	--	--	--	--	--	--	--	--	--	--	--	--
neg_3462	2-O-(alpha-D-Mannosyl)-D-glycerate	399.022293290454	377.119170459821	398.578189930116	570.711451035027	521.228272158952	554.035366350116	500.524602937308	503.164343396312	514.625861407387	0.370154451148303	0.000545079201372968	1.10162173270252	up	0.486626002601068	0.00257588569724841	1.10682945652666	up	-0.116471551452765	0.0892131848776846	0.948006237941007	unchanged	-18.7276652298655	C9H16O9	595.162674174602	2.7736	--	--	--	--	--	--	--	--	--	--	--	--	--
neg_3475	N-Acetyl-N6,N6,O-tridemethylpuromycin-5'-phosphate	152.801884633164	141.426440710935	137.35575272855	287.442455039951	282.700644089741	292.874874096237	202.406152542574	178.771477376369	206.718829966583	0.445920448354275	0.012619240065604	1.04121529753895	up	0.999748963162361	4.89388736383591e-05	1.12702163112963	up	-0.553828514808086	0.00478011510336493	1.14089415166951	down	27.3951596410721	C21H26N7O9P	572.142728816843	2.78075	--	--	--	--	--	--	--	--	--	--	--	--	--
neg_3476	Chlorophyllide b	648.218996975974	643.581309187123	676.448492064996	617.287782170676	622.29614092563	626.215808119559	849.960637010282	795.080341714138	822.835944189185	0.326357849358527	0.00178833476364203	1.08541858325806	up	-0.0771184569687633	0.0719092399974724	0.960391606974701	unchanged	0.40347630632729	0.00519637899902753	1.14859525620249	up	2.91190776741429	C35H32MgN4O6	649.193723593421	2.78075	--	--	--	--	--	--	HMDB0304289	--	Organic compounds	Organoheterocyclic compounds	Tetrapyrroles and derivatives	--	Animals
neg_3481	3,4-Dihydroxy-9,10-secoandrosta-1,3,5(10)-triene-9,17-dione	763.521190232305	728.243120797063	868.81205117834	1047.08331071502	1036.95440422237	973.614537899676	867.207330459809	874.097605205609	876.442280663035	0.149186636268585	0.178935136887092	0.792290315115222	unchanged	0.373285184754105	0.0157721857312096	1.04430718233739	up	-0.224098548485521	0.0223895711164501	1.10862190675636	down	32.0437932093302	C19H24O4	337.152258272604	2.7879	--	--	--	--	--	--	--	--	--	--	--	--	--
neg_3483	Glucoberteroin	139.201470165491	109.834103930934	151.961191170604	344.220016958647	345.511091701011	363.409358782385	185.672985668683	225.656210666164	194.249470868592	0.594723785322925	0.0173280118169437	0.992353205659424	unchanged	1.39303537126112	0.000650968237579994	1.1211632037222	up	-0.798311585938197	0.00170415397350418	1.14442270010175	down	-36.7152273005711	C13H25NO9S3	456.027838540063	2.7879	--	--	--	--	--	--	--	--	--	--	--	--	--
neg_3489	Pyridoxal	151.703600929266	157.168614496763	182.072811705605	379.504380756179	362.787049342946	367.064163053642	228.124792208186	224.123732266128	226.147359307807	0.466565926400854	0.0203360045458445	1.0657157367858	up	1.17608848652472	0.000261302313863216	1.12422914338188	up	-0.709522560123865	0.000731456452506647	1.16030233209592	down	10.8299134929769	C8H9NO3	166.052775946432	2.79505	C00250	Vitamin B6 metabolism(ko00750);;Metabolic pathways(ko01100);;Microbial metabolism in diverse environments(ko01120);;Biosynthesis of cofactors(ko01240);;Vitamin digestion and absorption(ko04977)	--	--	--	--	HMDB0001545	66-72-8	Organic compounds	Organoheterocyclic compounds	Pyridines and derivatives	--	Microbe,Animals,Plants
neg_3490	Pyridoxine (Vitamin B6)	56.460663429205	58.8468597385499	76.9654538455109	48.4218181729809	45.2212831028717	46.0946733260716	40.3268748577612	37.5248896148242	37.2072122030194	-0.740782469302512	0.054808676472569	0.992607496501634	unchanged	-0.460433943609013	0.110815906041174	0.905516902868923	unchanged	-0.280348525693499	0.00395680297464503	1.10314779645753	down	9.83976767167321	C8H11NO3	168.068280432079	2.79505	--	--	--	--	--	--	--	--	--	--	--	--	--
neg_3491	Gemcitabine	39.4676403659405	37.8773984920739	43.1024341925394	334.516562924796	299.23831258509	319.463940184535	409.052772777941	389.617830083771	436.752421971062	3.35852909213229	0.00119595544935236	1.11022847318964	up	2.98440330271692	0.00108824311098094	1.12706885939446	up	0.374125789415364	0.00661442949591054	1.09311421021656	up	-40.1111636231086	C9H11F2N3O4	284.035877990908	2.79505	C07650	--	--	--	--	--	HMDB0014584	95058-81-4	Organic compounds	Nucleosides, nucleotides, and analogues	Pyrimidine nucleosides	--	Animals
neg_3495	Streptidine 6-phosphate	307.088631159511	307.924165727171	298.241867766603	439.036499493871	425.291776934004	426.103706072111	297.086433399208	287.988830596567	294.091030985745	-0.0548811394370577	0.0512278729451691	0.903863138986363	unchanged	0.49876497768045	5.07858702871595e-05	1.12599708495926	up	-0.553646117117508	6.21961627059863e-05	1.15992373008627	down	-13.5844348011921	C8H19N6O7P	341.09335986613	2.79505	--	--	--	--	--	--	--	--	--	--	--	--	--
neg_3496	Tyrosyl-Phenylalanine	1565.3199685892	1668.48540559513	1520.36687883493	1790.30750259524	1707.30368337054	1738.77423914181	1631.46324746437	1358.67144506383	1663.3320221237	-0.0308882879435841	0.77401076993729	0.175759097272332	unchanged	0.139377115115353	0.0464576204361515	0.958791005145596	unchanged	-0.170265403058937	0.176212492887592	0.812348832905654	unchanged	1.77403860410949	C18H20N2O4	349.11755708636	2.80221666666667	--	--	--	--	--	--	HMDB0029112	--	Organic compounds	Organic acids and derivatives	Carboxylic acids and derivatives	--	Animals
neg_3499	cyclo-Dopa 5-O-glucoside	24867.3634572193	24603.1500356841	25196.6886039101	88104.139635721	84547.1243428195	84055.9033606345	43853.0413441187	43273.573240907	44323.4882586508	0.815968693685911	8.42833510211283e-06	1.1125613258208	up	1.78157699993962	0.000356774912844112	1.1291842737354	up	-0.96560830625371	0.000526049898608542	1.16093791726099	down	3.42268278015905	C15H19NO9	356.099927018663	2.79505	--	--	--	--	--	--	--	--	--	--	--	--	--
neg_3505	Guanosine	1350.28073184147	1274.68412775745	1411.91049147729	3791.40628307289	3695.35457353548	3622.9679613852	768.057625782112	809.6323979156	789.503955755419	-0.770061108176187	0.00276251320758033	1.1010669831146	down	1.46051265611793	4.54030027978174e-06	1.12861189938286	up	-2.23057376429411	0.000131723180192372	1.1625211905831	down	-28.7624806065521	C10H13N5O5	611.165255110168	2.79505	--	--	--	--	--	--	HMDB0246240	118-00-3	Organic compounds	Nucleosides, nucleotides, and analogues	Purine nucleosides	--	Animals
neg_3508	UWM6	596.099633021628	599.89900947201	610.653782007915	1555.59265768104	1466.39129554895	1339.31794378458	645.950381960886	597.214694261212	623.694759485529	0.0472946358551451	0.288036048458449	0.624693202764456	unchanged	1.27143988189403	0.00521162732116602	1.11800042120884	up	-1.22414524603888	0.00405911037181504	1.14933415069548	down	-27.9079249434049	C19H18O6	743.215432409953	2.80221666666667	--	--	--	--	--	--	--	--	--	--	--	--	--
neg_3512	Dopamine quinone	1131.98903036536	1111.70681325815	1207.19333623489	438.197588470367	421.00608591264	408.114436135936	403.183327397687	423.707393501687	426.979955750698	-1.46057958727582	0.000867874445509124	1.10963261283225	down	-1.44518944256867	0.000715582221588515	1.12633062339632	down	-0.0153901447071488	0.716148582709193	0.222275651267128	unchanged	4.29087740664802	C8H9NO2	196.062179596773	2.80935	C17755	Betalain biosynthesis(ko00965);;Parkinson disease(ko05012)	--	--	--	--	HMDB0012219	50673-96-6	Organic compounds	Organic oxygen compounds	Organooxygen compounds	--	Animals
neg_3515	N-Acetylserotonin	112.038887842939	93.524681523072	115.801557676957	925.293417607932	919.264601378207	908.053225204207	386.351025804243	396.055738213661	406.703887161226	1.88759768100616	7.19548742367017e-06	1.11124270223428	up	3.09851558165293	2.34654138100284e-07	1.12998162510754	up	-1.21091790064678	3.86416099996025e-07	1.16271688251198	down	-5.38208355308806	C12H14N2O2	253.073755135527	2.80935	C00978	Tryptophan metabolism(ko00380);;Metabolic pathways(ko01100);;Biosynthesis of secondary metabolites(ko01110)	--	--	--	--	HMDB0001238	1210-83-9	Organic compounds	Organoheterocyclic compounds	Indoles and derivatives	--	Animals
neg_3517	5,6-Epoxytetraene	195.108929038657	181.121605352558	457.688050836619	568.374155210936	526.541010094505	548.486734569627	733.751078605963	699.943676117775	777.960096053535	1.40714781066558	0.0300935823824374	1.03208267519722	up	0.978706893172877	0.0929334666302506	0.937701985717106	unchanged	0.428440917492707	0.00479189033353489	1.12269616710019	up	-9.33825186554138	C20H30O4	369.180689762008	2.80935	--	--	--	--	--	--	--	--	--	--	--	--	--
neg_3518	N-Acetylbialaphos	39871.0353879824	40102.8264507437	41410.2428468876	31374.4677044832	30643.2657632459	30150.525144579	26160.2425836793	25797.7400040769	26517.0087569625	-0.629274642463475	0.000208245783677549	1.1104856867004	down	-0.397237613838571	0.000141620469044295	1.12191081774929	down	-0.232037028624904	0.0011281307194431	1.14461482005683	down	0.433541786199796	C13H24N3O7P	386.110012872361	2.80935	--	--	--	--	--	--	--	--	--	--	--	--	--
neg_3524	EUGENITOL	56.4945381689014	60.3384135491653	56.5521582471104	148.831006095463	139.968142994296	149.998501553603	145.703687384527	149.927547224647	155.556693377072	1.37974845986408	0.000152400849935783	1.11082562417024	up	1.33957579391468	0.000305706824412513	1.12683603609817	up	0.0401726659493959	0.3880532941653	0.505576982072058	unchanged	2.04795307314657	C11H10O4	205.051054363868	2.82366666666667	--	--	--	--	--	--	--	--	--	--	--	--	--
neg_3525	C20817	174.845913306888	159.361775159557	175.207012084219	708.606573629741	470.045534426949	474.110937560037	212.077406061351	219.15165108177	267.987926867803	0.456899635276014	0.0591606917929692	0.963254251658117	unchanged	1.69796740400983	0.0397146743931591	1.04377718815925	up	-1.24106776873381	0.0504290347713807	1.03684579932721	unchanged	39.7568708560008	C9H14N2O3S	265.05106158046	2.82366666666667	--	--	--	--	--	--	--	--	--	--	--	--	--
neg_3526	Prolyl-Tyrosine	244.328049986048	209.65355948824	219.965732459875	241.267538146818	224.894405831687	226.782056196307	134.935163345665	118.311613434596	115.875818668947	-0.868535819229567	0.00257068990438513	1.08387180303136	down	0.0401028940314028	0.621040884758955	0.300495316759917	unchanged	-0.908638713260969	0.000190267119964417	1.15092589109002	down	19.9044660175886	C14H18N2O4	277.124916595694	2.81651666666667	--	--	--	--	--	--	HMDB0029029	--	Organic compounds	Organic acids and derivatives	Carboxylic acids and derivatives	--	Animals
neg_3527	AminoDAHP	19.0318934559743	14.7537408903453	15.2277196106105	67.8785321334342	44.4761110517068	39.9808010794927	74.0916036007144	59.9096251507789	63.116750130287	2.00781259070576	0.00421055198807893	1.09509028017551	up	1.63600487823765	0.0544977646783985	1.00730419960413	unchanged	0.371807712468112	0.221950798455675	0.711979795096897	unchanged	41.7811874237146	C7H14NO9P	286.045334125665	2.81651666666667	--	--	--	--	--	--	--	--	--	--	--	--	--
neg_3530	(2S,3S)-2,3-Dihydro-2,3-dihydroxybenzoate	922.920776409041	927.624121897866	921.266856154615	956.516476589876	864.640056789854	890.605641548478	799.377516463062	766.862638617419	856.168817727284	-0.194386826928273	0.0460411565436003	1.01603694809186	down	-0.031598623449332	0.540569571958799	0.388271194578136	unchanged	-0.162788203478941	0.0633258677688422	0.915855595311549	unchanged	-7.95451069466474	C7H8O4	371.095885989968	2.82366666666667	--	--	--	--	--	--	--	--	--	--	--	--	--
neg_3544	6,8-Dimethyl-6,7-didehydroergoline	166.61218765058	143.33570397497	167.917982989766	0.054612258694321	1.48607426761522	0.778366177496694	1.56528993384506	1.60282690122348e-07	1.60282690122348e-07	-8.25403173188049	0.00243190364417023	1.10765580592905	down	-7.68692632754315	0.00247221451983601	1.12442775089388	down	-0.567105404337338	0.725933521785982	0.215187130253583	unchanged	33.8654174933619	C16H19N2+	274.132323996877	2.8308	--	--	--	--	--	--	--	--	--	--	--	--	--
neg_3548	Protoviolaceinic acid	1115.2214839556	1090.70596870986	1171.338857288	1999.05283697062	1888.73313410586	1876.02790218771	1551.98847474649	1602.16775817246	1652.27861136962	0.509111231155486	0.000273227604969423	1.09985954139324	up	0.771167802664843	0.0002284927843466	1.12276066249558	up	-0.262056571509356	0.00368774504875264	1.11264793090079	down	13.6241629775469	C21H15N3O3	759.230616264492	2.8308	--	--	--	--	--	--	--	--	--	--	--	--	--
neg_3550	Biochanin A 7-O-(6-O-malonyl-beta-D-glucoside)	216.923017055841	208.927093343961	258.539346624248	165.196377183856	163.999025616871	178.094641318447	50.9449911020402	38.0454969923643	51.3338930631307	-2.28605183846743	0.00439913815920504	1.09657551602861	down	-0.432006688408847	0.0519998969164938	0.993182637180832	unchanged	-1.85404515005859	4.12675310648925e-05	1.15737429455879	down	33.8587217609514	C25H24O13	1109.27761843847	2.83796666666667	--	--	--	--	--	--	--	--	--	--	--	--	--
neg_3557	Doxycycline	2659.59980872847	2661.01625395823	1670.21889821559	840.41940852599	772.310409272213	725.504171158359	275.579954516283	252.474364246412	249.083657667447	-3.16922210755637	0.0244004271106577	1.06063503925728	down	-1.58004546759938	0.0411940056137952	1.03911521496627	down	-1.58917663995699	0.00261993774012076	1.15305739507517	down	18.8046173651547	C22H24N2O8	479.131019167974	2.83796666666667	--	--	--	--	--	--	--	--	--	--	--	--	--
neg_3563	SL 0101-1	69.4254967264924	70.4631068239353	73.3518848537713	64.3236340874331	79.8587346031908	57.0211323495208	46.5612700511042	40.6374713503192	55.4722044516359	-0.579789823660548	0.0253146877990786	1.0412611016959	down	-0.0838259825735579	0.613644809145191	0.318279114967729	unchanged	-0.49596384108699	0.0823574633595045	0.8986303114395	unchanged	12.8434514462532	C25H24O12	1077.26501297718	2.8451	--	--	--	--	--	--	--	--	--	--	--	--	--
neg_3567	Succinic acid	82.297493771994	84.5639826543374	80.1510799645473	117.125561061402	110.227783232935	104.339355660896	100.120829654501	95.1509238641526	104.886054393819	0.28113681663369	0.0127797684167189	1.05092331908416	up	0.425262880782172	0.0101861062805263	1.0890320981989	up	-0.144126064148482	0.0910273357518554	0.871268107467405	unchanged	24.5395436572368	C4H6O4	117.022228557776	2.85226666666667	C00042	Citrate cycle (TCA cycle)(ko00020);;Oxidative phosphorylation(ko00190);;Alanine, aspartate and glutamate metabolism(ko00250);;Lysine degradation(ko00310);;Tyrosine metabolism(ko00350);;Phenylalanine metabolism(ko00360);;Chlorocyclohexane and chlorobenzene degradation(ko00361);;Pyruvate metabolism(ko00620);;Glyoxylate and dicarboxylate metabolism(ko00630);;Propanoate metabolism(ko00640);;Butanoate…	LMFA01170043	Fatty Acyls [FA]	Fatty Acids and Conjugates [FA01]	Dicarboxylic acids [FA0117]	HMDB0000254	110-15-6	Organic compounds	Organic acids and derivatives	Carboxylic acids and derivatives	--	Microbe,Animals,Plants
neg_3577	Salidroside	221.303751049943	225.474187947953	202.983198229406	482.027851028735	431.243924518131	440.693390448552	55.8625287832513	53.6147371636271	68.2799599250393	-1.87000125049572	0.000125536416695898	1.10727234545617	down	1.05920926006803	0.0012730582301374	1.11838889461211	up	-2.92921051056375	0.000737363569585057	1.15929685637812	down	37.9919663854739	C14H20O7	335.101706461578	2.85226666666667	--	--	--	--	--	--	HMDB0257463	--	Organic compounds	Organic oxygen compounds	Organooxygen compounds	--	Animals
neg_3585	Propionyladenylate	149.840277091163	153.860574270975	147.194434166638	244.015745487016	203.747568115086	194.957187711413	23.8754736460008	23.6741753645419	31.4254300895871	-2.51332304345759	5.34223164877024e-06	1.11191214433546	down	0.511399066257029	0.0494235385488859	1.02008992439758	up	-3.02472210971462	0.00532897818991407	1.147989086826	down	27.2969532157411	C13H18N5O8P	424.074970117482	2.85226666666667	C05983	Propanoate metabolism(ko00640)	--	--	--	--	HMDB0006806	--	Organic compounds	Nucleosides, nucleotides, and analogues	Purine nucleotides	--	Animals
neg_3596	Quercetin 3-O-beta-D-glucosyl-(1->2)-beta-D-glucosyl-(1->2)-beta-D-glucoside	344.281708665186	345.684452711142	334.066737187535	671.542468008423	629.695371401946	631.9549059131	439.255675056291	452.922690055981	487.235048334005	0.429792835972566	0.0104283381018287	1.08046223356396	up	0.916723421114869	0.00108207250561338	1.1253231152107	up	-0.486930585142303	0.000731691625614937	1.13763403450343	down	-16.5270507040776	C33H40O22	787.180819841196	2.85226666666667	--	--	--	--	--	--	--	--	--	--	--	--	--
neg_3605	2,3-Pyridinedicarboxylic acid	511.39503425092	526.384354231026	485.934660898745	448.146463031774	420.02254443218	439.002495290214	324.172831532271	324.195146512174	368.730678570029	-0.583132557567723	0.00110134747499329	1.08637694666745	down	-0.221143745010011	0.00990120101952434	1.04971736433618	down	-0.361988812557712	0.00955726340267683	1.09770314688452	down	1.2824198133796	C7H5NO4	166.014795403529	2.85941666666667	C03722	Tryptophan metabolism(ko00380);;beta-Alanine metabolism(ko00410);;Nicotinate and nicotinamide metabolism(ko00760);;Biosynthesis of plant secondary metabolites(ko01060);;Biosynthesis of alkaloids derived from ornithine, lysine and nicotinic acid(ko01064);;Metabolic pathways(ko01100);;Biosynthesis of cofactors(ko01240)	--	--	--	--	HMDB0000232	89-00-9	Organic compounds	Organoheterocyclic compounds	Pyridines and derivatives	--	Microbe,Animals,Plants
neg_3613	(4Z,7Z,10Z,13Z,16Z,19Z)-Docosahexaenoyl-CoA	501.434828051093	506.517421468187	523.719475554619	414.539428238298	424.612432992228	445.156891537478	228.081346973395	198.686161842702	236.275436365869	-1.20793290376307	0.00012390117707167	1.10889122107477	down	-0.254115051761361	0.00247215275436851	1.09028193642975	down	-0.953817852001712	0.00019594746227623	1.15216447655765	down	-19.4033056804652	C43H66N7O17P3S	1098.29863834081	2.87371666666667	--	--	--	--	--	--	--	--	--	--	--	--	--
neg_3617	2,6-Dihydroxypseudooxynicotine	185.556513351242	180.410359851796	213.791874708025	195.983397107223	187.946235098394	176.098502542602	85.9124038861191	95.3130080921226	89.9810791196232	-1.09606097511761	0.00693650645822811	1.08984758189842	down	-0.0499533764445829	0.61680882827583	0.301872723546279	unchanged	-1.04610759867303	0.000838331464477211	1.15294317030946	down	-31.4551212528846	C10H14N2O3	255.092036452372	2.87371666666667	--	--	--	--	--	--	--	--	--	--	--	--	--
neg_3622	N-Glycolylneuraminic acid	1266.78523080402	1265.40997488789	1276.85348613336	836.640516928784	777.759295429407	796.376634206042	525.983747292127	518.411235484648	560.248121498191	-1.24717827339461	0.000117780699594505	1.11265327872697	down	-0.659932855522508	0.000926372267195565	1.12700983354614	down	-0.587245417872097	0.000383537093815746	1.1485675663512	down	-19.1589145240899	C11H19NO10	695.187537328911	2.86655	--	--	--	--	--	--	HMDB0242723	--	Organic compounds	Organic oxygen compounds	Organooxygen compounds	--	Animals
neg_3625	Pelargonidin 5-O-beta-D-glucoside 3-O-beta-D-sambubioside	808.268240820327	830.310339283571	844.467180777927	2546.89735781938	2500.66086614166	2441.61565272169	1065.19108563989	1033.16122689459	1063.0080464059	0.348434645687929	0.000106013121975104	1.10371085272814	up	1.59269573553679	8.16307265315084e-05	1.1293518570637	up	-1.24426108984886	0.000122590047299495	1.16203854292434	down	-8.24210613757132	C32H39O19+	772.200763162283	2.87371666666667	--	--	--	--	--	--	--	--	--	--	--	--	--
neg_3626	Pantetheine 4'-phosphate	15745.8296004976	15988.5122030852	17131.2705488916	98970.8921559884	94920.160922332	97149.5532192961	122284.22126407	121079.936371463	127076.618742319	2.92235143662064	0.000148543698532519	1.11263985808531	up	2.57432897773546	3.94828825288514e-05	1.12966859175706	up	0.348022458885181	0.000635311503189881	1.14772675940991	up	-1.60492115578187	C11H23N2O7PS	775.205418995416	2.86655	C01134	Carbapenem biosynthesis(ko00332);;Pantothenate and CoA biosynthesis(ko00770);;Metabolic pathways(ko01100);;Biosynthesis of secondary metabolites(ko01110);;Biosynthesis of cofactors(ko01240)	--	--	--	--	HMDB0001416	2226-71-3	Organic compounds	Organic acids and derivatives	Carboxylic acids and derivatives	--	Animals
neg_3628	Kaempferol 3-sophorotrioside	963.687738950172	970.469123710672	896.950758655735	712.105398231015	779.104955963699	752.790970242336	491.01630812948	502.931404447108	517.070854798224	-0.905845204259225	0.00128569397088504	1.10639345400103	down	-0.335293065243941	0.00339154297904295	1.07891026508254	down	-0.570552139015284	0.00262654951944182	1.1465437760056	down	-13.6979911939417	C33H40O21	817.193833489719	2.86655	--	--	--	--	--	--	--	--	--	--	--	--	--
neg_3636	Salicyluric acid	11655.2577004834	11554.4566975096	11589.0109666523	19251.8436999503	18547.2059807322	18773.7067839092	15773.2427891252	15651.8522804183	15978.6767627684	0.445967393461618	0.000177918811244819	1.11207247015739	up	0.701073004052559	0.000660702463090864	1.12831592994577	up	-0.25510561059094	0.00125776950725165	1.15054186722367	down	6.82264332589685	C9H9NO4	194.047212117795	2.88085	C07588	--	--	--	--	--	HMDB0000840	487-54-7	Organic compounds	Benzenoids	Benzene and substituted derivatives	--	Microbe,Animals
neg_3640	OSU03012	340.84587160325	283.627279993976	379.933246971096	287.870135704207	275.412922580614	266.291879864393	362.146738759009	435.138529983871	388.956882757037	0.240055417579657	0.164855572857968	0.728036315164122	unchanged	-0.275898909012911	0.167301544563416	0.805559231139448	unchanged	0.515954326592568	0.0233290165577997	1.08986283558729	up	23.1460374382695	C26H19F3N4O	459.154470150583	2.88085	--	--	--	--	--	--	--	--	--	--	--	--	--
neg_3654	Petunidin 3-O-glucoside	224.713275415933	198.483564555856	211.157734946245	276.935810448085	269.75716234264	263.175282319637	229.324199476539	226.80837894787	207.393301614663	0.064863271565108	0.397526196611575	0.47772832681386	unchanged	0.352397771697449	0.00623481488215195	1.0850094954649	up	-0.287534500132341	0.00738696150759159	1.10514342494042	down	-16.2405519171814	C22H23O12+	500.085837836129	2.88801666666667	--	--	--	--	--	--	--	--	--	--	--	--	--
neg_3657	Acarbose	641.352552758999	645.01678016762	636.022641424745	668.1270034557	642.792069995022	611.457939354143	913.378920431066	915.169892868235	964.184861957821	0.538775469193628	0.00270729480103373	1.10587177767745	up	-1.12282163169348e-05	0.999786339074898	0.000815413492817648	unchanged	0.538786697409945	0.000241972334384522	1.14860096834073	up	-13.3653659546106	C25H43NO18	644.232113128058	2.88801666666667	C06802	--	--	--	--	--	HMDB0014429	56180-94-0	Organic compounds	Organic oxygen compounds	Organooxygen compounds	--	Animals
neg_3658	Decanoyl-CoA	1109.46167733641	1134.3074362766	1178.07616633117	1838.38555270947	1758.86489548828	1781.86006736731	1322.07589784385	1293.92012228851	1398.57434229969	0.230471070121548	0.00931974096464989	1.0416538015145	up	0.652593100579499	3.68787721644612e-05	1.12508216266645	up	-0.422122030457951	0.000466343434936271	1.14645442302139	down	29.1574249410618	C31H54N7O17P3S	920.270559062032	2.88801666666667	C05274	--	--	--	--	--	HMDB0006404	1264-57-9	Organic compounds	Lipids and lipid-like molecules	Fatty Acyls	--	Animals
neg_3662	Radicinin	113.769087738954	106.657337464739	118.856719177538	215.911213998656	187.125825606868	167.377067407457	150.464059661958	164.584117577638	164.284774736593	0.498538363533326	0.00177813564953865	1.080310395314	up	0.749519903168453	0.0260403357222226	1.05733869080925	up	-0.250981539635127	0.154313490188144	0.830912708137607	unchanged	-1.52900147503716	C12H12O5	235.060836101596	2.9023	--	--	--	--	--	--	--	--	--	--	--	--	--
neg_3667	5,10-Methylenetetrahydrofolate	353.863374792149	304.386996210262	345.5419152074	205.915071894614	224.327119537708	184.074361643892	177.018197436729	242.529219505936	191.980726043685	-0.714969965342432	0.00760147794201696	1.03892646009943	down	-0.708406601549542	0.00319631176144715	1.08352489125368	down	-0.00656336379288894	0.970109884261074	0.0220636963800486	unchanged	1.6509159310914	C20H23N7O6	492.141137539427	2.9023	--	--	--	--	--	--	HMDB0243630	--	Organic compounds	Organoheterocyclic compounds	Pteridines and derivatives	--	Animals
neg_3668	1-Myristoyl-sn-glycero-3-phosphocholine	1028.12183607079	1034.39928563497	629.413146308381	2030.01462101776	2532.61939243147	2589.98666150543	13176.2905116202	13405.2098989925	10422.8875551055	3.78098126750985	0.00614373065086293	1.09786921416824	up	1.40982875061401	0.00338308185839575	1.0828815500484	up	2.37115251689585	0.00752085573675142	1.14162492737007	up	14.375743116611	C22H46NO7P	502.277308548798	2.9023	--	--	LMGP01050012	Glycerophospholipids [GP]	Glycerophosphocholines [GP01]	Monoacylglycerophosphocholines [GP0105]	HMDB0010379	20559-16-4	Organic compounds	Lipids and lipid-like molecules	Glycerophospholipids	--	Microbe,Animals
neg_3671	13-Dihydrodaunorubicin	2806.71591796233	2886.53677124266	2915.64251766887	2086.17207097411	1990.01714914567	1995.43816506507	1324.47043790929	1298.04183220467	1406.30821687519	-1.09547058171757	4.94450211028503e-06	1.11143290552819	down	-0.503744850663651	4.82142433194301e-05	1.12397352549789	down	-0.591725731053918	0.000113673920363571	1.15319969971363	down	-9.03381241336824	C27H31NO10	564.159416848051	2.89516666666667	--	--	--	--	--	--	HMDB0244506	--	Organic compounds	Phenylpropanoids and polyketides	Anthracyclines	--	Animals
neg_3677	Erythromycin D	1.60282690122348e-07	1.60282690122348e-07	1.60282690122348e-07	40.0346818422418	43.3510420103055	38.1801002664222	512.509797251889	556.021322834013	352.386276623122	31.4605225071461	0.0166617522632691	1.07737141221131	up	27.9135094245132	0.00139023599513547	1.12709355592936	up	3.54701308263292	0.0197777288152336	1.11856233696167	up	-17.8159140397292	C36H65NO12	738.407545207285	2.89516666666667	C06633	--	LMPK04000010	Polyketides [PK]	Macrolides and lactone polyketides [PK04]	-	--	--	--	--	--	--	--
neg_3678	Pelargonidin 3-O-rutinoside 5-O-beta-D-glucoside	1621.1020802398	1673.27529937239	1709.40925496958	4675.58383716043	4515.9331738522	4525.97124331459	2713.97711771583	2815.46560696401	2937.16434028354	0.758763662015263	0.00100211474106512	1.10538267210286	up	1.45492416222222	2.12865164251776e-05	1.12929966941468	up	-0.69616050020696	4.23194623344904e-05	1.15811609018061	down	-12.1186650879529	C33H41O19+	740.207945006625	2.9023	--	--	--	--	--	--	--	--	--	--	--	--	--
neg_3683	Luteolin 7-O-[beta-D-glucuronosyl-(1->2)-beta-D-glucuronide]-4'-O-beta-D-glucuronide	297.355862443923	297.895914343053	268.130456127017	230.113571290534	240.065463511342	233.977771117614	194.352916167948	195.054082132903	175.791679431951	-0.611241314117849	0.00206639498948732	1.08366683757378	down	-0.294102671903642	0.0250227489760091	1.0542135124608	down	-0.317138642214207	0.00841499797031198	1.11405000850311	down	5.25343745110554	C33H34O24	859.14648188441	2.9023	--	--	--	--	--	--	--	--	--	--	--	--	--
neg_3690	Ingenol Mebutate	462.164175118201	460.211917928248	481.458134461643	334.141585395955	324.938142472551	348.367334086507	405.38773876625	429.810683051535	446.303405648658	-0.131537048344541	0.0545030902386989	0.924216265397575	unchanged	-0.478668552465567	0.000162383586563537	1.1184359989495	down	0.347131504121026	0.00567662884373939	1.11380757155647	up	-15.3231798490272	C25H34O6	465.198347531201	2.90946666666667	--	--	--	--	--	--	--	--	--	--	--	--	--
neg_3701	4-Amino-5-hydroxymethyl-2-methylpyrimidine	18.2578239463036	12.0166230713649	12.9678896277765	56.0003651260074	54.6277860452677	59.0535429790171	37.0720756732506	39.064824430591	44.2802223613731	1.47752415989415	0.000929744971739535	1.08639585275549	up	1.97231454248503	0.000140082114969108	1.12342929631378	up	-0.494790382590887	0.00540055314635924	1.11268564894456	down	-6.80943830987887	C6H9N3O	174.04301620294	2.9166	C01279	Thiamine metabolism(ko00730);;Metabolic pathways(ko01100);;Biosynthesis of cofactors(ko01240);;ABC transporters(ko02010)	--	--	--	--	HMDB0247327	--	Organic compounds	Organoheterocyclic compounds	Diazines	--	Microbe,Animals
neg_3703	Lysyl-Valine	185.547950010345	170.359014457588	222.048863751643	1.60282690122348e-07	1.60282690122348e-07	1.60282690122348e-07	1.60282690122348e-07	1.60282690122348e-07	1.60282690122348e-07	-30.1627309597588	0.00627934278453647	1.09951001534172	down	-30.1627309597588	0.00627934278453647	1.11613358517267	down	0	1	0	unchanged	-5.5019020621961	C11H23N3O3	290.170795557675	2.92376666666667	--	--	--	--	--	--	--	--	--	--	--	--	--
neg_3709	Reduced riboflavin	1463.57055467603	1452.97337165677	1534.02528400566	2197.46353652821	2204.66928345093	2175.96227080223	1190.48843813944	1234.20592768633	1304.37853291499	-0.255172862631847	0.00551205602734482	1.05161846737152	down	0.563680000535392	0.0004490012994634	1.12699220594056	up	-0.818852863167239	0.000640787163387799	1.16022140877043	down	7.03527042667862	C17H22N4O6	399.131262677292	2.92376666666667	--	--	--	--	--	--	--	--	--	--	--	--	--
neg_3731	Roquefortine C	131.019913060365	119.986222111092	119.040306040719	184.096107109984	249.729093112029	206.725721060105	278.848466275229	281.644615660017	199.737412607687	1.03873055425247	0.0377202027954648	1.02785396832754	up	0.791606921886472	0.0382183915291267	1.03653414796805	up	0.247123632365999	0.300023018131453	0.602180951024751	unchanged	-5.80950704096218	C22H23N5O2	410.157581846716	2.93091666666667	C22165	Staurosporine biosynthesis(ko00404);;Biosynthesis of secondary metabolites(ko01110)	--	--	--	--	HMDB0030381	58735-64-1	Organic compounds	Organoheterocyclic compounds	Indoles and derivatives	--	Animals
neg_3747	3-Hydroxyanthranilic acid	209.402877952957	202.299639207442	211.226117760611	276.050281089078	269.209460088109	254.90287603126	194.78576512414	193.589126266715	208.4564694041	-0.0617435473733039	0.206262026246268	0.691384647530773	unchanged	0.361226336925918	0.00452966832494846	1.10137913179291	up	-0.422969884299222	0.00132007272270735	1.1330054035717	down	7.7437820910866	C7H7NO3	152.036501784462	2.93805	C00632	Tryptophan metabolism(ko00380);;Aminobenzoate degradation(ko00627);;Metabolic pathways(ko01100);;Microbial metabolism in diverse environments(ko01120);;Biosynthesis of cofactors(ko01240)	--	--	--	--	HMDB0001476	548-93-6	Organic compounds	Benzenoids	Benzene and substituted derivatives	--	Microbe,Animals,Plants
neg_3748	2-Keto-5-epi-valiolone	14.2338067849685	17.8370390538371	19.8571723775946	18.5172691149188	18.3719890620724	15.2534954764959	21.8077397186235	18.3806655791047	23.8778311502467	0.303051074912454	0.15294309456049	0.734449367028321	unchanged	0.00595360607542438	0.972881798403762	0.0197380276945003	unchanged	0.29709746883703	0.118231726888682	0.836303492198117	unchanged	21.9426659705481	C7H10O6	211.026576012094	2.93805	--	--	--	--	--	--	--	--	--	--	--	--	--
neg_3758	Glycyl-Methionine	3039.17869662431	3217.9999023401	1247.75945296245	2411.24532293848	5834.1378551575	5895.12554020504	3590.28293839033	3841.98282908584	1416.1369029861	0.237576877355638	0.676663408247539	0.245286842631128	unchanged	0.913921954854416	0.187538413079713	0.728934139831832	unchanged	-0.676345077498777	0.280987829832488	0.624932871153326	unchanged	9.52997720456783	C7H14N2O3S	457.147157237229	2.93805	--	--	--	--	--	--	HMDB0028847	--	Organic compounds	Organic acids and derivatives	Carboxylic acids and derivatives	--	Animals
neg_3767	Caprolactam	105.176991452629	114.56933526727	61.2886715367394	82.4142021791482	166.70473454434	167.277696765084	120.678771143391	131.103597142158	49.0259688512617	0.0980947475653469	0.8416732367304	0.119994220109085	unchanged	0.567208599268411	0.254875944871876	0.643275491823841	unchanged	-0.469113851703064	0.37079536363831	0.523654893830875	unchanged	22.1931701478286	C6H11NO	158.084776541003	2.95235	C06593	Caprolactam degradation(ko00930);;Metabolic pathways(ko01100);;Microbial metabolism in diverse environments(ko01120)	--	--	--	--	HMDB0062769	105-60-2	Organic compounds	Organoheterocyclic compounds	Lactams	--	Animals,Plants
neg_3768	Caffeic aldehyde	61.6498084057994	66.6267965396073	65.692200483999	64.7333485561234	58.6577478824062	55.3625128118148	53.3616140616102	53.0158836442502	50.9335347677461	-0.302204800271702	0.00605408430136776	1.0727143670039	down	-0.117852281144568	0.201000878702594	0.71086067433634	unchanged	-0.184352519127134	0.112325400815762	0.909001526478495	unchanged	-38.10309121164	C9H8O3	163.033816972324	2.94521666666667	--	--	--	--	--	--	--	--	--	--	--	--	--
neg_3801	Ala Glu Val Asp	1392.58744274828	1395.83859868593	1490.44292226323	1249.90566173233	1206.82194950797	1180.56769998341	1292.44544105692	1300.54146629022	1338.96915930361	-0.121982296522697	0.0517241237617365	0.951605041258611	unchanged	-0.234363435822271	0.0080045870535251	1.06537430860748	down	0.112381139299574	0.0203080892604413	1.03883825619266	up	38.7808390169338	C17H28N4O9	431.195112582484	2.95951666666667	--	--	--	--	--	--	--	--	--	--	--	--	--
neg_3810	4'-Oxonebramine	664.539044274059	652.533911850853	597.423838543094	652.457953361335	732.367008938059	707.451697440347	1804.7674760181	1790.8692662148	1499.03469143653	1.41202386211296	0.00681959659171421	1.09347895579133	up	0.128108385613846	0.133165273510367	0.776539751874202	unchanged	1.28391547649911	0.00719661210377139	1.13972646642794	up	13.8247561380446	C12H24N4O5	349.177077897315	2.9738	--	--	--	--	--	--	--	--	--	--	--	--	--
neg_3813	Dihydrozeatin-O-glucoside	46.9790762015231	48.2986611606974	65.7363465938323	64.5758553846214	67.9458617505733	85.5686577838838	90.1528298184078	77.0274343692714	87.7127181447718	0.662704767008097	0.0168927724097227	1.00916951283737	up	0.437739213392919	0.0992593578860158	0.826216639487515	unchanged	0.224965553615178	0.198210340668357	0.72581092602358	unchanged	11.5366446063158	C16H25N5O6	404.159571980169	2.96666666666667	--	--	--	--	--	--	HMDB0012214	62512-96-3	Organic compounds	Lipids and lipid-like molecules	Fatty Acyls	--	Animals
neg_3821	Pelargonidin 3-O-rutinoside	385.514063686559	420.49634952145	380.251216508149	992.501189776185	974.378310007011	973.706281052192	224.344800346005	228.833227224596	217.509271411126	-0.822710044370043	0.00342647643361039	1.10081779879424	down	1.30968134544496	4.05636115471795e-05	1.12887402391764	up	-2.132391389815	1.39381060795649e-06	1.16304994729275	down	18.3233952326856	C27H31O14+	624.180195924125	2.9738	--	--	--	--	--	--	--	--	--	--	--	--	--
neg_3829	Xylotetraose	946.017404061715	906.900265382533	959.456440550414	1676.22639021704	1716.32816842127	1575.47507249897	2220.37308629708	2234.61980962496	2238.00214519981	1.25086342683341	3.08709557456285e-05	1.11301605023427	up	0.820885259773257	0.00123792187765857	1.1215583386594	up	0.429978167060155	0.00470201579523008	1.15124616383701	up	8.80699851569423	C20H34O17	581.153811125823	2.98096666666667	--	--	--	--	--	--	--	--	--	--	--	--	--
neg_3830	Luteolin 7-O-[beta-D-glucuronosyl-(1->2)-beta-D-glucuronide]	8412.45906316892	8027.86192482786	6368.37858520242	39484.6245213907	33472.4210811616	32633.3062638524	53001.7445396378	53213.3465196428	59850.7182642003	2.8640989731581	0.00116118582961934	1.1080527965672	up	2.2108219174258	0.00356996045130704	1.11544010091642	up	0.653277055732298	0.00295937770336455	1.11140203693001	up	1.02912640153524	C27H26O18	637.105294251718	2.98096666666667	--	--	--	--	--	--	--	--	--	--	--	--	--
neg_3841	C1'-C9-Glycosylated UWM6	1390.78968930786	1442.02425728345	1406.1240990128	1197.45658416793	1210.107191739	1170.20000572526	1601.03150099512	1627.93527047465	1619.27203595622	0.193757881943606	0.00125849461995325	1.09779275618239	up	-0.244644742770992	0.00045693956069875	1.11359453826005	down	0.438402624714598	2.41481545326482e-05	1.16079124223662	up	-23.5054710126341	C25H28O9	493.136901637421	2.9881	--	--	--	--	--	--	--	--	--	--	--	--	--
neg_3849	Kedarcidin chromophore	208.25510215262	187.320981886374	179.071182637929	197.11743778875	207.04831302039	177.664679875848	95.9682556392044	139.150103619862	104.092697447651	-0.760493468454141	0.0112492045097189	1.03151355616915	down	0.0179220894395496	0.854488887128038	0.110472899733988	unchanged	-0.77841555789369	0.0102822059163255	1.08281072570015	down	-28.1583325654756	C53H60ClN3O16	1064.30662661547	3.00241666666667	--	--	--	--	--	--	--	--	--	--	--	--	--
neg_3851	2-Acetylfuran	1093.57195056138	1097.62509084163	989.444260042312	1179.8936861833	1130.05341208661	1121.12752003213	615.227227504925	621.294110143863	649.716138087174	-0.753806358773732	0.0038647430694444	1.09730777351435	down	0.109342821338215	0.127293803923113	0.817351327132293	unchanged	-0.863149180111947	9.35995911732754e-05	1.1593190528351	down	14.6792987777495	C6H6O2	109.031118262302	3.00241666666667	--	--	--	--	--	--	--	--	--	--	--	--	--
neg_3853	Toluene-cis-dihydrodiol	27.9240462966521	32.3478290963124	24.3903773394689	20.8628818487983	19.1032439619312	14.5927766482895	15.8096874287179	15.9493451788703	13.4426401576079	-0.905342714039534	0.0198574669383171	1.04383756394503	down	-0.633904254566046	0.0294840785381962	0.973477292773901	unchanged	-0.271438459473488	0.231760686751829	0.705665123819325	unchanged	34.2057585812101	C7H10O2	147.047059634114	2.99526666666667	--	--	--	--	--	--	--	--	--	--	--	--	--
neg_3855	Deoxycytidine	8.63276772617394	7.1795121438983	12.5001839098146	73.997349319053	73.6285081685008	63.3205313087792	56.0203374483644	61.9947366352125	55.5770189721633	2.61619203134499	7.91700716775778e-05	1.10710623942779	up	2.89736718555316	0.000812075333906022	1.12128891945376	up	-0.281175154208168	0.0494621092505182	0.972847176705126	unchanged	23.2568930463125	C9H13N3O4	272.094090201483	2.99526666666667	--	--	--	--	--	--	HMDB0250725	--	Organic compounds	Nucleosides, nucleotides, and analogues	Pyrimidine nucleosides	--	Animals
neg_3857	p-Coumaroylagmatine	98.7681947160958	101.40431979465	110.981548878029	6.61492595353976	8.61302138225662	6.41217759817661	13.4371320144091	12.9752864207675	12.3127937370927	-3.00628403807479	0.00155164853524593	1.10969376604026	down	-3.84584835328336	0.00105812294473705	1.12680448924747	down	0.839564315208566	0.00635260221072584	1.12300260486469	up	0.941852327824762	C14H20N4O2	297.133553820365	3.00241666666667	--	--	--	--	--	--	--	--	--	--	--	--	--
neg_3859	Glucovanillin	6558.8407436938	6603.49703186295	6120.12658950538	7101.15667258222	7029.20589075828	6827.40096856839	4016.89436557819	4092.85968544329	4196.77167858313	-0.647865914430583	0.00202084609321519	1.1025432189659	down	0.120195325892862	0.0483873601001089	0.958124625725884	unchanged	-0.768061240323445	3.22008160553576e-05	1.16052935659348	down	3.7114807268326	C14H18O8	313.094056878458	3.00241666666667	--	--	--	--	--	--	HMDB0029664	494-08-6	Organic compounds	Organic oxygen compounds	Organooxygen compounds	--	Animals
neg_3860	[6]-Gingerol	4913.03052497931	4836.30104348883	4880.63797897752	32.6279827124609	48.3601533759596	42.7403606404529	124.685757506539	107.471749928367	100.28198382601	-5.45969118286742	3.49952187613372e-06	1.11329465425488	down	-6.88560514103094	9.90599857855771e-06	1.13016497701351	down	1.42591395816352	0.00246904744124902	1.12951607047479	up	-1.00596506729168	C17H26O4	315.157481194129	3.00241666666667	C10462	--	--	--	--	--	HMDB0005783	58253-27-3	Organic compounds	Benzenoids	Phenols	--	Animals
neg_3862	Hesperetin 7-O-glucoside	684.350704688237	685.605530875192	645.990873855435	545.172705489442	548.048005340977	556.867444945922	817.211453259593	853.900175959675	828.978010873629	0.310522034637677	0.000787438409726716	1.09000210312132	up	-0.288914686297024	0.00767780862849777	1.10357511745656	down	0.5994367209347	0.000564022266314202	1.15949732995365	up	24.6844997722993	C22H24O11	485.117986267672	2.99526666666667	--	--	--	--	--	--	--	--	--	--	--	--	--
neg_3867	Bergenin	1068.89720094338	1130.66727905778	875.705672101078	1101.35418459683	1103.44948986279	1108.97656044489	397.238465624595	386.880629987888	438.262664946893	-1.33101823004744	0.0124281715521759	1.07915952008717	down	0.1077647763823	0.409299691970497	0.519300335242851	unchanged	-1.43878300642974	0.000397683458651511	1.16209183905089	down	6.62427155536566	C14H16O9	715.17706175282	3.00241666666667	--	--	--	--	--	--	--	--	--	--	--	--	--
neg_3869	Rosiglitazone	690.675698366072	726.344917180369	627.542050470501	573.661457739649	549.494627262638	563.810344275588	386.472680281264	376.916454503805	403.130402156678	-0.80958181239506	0.00655440345533903	1.09091971369544	down	-0.277361018063073	0.0471930162283798	1.01157332832885	down	-0.532220794331987	7.94033845971189e-05	1.15513476415331	down	11.9566589486937	C18H19N3O3S	773.251815762466	2.99526666666667	--	--	--	--	--	--	HMDB0005031	122320-73-4	Organic compounds	Benzenoids	Phenol ethers	--	Animals
neg_3872	Delphinidin-3-(p-coumaroyl)-rutinoside-5-glucoside	602.751342186731	593.797858381493	547.795927319352	621.754964917625	612.77972376706	687.093051058684	254.220915508315	300.921835442196	324.508310465422	-0.98768225681824	0.000508488545052419	1.09444310811737	down	0.139643369212275	0.117460728407281	0.807581614782648	unchanged	-1.12732562603052	0.000404089311864138	1.14523907386992	down	29.4283833840564	C42H47O23+	918.270588390513	3.00241666666667	--	--	--	--	--	--	--	--	--	--	--	--	--
neg_3881	5-Hydroxy-L-tryptophan	73.32035458163	70.385902951258	84.9588185429497	148.962631999081	154.764712127776	149.04933545332	134.664360671255	143.63606523695	149.407857666255	0.903391108312507	0.000429894433221505	1.09459564955454	up	0.985563613228339	0.00100108361500769	1.12085580130984	up	-0.0821725049158318	0.18100011345664	0.772524466010073	unchanged	-41.3873251291637	C11H12N2O3	265.073886402267	3.00955	C00643	Tryptophan metabolism(ko00380);;Biosynthesis of alkaloids derived from shikimate pathway(ko01063);;Metabolic pathways(ko01100);;Axon regeneration(ko04361);;Serotonergic synapse(ko04726)	--	--	--	--	HMDB0000472	4350-09-8	Organic compounds	Organoheterocyclic compounds	Indoles and derivatives	--	Animals
neg_3883	4-Amino-anhydrotetracycline	74.5983537745756	88.2293679122616	70.009236989218	149.930751935654	145.837839989316	152.739927685682	91.8573511777856	97.9602556322372	84.6456195889646	0.237292786254501	0.114642486585384	0.801600534742034	unchanged	0.945815311720656	0.0025272309516454	1.11555556022579	up	-0.708522525466155	0.000888180897057746	1.1505625304512	down	-9.87133371767172	C20H18N2O7	443.105673903285	3.00955	--	--	--	--	--	--	--	--	--	--	--	--	--
neg_3885	Aurantio-obtusin ��-D-glucoside	251.654914441583	319.39520677984	352.700069214809	1016.37732500802	1018.04743241683	1021.1222696524	1352.45269750218	1452.19717895535	1390.04849996081	2.18299241431146	1.26318302325067e-05	1.11016440773643	up	1.72585602352421	0.00171133405405474	1.12621445410786	up	0.457136390787245	0.00572684849535402	1.14983634892607	up	7.81756931827296	C23H24O12	491.123347007586	3.00955	--	--	--	--	--	--	--	--	--	--	--	--	--
neg_3886	Apiin	14767.8245740241	14473.5261642267	15076.4073779997	23605.2698787202	23622.4271305266	23246.5659395166	15342.3881149125	15489.5042073355	15774.0301657107	0.0726283960236443	0.0277955491132443	0.969716852692606	unchanged	0.669211582300127	6.30132711978592e-06	1.12888806375115	up	-0.596583186276483	1.45787134765275e-06	1.16206016998515	down	0.696887028614612	C26H28O14	563.141022287158	3.00955	--	--	--	--	--	--	--	--	--	--	--	--	--
neg_3897	N6-methyladenosine	55.2233842787832	42.3095707727719	43.0417324717812	56.7974497737555	51.9539805408866	43.9021634597516	56.6490497054177	71.6296432807738	74.5515421792528	0.528935885688929	0.0443626531396501	0.926086699586646	unchanged	0.11892471391876	0.514370885645013	0.381004234762954	unchanged	0.410011171770169	0.0755874465144733	0.908385352688721	unchanged	0.75466512124874	C11H15N5O4	326.110818999016	3.01671666666667	--	--	--	--	--	--	--	--	--	--	--	--	--
neg_3901	4-Methylumbelliferyl beta-D-glucuronide	755.451746338399	813.253923392565	566.979494587016	1561.61068546861	1854.16249891694	1804.75385962662	996.968549347751	1066.56567024764	921.332922443725	0.482967732483547	0.0419628869310531	0.953754862337687	unchanged	1.28949647765945	0.00109190789008923	1.10211849279682	up	-0.806528745175905	0.00609195554557424	1.12371089544343	down	38.5954123627582	C16H16O9	397.091223610026	3.02385	--	--	--	--	--	--	--	--	--	--	--	--	--
neg_3903	8-Methylthiooctyl glucosinolate	731.554494315471	731.926645058544	625.911962837809	1479.20306065271	1300.23487947223	1415.25094158009	373.043689252332	363.098700073673	396.960428930332	-0.882805171315132	0.00804925260037807	1.08496057023412	down	1.00547986134752	0.000741117023970874	1.11230475284356	up	-1.88828503266266	0.00194359968764621	1.15709254201203	down	-8.0528632196755	C16H31NO9S3	498.086920244361	3.02385	--	--	--	--	--	--	--	--	--	--	--	--	--
neg_3904	Formononetin 7-O-glucoside-6''-O-malonate	18698.9701391965	18493.7406871661	18575.1133742836	12829.634996832	12499.4055781365	12837.4897855222	25257.6666807254	25516.6554550938	25748.5175305582	0.456457426404803	6.05654362697178e-05	1.11230881147498	up	-0.547124944748347	1.84589562411841e-05	1.12916615437224	down	1.00358237115315	4.66199918050935e-07	1.16275810648401	up	7.26035189829001	C25H24O12	515.123247034419	3.02385	--	--	--	--	--	--	--	--	--	--	--	--	--
neg_3914	dTDP-L-epivancosamine	74.3253579968322	82.1548624735502	40.6470194057869	166.555218250443	134.065235963908	134.823102317984	380.884597750241	375.731603301797	438.685757893139	2.60017606702415	0.000421978581345067	1.10201931574039	up	1.14335857672915	0.00946107363884376	1.04229285891793	up	1.456817490295	0.00147262795570442	1.14474451529828	up	0.576626633199667	C17H29N3O13P2	1135.23395404603	3.03101666666667	--	--	--	--	--	--	--	--	--	--	--	--	--
neg_3916	Coumermic acid	95.9178457789591	89.4266861196887	104.765668343307	177.292498279008	181.191408143188	174.173834854775	413.641910368427	481.693548447096	569.59206086592	2.33615635955721	0.0124000044271748	1.08472487491372	up	0.876607806935485	0.000707608178307011	1.12209423394852	up	1.45954855262173	0.0202796488027458	1.11692558314039	up	-12.808719337837	C27H21N3O10	1153.24522288488	3.03101666666667	--	--	--	--	--	--	--	--	--	--	--	--	--
neg_3937	Deacetylcephalosporin C	12.5804250297129	16.6117518330012	22.6243485970244	63.4008999539766	64.3124441827062	63.3113403067259	1.60282690122348e-07	1.32137465455053	2.76328657273174	-3.66512388817583	0.0253160907471519	1.04094870179045	down	1.8822748926981	0.00359574011685698	1.1212185112022	up	-5.54739878087392	2.07236019969171e-05	1.16280477454959	down	-12.1938163715861	C14H19N3O7S	394.064489336401	3.0446	--	--	--	--	--	--	--	--	--	--	--	--	--
neg_3938	Aloin A	181.54293037182	166.072461919915	142.803611515125	613.181703769739	533.979186908267	522.287023441597	631.626722250347	620.716787501717	689.280600957399	1.98517713895388	0.000248042088194488	1.10786740308719	up	1.76728429292629	0.00200112274649069	1.11662383158806	up	0.217892846027589	0.068442816622889	0.915257058640165	unchanged	-19.5161863026919	C21H22O9	439.092889869205	3.0446	--	--	--	--	--	--	--	--	--	--	--	--	--
neg_3946	Tetrahydrosarcinapterin	23.9983195323207	48.2451330269762	27.2375590547162	27.5879803683587	27.4392280088177	35.8699047143919	1.60282690122348e-07	1.60282690122348e-07	11.4060287352767	-3.12462456531162	0.0420443765768762	0.964168872998286	unchanged	-0.130186703376904	0.751099076045096	0.197483501396287	unchanged	-2.99443786193472	0.00635698690916995	1.09653711359324	down	0.763262264820757	C35H52N7O19P	926.280917908451	3.0446	--	--	--	--	--	--	--	--	--	--	--	--	--
neg_3954	L-Histidinol phosphate	59.5002518337006	71.7153852366326	75.6124476833889	54.8867481296367	59.3032393797013	63.9854887267297	13.8473272783145	25.541341584648	11.9749134666	-2.00961436831363	0.00140036166455676	1.08037586898436	down	-0.215133319023967	0.179591334965791	0.739938915563442	unchanged	-1.79448104928966	0.00228580156100572	1.1322287312158	down	6.61078787551572	C6H12N3O4P	501.129858730782	3.05175	--	--	--	--	--	--	--	--	--	--	--	--	--
neg_3955	(-)-Maackiain-3-O-glucosyl-6''-O-malonate	11410.2999851545	11033.1702795019	9205.26109281594	45379.4027643688	39336.2315082622	38536.1205881899	59573.3715121694	59901.3901173833	65537.6724094296	2.54740265713878	0.000476874220552976	1.10977645249035	up	1.9613886125169	0.00258495995042637	1.11790899257738	up	0.586014044621876	0.00217624307548071	1.11971353407186	up	1.22745811406533	C25H24O13	531.115067549047	3.05175	--	--	--	--	--	--	--	--	--	--	--	--	--
neg_3962	Norsolorinic acid anthrone	704.450438265476	668.476693943103	652.446876766053	717.000358298876	670.870627788124	692.21094402288	672.810365566969	695.79524698439	647.702387739024	-0.0064723091408545	0.891159327794701	0.07912087858585	unchanged	0.0384520111552324	0.421770589528791	0.462408383238985	unchanged	-0.0449243202960867	0.331495047288392	0.562463109382756	unchanged	-16.5274676501009	C20H20O6	757.238407866016	3.05175	--	--	--	--	--	--	--	--	--	--	--	--	--
neg_3969	Astragalin	447.520586303616	461.672160123446	452.142438361803	353.872634875139	374.932135713228	354.117901746805	142.123215108462	126.792794262508	135.342426340037	-1.75167254358085	8.28623706077082e-07	1.1126368771174	down	-0.330092098711934	0.000964032587755159	1.11332675808996	down	-1.42158044486891	4.27272746799719e-05	1.16005700899681	down	7.83533765420526	C21H20O11	447.096796043762	3.0589	--	--	--	--	--	--	--	--	--	--	--	--	--
neg_3975	2-Amino-4-oxopentanoic acid	289.114301708891	285.357984887838	288.883233378782	412.047783299453	395.431948969828	362.442859127852	361.3886060918	383.281484020947	381.064931137159	0.38284060940138	0.00515138734171526	1.0993793383884	up	0.438386403952406	0.0191660520066566	1.08644252904763	up	-0.0555457945510257	0.431905910612614	0.481059910744373	unchanged	30.6422360622512	C5H9NO3	166.00838182857	3.0732	--	--	--	--	--	--	HMDB0244991	--	Organic compounds	Organic acids and derivatives	Carboxylic acids and derivatives	--	Animals
neg_4001	2,6-Dihydroxynicotinate	104.49496898369	106.668581645426	107.959275379741	158.987566049088	162.605386036867	151.3227345587	146.07491929447	144.895970279444	149.594189650577	0.46524334190811	4.41093159420637e-05	1.1091595113185	up	0.567471192423895	0.00220287046708641	1.11991583921265	up	-0.102227850515784	0.0667270338649782	0.965206568644951	unchanged	20.3665410208852	C6H5NO4	154.017738470413	3.08035	--	--	--	--	--	--	--	--	--	--	--	--	--
neg_4007	D-gluconate	30154.1928671651	29825.5383348495	30146.6440641516	39932.5679355407	38861.8506419449	37466.2264152344	38935.4381298482	39121.8591133229	40161.4311717046	0.39143733369548	0.000811983610824576	1.10939439921815	up	0.367341543349138	0.00574684870752145	1.11492982404326	up	0.0240957903463421	0.478092871454156	0.436145061389893	unchanged	20.3378767483137	C6H11O7-	194.047168170265	3.08035	--	--	--	--	--	--	--	--	--	--	--	--	--
neg_4012	Arginyl-Serine	24.8629385001535	26.4830623995947	47.8475782446231	26.2916907719779	20.5368164748517	25.1338368777368	1.60282690122348e-07	5.97715880827399	3.21098573983922	-3.43240125349338	0.0494539706172074	0.993086076271718	unchanged	-0.463004555013349	0.344713718965846	0.579056960009305	unchanged	-2.96939669848003	0.00105563972532641	1.13251208334054	down	-11.0490717504393	C13H15N3O3	296.077857616185	3.08035	--	--	--	--	--	--	--	--	--	--	--	--	--
neg_4013	Biotin sulfone	84.3931367148616	93.1592925596575	89.1246952762942	191.718276297334	183.976643502917	169.46463903805	44.071760510739	53.4003348872111	77.1302548075461	-0.611021098184042	0.0810202968277453	0.928479804218172	unchanged	1.03158446731547	0.00188431920034439	1.11745910005423	up	-1.64260556549951	0.000953155399022572	1.14243860914399	down	4.50740339352054	C10H16N2O5S	311.048638315401	3.08035	C20387	Biotin metabolism(ko00780)	--	--	--	--	HMDB0004818	40720-05-6	Organic compounds	Organoheterocyclic compounds	Thienoimidazolidines	--	Animals
neg_4032	S-Ribosyl-L-homocysteine	15.4557541027996	13.5808168983183	19.5525037244877	13.8242226958576	19.9272398981096	21.1750234160292	1.53490781443846	6.10070261166625	5.38801542201618	-1.89950080113874	0.00717538794890113	1.03979828114553	down	0.176870036912283	0.505593936479881	0.390368658792247	unchanged	-2.07637083805102	0.0103143074687224	1.08641258797792	down	6.95766576742572	C9H17NO6S	266.07224007243	3.0875	--	--	--	--	--	--	--	--	--	--	--	--	--
neg_4052	4-Hydroxy-2,2'-bipyrrole-5-carbaldehyde	95.4884264728119	88.5110233859931	98.7544728260822	125.178177638706	114.491696354541	110.270698351724	31.7987513291862	30.7071657319476	35.0563616386765	-1.53515167931831	0.000585621357863741	1.10705959283795	down	0.30756290224208	0.0181489227600144	1.0191164537735	up	-1.84271458156039	0.00141027587911116	1.15619621789894	down	12.7097392294707	C9H8N2O2	221.059018033889	3.1018	--	--	--	--	--	--	--	--	--	--	--	--	--
neg_4054	Butanoic acid	21.375019876765	22.3691627645727	12.9337374196261	384.937464720751	363.771363396173	356.239930995183	32.7757775528261	32.2126212306632	39.2299820779453	0.878751025309507	0.0156190708805344	1.0065217077923	up	4.28504884151152	0.000166973214162819	1.12866461242571	up	-3.40629781620201	0.000317604277872335	1.16156896382377	down	16.8545301529668	C4H8O2	235.121678156016	3.1018	C00246	Butanoate metabolism(ko00650);;Metabolic pathways(ko01100);;Carbohydrate digestion and absorption(ko04973);;Protein digestion and absorption(ko04974)	LMFA01010004	Fatty Acyls [FA]	Fatty Acids and Conjugates [FA01]	Straight chain fatty acids [FA0101]	HMDB0000039	107-92-6	Organic compounds	Lipids and lipid-like molecules	Fatty Acyls	--	Microbe,Animals,Plants
neg_4055	Pentoxifylline	1769.52315707617	1761.85752558285	2023.27758053229	20667.4947345361	19519.9874285337	19087.1121838084	8932.73430330006	8789.47096708631	10741.1952276238	2.35733796853654	0.00594621231191052	1.09821600980709	up	3.41564382331481	0.00048410076875632	1.1285740747617	up	-1.05830585477827	0.00030711830334384	1.14984996822469	down	14.3511698763025	C13H18N4O3	277.134605627255	3.1018	C07424	--	--	--	--	--	HMDB0014944	6493-05-6	Organic compounds	Organoheterocyclic compounds	Imidazopyrimidines	--	Animals
neg_4057	Anandamide (18_4, n-3)	876.372950968693	847.233706233909	1679.20754259865	3202.07107686016	2618.06218922965	2571.07192090362	19393.9623628066	19451.8934284413	24175.7388869852	4.21104597566763	0.0052045894985774	1.09898196066655	up	1.30214965311737	0.00986931097900674	1.04601042471752	up	2.90889632255025	0.00676670588937162	1.14570140293583	up	0.336210720899479	C20H33NO2	340.225904457882	3.1018	--	--	--	--	--	--	--	--	--	--	--	--	--
neg_4065	Quinic acid	1681.88133048076	1591.45493571419	1601.27696434223	12293.3479100001	11826.9779225712	11789.9723973217	9325.14390085522	9586.39330680353	9643.16831210613	2.55036884651366	4.84312942652013e-05	1.11302571406427	up	2.88103797456055	0.000163815858000439	1.12963974332546	up	-0.330669128046893	0.000617647817218833	1.1495764015003	down	7.18134605074382	C7H12O6	191.057490943854	3.10895	--	--	--	--	--	--	--	--	--	--	--	--	--
neg_4077	Cortisone	299.978311682525	299.070718427377	290.527616602671	99.6898684248362	179.466927419201	156.433765180264	83.2404777986081	92.4989429477754	45.5088701059992	-2.00745260434193	0.00301579256212837	1.10368877792948	down	-1.03014622263954	0.0222167655943826	1.07756022418855	down	-0.977306381702384	0.074575935319571	0.918731249638647	unchanged	-6.36572742968378	C21H28O5	381.16604892101	3.12325	--	--	--	--	--	--	--	--	--	--	--	--	--
neg_4103	13-Dihydrocarminomycin	118.744259415433	103.539888161448	88.691501952895	100.154528537188	95.9421828050397	56.8266192835629	37.8723486212424	49.1956971634332	51.3976194822634	-1.16727333499947	0.0105069186953945	1.05518334891122	down	-0.298101493853689	0.311984000317743	0.577026489498435	unchanged	-0.869171841145785	0.0991222799716679	0.926810975926524	unchanged	-2.47740932112847	C26H29NO10	1075.35394251162	3.1447	--	--	--	--	--	--	HMDB0244505	--	Organic compounds	Nucleosides, nucleotides, and analogues	Purine nucleotides	--	Animals
neg_4104	Glutathione	189.014201771233	193.106770272796	165.959393650436	217.1158968415	206.944607287841	219.287527833437	129.515813349698	145.803627789145	133.201617661772	-0.423977003242603	0.0150078680182657	1.02580771235475	down	0.231211950581992	0.0467762091901835	0.976088094528451	unchanged	-0.655188953824595	0.000330591580692182	1.14897136234427	down	9.72621122842368	C10H17N3O6S	306.079516606915	3.13755	--	--	--	--	--	--	HMDB0062697	--	Organic compounds	Organic acids and derivatives	Carboxylic acids and derivatives	--	Animals
neg_4108	D-Glucuronate	74.8820908414721	67.4786992136168	65.8289404071111	129.939922443798	128.060527294536	128.008444467596	69.0028847543368	69.9981031481992	83.5650737509193	0.0963347123151997	0.440163011132486	0.447767266933719	unchanged	0.890735184221928	0.0014188493097264	1.12509038435512	up	-0.794400471906729	0.00656566714012867	1.14610179155618	down	4.16438172582331	C6H10O7	447.100772450594	3.13755	--	--	--	--	--	--	--	--	--	--	--	--	--
neg_4113	chaetoglobosin Vb	386.04414524181	382.853425058632	428.890610356027	450.257993349255	452.091405808081	466.681384593744	427.918174100009	451.432661934863	467.582317734526	0.169305452327638	0.0608525077701587	0.888318939330986	unchanged	0.192782085608586	0.048885919170026	0.98994770771974	unchanged	-0.0234766332809484	0.603739744887799	0.326644903115122	unchanged	2.14570320932362	C32H36N2O5	563.232957056295	3.13755	--	--	--	--	--	--	--	--	--	--	--	--	--
neg_4118	Penicillin G	1758.40870173128	1739.52676083345	1800.3966190456	1112.43846970225	1086.09625228003	1100.65485548879	752.415951091081	749.335555953953	812.817879666827	-1.19479445707426	4.14849696814977e-06	1.11169593633718	down	-0.683426589625502	0.000124460436862514	1.12828908796657	down	-0.511367867448761	0.00155677947225457	1.15302062017235	down	-2.64137767199205	C16H18N2O4S	667.188414736359	3.1447	C05551	Bile secretion(ko04976)	--	--	--	--	HMDB0015186	61-33-6	Organic compounds	Organic acids and derivatives	Carboxylic acids and derivatives	--	Animals
neg_4124	2'-Deamino-2'-hydroxyparomamine	6224.28317184139	6255.89658301494	6419.9128269249	2287.2782587403	2180.51447510372	2150.43911195434	478.193302308567	481.664633299042	511.188785066305	-3.68347832882756	7.06749217414415e-05	1.11312399449737	down	-1.51387556423337	2.45877105630676e-06	1.129521119447	down	-2.16960276459419	0.000291115907393448	1.16177510367528	down	41.409891069793	C12H24N2O8	323.159412455184	3.15185	--	--	--	--	--	--	--	--	--	--	--	--	--
neg_4132	Rebaudioside A	28.6740370148236	50.2712978820647	22.3451705019314	108.663300594642	130.257929095783	102.187897564659	270.213490414788	233.87054131983	276.966133432525	2.9469162650083	0.000385127265100068	1.10238511446899	up	1.75173441097219	0.00262010039216033	1.08253523154918	up	1.19518185403611	0.00161341912606609	1.13718551675078	up	-2.34014362371006	C44H70O23	1011.42672977793	3.159	--	--	--	--	--	--	--	--	--	--	--	--	--
neg_4137	Asperuloside	36.8269383807194	49.2097953426353	39.1330732191823	106.576856353151	100.205012303923	116.774589666538	84.0376827551068	63.3234715882712	94.7933904370379	0.952041477849476	0.0369798755289243	0.990050833669159	unchanged	1.3701308723223	0.000557512589107244	1.11111657135969	up	-0.418089394472823	0.0796454817836037	0.923481417251546	unchanged	12.5156172307017	C18H22O11	413.114118008692	3.159	--	--	--	--	--	--	--	--	--	--	--	--	--
neg_4154	L-Valine	2369.17939287951	2389.17806303114	2561.75272615227	3385.33085398126	3157.56741252273	3041.75511395898	2658.38004152968	2688.07429755296	2897.43995998882	0.171460643087591	0.0356296555087619	0.941866987923286	unchanged	0.38886089512137	0.00580086694210094	1.07853436302763	up	-0.21740025203378	0.0270866482037914	1.01318042023051	down	32.0973108187012	C5H11NO2	138.057404337056	3.1733	C00183	Valine, leucine and isoleucine degradation(ko00280);;Valine, leucine and isoleucine biosynthesis(ko00290);;Penicillin and cephalosporin biosynthesis(ko00311);;Cyanoamino acid metabolism(ko00460);;Pantothenate and CoA biosynthesis(ko00770);;Glucosinolate biosynthesis(ko00966);;Aminoacyl-tRNA biosynthesis(ko00970);;Biosynthesis of plant secondary metabolites(ko01060);;Biosynthesis of alkaloids deri…	--	--	--	--	HMDB0000883	72-18-4	Organic compounds	Organic acids and derivatives	Carboxylic acids and derivatives	--	Microbe,Animals
neg_4156	(S)-4-Hydroxymandelonitrile	7442.96840303085	7648.72669577557	8307.14452330298	9146.88680361357	8319.53565739475	8122.90317933198	6668.43405904432	6546.29498389555	7681.89351745532	-0.16316720254563	0.140664566025863	0.762631364229114	unchanged	0.129105141780547	0.150320708298079	0.753228747547567	unchanged	-0.292272344326177	0.0314512673693743	0.992763093567516	unchanged	11.8693919340668	C8H7NO2	194.047117558996	3.1733	C03742	Cyanoamino acid metabolism(ko00460);;Metabolic pathways(ko01100);;Biosynthesis of secondary metabolites(ko01110)	--	--	--	--	HMDB0060318	71807-09-5	Organic compounds	Benzenoids	Phenols	--	Animals
neg_4157	(S)-Ureidoglycolate	203.002487633546	210.101543893013	249.148024065796	253.53083307102	226.537103446486	220.517044616439	126.534809332335	145.998081240416	148.409016317106	-0.653759272247977	0.0164655336923124	1.03514291757772	down	0.0811796438966057	0.511607481673606	0.385562638270807	unchanged	-0.734938916144583	0.00263415507978396	1.12466937598425	down	-38.8741635600851	C3H6N2O4	155.002214088954	3.1733	--	--	--	--	--	--	--	--	--	--	--	--	--
neg_4158	6-Aminonicotinic acid	3085.44709786877	3010.46231396369	3167.39042217219	3768.25666969267	3556.35466182917	3463.7572576391	1837.21139370746	1874.69226674158	2079.15777884911	-0.677698408484089	0.000589050266315948	1.10077062651754	down	0.219878601275035	0.0156761023991766	1.05037062205915	up	-0.897577009759124	0.000174557793138244	1.15179792968943	down	-13.8623099877854	C6H6N2O2	173.010415147288	3.1733	--	--	--	--	--	--	--	--	--	--	--	--	--
neg_4160	Atractylodin	66.1742378707575	66.4531534408767	101.308402941321	221.476813179195	200.030977966614	204.440564722163	109.097183014768	114.531472026205	115.167695804615	0.534305711848499	0.091912755626443	0.922015627951165	unchanged	1.4199310081808	0.00186658002053464	1.1071819167285	up	-0.885625296332305	0.0025750998831387	1.15165032078187	down	1.58212752136639	C13H10O	227.071655873225	3.16615	--	--	--	--	--	--	HMDB0248710	--	Organic compounds	Organoheterocyclic compounds	Heteroaromatic compounds	--	Animals
neg_4162	Garbanzol	1.96212839941322	0.369642163017759	2.11606915829357	120.295910835796	95.5500481651568	87.7135322784213	170.230298803682	168.871933549725	192.924760470941	6.90225083263265	0.00187512418591229	1.10893508224599	up	6.09273067082919	0.00938432580396701	1.10873341085548	up	0.809520161803463	0.00435905273669882	1.10502855926913	up	10.3115217327912	C15H12O5	317.069481792617	3.16615	--	--	--	--	--	--	--	--	--	--	--	--	--
neg_4166	delta-(L-2-Aminoadipyl)-L-cysteinyl-D-valine	1520.84001926713	1504.64997192433	1532.54763125006	1367.45882680632	1368.08404494694	1349.1277385354	1147.2678057426	1234.64868399444	1356.55998371789	-0.285962378712927	0.0438167127016666	1.01580037096508	down	-0.158193089311714	0.000155027437261316	1.12086930462097	down	-0.127769289401212	0.19648746575049	0.799373203933683	unchanged	-7.704146216238	C14H25N3O6S	398.113010100496	3.16615	--	--	--	--	--	--	--	--	--	--	--	--	--
neg_4167	7-Methylthioheptyl-desulfoglucosinolate	361.401029838615	346.206817435367	360.398734052364	149.479978005062	150.280127858907	151.745946246486	86.105973486416	94.0661399134495	93.7803628662112	-1.96292298791742	1.77760005183293e-05	1.11231033325556	down	-1.24210330607735	0.000463584185789769	1.12886788418408	down	-0.720819681840064	0.00110850922500955	1.1585296876172	down	3.85089146381715	C15H29NO6S2	404.119772916723	3.16615	--	--	--	--	--	--	--	--	--	--	--	--	--
neg_4180	Methacycline	74.8140501201073	83.0968168519999	69.4160037433291	136.850425622901	128.941684446742	144.306020806084	47.1210918267674	27.3734138963593	46.7158056939522	-0.907255790336349	0.0152128606117614	1.02292461519563	down	0.851200943138288	0.00054725708776173	1.10913903315455	up	-1.75845673347464	0.000519451473874792	1.14823886200693	down	-6.17875146237908	C22H22N2O8	943.283618626361	3.16615	C07654	--	--	--	--	--	HMDB0015066	914-00-1	Organic compounds	Phenylpropanoids and polyketides	Tetracyclines	--	Animals
neg_4188	6-Amino-6-deoxyfutalosine	339.422246408244	343.343319978364	335.68683635284	612.875768621234	624.731101234991	603.908467253906	838.60374286473	837.51073440822	902.524210154786	1.34023108268682	0.00154699847576052	1.10949023648971	up	0.854514855126334	0.000110918431137597	1.12898158388674	up	0.485716227560489	0.00477067155763425	1.14456091762596	up	-9.65978121769003	C19H19N5O6	825.251808710288	3.18045	--	--	--	--	--	--	--	--	--	--	--	--	--
neg_4189	3-Furoic acid	603.701376919259	493.812993118534	671.081977854707	540.686427461747	703.280375388202	742.085586851146	408.341219156138	441.709818533334	445.95740866133	-0.448529694343556	0.0860018421887983	0.923196245358053	unchanged	0.167298865014472	0.42007675508702	0.464974687089132	unchanged	-0.615828559358028	0.0602266983955937	1.0212677523269	unchanged	15.8612658921596	C5H4O3	111.010544271218	3.1876	--	--	--	--	--	--	HMDB0000444	488-93-7	Organic compounds	Organoheterocyclic compounds	Furans	--	Animals
neg_4192	4-Hydroxy-2H-pyran-3-carboxaldehyde	127.461369545144	108.477903532429	131.27823771222	156.253993260011	153.741169563102	150.571159492741	106.587937303043	116.537014586853	121.784711222686	-0.0904163069689322	0.431581245553802	0.452233644908708	unchanged	0.326774066365253	0.0415955832058452	1.02497982047643	up	-0.417190373334185	0.00706196243994528	1.12938674935791	down	0.469542523705407	C6H6O3	251.056230024679	3.1876	--	--	--	--	--	--	HMDB0031256	26110-68-9	Organic compounds	Organoheterocyclic compounds	Pyrans	--	Animals
neg_4201	1,3,5(10)-Estratrien-3,17.beta.-diol 17-glucosiduronate	1041.81377258858	1036.69128755633	1095.6982032858	1177.31759982588	1281.55686762539	1285.63145609097	1074.5468405637	1107.41032646907	1013.2398224506	0.00951036296773446	0.845696406169687	0.116601469102294	unchanged	0.238380856287905	0.0172170678629267	1.04135099631797	up	-0.228870493320171	0.0170333417149445	1.04437133698277	down	5.29849658719641	C24H32O8	469.186760640381	3.19475	--	--	--	--	--	--	--	--	--	--	--	--	--
neg_4214	L-Normetanephrine	2821.58719268175	2937.66134688508	2849.60089416791	3200.00601233676	2986.58023530239	2976.95986455903	2700.7219457641	2694.24307544776	2923.13264367177	-0.0495668112661698	0.331813091750465	0.562380357512944	unchanged	0.0900855655969282	0.109796591392361	0.850482028670389	unchanged	-0.139652376863098	0.0546173313490859	0.933719556367555	unchanged	26.7820042035598	C9H13NO3	365.181617138616	3.2019	C05589	--	--	--	--	--	HMDB0000819	97-31-4	Organic compounds	Benzenoids	Phenols	--	Animals
neg_4223	4-Imidazolone-5-acetate	163.486376740328	159.412928354609	155.953082451193	226.659337846302	210.928694732472	219.769041983534	192.464266301235	190.294615855636	199.749098909037	0.282696821522288	0.000907257837649161	1.09002457698571	up	0.457096256410274	0.00161427503741967	1.11428164983929	up	-0.174399434887987	0.0145691091141453	1.06871045847079	down	36.6044339537303	C5H6N2O3	177.012442575509	3.20905	--	--	--	--	--	--	--	--	--	--	--	--	--
neg_4224	L-Arginine phosphate	1309.42915034896	1297.39363558389	1286.37917379541	1508.35822611991	1447.66744825084	1399.5132301288	557.635224456703	596.59054082544	588.027355047626	-1.16000294768666	9.37144986509209e-06	1.11248738038132	down	0.161894046043052	0.0345417542808898	1.04271979688154	up	-1.32189699372971	0.000369150120472808	1.15970372463392	down	11.7432746449164	C6H15N4O5P	289.085480078251	3.20905	C05945	--	--	--	--	--	HMDB0029438	1189-11-3	Organic compounds	Organic acids and derivatives	Carboxylic acids and derivatives	--	Animals
neg_4243	N-Nitrosomethylvinylamine	5376.47412889264	5316.47807563786	5335.03969527245	11774.195287846	11221.1395854805	11021.9519882606	10595.6506019616	10577.4200387704	10681.1757486069	0.990892020662261	4.45252534542881e-07	1.11325221862162	up	1.08567439386759	0.00132467341018367	1.12699313116329	up	-0.0947823732053296	0.0823234356471593	0.983526258338175	unchanged	11.1907827115162	C3H6N2O	121.018377066194	3.2162	--	--	--	--	--	--	--	--	--	--	--	--	--
neg_4244	6-Hydroxynicotinate	40.6719065900359	43.0002838006101	39.8603477754127	102.448880172499	100.556591680518	106.283657364014	90.2000974310899	100.60126447409	85.6039169980815	1.16189407499843	0.00571457873908151	1.09638421223008	up	1.32406503281009	4.68781313476164e-05	1.12802616197819	up	-0.162170957811657	0.118855597738534	0.879734664844956	unchanged	13.5528747053976	C6H5NO3	138.021550806569	3.2162	C01020	Nicotinate and nicotinamide metabolism(ko00760);;Metabolic pathways(ko01100);;Microbial metabolism in diverse environments(ko01120)	--	--	--	--	HMDB0002658	5006-66-6	Organic compounds	Organoheterocyclic compounds	Pyridines and derivatives	--	Animals
neg_4252	Acetylcysteine	147.2356005414	145.865269237075	142.51467693463	223.820389745969	220.174497698792	220.218635392865	175.191546584401	208.366124593381	190.269924752503	0.397561906974547	0.0382431844127635	1.02700043665344	up	0.608591651800858	2.60895515714191e-06	1.12888974364858	up	-0.211029744826311	0.0858808837466904	0.978936469705006	unchanged	-2.08624329480761	C5H9NO3S	208.02817690121	3.2162	C06809	--	--	--	--	--	HMDB0001890	616-91-1	Organic compounds	Organic acids and derivatives	Carboxylic acids and derivatives	--	Animals
neg_4260	Chenodeoxycholate	1.60282690122348e-07	79.2785912073898	1.60282690122348e-07	22.5053625556406	1.60282690122348e-07	52.5190294538566	33376.0616136058	7793.86319743759	11796.4603072217	9.38393000306188	0.156708299957835	0.82595794021531	unchanged	-0.079571606185319	0.96566326976867	0.0269972035082561	unchanged	9.4635016092472	0.156689682958427	0.86411132467016	unchanged	-2.98942872590805	C24H40O4	427.260888330094	3.2162	C02528	Primary bile acid biosynthesis(ko00120);;Secondary bile acid biosynthesis(ko00121);;Metabolic pathways(ko01100);;Bile secretion(ko04976)	LMST04010032	Sterol Lipids [ST]	Bile acids and derivatives [ST04]	C24 bile acids, alcohols, and derivatives [ST0401]	HMDB0000518	474-25-9	Organic compounds	Lipids and lipid-like molecules	Steroids and steroid derivatives	--	Animals
neg_4265	Cucurbitacin IIb	2.00899241558863	5.17708545750594	4.50879000590091	58.4038877361321	51.7119095956739	57.0609708980501	236.845106808764	211.44587929795	306.733434502821	6.01257583964563	0.0128875145043076	1.08478351104301	up	3.83742690852955	0.000255388917045675	1.12588049125339	up	2.17514893111609	0.0200479265368984	1.11661327444585	up	-5.70304282151434	C30H48O7	565.335239224956	3.2162	--	--	--	--	--	--	--	--	--	--	--	--	--
neg_4271	Nodularin	43.1186258125447	35.660915732647	34.9649324173046	198.988293307806	167.353686373688	174.853041849393	277.924168753735	311.881906688855	349.87389468778	3.04637304039797	0.00508258838124323	1.10078636841936	up	2.25035211128984	0.00265926999992408	1.11943198989312	up	0.796020929108131	0.0121690710496256	1.09977614340234	up	-0.569801347191179	C41H60N8O10	845.417438209331	3.22333333333333	--	--	--	--	--	--	HMDB0255692	--	Organic compounds	Organic acids and derivatives	Carboxylic acids and derivatives	--	Animals
neg_4283	Febrifugine	914.236587970947	1016.77278598234	760.832818713423	1395.12101860016	1340.97093157621	1322.37375697676	540.232172410462	496.543076367862	541.388551030533	-0.770346883015696	0.0336760688124708	1.03088185931049	down	0.592340587757425	0.0189510158974226	1.06981807653374	up	-1.36268747077312	1.97935666344251e-05	1.16086579171686	down	-3.79636752853577	C16H19N3O3	336.110899534264	3.2305	--	--	--	--	--	--	--	--	--	--	--	--	--
neg_4284	Protoemetine	49.0833349187433	40.3050308527414	84.4463110202059	214.908044557404	232.523355148766	189.075781721395	368.151549164202	501.04447296684	437.596766824676	2.91024259208303	0.00543060406192611	1.08874644753028	up	1.87246088976006	0.00114688171942118	1.099124774787	up	1.03778170232297	0.0199016427392628	1.09423789723587	up	5.36911125456033	C19H27NO3	338.175464626594	3.2305	--	--	--	--	--	--	--	--	--	--	--	--	--
neg_4285	Stemmadenine	193.211246628477	199.039089606033	202.208316556706	88.3049889690827	114.001545658961	91.0782279572903	97.5648841861614	117.933634234866	98.2584718306863	-0.921928866188535	0.00190917137230461	1.10028703198897	down	-1.0187825234431	0.00347107741505046	1.11412454492506	down	0.0968536572545696	0.555396695843571	0.358438554434652	unchanged	7.48927532719588	C21H26N2O3	375.171663181052	3.2305	--	--	--	--	--	--	--	--	--	--	--	--	--
neg_4288	(13S,14R)-1,8-Dihydroxy-13-O-acetyl-N-methylcanadine	622.827363602672	650.785623919733	445.931758148909	493.267484100722	482.627192968397	476.047837085881	225.8696253382	233.637364639448	258.601375985207	-1.25975318277069	0.0324483380415703	1.03759767159531	down	-0.244042323144542	0.298514027146652	0.644008090686221	unchanged	-1.01571085962615	0.000217943712207544	1.15849806464852	down	-5.36620267371824	C23H26NO8+	479.132859611172	3.2305	--	--	--	--	--	--	--	--	--	--	--	--	--
neg_4303	Idebenone	368.044685192532	328.374913688284	344.288321331793	326.616847654862	320.3816118846	343.458578592346	432.395246374105	362.622577570157	441.469367744573	0.248682069464875	0.103371935507538	0.851387794583924	unchanged	-0.0713989224683834	0.294203725410419	0.597153556962626	unchanged	0.320080991933259	0.0719572440061162	0.98356928814004	unchanged	-2.05234234024094	C19H30O5	337.201353506584	3.2448	--	--	--	--	--	--	HMDB0253376	--	_	_	_	--	Animals
neg_4312	Lys Phe Thr Asp	1045.65954082242	1107.68538336858	1412.42519962585	2853.69030187235	4386.42787484156	4498.15415253575	2062.09887389672	2126.86450989333	1285.27983091277	0.618445834446867	0.129074941924548	0.818863544788668	unchanged	1.71893448013252	0.0312286840299959	1.05023378866775	up	-1.10048864568566	0.0398489508641181	1.01060935743038	down	10.0426584814791	C23H35N5O8	508.246400880331	3.2448	--	--	--	--	--	--	--	--	--	--	--	--	--
neg_4320	5-Amino-6-(1-D-ribitylamino)uracil	1253.72334497905	1243.44013887119	1435.85192216861	1943.10145484417	1819.81085860953	1840.20054123997	3703.11015696875	3610.35635387232	3805.01966863953	1.49925263090377	9.97782235042205e-06	1.11054417778661	up	0.510592713324734	0.00332517232919449	1.09293624987095	up	0.988659917579033	3.275103228016e-05	1.16006937913755	up	20.4306934143695	C9H16N4O6	275.105348874825	3.25195	C04732	Methane metabolism(ko00680);;Riboflavin metabolism(ko00740);;Metabolic pathways(ko01100);;Biosynthesis of secondary metabolites(ko01110);;Microbial metabolism in diverse environments(ko01120);;Biosynthesis of cofactors(ko01240)	--	--	--	--	HMDB0011106	17014-74-3	Organic compounds	Organic oxygen compounds	Organooxygen compounds	--	Microbe,Animals
neg_4324	Fumigaclavine A	1028.74069352705	1024.78130623254	1006.37950665369	114.809470257547	144.516289080966	154.752014693081	153.32585388988	150.07588231264	105.227356278904	-2.90462138951697	3.27555308925233e-05	1.11251361797381	down	-2.88551154345675	4.54995204921296e-06	1.12964844635469	down	-0.019109846060217	0.930912629597481	0.0540952189828694	unchanged	0.340738405160384	C18H22N2O2	319.142897371592	3.25195	--	--	--	--	--	--	HMDB0030202	6879-59-0	Organic compounds	Alkaloids and derivatives	Ergoline and derivatives	--	Animals
neg_4350	9alpha-Hydroxyandrosta-1,4-diene-3,17-dione	130.999883372415	149.11909784376	125.94747201824	100.250264172388	97.2290354911766	107.837027998336	87.5707521389953	78.3362999070172	83.4000403677045	-0.703791919478595	0.00998882462934127	1.07026059464197	down	-0.411411101564834	0.0262243553595314	1.0273750930638	down	-0.29238081791376	0.0113708565126091	1.0644454240673	down	-9.65673063803957	C19H24O3	335.139047242952	3.2734	--	--	--	--	--	--	--	--	--	--	--	--	--
neg_4360	6,8a-Seco-6,8a-deoxy-5-oxoavermectin ''1a'' aglycone	363.529833285318	279.343189796945	433.120383505001	828.213964995573	821.98440935915	841.120000788216	3502.36131177547	3539.89070387012	3904.77687872697	3.34679822214631	0.000528995708306404	1.10956918260848	up	1.2112401634452	0.00797912026087542	1.11046329711778	up	2.13555805870111	0.00203236879465146	1.1584092621515	up	11.5120466340483	C34H48O7	603.315947932909	3.2734	--	--	--	--	--	--	--	--	--	--	--	--	--
neg_4373	Peonidin-3-(p-coumaroyl)-rutinoside-5-glucoside	443.393783986435	397.37490727017	462.15019980988	533.671785208335	536.255808651593	538.652920476159	242.259353458517	277.967407457178	230.447158584753	-0.795489010720574	0.00212726099927438	1.07704501511809	down	0.304040872599654	0.0332495788385331	1.05719736312211	up	-1.09952988332023	0.00228397422585528	1.15741446021132	down	-5.0746180493478	C43H49O22+	916.259616966994	3.28055	--	--	--	--	--	--	--	--	--	--	--	--	--
neg_4381	2-(4'-Methylthio)butylmalic acid	22.1727921967801	26.3201724076978	35.9651285526198	159.604088977408	157.71534872773	142.316994501032	50.2919633144406	57.0106476100271	48.258456660957	0.881173460517001	0.0120740742867138	1.02996832834643	up	2.44418557465236	9.13720809154866e-05	1.12347287043171	up	-1.56301211413536	0.000586293459598113	1.15472321833048	down	-4.73441504083408	C9H16O5S	235.063450516828	3.29483333333333	--	--	--	--	--	--	--	--	--	--	--	--	--
neg_4383	Desmethylxanthohumol	705.805385535596	746.10831874545	686.202571756883	313.903146895897	305.871940504044	329.974965119235	348.896219542974	329.089334326917	362.28210371681	-1.03938553549545	0.000297518991385767	1.10684007997332	down	-1.17072052072642	0.000540406445731457	1.12510872412763	down	0.131334985230976	0.0707618291587622	0.910292335460151	unchanged	-19.5110123969164	C20H20O5	361.099105257604	3.2877	C16416	Flavonoid biosynthesis(ko00941)	--	--	--	--	HMDB0030610	115063-39-3	Organic compounds	Phenylpropanoids and polyketides	Linear 1,3-diarylpropanoids	--	Animals,Plants
neg_4386	Novobiocic acid	47.6310333649015	47.7500729663806	36.1288119716644	41.2198990376051	30.7568475305515	34.1109093746047	24.5893341310756	12.6765397030259	26.2084498215062	-1.05092658718731	0.0172329628549314	0.993473302066742	unchanged	-0.309914811624243	0.164609239873079	0.736346665385852	unchanged	-0.741011775563063	0.0599277999805808	0.934814045941115	unchanged	-19.5502573245521	C22H21NO6	430.098563667803	3.29483333333333	--	--	--	--	--	--	--	--	--	--	--	--	--
neg_4389	Amarogentin	653.972599832645	635.589343483259	611.474049627079	1470.7541380997	1441.96578047222	1279.93995635357	1800.06009877693	2040.71709394415	1830.9645955973	1.57700600667969	0.00294573321545453	1.10542952528916	up	1.1410799505628	0.00453773739076856	1.11618633157841	up	0.435926056116886	0.00791952456931055	1.08433046241457	up	-40.0214801029721	C29H30O13	621.114582979776	3.29483333333333	--	--	--	--	--	--	--	--	--	--	--	--	--
neg_4393	FADH2	828.8589413684	829.866391346084	829.717734117662	679.712118067597	691.47405182006	668.734876996384	594.02569216679	533.535717329579	640.570787453334	-0.493017235992902	0.0162415279522775	1.07839429732252	down	-0.286730064726775	0.00188419939174057	1.12589106257794	down	-0.206287171266128	0.093890981045129	0.953292429180209	unchanged	26.8392888672586	C27H35N9O15P2	832.192114746807	3.2877	C01352	Riboflavin metabolism(ko00740);;Metabolic pathways(ko01100);;Biosynthesis of cofactors(ko01240);;Thermogenesis(ko04714)	--	--	--	--	HMDB0001197	1910-41-4	Organic compounds	Nucleosides, nucleotides, and analogues	Flavin nucleotides	--	Microbe,Animals
neg_4399	Glucoputranjivin	5.03855257125836	10.5396199261767	1.69518163327651	206.664178111413	203.091224456071	211.530643316444	95.9258394485899	81.9868725631748	98.8664834166403	4.00211534752496	0.000752399466168139	1.10320759731821	up	5.16863749470267	6.00605084486573e-07	1.12951054107232	up	-1.16652214717771	0.00038334478983031	1.15760412107813	down	25.8097591001415	C10H19NO9S2	360.052165374873	3.302	--	--	--	--	--	--	--	--	--	--	--	--	--
neg_4410	1-Methylpyrrolinium	1454.25033687555	1440.15244017403	1530.59635014551	5373.28054563234	5117.10199388009	5012.41241131657	2202.63848839773	2259.51166628717	2225.93038934506	0.595915051154155	0.000105192065624344	1.10929223405581	up	1.80877926221858	0.000416730790104015	1.12815776909686	up	-1.21286421106443	0.00105926966630383	1.16002320764776	down	11.1265895458393	C5H10N+	119.051661163884	3.30913333333333	C06178	Nicotinate and nicotinamide metabolism(ko00760);;Tropane, piperidine and pyridine alkaloid biosynthesis(ko00960);;Biosynthesis of plant secondary metabolites(ko01060);;Biosynthesis of alkaloids derived from ornithine, lysine and nicotinic acid(ko01064);;Metabolic pathways(ko01100);;Biosynthesis of secondary metabolites(ko01110)	--	--	--	--	HMDB0060253	--	Organic compounds	Organoheterocyclic compounds	Pyrrolines	--	Animals,Plants
neg_4411	p-Coumaric acid	2058.51350942103	1746.6175126581	2815.32902866021	4853.76360225175	5117.55653203714	4334.58907946016	2035.20971588642	2676.01622150483	2192.54469469372	0.0604530615334552	0.814262932045869	0.141434008509067	unchanged	1.1116078138177	0.00388192060873245	1.08078887691414	up	-1.05115475228425	0.00135615838511673	1.12981531500813	down	7.78624172045369	C9H8O3	163.041344995515	3.30913333333333	C06738	--	--	--	--	--	HMDB0030677	4501-31-9	Organic compounds	Phenylpropanoids and polyketides	Cinnamic acids and derivatives	--	Animals,Plants
neg_4412	O-Ureido-L-serine	9.77111614622117	12.1922142545771	4.35240593885076	22.2308310582859	17.0512130695039	14.2940081430915	18.0983410444021	19.2673067022511	13.0821356690493	0.938865117922992	0.0571751298922489	0.893268537571523	unchanged	1.02566251732056	0.0504827338712201	0.915645414510321	unchanged	-0.0867973993975645	0.746498364558255	0.197856939392105	unchanged	-15.3970083629967	C4H9N3O4	198.026196455775	3.30913333333333	--	--	--	--	--	--	--	--	--	--	--	--	--
neg_4415	1,2-Dihydroxy-6-methylcyclohexa-3,5-dienecarboxylate	17321.6052972	17595.5836351006	18029.0255545652	10455.332710947	9970.9420464933	9924.30898382074	13393.5297957818	13549.192525662	13889.3688741489	-0.374824082680423	0.000175984339850797	1.10483235696325	down	-0.802803274552151	1.29067991388482e-05	1.12745916762747	down	0.427979191871728	0.000114119463975556	1.15382572263454	up	2.05955931434659	C8H10O4	385.11472095658	3.30913333333333	--	--	--	--	--	--	--	--	--	--	--	--	--
neg_4416	6''-O-Acetylglycitin	4826.74427989224	4907.88149172866	4586.8909398375	10506.5778560227	10072.5580934902	9759.34060914921	9800.77528953317	9844.98412301949	9772.75523831224	1.03854011792231	0.000207062262072795	1.11252037945717	up	1.08296435429441	0.000326834783227048	1.12573678195553	up	-0.0444242363721049	0.292101668718883	0.668755667300587	unchanged	1.63052899313182	C24H24O11	533.130860367993	3.30913333333333	--	--	--	--	--	--	HMDB0039489	134859-96-4	Organic compounds	Phenylpropanoids and polyketides	Isoflavonoids	--	Animals
neg_4426	4-Hydroxycinnamyl aldehyde	103.345424115508	103.267769986112	103.790591022345	71.1413489643161	72.759537962163	73.3200190564326	68.428997981493	65.6881545527675	61.1114335000677	-0.668981837447288	0.00293759017012399	1.10652854940853	down	-0.514983191070385	0.000215534542696007	1.1291373965944	down	-0.153998646376902	0.0646137354115077	0.993509102414786	unchanged	14.7718311481833	C9H8O2	147.04734006917	3.3163	C05608	Phenylpropanoid biosynthesis(ko00940);;Biosynthesis of phenylpropanoids(ko01061);;Metabolic pathways(ko01100);;Biosynthesis of secondary metabolites(ko01110)	--	--	--	--	HMDB0040986	20711-53-9	Organic compounds	Phenylpropanoids and polyketides	Cinnamaldehydes	--	Animals,Plants
neg_4429	Xanthurenic acid	744.086823570113	760.451851695088	736.742088635628	403.874348054293	370.514363132429	346.294755267669	340.416067016348	348.790098837331	354.047403646139	-1.10323352891234	1.10966665127352e-05	1.11246152876551	down	-0.999944534744251	0.000492406663156794	1.12503574842212	down	-0.103288994168091	0.259142639101159	0.698228159388772	unchanged	48.8240649751786	C10H7NO4	250.074159130928	3.3163	C02470	Tryptophan metabolism(ko00380)	--	--	--	--	HMDB0000881	59-00-7	Organic compounds	Organoheterocyclic compounds	Quinolines and derivatives	--	Microbe,Animals
neg_4434	Ajugol	87.7749639173947	74.6845171290836	105.880830527415	540.402664221127	532.591790954117	516.130694257618	73.7431365405835	85.0788971893661	70.7045373170826	-0.225402624259363	0.291329039327524	0.601977473865456	unchanged	2.56609704102142	4.72431418934464e-06	1.12867505387888	up	-2.79149966528078	5.38400320862667e-06	1.1623968603105	down	2.24425332757968	C15H24O9	369.117481484635	3.32345	--	--	--	--	--	--	HMDB0248074	--	Organic compounds	Lipids and lipid-like molecules	Prenol lipids	--	Animals
neg_4445	10-Carboxy-13-deoxycarminomycin	1205.24530512665	1233.54715755093	745.895770112223	4690.1123281332	9196.44387559224	9109.5642107165	2109.26111795933	2205.78754943708	1392.16301702402	0.841633928774912	0.0608246504686589	0.905315358580164	unchanged	2.8521664393596	0.0457863616183284	1.02974689328069	up	-2.01053251058468	0.0568241480885796	1.03051799976522	unchanged	4.21918749213216	C27H29NO11	588.174555373193	3.3163	--	--	--	--	--	--	--	--	--	--	--	--	--
neg_4446	Pelargonidin 3-O-sophoroside	5581.28168520031	5534.01555379999	5868.82123282983	6424.97152462081	6251.30664659538	6059.91118702482	1789.1071595267	1857.09482890272	1856.79806046645	-1.62589609323613	0.000455311140872572	1.11161903329944	down	0.141641221860677	0.0170735465608257	1.00721455637382	up	-1.7675373150968	0.000342186696098574	1.16179664435172	down	15.1691261680406	C27H31O15+	594.168047008194	3.32345	--	--	--	--	--	--	--	--	--	--	--	--	--
neg_4459	Daidzein	466.936904915863	459.162599025683	396.279574780629	1157.49504596335	974.966639393155	978.78617306949	1580.65084807529	1604.02471154267	1772.24635523375	1.90630872743975	0.000854228410199286	1.10712204392813	up	1.23435752701813	0.00501667223928071	1.10475648997697	up	0.671951200421614	0.00195520958034352	1.12099706239466	up	4.70948091370967	C15H10O4	299.057308149813	3.33058333333333	C10208	Isoflavonoid biosynthesis(ko00943);;Biosynthesis of phenylpropanoids(ko01061);;Metabolic pathways(ko01100);;Biosynthesis of secondary metabolites(ko01110)	LMPK12050038	Polyketides [PK]	Flavonoids [PK12]	Isoflavonoids [PK1205]	HMDB0003312	486-66-8	Organic compounds	Phenylpropanoids and polyketides	Isoflavonoids	--	Microbe,Animals,Plants
neg_4465	N-Acetyl-N6,O-didemethylpuromycin-5'-phosphate	196.649126237283	199.526720887769	239.538208463967	185.126649284534	223.292212714221	226.38582533487	58.497037364682	56.7890779920687	51.4328370597262	-1.93095986912049	0.00671619327423564	1.09600251277176	down	-0.00206520573386147	0.988144772765557	0.00860626738291803	unchanged	-1.92889466338663	0.00609901282984463	1.14646484563072	down	8.54353844488523	C22H28N7O9P	586.148108497366	3.33058333333333	--	--	--	--	--	--	--	--	--	--	--	--	--
neg_4473	Dihydrojasmone	213.902922709811	195.376738669332	214.389448765186	33.6006239485648	29.7329542616551	28.5652355288934	51.4727604038694	37.2424781448113	34.8790939375811	-2.33516821623941	4.33618492709638e-05	1.1081036748882	down	-2.76266266114827	0.000709330405861546	1.12720283151696	down	0.427494444908868	0.170662779712805	0.813649998290417	unchanged	6.07576422060599	C11H18O	201.106175898558	3.33775	--	--	--	--	--	--	HMDB0031565	1128-08-1	Organic compounds	Organic oxygen compounds	Organooxygen compounds	--	Animals,Plants
neg_4478	19-Oxoandrost-4-ene-3,17-dione	353.328740588334	297.578044976425	351.01969225354	285.838866664942	290.464268065838	279.450478171904	133.124443591636	137.714684925687	138.329591500414	-1.29200888249613	0.0079913773383309	1.09455186616109	down	-0.227509263010124	0.111791761303628	0.899775987207991	unchanged	-1.06449961948601	3.1862614957703e-05	1.1618081243962	down	-42.321296593445	C19H24O3	345.15804380707	3.33775	C05297	--	--	--	--	--	HMDB0006768	--	Organic compounds	Lipids and lipid-like molecules	Steroids and steroid derivatives	--	Animals
neg_4485	Terpendole K	492.953169461287	495.350175324058	539.85439298346	1266.76900651927	1789.15633259635	1757.6523366908	1259.97319878463	1243.13276956817	1001.87584841316	1.19761349251036	0.0133805415521228	1.07832511936616	up	1.65531610373505	0.0222891502938493	1.07970274695773	up	-0.457702611224693	0.106181024524893	0.880033601409988	unchanged	-5.28100502649514	C32H39NO5	538.25475940014	3.33775	C20552	Indole diterpene alkaloid biosynthesis(ko00403);;Biosynthesis of secondary metabolites(ko01110)	--	--	--	--	--	--	--	--	--	--	--
neg_4489	Aclacinomycin S	490.321626418248	480.272122038563	488.721130156311	710.325374801891	867.697274499929	810.115172146465	4712.02223471429	4934.60726909622	2953.79664719702	3.11010941254019	0.0272950277294976	1.05515150159931	up	0.710594888783267	0.0209379480223032	1.08345287001231	up	2.39951452375692	0.0316562040985613	1.09147557217866	up	47.1941230048376	C36H45NO13	698.314816405583	3.34488333333333	--	--	--	--	--	--	--	--	--	--	--	--	--
neg_4501	6-Carboxy-5,6,7,8-tetrahydropterin	30.3829958696246	24.4581513424072	38.1804000031879	76.969473581073	77.3734450130419	73.8939500001462	8.48301781631614	12.9181223027255	7.36608641798413	-1.69313879940248	0.0200390397377468	1.03218148759814	down	1.29489501708548	0.00491817045870178	1.11182283965874	up	-2.98803381648797	2.07465521921029e-05	1.16101993723721	down	19.0677463499177	C7H9N5O3	232.049231630813	3.3592	C20239	Folate biosynthesis(ko00790);;Metabolic pathways(ko01100)	--	--	--	--	HMDB0060410	--	Organic compounds	Organoheterocyclic compounds	Pteridines and derivatives	--	Animals
neg_4504	4-Dimethylallyl-L-abrine	4543.07196164182	4320.43483369122	4598.78652929363	729.545889015706	664.704316875487	672.361256640406	654.407779250134	676.128615855728	677.704218391737	-2.74492015794784	0.000452786684375367	1.11220651828676	down	-2.70358511387397	0.000260061435179207	1.12900294733039	down	-0.0413350440738678	0.448662791264594	0.474057320669214	unchanged	-4.08297244050234	C17H22N2O2	307.14162735768	3.3592	--	--	--	--	--	--	--	--	--	--	--	--	--
neg_4505	CDP-choline	798.834070940035	771.217355962119	862.223153990393	2201.53304140101	2205.49802001983	2152.00359050011	249.580754473526	247.039135248612	231.652636783042	-1.73975577787957	0.00155856434945398	1.10816581046778	down	1.43117739229393	8.97620271844676e-06	1.12900653695259	up	-3.1709331701735	1.64932082630333e-05	1.16301469687502	down	16.1703867107525	C14H26N4O11P2	509.089891632478	3.3592	--	--	--	--	--	--	--	--	--	--	--	--	--
neg_4507	8-Demethyl-8-(2,3,4-tri-O-methyl-alpha-L-rhamnosyl)tetracenomycin C	4721.05464478881	4710.64764559495	4795.8974333922	1987.10409387515	1991.4893037788	1992.52270461864	2013.52679295527	2001.48589907721	2069.45262677874	-1.2254898969033	3.11900149193442e-07	1.11302630089547	down	-1.25261976577679	8.98989603051512e-05	1.13000952056928	down	0.0271298688734915	0.212304850993734	0.777500780112364	unchanged	-20.0620701429376	C31H34O15	681.146207779281	3.3592	--	--	--	--	--	--	--	--	--	--	--	--	--
neg_4512	Dehydroascorbate	1999.91199053844	1940.92936331548	1977.26497961376	4081.10631902117	3845.25320292558	3809.09606823589	1340.07571600537	1358.1107375244	1395.00869274779	-0.531908168327317	1.38694175584632e-05	1.10993982004112	down	0.987666327329252	0.00135393081915196	1.12566311680247	up	-1.51957449565657	0.000786104215334238	1.16052567233214	down	7.38899292313674	C6H6O6	173.010447284008	3.36633333333333	C05422	Ascorbate and aldarate metabolism(ko00053);;Glutathione metabolism(ko00480);;Metabolic pathways(ko01100)	--	--	--	--	HMDB0001264	490-83-5	Organic compounds	Organoheterocyclic compounds	Lactones	--	Animals,Plants
neg_4522	8-CYCLOPENTYLTHEOPHYLLINE	54.2786317487033	49.1471900529134	54.9806125391328	1.60282690122348e-07	2.01762789653013	1.60282690122348e-07	1.60282690122348e-07	1.53572007976653	1.89796012709454	-5.52773137882467	0.000500625202318132	1.11017928798408	down	-6.29482677006972	0.000367613297330299	1.12698595410789	down	0.767095391245047	0.62420602742295	0.299661762592893	unchanged	0.715360898195423	C12H16N4O2	247.120226840027	3.37993333333333	--	--	--	--	--	--	--	--	--	--	--	--	--
neg_4545	1-Methylnicotinamide	678.926906828153	683.630100887933	635.953365128532	42.3695022642234	42.0379604960506	44.3333470909856	101.049949178505	75.8228649427294	91.2822570753241	-2.89778561861852	7.35584330493572e-05	1.11149391619758	down	-3.95638370632547	0.00057719233625108	1.12888427516279	down	1.05859808770695	0.0231938074022068	1.10856601491252	up	-1.80705385235694	C7H9N2O+	319.140683314459	3.39423333333333	C02918	Nicotinate and nicotinamide metabolism(ko00760);;Metabolic pathways(ko01100);;Bile secretion(ko04976)	--	--	--	--	HMDB0000699	3106-60-3	Organic compounds	Organoheterocyclic compounds	Pyridines and derivatives	--	Microbe,Animals
neg_4546	DIPROTIN A	264.756475160716	204.950592096266	520.860007135591	2459.12891064605	2037.28964699814	1953.84634718428	17516.2904659243	17093.52534191	22350.6971948858	5.84556366165032	0.00791170157462702	1.09543054115301	up	2.70303183862372	0.00137917020766767	1.10770549651843	up	3.1425318230266	0.00941579049700126	1.14033856143284	up	3.92692162854377	C17H31N3O4	340.225520043997	3.39423333333333	--	--	--	--	--	--	--	--	--	--	--	--	--
neg_4547	Vomilenine	994.929508666348	873.372678035448	1103.78857044523	400.265027805559	455.491030562784	399.113687099923	137.23084751496	165.343446176863	136.147048120647	-2.76010137757973	0.00537979492801388	1.09940724940131	down	-1.2439405500646	0.00912134813196683	1.09853276166445	down	-1.51616082751513	0.00100295090472427	1.14946842521934	down	-14.2656334888316	C21H22N2O3	349.150770844193	3.39423333333333	--	--	--	--	--	--	--	--	--	--	--	--	--
neg_4549	Lochnerinine	130.184334167496	144.37971805324	146.873894411516	175.191957373637	176.335085721429	181.615007198053	246.620582994459	265.940038286425	255.54174888793	0.86597837993565	0.000114429707083927	1.10383556915985	up	0.339199754170478	0.010890882612294	1.08273307647835	up	0.526778625765172	0.0022535813781913	1.15009912189495	up	12.9267131837461	C22H26N2O4	403.168865592571	3.39423333333333	--	--	--	--	--	--	--	--	--	--	--	--	--
neg_4550	Slaframine	63.3893749262998	35.8711154140684	78.1532265082776	155.947648629925	150.337595166523	145.655908102567	713.085732975706	705.793276202093	820.253485172295	3.65775043622429	0.0012348770338466	1.10620734097326	up	1.3490173720663	0.0139255634036856	1.08891712083231	up	2.308733064158	0.00365319868473121	1.15429235841826	up	5.44759949542126	C10H18N2O2	441.274017262127	3.3871	--	--	--	--	--	--	--	--	--	--	--	--	--
neg_4571	Oxoadipic acid	31.3313959078921	24.490570162628	26.4514116786935	19.1413642241968	12.9890769021885	11.3899373785209	16.3941066011106	19.0168408280247	17.5911332411665	-0.634376679058761	0.0289033902988069	1.01637674830549	down	-0.918734570811579	0.0149983823751642	1.01776197000081	down	0.284357891752819	0.311865189319299	0.625600167222914	unchanged	4.98731392588185	C6H8O5	159.030695077983	3.40138333333333	C00322	Lysine biosynthesis(ko00300);;Lysine degradation(ko00310);;Tryptophan metabolism(ko00380);;Methane metabolism(ko00680);;Metabolic pathways(ko01100);;Biosynthesis of secondary metabolites(ko01110);;Microbial metabolism in diverse environments(ko01120);;2-Oxocarboxylic acid metabolism(ko01210);;Biosynthesis of amino acids(ko01230);;Biosynthesis of cofactors(ko01240)	LMFA01170121	Fatty Acyls [FA]	Fatty Acids and Conjugates [FA01]	Dicarboxylic acids [FA0117]	HMDB0000225	3184-35-8	Organic compounds	Organic acids and derivatives	Keto acids and derivatives	--	Microbe,Animals
neg_4579	5-Amino-5-deoxy-3-dehydroshikimate	3.6330916952823	4.76988333370022	0.476544998330701	41.2541027001752	31.8358629305052	31.0162576068516	6.2066578151665	6.33765633810241	11.3563952462863	1.42849983912768	0.0829180327211585	0.848323179607838	unchanged	3.55143080668786	0.00500564625785934	1.10316519085362	up	-2.12293096756018	0.00548115194695874	1.12110381386624	down	13.1811632341283	C7H9NO4	206.024813751264	3.40855	--	--	--	--	--	--	--	--	--	--	--	--	--
neg_4580	(2S,4S)-4-Hydroxy-2,3,4,5-tetrahydrodipicolinate	74.1259253187886	73.1084413313238	71.1729805883183	270.825474122945	191.243551527382	202.23662519104	47.0554191732	44.8125897468507	57.2701709531809	-0.550371749771899	0.0220507063641891	1.05413889121884	down	1.60482579715592	0.0268109910961495	1.07140913806965	up	-2.15519754692782	0.0184577446640063	1.1161989431838	down	17.2134173714576	C7H9NO5	222.020693427769	3.40855	--	--	--	--	--	--	--	--	--	--	--	--	--
neg_4582	Morphinone	140.959578866264	194.555558513266	116.330973353377	4.43285039798777	8.73257340864657	8.3713331978367	6.40309757672491	2.59840217723034	0.890804272554932	-5.51338111484874	0.0232363055178069	1.06234848507815	down	-4.39095857379762	0.0246100479416799	1.07584255113012	down	-1.12242254105113	0.144930428396135	0.782813360923562	unchanged	11.4380779895526	C17H17NO3	282.116805334957	3.40855	C01735	Isoquinoline alkaloid biosynthesis(ko00950);;Metabolic pathways(ko01100);;Biosynthesis of secondary metabolites(ko01110)	--	--	--	--	HMDB0003563	467-02-7	Organic compounds	Alkaloids and derivatives	Morphinans	--	Animals
neg_4583	Nateglinide	152.088596955445	148.063829176801	336.874663426774	312.916162290621	308.366621853902	297.294822487091	623.223986961966	636.471815370855	638.129504413575	1.57492057011786	0.0207581905899497	1.06712194403633	up	0.528046889170587	0.270442719754848	0.678829674749771	unchanged	1.04687368094727	1.01263177693553e-06	1.16235686362618	up	3.49533563183689	C19H27NO3	338.174870266665	3.40855	C12508	--	--	--	--	--	HMDB0014869	105816-04-4	Organic compounds	Organic acids and derivatives	Carboxylic acids and derivatives	--	Animals
neg_4597	2',3',4'-Trihydroxyacetophenone	201.861436790813	209.414391425851	171.446295630003	252.83979782293	253.226664055348	250.402785471542	101.21359908799	102.732534478632	105.534413661591	-0.912959355667457	0.0149835756500841	1.07844589874566	down	0.376473348306189	0.0372021710655465	1.0486692404933	up	-1.28943270397365	3.06950880859481e-07	1.16298816072062	down	11.9089410774838	C8H8O4	167.036983508158	3.42285	--	--	--	--	--	--	--	--	--	--	--	--	--
neg_4598	Succinate semialdehyde	121.057566618707	113.714690446656	120.083036219523	214.42083044684	204.807995359227	215.662464153154	38.3793000925996	40.5166017445432	41.0954657618933	-1.56430020739409	0.000243484098707373	1.11110042447635	down	0.83927875899017	6.45213567240773e-05	1.12585680227868	up	-2.40357896638426	0.000201691056034612	1.16236007278897	down	4.94749770368195	C4H6O3	203.057121273344	3.42285	C00232	Alanine, aspartate and glutamate metabolism(ko00250);;Tyrosine metabolism(ko00350);;Butanoate metabolism(ko00650);;Carbon fixation pathways in prokaryotes(ko00720);;Vitamin B6 metabolism(ko00750);;Nicotinate and nicotinamide metabolism(ko00760);;Metabolic pathways(ko01100);;Microbial metabolism in diverse environments(ko01120);;Carbon metabolism(ko01200);;Quorum sensing(ko02024)	LMFA06000118	Fatty Acyls [FA]	Fatty aldehydes [FA06]	-	HMDB0001259	692-29-5	Organic compounds	Lipids and lipid-like molecules	Fatty Acyls	--	Microbe,Animals
neg_4599	Thymidine	125.549776416819	122.222595264902	253.007929084605	97.5231944277991	164.553136578953	178.269161560796	152.850323802217	174.301427500077	69.5867771139716	-0.335989303440196	0.55567617609743	0.342528525954924	unchanged	-0.185541913625223	0.711078626626626	0.224006122596488	unchanged	-0.150447389814973	0.738960589409684	0.205474516669392	unchanged	13.2171845193873	C10H14N2O5	263.06813912817	3.41568333333333	C00214	Pyrimidine metabolism(ko00240);;Metabolic pathways(ko01100);;Nucleotide metabolism(ko01232)	--	--	--	--	HMDB0000273	50-89-5	Organic compounds	Nucleosides, nucleotides, and analogues	Pyrimidine nucleosides	--	Microbe,Animals
neg_4611	Gardenoside	7.43576282957213	5.25835519484952	11.4719994482949	38.7263481527277	33.1371424317672	46.5857442953885	60.8400552903918	67.9227205953478	78.1280810718677	3.09781227666252	0.00311951501507324	1.09669788044261	up	2.29321126603605	0.00642982316340035	1.0901281791237	up	0.804601010626471	0.0112092953584965	1.06750813024334	up	-13.704226917943	C17H24O11	439.095724570104	3.41568333333333	--	--	--	--	--	--	--	--	--	--	--	--	--
neg_4618	Spinosin	6303.61113784309	6159.41540124493	6272.82038420151	30540.9816757415	29770.5104646017	29211.9786126838	11358.0451867447	11103.8779643507	11723.1677106842	0.867566066111717	0.000688840152010167	1.11043292005092	up	2.2564647757174	0.000225807461452657	1.12959901379669	up	-1.38889870960568	4.38279242721633e-05	1.16197766674931	down	-2.90936696040488	C28H32O15	607.165074485948	3.42285	--	--	--	--	--	--	--	--	--	--	--	--	--
neg_4628	Glycyl-Glutamine	198.906159302206	200.923485061393	222.211822903891	364.531092451036	349.192171888335	362.746230667043	142.400674687311	146.56910236411	130.35276730691	-0.568950361227686	0.00289223304274722	1.07661979408803	down	0.791224773665405	0.000194004491505939	1.12247614615176	up	-1.36017513489309	5.74288714202071e-06	1.16103734254801	down	-31.0349629820943	C7H13N3O4	224.058970820114	3.42998333333333	--	--	--	--	--	--	HMDB0028839	--	Organic compounds	Organic acids and derivatives	Carboxylic acids and derivatives	--	Animals
neg_4629	DL-alpha-Lipoic Acid	69.0120908379889	77.6819084622562	68.196873541982	102.04372641934	91.9856903232771	90.2159854079267	88.9419006922139	75.6608444326421	86.9577793713034	0.227301340856073	0.0815967352816456	0.851397859317967	unchanged	0.403532804975625	0.00916476727501126	1.04427781441806	up	-0.176231464119552	0.121505053336128	0.815524077735974	unchanged	-7.63521068455734	C8H14O2S2	241.011349802402	3.42998333333333	--	--	--	--	--	--	--	--	--	--	--	--	--
neg_4630	QUINALIZARIN	128.504512506567	127.546315334896	134.589292139973	589.195234669708	586.190150450728	580.125070461888	181.347134739856	179.507528823373	186.973006749191	0.487882010992018	7.64542739467613e-05	1.10530892788094	up	2.16797855742945	3.37798532110016e-08	1.13008894698541	up	-1.68009654643743	5.11310949467414e-08	1.16306553287089	down	9.33746050036181	C14H8O6	271.027351630796	3.42998333333333	--	--	--	--	--	--	--	--	--	--	--	--	--
neg_4633	Acronycine	1583.79432954403	1513.14728595728	1642.91783765378	4638.30488856145	4443.60576418502	4412.85413753912	1481.71949685734	1468.73689165393	1479.20098904952	-0.097649166403524	0.108662839833169	0.899297211351255	unchanged	1.50948364536581	3.99214020020353e-05	1.12851398443383	up	-1.60713281176933	0.000525853882370891	1.16195614457549	down	-17.0716099146162	C20H19NO3	356.100412455864	3.42998333333333	C10632	Biosynthesis of various alkaloids(ko00996);;Biosynthesis of alkaloids derived from shikimate pathway(ko01063);;Biosynthesis of secondary metabolites(ko01110)	--	--	--	--	--	--	--	--	--	--	--
neg_4649	diethyl 2,6-dimethyl-4-oxo-4h-pyran-3,5-dicarboxylate	1021.95072978927	978.892971386876	1058.49140905651	1694.77117023172	1695.41480794925	1678.90322241227	1151.11261793731	1166.20923494785	1162.00992980371	0.185592114302865	0.0225515839816297	1.05596998556181	up	0.728508407242944	0.000692243855636685	1.12745221709555	up	-0.542916292940079	2.79530272768101e-07	1.16280323119053	down	6.61089322832363	C13H16O6	267.089184143839	3.43713333333333	--	--	--	--	--	--	--	--	--	--	--	--	--
neg_4655	Liquiritigenin	2304.11947656149	2312.84961367947	2280.36752254285	1735.47317974851	1727.5649998172	1727.90390108585	688.680649838931	661.867110577371	638.215270095452	-1.79416799354928	4.81236410577332e-07	1.11311313763504	down	-0.410042986216266	0.00012163751921145	1.12953383830249	down	-1.38412500733302	0.000122408517458399	1.16280324269082	down	-2.62286547137976	C15H12O4	557.143977303169	3.4443	--	--	--	--	--	--	--	--	--	--	--	--	--
neg_4669	Benzylsuccinate	95.8081435612596	91.0776297809914	84.6388336655118	263.633538439533	245.758625943044	254.060716419764	179.332648206075	191.487230011922	178.66061590641	1.01698531952804	9.39156638633449e-05	1.10643972162341	up	1.49145617006522	4.81896123424424e-05	1.1271034694049	up	-0.474470850537181	0.000533526729122306	1.14369002082234	down	-30.5610172115175	C11H12O4	207.059923491466	3.4586	--	--	--	--	--	--	--	--	--	--	--	--	--
neg_4680	N-Acetyldemethylphosphinothricin	15.9627708727947	16.5277902845095	14.7371260926357	22.2895184540492	21.6110255697976	18.5382201623173	13.5549765046294	12.51864215687	18.0304402975604	-0.0987214529677224	0.607640708627022	0.314600847125479	unchanged	0.40280909505161	0.0318454182074238	1.01038600899477	up	-0.501530548019332	0.0474892819954303	0.96593731265475	unchanged	2.58815719058351	C6H11NO5P	229.01269033908	3.46573333333333	--	--	--	--	--	--	--	--	--	--	--	--	--
neg_4685	Kaempferol 3-O-glucoside	92.8326520975643	104.923737736724	120.667271657615	447.612003271217	373.802878049954	365.921238482637	33.9761651856518	26.4037562440546	38.3729171416271	-1.68905342094865	0.00512474899676135	1.08300370165715	down	1.8987089524139	0.00462629464334055	1.11060023949983	up	-3.58776237336255	0.00450430774886264	1.15119282477702	down	11.634299099826	C21H20O11	447.098498360519	3.47288333333333	C12249	Flavone and flavonol biosynthesis(ko00944);;Biosynthesis of secondary metabolites(ko01110)	LMPK12111725	Polyketides [PK]	Flavonoids [PK12]	Flavones and Flavonols [PK1211]	HMDB0037429	480-10-4	Organic compounds	Phenylpropanoids and polyketides	Flavonoids	--	Animals
neg_4686	17-beta-Estradiol-3-glucuronide	244.147302382085	242.614227228541	241.202282923276	327.810225993664	327.249161668019	294.034851031738	367.694612867464	450.394322930307	384.049963249534	0.72366495918248	0.0245408971935995	1.06094816731268	up	0.38268460922878	0.0216671278605727	1.08130601346666	up	0.3409803499537	0.0619347225486538	0.973562167957005	unchanged	12.8047770360459	C24H32O8	469.190125028224	3.46573333333333	C05503	Steroid hormone biosynthesis(ko00140);;Bile secretion(ko04976)	LMST05010007	Sterol Lipids [ST]	Steroid conjugates [ST05]	Glucuronides [ST0501]	HMDB0006224	15270-30-1	Organic compounds	Lipids and lipid-like molecules	Steroids and steroid derivatives	--	Animals
neg_4687	2-Oxo-9-methylthiononanoic acid	193.113990328099	195.241710567445	202.841364137963	270.298036229279	284.176580448334	267.437487017395	296.848550023835	299.886104302229	298.045091586995	0.597893492840543	0.000344216216285941	1.11128885446175	up	0.475345011231045	0.000745136206799564	1.11691692296797	up	0.122548481609499	0.039086279410081	1.06877348438125	up	-31.8202520709836	C10H18O3S	481.1796538965	3.47288333333333	--	--	--	--	--	--	--	--	--	--	--	--	--
neg_4694	Catharanthine	13360.6390658402	12905.3355082304	13423.6138886703	278.494366191978	265.380853492798	252.920494191361	254.960833080131	254.485886777592	276.127752868165	-5.65886874305273	0.000154346537730059	1.11298304100075	down	-5.63840690615253	0.000154147804726458	1.12984702010826	down	-0.0204618369001973	0.734117480812713	0.207661166202982	unchanged	-8.84382398461554	C21H24N2O2	335.173528436241	3.48005	--	--	--	--	--	--	--	--	--	--	--	--	--
neg_4706	7-Oxoheptanoic acid	189.635072158936	185.101072845238	195.399146575905	72.3072302867443	67.0958764246377	77.0343156001495	67.579822463835	61.8344134002522	67.617034159122	-1.53287969552409	1.71183711337172e-05	1.11159974577633	down	-1.39735434299932	9.14014921938031e-06	1.1274318162366	down	-0.135525352524775	0.144684239652114	0.796706665229625	unchanged	-1.41124994282396	C7H12O3	165.053108732542	3.48718333333333	--	--	--	--	--	--	--	--	--	--	--	--	--
neg_4708	Mepivacaine	290.789853920145	274.546835448827	299.449895831193	187.510993747222	193.810990865733	188.283392821731	217.202091468724	215.085609596378	228.547745091176	-0.388053071089316	0.00317138482543172	1.08073222469366	down	-0.602381377455021	0.0033737191970914	1.11699534329657	down	0.214328306365705	0.00831124312843376	1.11297498894072	up	-1.67932787270273	C15H22N2O	281.142201229161	3.48718333333333	C07528	--	--	--	--	--	HMDB0015096	96-88-8	Organic compounds	Organoheterocyclic compounds	Piperidines	--	Animals
neg_4709	Phenylalanyl-Glutamine	62.6624607611477	45.1070346440431	122.833162926396	9.46919155443387	20.2540763782582	15.8528600312982	27.1084970117284	13.2329719757266	15.4984230102608	-2.04604108783878	0.12744274361301	0.86060963814702	unchanged	-2.33905887703342	0.117528706134564	0.895435414044783	unchanged	0.293017789194635	0.558056434597318	0.356603711019838	unchanged	-0.607940265721295	C14H19N3O4	314.112045711846	3.49435	--	--	--	--	--	--	--	--	--	--	--	--	--
neg_4712	N-Acetylglucosaminylasparagine	401.600836067861	403.657585757672	410.485104071926	151.509820512396	156.904279064443	131.537032195885	181.527293049311	189.122864179327	187.353258401228	-1.12349305076198	5.38997337645423e-07	1.11276553475556	down	-1.46642372066632	0.000270336195566624	1.12800109713723	down	0.342930669904339	0.028210643019287	1.07751513069697	up	1.324091153137	C12H21N3O8	370.102709690811	3.48718333333333	C04540	--	--	--	--	--	HMDB0000489	2776-93-4	Organic compounds	Organic oxygen compounds	Organooxygen compounds	--	Animals
neg_4715	Vomicine	874.783171518708	845.863686687935	1115.83687891211	1377.10089935943	1387.44573176201	1313.10283020739	1086.03665151331	1062.66288944701	1065.9413048068	0.180553969742923	0.278223968997531	0.658311767170222	unchanged	0.52363416576458	0.032846260404414	1.03875214343074	up	-0.343080196021657	0.00355420433959084	1.14653627217528	down	-2.98978984269657	C22H24N2O4	415.141871918331	3.49435	--	--	--	--	--	--	--	--	--	--	--	--	--
neg_4732	Coumermycin A1	315.640853572174	299.882955972832	324.133826210551	358.401844290654	357.263836804203	360.239799672757	220.977871680133	250.112733266711	208.571396672851	-0.467317739390944	0.00734129982247394	1.05736317907814	down	0.195344229722803	0.0222631214118603	1.07813952509234	up	-0.662661969113746	0.00832878902878621	1.14341623535938	down	-9.38408448026168	C55H59N5O20	1154.36313170542	3.5015	--	--	--	--	--	--	--	--	--	--	--	--	--
neg_4733	5-O-Caffeoylshikimic acid	20.070386066671	33.4327332846882	162.337135586241	139.696142450739	103.196484454646	105.346518951729	1.60282690122348e-07	1.60282690122348e-07	1.60282690122348e-07	-28.7417356819729	0.253597917565298	0.692272644599906	unchanged	0.69011442925042	0.435489918930398	0.481028183157787	unchanged	-29.4318501112233	0.0102178060080679	1.13978819596631	down	6.22591897422904	C16H16O8	335.079333472574	3.5015	C10434	Phenylpropanoid biosynthesis(ko00940);;Flavonoid biosynthesis(ko00941);;Stilbenoid, diarylheptanoid and gingerol biosynthesis(ko00945);;Metabolic pathways(ko01100);;Biosynthesis of secondary metabolites(ko01110)	--	--	--	--	HMDB0033999	73263-62-4	Organic compounds	Phenylpropanoids and polyketides	Cinnamic acids and derivatives	--	Animals
neg_4746	Parthenin	251.529960998355	254.611133173397	237.378764885961	123.594189401103	152.645047970103	146.774933777417	86.5105761220078	86.2952808691123	72.7354570948891	-1.59840548773767	2.2530459508934e-05	1.10938846096314	down	-0.813665281451026	0.00131607592234855	1.10954911012923	down	-0.78474020628664	0.00968728538284461	1.10224026959446	down	33.8431017142709	C15H18O4	261.122103594549	3.50863333333333	--	--	--	--	--	--	--	--	--	--	--	--	--
neg_4747	Graniline	201.897447468374	194.418773186803	210.103348399005	468.208380071482	481.320173053933	435.782919671365	176.164718571785	176.767149146373	191.128455787663	-0.15654968845408	0.0358670623650812	0.937229524051376	unchanged	1.19182217274676	0.00114295138381602	1.12344859756266	up	-1.34837186120084	0.000827995407069825	1.15696369552763	down	14.740228626299	C15H20O4	263.132776115014	3.50863333333333	--	--	--	--	--	--	--	--	--	--	--	--	--
neg_4753	(-)-Jasmonic acid	207.263349552667	213.329645470619	221.661719013632	217.86331066646	204.664676231834	200.696102995155	144.289702025206	147.261160446243	151.892121242169	-0.534396954325261	0.000729623060878953	1.10232518396517	down	-0.0433945743692789	0.397036720204403	0.486822583887571	unchanged	-0.491002379955982	0.00278540041245558	1.14304559272878	down	11.4104911066452	C12H18O3	245.097393372167	3.5158	C08491	alpha-Linolenic acid metabolism(ko00592);;Biosynthesis of plant secondary metabolites(ko01060);;Biosynthesis of plant hormones(ko01070);;Metabolic pathways(ko01100);;Biosynthesis of secondary metabolites(ko01110);;Plant hormone signal transduction(ko04075)	LMFA02020001	Fatty Acyls [FA]	Octadecanoids [FA02]	Jasmonic acids [FA0202]	HMDB0032797	59366-47-1	Organic compounds	Lipids and lipid-like molecules	Fatty Acyls	--	Animals
neg_4761	THF-L-glutamate	1338.74067867917	1303.48440095417	1362.17359023155	2138.25591288908	2088.8559081242	2061.50504160839	3379.27080645846	3354.70951880921	3552.54167739463	1.36109775380938	0.0004135023795333	1.11121552263595	up	0.651157128155489	2.04197417131583e-05	1.12712429825525	up	0.70994062565389	0.000765652195023965	1.15756331848206	up	17.4952944583345	C24H30N8O9	595.198288432109	3.5158	--	--	--	--	--	--	--	--	--	--	--	--	--
neg_4786	10-Deoxysarpagine	445.451222937752	443.638579531094	471.308091126394	29.378699322913	13.1546506515345	15.8743109852567	1.60282690122348e-07	1.60282690122348e-07	2.12769458611846	-9.32052166649466	0.000360860806171669	1.11250283712383	down	-4.54172725649625	1.91540888106857e-05	1.12898578379317	down	-4.77879440999841	0.061971944563774	1.02351562904078	unchanged	-7.95927361655508	C19H22N2O	293.163595497604	3.53723333333333	--	--	--	--	--	--	--	--	--	--	--	--	--
neg_4790	Morusin	132.657143181508	126.009259895407	134.764955325775	125.224195046975	129.36349893308	101.935699010239	65.0993229610979	55.9219239634245	67.3041629140495	-1.06288428308337	0.000155649774661939	1.10448514483361	down	-0.14211521101937	0.283801318373065	0.640969743285587	unchanged	-0.920769072063996	0.0126715261979923	1.10437968034262	down	-17.029657597326	C25H24O6	419.14285692028	3.53723333333333	C10106	--	LMPK12110912	Polyketides [PK]	Flavonoids [PK12]	Flavones and Flavonols [PK1211]	HMDB0036631	62596-29-6	Organic compounds	Phenylpropanoids and polyketides	Flavonoids	--	Animals,Plants
neg_4803	gamma-L-Glutamyl-S-(hercyn-2-yl)-L-cysteine S-oxide	380.240746993557	412.839208220417	377.949408375719	1723.74210554501	1551.11228064917	1645.94696011975	1175.30794167777	853.571929052627	1207.61001004424	1.46665274123726	0.0249462548905969	1.05670499430462	up	2.07111602386467	0.00100292231353998	1.12639871937734	up	-0.60446328262741	0.0239813799733229	1.06500123178954	down	-9.84934428194373	C17H28N5O8S+	497.130708147781	3.55153333333333	--	--	--	--	--	--	--	--	--	--	--	--	--
neg_4810	S-Allyl-L-cysteine	11.3719798768267	17.4606704894962	8.47791035646135	21.6747087364329	26.7792960362439	24.4517872605802	10.373972584259	10.4362237056898	13.442954202822	-0.123347353351545	0.746606264491029	0.197737575555283	unchanged	0.966449392758528	0.0273678103791334	1.00637124599983	up	-1.08979674611007	0.00309996743277552	1.12072082975129	down	-12.7146099669476	C6H11NO2S	160.04172546341	3.55868333333333	--	--	--	--	--	--	--	--	--	--	--	--	--
neg_4813	N-Succinyl-2-L-amino-6-oxoheptanedioate	39.2445626169898	39.7973847125428	42.0326866270723	73.9549719035505	101.366414338668	93.5132937293084	41.9418486228137	36.8037676465977	10.6372500468284	-0.437826426550865	0.389575736537343	0.531053368060927	unchanged	1.15082261811569	0.0252471551526931	1.07260385815736	up	-1.58864904466656	0.00981776959610591	1.07100708208882	down	-0.64380354353362	C11H15NO8	310.054248151752	3.55868333333333	C04462	Lysine biosynthesis(ko00300);;Metabolic pathways(ko01100);;Microbial metabolism in diverse environments(ko01120);;Biosynthesis of amino acids(ko01230)	--	--	--	--	HMDB0012266	--	Organic compounds	Organic acids and derivatives	Carboxylic acids and derivatives	--	Animals
neg_4818	Puromycin	53.2704444371441	39.8132783567142	47.9635708437601	45.6795539117572	53.7882848186417	44.4479992573169	52.7389795623627	45.6924310431438	50.8589751913488	0.0819422755478409	0.579281325814859	0.329091814769155	unchanged	0.0290463856034466	0.855181997980206	0.111000573798029	unchanged	0.0528958899443941	0.648096725810657	0.281708719121838	unchanged	-7.26441112735112	C22H29N7O5	492.194261723701	3.55868333333333	--	--	--	--	--	--	--	--	--	--	--	--	--
neg_4820	Pseudouridine	3375.06273130625	3393.40481820104	3471.33679101813	7403.92052118634	7119.75537374184	7102.85749899834	4580.9402293959	4595.30234657163	4837.09836240999	0.45261280256437	0.00186156747172272	1.10248925240657	up	1.07861427933893	0.000251532959789511	1.12855642661886	up	-0.626001476774562	4.65833729669155e-05	1.15735207957711	down	-14.9443338795461	C9H12N2O6	547.145628310325	3.55868333333333	C02067	Pyrimidine metabolism(ko00240);;Metabolic pathways(ko01100)	--	--	--	--	HMDB0000767	1445-07-4	Organic compounds	Nucleosides, nucleotides, and analogues	Nucleoside and nucleotide analogues	--	Microbe,Animals
neg_4824	Formylmethanofuran	621.367248506086	635.017766767749	626.652962804051	665.30875688091	682.942766585927	680.551308828252	1631.67944897361	1647.28319075745	1744.57526454402	1.41564166516312	0.0010025788801789	1.11077364463703	up	0.107566567394289	0.00290682291272155	1.08832339125115	up	1.30807509776883	0.00098670877407807	1.16025753689565	up	3.36735015232767	C35H44N4O16	797.252513153758	3.55868333333333	--	--	--	--	--	--	--	--	--	--	--	--	--
neg_4825	(1'S,5'S)-5'-Hydroxyaverantin	456.517917286804	456.051221342853	457.214018791031	522.116739837221	545.728477883303	549.741688810523	430.544187562356	418.045043875101	424.795169476476	-0.105279530131918	0.0118505141122704	1.08642854724412	down	0.239895698168298	0.0106196593074566	1.10650378417039	up	-0.345175228300217	0.00196625827604356	1.14824795886511	down	12.5113291016481	C20H20O8	835.255197885207	3.55868333333333	--	--	--	--	--	--	--	--	--	--	--	--	--
neg_4827	Creatinine	1106.50118810037	1088.93841887655	1261.95484272104	5127.23089778007	4923.78739682553	4776.4922591404	1829.11431244187	1815.82281951681	1843.86416049517	0.666805903079425	0.00568240463495927	1.09857433194168	up	2.1005192853231	5.10929435560965e-05	1.12809409171346	up	-1.43371338224367	0.000999435764935261	1.16068279124003	down	20.1847964751376	C4H7N3O	134.035861749576	3.56585	C00791	Arginine and proline metabolism(ko00330);;Metabolic pathways(ko01100)	--	--	--	--	HMDB0000562	60-27-5	Organic compounds	Organic acids and derivatives	Carboxylic acids and derivatives	--	Animals
neg_4829	m-CRESYL ACETATE	290.958443093625	294.760733692401	304.501306542968	2582.49664697631	2454.08421454114	2393.86960233252	592.451910591952	593.568737963131	609.066462716056	1.01181925462303	3.20833893648482e-06	1.112222916623	up	3.06121507374879	0.000613722650291588	1.12871423306045	up	-2.04939581912576	0.000794839823160615	1.16114147913258	down	10.4793895201492	C9H10O2	149.06237574968	3.56585	--	--	--	--	--	--	--	--	--	--	--	--	--
neg_4831	5-FLUOROINDOLE-2-CARBOXYLIC ACID	790.266917477807	790.500556301485	800.034881440719	5163.32751606425	4958.51355026508	4783.06387782002	1353.42327484014	1345.00844204966	1391.38456778701	0.780588179735478	0.000359567420321953	1.11184884318728	up	2.64626741072345	0.000685607298699202	1.128628623459	up	-1.86567923098797	0.000780098067698016	1.16098266773723	down	-13.4652791013839	C9H6FNO2	178.028569424244	3.56585	--	--	--	--	--	--	--	--	--	--	--	--	--
neg_4853	Chelirubine	1984.12137036853	2023.31124610345	2081.40815001368	8951.57246516259	9083.8355575735	9112.95573451831	6113.84706688775	6229.80139063298	6271.66943457871	1.61225076354653	2.01281071327499e-06	1.11298088851461	up	2.15662575921657	6.08194511301696e-07	1.13008145434945	up	-0.544374995670036	2.06724957711146e-06	1.16194695635097	down	25.0024311018959	C21H16NO5+	723.216525702439	3.57298333333333	--	--	--	--	--	--	--	--	--	--	--	--	--
neg_4856	Bilirubin beta-diglucuronide	1277.89116176681	1307.18231932552	1335.62717788788	1272.98662423434	1296.51402522794	1249.89557382596	1084.91579303865	1111.42699019526	1057.59985714453	-0.268922678143348	0.000634081058698191	1.09064573642058	down	-0.0377669053628824	0.193206871390609	0.700060428766475	unchanged	-0.231155772780466	0.000863223416058753	1.1361311025177	down	1.39495937572076	C45H52N4O18	981.327169847969	3.56585	--	--	--	--	--	--	--	--	--	--	--	--	--
neg_4860	Nicotinate	33.4268504984318	35.2663338939502	16.9346287384066	118.135983069096	117.120168138115	120.589612879562	106.683379103706	104.207287931172	76.0016480560239	1.74435793781496	0.00787674205839273	1.05394089986829	up	2.05510067681518	0.00331895218391276	1.12059986526855	up	-0.310742739000227	0.143130703238916	0.881442674106866	unchanged	23.2249705446516	C6H5NO2	122.027609387506	3.58013333333333	--	--	--	--	--	--	--	--	--	--	--	--	--
neg_4863	CBHA	49.8254387630365	50.0918494220014	28.6062105863863	114.910709253715	110.927522934885	113.254133100467	117.230173709222	116.698138893211	98.7987366043006	1.37230699490431	0.00208159873113815	1.07377605365811	up	1.39964614157638	0.00875837952774867	1.10710458815349	up	-0.0273391466720627	0.761603981121476	0.197018075877991	unchanged	4.32230969398695	C10H10N2O4	221.057740206165	3.58013333333333	--	--	--	--	--	--	--	--	--	--	--	--	--
neg_4873	cis-1,2-Dihydro-3-ethylcatechol	81.0369718698454	79.6225183984833	72.7723893390593	127.82048770748	119.656457670899	122.199064934722	27.6380904973188	28.5119769574845	34.7180512874834	-1.36115548630059	0.000167792854518614	1.10216153852461	down	0.663259822354149	0.000210107620429719	1.11691864468379	up	-2.02441530865474	9.81180643967771e-06	1.16040273205789	down	-13.207806379476	C8H12O2	161.056547245182	3.58728333333333	--	--	--	--	--	--	--	--	--	--	--	--	--
neg_4875	(2S,5S)-trans-Carboxymethylproline	189.45742866134	193.759656319109	185.796762453528	523.372839053793	535.02430818854	526.295350171421	373.979560233761	369.507448515174	370.136519468641	0.968725930059962	2.70268905646697e-06	1.1128352664817	up	1.47766725163855	8.67178398783313e-07	1.12988237904228	up	-0.50894132157859	8.97584335533598e-05	1.16185770422447	down	8.84063693499547	C7H11NO4	208.039739174305	3.58728333333333	--	--	--	--	--	--	--	--	--	--	--	--	--
neg_4893	(S)-N-Methylcanadine	865.925035701564	887.020357723004	877.349110357804	1107.03433557232	1107.36969180667	1107.18021889512	744.448346863357	719.672311800721	706.656196281448	-0.277012909772868	0.00101994106341867	1.09870912469517	down	0.336647164880839	0.000697354287306413	1.12858773156645	up	-0.613660074653707	0.000833219761757877	1.16130824495806	down	-4.54206526346117	C21H24NO4+	399.167127457044	3.6016	--	--	--	--	--	--	--	--	--	--	--	--	--
neg_4905	(8Z,11Z,14Z,17Z)-Icosatetraenoyl-CoA	1895.36817219362	1914.79447895263	2021.92553294421	3016.7725376219	2986.35228041182	3000.47331083636	2846.09864411061	2954.50860384291	2971.34400055892	0.588885259930621	6.07578445312955e-05	1.10630810321604	up	0.626489130152231	0.00086766005464846	1.12692142826394	up	-0.0376038702216101	0.183140655285401	0.805805079880639	unchanged	-26.0501326736262	C41H66N7O17P3S	1074.29210261901	3.60873333333333	--	--	--	--	--	--	--	--	--	--	--	--	--
neg_4909	Ser Leu Arg Glu	922.295747073472	919.707550544665	1048.22486063721	1254.2836252012	1225.64610645016	1273.33530580169	3352.37321514838	3233.90117294834	3721.82676549796	1.83452330907398	0.00190683159388893	1.10481512883715	up	0.376962784592139	0.0140552045047106	1.07944519674413	up	1.45756052448184	0.00421368867097403	1.15269839451976	up	-6.22293420812798	C20H37N7O8	502.259952926324	3.60873333333333	--	--	--	--	--	--	--	--	--	--	--	--	--
neg_4941	Cephalosporin C	43.7430850785778	68.0528974566622	36.9258789202534	67.4700751656096	71.8090589312931	93.5030810217472	96.8703378197054	51.9745463023305	87.1062747348071	0.665871524418076	0.163230005735497	0.732363505700216	unchanged	0.646364105806381	0.088615424094474	0.845779607037542	unchanged	0.0195074186116952	0.950709889079589	0.0374664956219815	unchanged	24.5187059872831	C16H21N3O8S	414.107837048221	3.64448333333333	C00916	Penicillin and cephalosporin biosynthesis(ko00311);;Metabolic pathways(ko01100);;Biosynthesis of secondary metabolites(ko01110);;Cephalosporins - parenteral agents(ko07012);;Cephalosporins - oral agents(ko07013)	--	--	--	--	HMDB0060450	--	Organic compounds	Organic acids and derivatives	Carboxylic acids and derivatives	--	Animals
neg_4953	Festuclavine	279.69893715045	265.030249050004	260.441489366141	56.2966497484327	49.3664620823429	56.6760181046146	60.3667431782795	68.2222574792993	65.8584383110091	-2.04991439662576	0.00016969219479813	1.11114421328739	down	-2.31028384360093	0.000139662715161253	1.12824942620038	down	0.260369446975165	0.0323487107552187	0.987320086519695	unchanged	-5.63085322060011	C16H20N2	261.135964150376	3.65163333333333	--	--	--	--	--	--	--	--	--	--	--	--	--
neg_4962	beta-Nitropropanoate	57.3930046912304	52.3638029540809	33.6873469773638	25.3381214331276	20.3749360094554	20.125078653687	14.9137436373893	14.355792160431	16.8135886855232	-1.63817873777966	0.0446756295550699	1.01625826122768	down	-1.12349378101779	0.0627946856338674	0.980648201249424	unchanged	-0.514684956761875	0.0438869764824474	1.01354608196075	down	1.83676932808843	C3H5NO4	139.996744079088	3.65878333333333	C05669	beta-Alanine metabolism(ko00410)	--	--	--	--	HMDB0034259	504-88-1	Organic compounds	Organic 1,3-dipolar compounds	Allyl-type 1,3-dipolar organic compounds	--	Microbe,Animals
neg_4963	N-Vanillyldecanamide	102.854753086485	98.2392603953075	99.4530515987762	228.94123262583	291.212757070262	289.829111436498	616.892947095034	647.967619180739	383.70710993083	2.45555027609363	0.0327289714782044	1.04400701595282	up	1.43030087718625	0.0139882026142194	1.09860600004884	up	1.02524939890738	0.0710710902573653	0.991282549510594	unchanged	2.76138753817957	C18H29NO3	328.190259952475	3.65878333333333	--	--	--	--	--	--	--	--	--	--	--	--	--
neg_4969	100-1	2021.01922644953	2049.03228633523	2025.36602342177	1447.1753447385	1513.85615755482	1554.34524865171	1195.17625731775	1168.29203493855	1136.09813410892	-0.800548856316509	2.58486269299424e-05	1.1123076698054	down	-0.432878681526301	0.00197635020480788	1.1217059545165	down	-0.367670174790208	0.00216038476398747	1.13855560556903	down	1.51740889537039	C31H34O10	601.185457765957	3.65878333333333	--	--	--	--	--	--	--	--	--	--	--	--	--
neg_4978	4-Hydroxycoumarin	24.6456596872196	25.320360539147	23.3561076310022	73.2670857532914	75.9191854022395	70.4138570026285	40.9004200586859	34.9661156239613	34.8708774222266	0.594822165540988	0.0182460306765904	1.05595365017554	up	1.58255833672058	0.000307756641222942	1.12750667917337	up	-0.987736171179592	0.000191916073462666	1.15171941485957	down	22.4242033101322	C9H6O3	161.02805105075	3.66593333333333	--	--	--	--	--	--	--	--	--	--	--	--	--
neg_4980	Jasmonic acid	27.3812832838066	33.2555964668633	43.5229010014189	224.504169542498	224.702575372806	211.388249392788	3.49317756739959	3.79269066059737	6.71157146135072	-2.89556344781427	0.0198430164176162	1.06031287563888	down	2.66496772070733	9.10302857746222e-06	1.12745395023605	up	-5.5605311685216	0.000221202330486439	1.16214716289485	down	12.454382384	C12H18O3	245.097612720442	3.67308333333333	C08491	alpha-Linolenic acid metabolism(ko00592);;Biosynthesis of plant secondary metabolites(ko01060);;Biosynthesis of plant hormones(ko01070);;Metabolic pathways(ko01100);;Biosynthesis of secondary metabolites(ko01110);;Plant hormone signal transduction(ko04075)	LMFA02020001	Fatty Acyls [FA]	Octadecanoids [FA02]	Jasmonic acids [FA0202]	HMDB0032797	59366-47-1	Organic compounds	Lipids and lipid-like molecules	Fatty Acyls	--	Animals
neg_4981	2-Succinyl-5-enolpyruvyl-6-hydroxy-3-cyclohexene-1-carboxylate	35.6518984882843	32.8210627134223	30.9236635594642	100.209642250506	93.6612401612768	95.0190622614615	43.4193916389683	46.2533118583891	53.6220801358397	0.527717324324726	0.0255914145826508	1.01321331482517	up	1.53925122148224	3.50166239999011e-05	1.12690810070139	up	-1.01153389715751	0.000430096774511905	1.15046209797901	down	6.09881325684609	C14H16O9	349.05610080435	3.67308333333333	--	--	--	--	--	--	--	--	--	--	--	--	--
neg_4982	Agarotetrol	694.880007336036	678.386646919718	661.506081245711	4764.08696888398	4693.89670953277	4629.23466933471	1675.79207492447	1629.1225243161	1599.48727434429	1.26920953197082	7.65716232248368e-05	1.11192271801182	up	2.79144719274482	3.83478330326812e-05	1.12999193210319	up	-1.52223766077401	3.86505556442351e-06	1.16271928405156	down	6.90063645153367	C17H18O6	353.081934758416	3.66593333333333	--	--	--	--	--	--	--	--	--	--	--	--	--
neg_4985	Premithramycinone	82.2006964951481	99.9041235926461	88.339931965125	202.096528298657	246.54270493765	243.458342132576	108.478766427645	78.0496388507687	66.3079362539832	-0.097130057677052	0.698468561051481	0.236293139316267	unchanged	1.35564154810195	0.00529195448827204	1.10460810792678	up	-1.452771605779	0.00165266910158855	1.12575647362016	down	-18.5266181849092	C21H18O9	459.141705274419	3.67308333333333	--	--	--	--	--	--	--	--	--	--	--	--	--
neg_4989	1,3-Dicaffeoylquinic acid	2620.95867115265	2610.63030874439	2739.07493208468	17598.9866351929	17329.0484596233	17038.8966811223	7829.18295974173	7854.98344581809	7722.70406712096	1.55416025443749	9.56142231764677e-08	1.1130853570029	up	2.70482207932066	4.86851917738724e-05	1.12991974532232	up	-1.15066182488317	0.000132676646375426	1.16248932164526	down	2.7002426437576	C25H24O12	515.120893439931	3.66593333333333	--	--	--	--	--	--	--	--	--	--	--	--	--
neg_4996	16-Epivellosimine	769.712932726207	723.950324208629	715.556271478226	4920.79615385774	4738.16129609166	4734.97970114686	1439.63152791157	1448.46018445402	1511.12316223265	0.993709284459507	2.50299636632171e-05	1.11012245713305	up	2.70385257376923	8.75186035257104e-05	1.12965833361276	up	-1.71014328930973	7.12109965341255e-05	1.16235321972069	down	-11.4229776962369	C19H20N2O	291.146949529231	3.68023333333333	--	--	--	--	--	--	--	--	--	--	--	--	--
neg_4997	(R)-2,3-Dihydroxy-3-methylpentanoate	51.5509415052978	47.927086066723	52.1605523123407	281.152551594369	261.387536598616	246.355949677155	89.378144398955	83.7106683657568	85.0846712225928	0.767703983903187	0.00012080026143889	1.10512786249191	up	2.37919834118195	0.00193657190054928	1.1250375829887	up	-1.61149435727877	0.00258424469430332	1.15541534817646	down	7.92842772566726	C6H12O4	295.142189275179	3.68023333333333	--	--	--	--	--	--	--	--	--	--	--	--	--
neg_4998	CYCLOPIAZONIC ACID	2559.98189699059	2565.16676132271	2398.53840802046	13294.9706759299	12686.8424280882	12605.963477255	2804.96097296921	2704.91169354213	2764.77290721383	0.137257674656853	0.0264934215737942	0.997607085203545	unchanged	2.35863216949609	0.000212256696552724	1.12914021094374	up	-2.22137449483923	0.000375686759707297	1.16213728720387	down	-8.29339798008004	C20H20N2O3	671.278568839003	3.68023333333333	--	--	--	--	--	--	--	--	--	--	--	--	--
neg_5011	Morroniside	159.705834654974	202.102864497745	181.164612215066	532.806873399297	523.787277957935	536.244028356875	169.252041827388	179.811934858735	180.251583722176	-0.0367532215155736	0.750815565902259	0.196586741942151	unchanged	1.55264651497251	0.000515170593214147	1.12713820029759	up	-1.58939973648808	2.74543058111816e-07	1.1628136464164	down	20.5170412619716	C17H26O11	427.130512414235	3.68738333333333	--	--	--	--	--	--	--	--	--	--	--	--	--
neg_5012	Nodakenin	21.5265018710035	29.3621727376649	10.5484146871843	75.5018946871736	65.8040150257	63.4429118737325	15.0364175391435	0.3210657932413	14.5639349275543	-1.03793130728058	0.223804476293099	0.652219100304813	unchanged	1.73667337634149	0.00311750638862695	1.08938066473802	up	-2.77460468362208	0.000908420492639901	1.13871022502003	down	-15.4035278849762	C20H24O9	443.105146818544	3.68738333333333	--	--	--	--	--	--	--	--	--	--	--	--	--
neg_5024	trans-2-Enoyl-OPC6-CoA	667.106722413492	667.292174237864	684.108293692846	923.306953522764	908.18408960291	936.643251171847	950.81312828276	972.620299964036	935.964384646061	0.502422622453715	0.000159048896867185	1.10936369188202	up	0.455625210108072	4.09589944999634e-05	1.12664250326682	up	0.0467974123456434	0.0907763638500428	0.870709034595853	unchanged	29.7198549465917	C37H58N7O18P3S	1058.30550625682	3.70168333333333	C16332	alpha-Linolenic acid metabolism(ko00592);;Metabolic pathways(ko01100);;Biosynthesis of secondary metabolites(ko01110)	LMFA07050381	Fatty Acyls [FA]	Fatty esters [FA07]	Fatty acyl CoAs [FA0705]	HMDB0011121	--	--	--	--	--	--
neg_5038	Pyridoxamine phosphate	41.5273288964598	39.7934043227678	38.0541741662951	63.7094753326137	55.7509474269385	59.9869154476585	64.4857572701801	75.5604377671972	83.6089674318327	0.905776445541023	0.0216367066943541	1.05938202896346	up	0.588060909547164	0.00569232151149144	1.09629351589155	up	0.317715535993858	0.101820136671315	0.901561552636502	unchanged	14.1927711103216	C8H13N2O5P	283.029130059295	3.72241666666667	C00647	Vitamin B6 metabolism(ko00750);;Metabolic pathways(ko01100);;Vitamin digestion and absorption(ko04977)	--	--	--	--	HMDB0001555	529-96-4	Organic compounds	Organoheterocyclic compounds	Pyridines and derivatives	--	Microbe,Animals,Plants
neg_5039	Pinocembrin	28.7630519384235	26.7171861164956	21.2674885060773	54.1746414824433	50.4100113831487	50.0612304447249	79.3460138952463	82.0881643585063	78.917429970958	1.64695053639289	0.000338292875928962	1.10903259601363	up	1.01077250886416	0.00152592379033678	1.10829564006333	up	0.63617802752873	0.000108158279056619	1.15566192322617	up	7.35287220562085	C15H12O4	301.073644609234	3.72241666666667	C09827	Flavonoid biosynthesis(ko00941)	LMPK12140214	Polyketides [PK]	Flavonoids [PK12]	Flavanones [PK1214]	HMDB0030808	480-39-7	Organic compounds	Phenylpropanoids and polyketides	Flavonoids	--	Animals
neg_5043	8-D-Olivosyl-landomycin	130.366133440415	141.238598581469	95.7633737736663	93.7579685203167	101.448586065046	97.3210238416066	43.1767713263986	48.5976673904523	35.7444228771494	-1.52651572478054	0.0219440279669222	1.0489258276593	down	-0.32865373672614	0.207989025378416	0.755208995131085	unchanged	-1.1978619880544	0.000690590518016439	1.14891810068085	down	44.8916280983179	C25H24O9	467.155771571733	3.71526666666667	--	--	--	--	--	--	--	--	--	--	--	--	--
neg_5066	3-beta-D-Galactosyl-sn-glycerol	244.052671856098	226.941246326398	310.748508468836	81.6850570813637	102.096903694265	89.0237093504494	9.71442240494498	9.49579709151807	6.7963884424848	-4.90974319281975	0.0100666033106472	1.09111155431528	down	-1.51881970735486	0.0177389070750185	1.07963657293914	down	-3.39092348546489	0.00441390188694023	1.15072656942161	down	-0.665428685987344	C9H18O8	299.098201318199	3.74386666666667	--	--	--	--	--	--	--	--	--	--	--	--	--
neg_5072	Manninotriose	268.591750947723	254.293354971454	294.905745383408	198.587470207404	199.566533178101	188.728559074808	89.3766908087914	95.7397053666245	87.0168954530009	-1.58741846284571	0.00301877740384125	1.10345582737478	down	-0.478660080211549	0.0168423486922011	1.07582207050666	down	-1.10875838263416	3.16183757132422e-05	1.15914004277749	down	33.7040309537	C18H32O16	525.16069528796	3.73671666666667	--	--	--	--	--	--	--	--	--	--	--	--	--
neg_5073	Rhoifolin	5530.20563508863	5120.71621969722	5672.21893819181	18433.3011542346	17789.118224999	17600.9055183529	5488.69082882809	5836.0246284093	5665.53311698869	0.0577882818396095	0.326683278640554	0.55635799703455	unchanged	1.72131283714007	8.7979775637957e-06	1.12890562897142	up	-1.66352455530047	7.31947832891299e-05	1.16208604707895	down	1.18990171412231	C27H30O14	577.156967161746	3.73671666666667	C12627	--	--	--	--	--	HMDB0038848	17306-46-6	Organic compounds	Phenylpropanoids and polyketides	Flavonoids	--	Animals
neg_5089	Pyridoxal (Vitamin B6)	13.5748425900711	11.5956468466769	9.26274032765221	10.3552687464523	12.8011532413083	13.3568957989727	2.13625293249564	1.60282690122348e-07	3.45425353638268	-2.6227505733763	0.00445009621977485	1.05629963747973	down	0.0846212563666137	0.679693417502436	0.247558800236695	unchanged	-2.70737182974291	0.00169813837095906	1.12471718168166	down	-0.142048604418421	C8H9NO3	166.05094298972	3.75101666666667	--	--	--	--	--	--	--	--	--	--	--	--	--
neg_5091	(±)Abscisic Acid	558.216748559677	513.851512915562	585.345687292638	182.315092345301	148.626743188896	163.445886311336	75.2905175818014	74.5511647868312	88.6130545480151	-2.79714662168855	0.00127495174224408	1.10882086147836	down	-1.74521914967037	0.000626336955961337	1.12231606416171	down	-1.05192747201818	0.00510157344354796	1.12808525836876	down	6.8161904091099	C15H20O4	263.130683089994	3.75101666666667	--	--	--	--	--	--	--	--	--	--	--	--	--
neg_5092	Procaine	2859.47477596007	2808.30365706911	2941.11614308965	950.525816286944	892.2777337131	891.933503579926	608.83946379555	627.871611976089	671.462329148447	-2.17363571850635	2.30084103163327e-05	1.11253248323408	down	-1.65442587667156	2.73029019946259e-05	1.12912374557875	down	-0.51920984183479	0.000517435752304075	1.14171143894384	down	-37.5589275066363	C13H20N2O2	281.141811126322	3.75101666666667	C07375	--	--	--	--	--	HMDB0014859	59-46-1	Organic compounds	Benzenoids	Benzene and substituted derivatives	--	Animals
neg_5105	3-Amino-4,7-dihydroxycoumarin	68.2460269815399	59.8363269991794	64.5702735500886	67.148708011503	66.3546471491511	71.5795818273848	58.8011656895826	49.3938041589389	59.39884491352	-0.201032956873147	0.11370651563057	0.799467390310477	unchanged	0.0902056011862631	0.23966038274172	0.653858848944295	unchanged	-0.29123855805941	0.0421592549965307	1.00688491141996	down	-3.98775448485817	C9H7NO4	192.029461489343	3.75816666666667	--	--	--	--	--	--	--	--	--	--	--	--	--
neg_5107	2'-O-methylinosine	426.13776986808	407.411007494373	452.420168496852	190.612962368262	226.847862746873	237.291373167095	129.153239463421	153.620775606654	149.22593700027	-1.57375274681866	0.000217070657889555	1.10706889244583	down	-0.973834900816634	0.000411480768414723	1.11164135914541	down	-0.599917846002023	0.0182609592681438	1.06834233848306	down	0.0572697514112704	C11H14N4O5	327.132603276075	3.75816666666667	--	--	--	--	--	--	--	--	--	--	--	--	--
neg_5109	8-Amino-8-demethylriboflavin	5487.33604575593	5547.52975348756	4986.30245913511	5279.77912789661	5008.80670965192	4934.72191745515	1726.76549747861	1674.18661798504	1751.70069601587	-1.63659206112568	0.00209193254638055	1.10793035756396	down	-0.0736974874667555	0.282057734319287	0.612174834220231	unchanged	-1.56289457365892	0.000605064436453218	1.16083891020156	down	6.04359716126692	C16H19N5O6	398.110480413842	3.75816666666667	--	--	--	--	--	--	--	--	--	--	--	--	--
neg_5110	Macluroxanthone	67.2899766038386	65.5451798890215	37.2285020437659	74.6060249657492	86.1926720864175	95.7156182205779	8.63819861620487	0.74911761842557	3.67005303813517	-3.70313871470131	0.0276074730930181	1.03981793443547	down	0.592964460758021	0.0781932017599094	0.883767522622389	unchanged	-4.29610317545933	0.00234669725984254	1.14873048503659	down	39.8787897078118	C23H22O6	415.132024134414	3.75816666666667	--	--	--	--	--	--	--	--	--	--	--	--	--
neg_5118	Rifamycin S	2109.17037018862	2048.36151405159	1981.08724617487	3349.9953920785	4015.61993090705	4058.84802779129	1985.15438914431	1937.52603867013	1817.02466631992	-0.0969375476676321	0.105316874484772	0.812486918199256	unchanged	0.896140332202387	0.0146821253863097	1.09304344284706	up	-0.993077879870019	0.0114403995305781	1.12920899025716	down	-6.11937622012219	C37H45NO12	716.264588936024	3.75816666666667	--	--	--	--	--	--	--	--	--	--	--	--	--
neg_5130	Menadione (Vitamin K3)	48.5013909826232	49.5851512667664	47.2655828915606	327.0348482732	327.909629887784	328.444438197208	677.26544194069	708.377331196552	693.885773936345	3.83863242009167	0.000180298505912268	1.1129746417755	up	2.75820993008019	1.02603561760628e-08	1.13020822229734	up	1.08042249001149	0.000590609768960704	1.16185542241509	up	8.11925126759128	C11H8O2	389.105855735173	3.77246666666667	--	--	--	--	--	--	--	--	--	--	--	--	--
neg_5136	5-Formiminotetrahydrofolate	239.187912982288	262.295814685184	271.886650662476	162.585249559221	137.168728119249	140.862457613291	237.295259093734	218.791393832026	207.607012780932	-0.220642002090057	0.0489698835370945	0.908078676071235	unchanged	-0.811636197757344	0.00107294634750869	1.10267277838727	down	0.590994195667287	0.00326296114203875	1.10935386691688	up	-7.46578052085722	C20H24N8O6	493.153023139154	3.77246666666667	C00664	--	--	--	--	--	HMDB0001534	2311-81-1	Organic compounds	Organoheterocyclic compounds	Pteridines and derivatives	--	Animals
neg_5139	Didymin	2565.18444410286	2594.50963538738	2435.3740947752	2613.80115994146	2407.86093486629	2434.79171228425	2579.97337692354	2235.11971058369	2615.99430018066	-0.031489579463448	0.707893968581864	0.229157355140478	unchanged	-0.026573248094086	0.601197666743002	0.310399523147876	unchanged	-0.00491633136936203	0.954785192482266	0.036014769854279	unchanged	-4.03793159138308	C28H34O14	629.16185774604	3.76531666666667	--	--	--	--	--	--	HMDB0029482	14259-47-3	Organic compounds	Phenylpropanoids and polyketides	Flavonoids	--	Animals
neg_5141	Cyanidin 3-O-sophoroside	2442.48754495507	2422.14759035624	2215.80450471668	1962.71820842602	1795.39517808852	1856.48650888009	667.64774683544	673.41834100108	651.370601991813	-1.82930506023901	0.00168708162427812	1.10923225817808	down	-0.334655725460214	0.00733232357676407	1.06427727107917	down	-1.49464933477879	0.00138395187481717	1.15942949540027	down	11.8355594532412	C27H31O16+	656.166646211965	3.77246666666667	--	--	--	--	--	--	--	--	--	--	--	--	--
neg_5145	Eriodictyol	74.6973935855384	88.8884861260237	70.553388039004	73.5924324082335	67.3767105816774	64.5662471259488	46.6526822027999	42.4267064324291	42.4749866145684	-0.831707680080615	0.020143815791134	1.05607985376527	down	-0.187980084917356	0.223153854463728	0.692579676051305	unchanged	-0.643727595163259	0.00369562605615202	1.1297851602356	down	0.497081784240296	C15H12O6	333.061734163263	3.77961666666667	C05631	Flavonoid biosynthesis(ko00941);;Metabolic pathways(ko01100);;Biosynthesis of secondary metabolites(ko01110)	LMPK12140002	Polyketides [PK]	Flavonoids [PK12]	Flavanones [PK1214]	HMDB0005810	552-58-9	Organic compounds	Phenylpropanoids and polyketides	Flavonoids	--	Animals
neg_5149	Chlorogenate	2986.91158106683	3055.93602249668	2960.21226156407	6841.11806499936	6491.12234405619	6631.28481264781	3096.4743910728	2996.80966779502	3073.29980959825	0.0259687687822964	0.259241669231704	0.609863662293856	unchanged	1.14887918088442	0.000343120515772761	1.12829769996917	up	-1.12291041210212	0.000325146503344526	1.16128136822026	down	18.2144604102877	C16H18O9	707.195787176311	3.77961666666667	C00852	Phenylpropanoid biosynthesis(ko00940);;Flavonoid biosynthesis(ko00941);;Stilbenoid, diarylheptanoid and gingerol biosynthesis(ko00945);;Biosynthesis of secondary metabolites(ko01110)	--	--	--	--	HMDB0003164	202650-88-2	Organic compounds	Organic oxygen compounds	Organooxygen compounds	--	Animals
neg_5158	CAY10503	105.845762014259	92.9985347077956	289.86249899655	152.061351167727	171.609350303631	180.364200747401	82.7710536938215	90.6640334594884	48.537806548971	-1.13858565401768	0.295386763455106	0.629419205851957	unchanged	0.0445544713853864	0.943542214807109	0.0450046494799106	unchanged	-1.18314012540307	0.00594858780314504	1.10552869277707	down	-3.21683203716926	C18H14O3	277.086123293025	3.78676666666667	--	--	--	--	--	--	--	--	--	--	--	--	--
neg_5160	N-Acetyl-D-lactosamine	164.485253230361	167.790555258454	179.721505271769	702.067361705747	693.731532482311	679.888847379664	1165.30543105229	1119.69977272744	1096.37019856679	2.72340204787078	0.000244540746426784	1.11226741295487	up	2.01938128042933	1.05839702535956e-06	1.1296797103148	up	0.70402076744145	0.00093419664486411	1.15782653368195	up	-20.4792560013177	C14H25NO11	404.10958196303	3.78676666666667	--	--	--	--	--	--	--	--	--	--	--	--	--
neg_5164	Isorhamnetin 3-glucoside	1380.86830931233	1423.74236540278	1241.33968935112	6277.75842320811	5998.68848304945	5966.80515810859	1639.88680419444	1605.592725854	1638.61529447575	0.27161258952377	0.032380658537059	1.03281202922787	up	2.1728124029474	2.0609381854215e-05	1.1289064881842	up	-1.90119981342363	0.000423328667702785	1.16207602630081	down	3.60173735750645	C22H22O12	477.105571738964	3.7939	--	--	LMPK12110576	Polyketides [PK]	Flavonoids [PK12]	Flavones and Flavonols [PK1211]	HMDB0302682	--	Organic compounds	Lipids and lipid-like molecules	Prenol lipids	--	Microbe,Animals
neg_5166	Glu Ile Ser Arg	53.506802284591	71.7596254514856	84.0812697879135	334.091041117974	320.134347349779	304.545848363991	5773.64247300823	5744.7078824702	6566.27408008449	6.43271877662572	0.00201504471185648	1.10878476105554	up	2.19528557781536	3.53196610319258e-05	1.12467513654033	up	4.23743319881036	0.00219664852482574	1.15808061690506	up	9.0101670811079	C20H37N7O8	502.267619294711	3.7939	--	--	--	--	--	--	--	--	--	--	--	--	--
neg_5187	Macrozamin	305.902367897794	341.331068721553	314.773839216325	757.314609565561	751.850953710806	735.657786889212	1200.27852377485	1179.4039922086	1182.65743721921	1.88870548851906	2.3933259164333e-06	1.11284400904301	up	1.22248221023567	2.43673325500135e-05	1.12824045119527	up	0.666223278283396	1.14377040156879e-06	1.162303600739	up	19.446088228108	C13H24N2O11	419.114880876066	3.80106666666667	--	--	--	--	--	--	--	--	--	--	--	--	--
neg_5189	Sophoraflavanone G	123.143709105858	111.072325031031	124.212454127058	22.8823821026168	41.3222261579119	38.4697467663703	11.9517997926943	5.20978371806791	7.6368165361457	-3.85336636048282	0.000233463498212574	1.10947433898922	down	-1.8036094241172	0.000445856169408231	1.11464127678397	down	-2.04975693636562	0.0343051227324111	1.05406030924754	down	1.60362266312531	C25H28O6	423.181992421754	3.80106666666667	--	--	LMPK12140467	Polyketides [PK]	Flavonoids [PK12]	Flavanones [PK1214]	HMDB0258381	--	Organic compounds	Phenylpropanoids and polyketides	Flavonoids	--	Animals
neg_5206	Gentiobiose	265.879778972396	251.002935706658	234.667762881217	204.626467811401	185.957110873482	183.308409771082	174.285388117998	175.768376594297	148.346980314319	-0.592563780425676	0.00264112704552746	1.06598039138334	down	-0.389090770886349	0.00771761085404392	1.05666494745247	down	-0.203473009539327	0.0920301775960836	0.870164274048107	unchanged	9.81141720562105	C12H22O11	387.117771035584	3.80821666666667	--	--	--	--	--	--	--	--	--	--	--	--	--
neg_5212	Parishin	6506.78454008586	6541.96237831293	6623.91505590746	20015.0287968522	19411.4919310992	19085.4798311352	23543.1620760385	22950.9524985277	22941.354748696	1.81948062798335	9.4200835193117e-05	1.11299222259827	up	1.57254035881519	0.000365170137401196	1.12918123928552	up	0.246940269168158	0.000658606199006315	1.14398513044714	up	23.4122611669933	C45H56O25	1031.30379447983	3.81536666666667	--	--	--	--	--	--	--	--	--	--	--	--	--
neg_5216	N-Formylmaleamic acid	4932.19093315903	4868.08005736907	7325.96558746511	4431.34627155042	4539.51681144209	4466.42328985065	1820.40493365893	1925.69943793214	1692.13431493334	-1.65499678144155	0.0396676938687967	1.02784307801589	down	-0.349966340990835	0.267702423403462	0.683699664457687	unchanged	-1.30503044045071	7.25653958531171e-05	1.16138604325361	down	25.6394910076247	C5H5NO4	164.000192471023	3.82251666666667	--	--	--	--	--	--	--	--	--	--	--	--	--
neg_5218	(R)(-)-Allantoin	5775.64978802192	5864.38895635653	8384.93372264103	5177.94065380306	5334.0764920417	5214.749802068	2342.93214567215	2363.61282803197	2151.88940968018	-1.54584907272255	0.0352420890859547	1.03707962693396	down	-0.348578141841269	0.235649344323967	0.725148859593097	unchanged	-1.19727093088128	1.04034180484394e-05	1.16139679103259	down	30.7137539244593	C4H6N4O3	179.02351201452	3.82251666666667	--	--	--	--	--	--	--	--	--	--	--	--	--
neg_5219	Dopaquinone	7081.37640343251	7247.6685228185	9997.95541051889	6005.55612937193	6120.80866474463	6009.08112574202	2655.23730245259	2679.1768033964	2472.68733193833	-1.63969951853245	0.0277650657706814	1.05287019090868	down	-0.423746219230802	0.160590735958682	0.833060244840381	unchanged	-1.21595329930165	1.2594562468305e-05	1.16208890917754	down	6.46595409804517	C9H9NO4	194.047142544435	3.82251666666667	C00822	Tyrosine metabolism(ko00350);;Betalain biosynthesis(ko00965);;Metabolic pathways(ko01100)	--	--	--	--	HMDB0001229	4430-97-1	Organic compounds	Organic acids and derivatives	Carboxylic acids and derivatives	--	Animals,Plants
neg_5221	Valyl-Tyrosine	202.532615805323	200.903021344615	194.00829081935	116.023395492665	105.910804937434	104.498777465508	82.8880658619649	79.0803880782075	84.8873901992014	-1.27513451760673	1.28943348886622e-05	1.11179027664196	down	-0.87201650492935	7.25848704121423e-05	1.12476315771021	down	-0.403118012677381	0.00831628320512819	1.1133785104779	down	-29.6661812002092	C14H20N2O4	279.126719944795	3.81536666666667	--	--	--	--	--	--	--	--	--	--	--	--	--
neg_5227	cis-2,3-Dihydroxy-2,3-dihydro-p-cumate	676.306953471919	660.260767850977	664.891528901061	534.060689868568	526.074940213499	523.18970758319	409.405306311816	420.047345874712	418.399053685118	-0.681605747540784	5.59545206988935e-06	1.11207368579133	down	-0.338094515461416	4.78295509698803e-05	1.12632539893251	down	-0.343511232079368	1.75901869047205e-05	1.15922144585835	down	3.08343620574918	C10H14O4	441.177842315318	3.81536666666667	--	--	--	--	--	--	--	--	--	--	--	--	--
neg_5228	2,6-Dihydroxy-N-methylmyosmine	596.543891440228	601.00473660061	592.655817001089	237.115554031664	227.610671812689	223.26354307871	165.823369728409	168.827670712146	157.151964776082	-1.86397189982787	2.78939751113648e-07	1.11313302630479	down	-1.37966533972774	2.08866832670037e-06	1.12986995472338	down	-0.484306560100128	0.000301493264381261	1.14762044791992	down	0.243549608772341	C10H12N2O2	443.193699833949	3.81536666666667	--	--	--	--	--	--	--	--	--	--	--	--	--
neg_5229	MM 42842	11.2882754215466	16.1074480666343	17.4183972033541	28.4476152918908	44.4277362324863	57.6045715793108	131.774322986603	106.206138362637	112.845237674444	2.96872913876899	0.00379828889308129	1.09999384065035	up	1.54180254235464	0.0709146844457876	0.967375278966879	unchanged	1.42692659641435	0.0030709631302573	1.11072505869176	up	17.2096533196963	C13H22N4O9S	445.087208464598	3.82251666666667	--	--	--	--	--	--	--	--	--	--	--	--	--
neg_5230	5a,11a-Dehydrooxytetracycline	208.401825570971	216.17748069967	188.105048381104	287.106940095711	290.647542090172	284.498988365705	263.020502667163	270.596438673131	230.959134032354	0.319516045484497	0.031959956365002	0.962308680118973	unchanged	0.492968019013739	0.00777986258184735	1.10701499381485	up	-0.173451973529242	0.112619356512538	0.92825366211127	unchanged	-6.28052145376023	C22H22N2O9	503.127855849995	3.81536666666667	--	--	--	--	--	--	--	--	--	--	--	--	--
neg_5235	Novclobiocin 104	591.822436384333	597.656135422409	591.246688480433	1399.24706333977	1358.9518061829	1348.76519144537	1974.03328982472	1915.19325787907	1889.90853860549	1.69838864607503	0.000321632062018186	1.11253844051262	up	1.20560737571666	0.00031957764539578	1.12928703251178	up	0.492781270358361	0.000161803513172725	1.15694920660773	up	19.3722689968439	C29H32ClNO10	634.181090384918	3.81536666666667	--	--	--	--	--	--	--	--	--	--	--	--	--
neg_5243	2,3-Dehydro-UWM6	215.509782847547	204.541359105484	217.368496452924	110.501243957189	110.585135399901	103.962358457443	236.724578701759	237.284022166511	250.772767427759	0.185302400879727	0.00918313582886696	1.02719447599738	up	-0.971587416034037	0.000147044912041197	1.12586292945828	down	1.15688981691376	0.00016738613227622	1.15992600201075	up	18.881037592835	C19H16O5	323.098616518929	3.82965	--	--	--	--	--	--	--	--	--	--	--	--	--
neg_5256	Esculetin	83.7452264586671	92.1162825405723	85.4109786309188	50.7792207299132	46.508347441115	52.7189312654462	47.3173349360963	44.9222315167336	41.0130607155272	-0.971391237784577	0.000307266997076387	1.10158880946345	down	-0.800530204054982	0.000507690259241702	1.11443031900031	down	-0.170861033729595	0.0978748409329461	0.852818025368596	unchanged	2.11610438555124	C9H6O4	177.019708961547	3.84396666666667	C09263	Biosynthesis of various plant secondary metabolites(ko00999);;Biosynthesis of phenylpropanoids(ko01061);;Biosynthesis of secondary metabolites(ko01110)	--	--	--	--	HMDB0030819	305-01-1	Organic compounds	Phenylpropanoids and polyketides	Coumarins and derivatives	--	Animals,Plants
neg_5259	Xanthoxic acid	841.356032609826	829.338558082299	782.513875683146	1365.00344612634	1297.28639009159	1367.86454519851	656.088195824056	610.304515617414	636.499236910049	-0.366476191461822	0.00169159929794906	1.08192291193839	down	0.71616526947155	8.52620250396556e-05	1.1233033114241	up	-1.08264146093337	7.36488630587308e-05	1.16012971569381	down	7.39535373257762	C15H22O4	265.146501038556	3.83681666666667	--	--	--	--	--	--	--	--	--	--	--	--	--
neg_5263	Naringenin 7-O-beta-D-glucoside	49.13678022198	54.2984465436609	57.4026690206155	8.05575145107539	9.04769911049732	5.2905248034378	2.59748491257671	3.12046036941811	1.60282690122348e-07	-4.81396670205149	0.000615195193540094	1.10787323335446	down	-2.84442480445838	0.000582698405797473	1.12288470076153	down	-1.96954189759311	0.0207398344881466	1.02553995373677	down	-2.72248217114918	C21H22O10	433.112838581649	3.84396666666667	--	--	--	--	--	--	--	--	--	--	--	--	--
neg_5264	Isoswertisin 2''-rhamnoside	1909.02385545219	1908.10879241093	1840.24688241312	3674.34902096977	3736.11383608489	3798.84859039911	1430.39472287142	1403.48978028082	1310.91340065496	-0.448832199621324	0.00074156346517671	1.09763011078936	down	0.986491796866816	9.05360598313021e-06	1.12906069888584	up	-1.43532399648814	1.31675217255367e-06	1.16220559837152	down	-13.4086313460439	C28H32O14	591.16398895542	3.84396666666667	C12629	--	--	--	--	--	HMDB0037417	64821-00-7	Organic compounds	Phenylpropanoids and polyketides	Flavonoids	--	Animals
neg_5274	3-Hydroxy-2-methylpyridine-5-carboxylate	34.2951555411452	25.5069479923218	23.3728721319554	119.110637115175	94.2433755913601	90.9434966407798	29.1516895795605	26.8786292145771	21.8846291385008	-0.0942494040617176	0.685432310432711	0.238857070146544	unchanged	1.87126108141801	0.00768839683079467	1.09438780130959	up	-1.96551048547973	0.0102717497990751	1.1303497937471	down	2.89378440117254	C7H7NO3	351.084274790477	3.85111666666667	--	--	--	--	--	--	--	--	--	--	--	--	--
neg_5289	Benzoylpaeoniflorin	552.978291743322	549.953002974296	562.666487485059	766.179477864006	720.475045257435	750.27613912171	361.711996270751	358.944656913834	390.580168450224	-0.583873742789811	0.00104008610399508	1.10587821468947	down	0.425480485362716	0.00284077981319308	1.11825561266925	up	-1.00935422815253	4.20083625749939e-05	1.1587421636488	down	11.4601471634278	C30H32O12	605.170739177185	3.85826666666667	--	--	--	--	--	--	--	--	--	--	--	--	--
neg_5294	Octanoyl-CoA	8561.49947807288	8721.70944527496	8328.33011557924	4232.05812282894	4058.57669192347	4073.59954297235	1867.59201580629	1942.32577150733	1873.26894093869	-2.17202192658374	0.000170410954644722	1.11266401440211	down	-1.05062104431261	6.91610375517703e-05	1.12839570982388	down	-1.12140088227113	9.34742182251623e-05	1.16153023392678	down	36.8332347011615	C29H50N7O17P3S	892.245297797514	3.85826666666667	C01944	--	--	--	--	--	HMDB0001070	1264-52-4	Organic compounds	Lipids and lipid-like molecules	Fatty Acyls	--	Animals
neg_5298	S-Methyl-L-cysteine	308.864429297026	313.359960419061	291.290437459767	69.5749142654986	72.6095126909493	75.2907880879565	44.5113215689948	52.6065245464932	55.8013239266772	-2.57865887011193	6.76444132276707e-05	1.11136784187153	down	-2.07057715431015	0.000453505381835843	1.12820920169876	down	-0.508081715801779	0.0113354334466819	1.0989283833956	down	-5.83227037994177	C4H9NO2S	134.027335537589	3.87256666666667	C22040	ABC transporters(ko02010)	--	--	--	--	HMDB0302211	--	Organic compounds	Organic acids and derivatives	Carboxylic acids and derivatives	--	Animals
neg_5300	Protodeoxyviolaceinic acid	209.035050273041	236.952767435381	16.7942781371064	169.385797975036	164.897886482971	165.487604453513	50.0098713208508	45.2215783184061	44.4970583783228	-1.7277066547207	0.259925929355599	0.683334965440781	unchanged	0.110934972791549	0.875019894267264	0.100252660838404	unchanged	-1.83864162751225	1.13164826214747e-06	1.16245055557026	down	0.861265217737795	C21H15N3O2	362.091388346284	3.8654	--	--	--	--	--	--	--	--	--	--	--	--	--
neg_5315	D-Ribose	241.013568904736	251.968061644148	178.587287278116	68.9863310877385	59.3355202570756	61.6641958749142	57.0639391231943	55.8595992959747	48.7622907658258	-2.05434221908547	0.0166163195225833	1.07461835225112	down	-1.82164199030911	0.0183567561245606	1.08638867472581	down	-0.232700228776354	0.0734002867206984	0.896970053143798	unchanged	41.4039122180756	C5H10O5	185.028437492429	3.87971666666667	C00121	Pentose phosphate pathway(ko00030);;Metabolic pathways(ko01100);;ABC transporters(ko02010);;Bacterial chemotaxis(ko02030)	--	--	--	--	HMDB0000283	613-83-2	Organic compounds	Organic oxygen compounds	Organooxygen compounds	--	Microbe,Animals,Plants
neg_5326	Acarbose 7IV-phosphate	3221.81151671005	3331.08148961577	3293.52963256361	2999.84584184674	3009.71017001648	3014.63312669259	3049.16490895871	3070.39158734924	2994.85630450905	-0.11144995269798	0.00482488572594825	1.0603011274885	down	-0.125802360240563	0.012224054258081	1.1002335915753	down	0.014352407542583	0.311863170506201	0.638540149886154	unchanged	15.5430807975977	C25H44NO21P	770.223818991785	3.87971666666667	--	--	--	--	--	--	--	--	--	--	--	--	--
neg_5327	Nocardicin G	920.857189350906	954.622985558188	921.578678329998	937.688898692838	943.262061294739	941.692357910261	896.80223696154	860.911199036717	863.715551574721	-0.0935571451248135	0.0217602278455496	0.977423893408168	unchanged	0.0131362247233758	0.524953620979917	0.399512707225496	unchanged	-0.106693369848189	0.0262559217315284	1.09888041520573	down	-5.68915742818115	C19H19N3O6	829.26423958153	3.87971666666667	--	--	--	--	--	--	--	--	--	--	--	--	--
neg_5329	Maltopentaose	433.125515378401	483.089418699942	447.735196910638	596.529520483509	557.923110981318	558.808072903378	631.413845823638	590.731753970478	586.546906142196	0.407156260388762	0.00198884360898758	1.07218317489207	up	0.328953803686119	0.0042818194859519	1.07107946937786	up	0.0782024567026431	0.172965209157981	0.743533616294305	unchanged	35.2497908600987	C30H52O26	863.273279585507	3.87971666666667	--	--	--	--	--	--	HMDB0012254	34620-76-3	Organic compounds	Organic oxygen compounds	Organooxygen compounds	--	Animals
neg_5334	L-Cysteine	358.401039187755	372.127265554545	435.045650388224	417.939732689202	395.141280285485	399.136564237089	217.856392934748	223.008953045111	237.296298481292	-0.781339450023825	0.0160095795749023	1.06684646172122	down	0.0566081212497979	0.583631533875498	0.33984180255862	unchanged	-0.837947571273623	5.26668664698859e-05	1.15722190144473	down	-13.2546954509728	C3H7NO2S	120.010868956487	3.89401666666667	--	--	--	--	--	--	--	--	--	--	--	--	--
neg_5341	DL-Methionine sulfoxide	17216.4532668872	17454.4129740778	19797.9463007403	17098.3514252391	16548.5762494057	16008.3275983217	11675.5798544238	12036.0933647281	12398.3143164327	-0.593032493459635	0.0133932923692627	1.07287751930624	down	-0.13348400203205	0.181486000493462	0.760931668940106	unchanged	-0.459548491427585	0.000604784177343344	1.14714119176363	down	-13.3710582516374	C5H11NO3S	164.036480945048	3.89401666666667	--	--	--	--	--	--	HMDB0250776	62697-73-8	Organic compounds	Organic acids and derivatives	Carboxylic acids and derivatives	--	Animals
neg_5344	Sinapyl aldehyde	132.192899443006	142.90632293579	106.449229750507	31.1413213697618	33.7079047003955	25.9676818988573	37.390184480403	35.7391928465973	38.240631747683	-1.77650549346372	0.0138056873754255	1.08243846512528	down	-2.07083345038895	0.00977186051280769	1.10196183957949	down	0.294327956925235	0.083236849115891	0.955017949869002	unchanged	2.73843639776443	C11H12O4	207.066852227287	3.89401666666667	--	--	--	--	--	--	--	--	--	--	--	--	--
neg_535	L-Asparagine	1882.41365868059	1830.95025837914	2035.35227246023	618.655829504399	673.333082763726	644.803103406278	851.947038395099	891.140906107799	806.834017642495	-1.17278671207196	0.00108440043415803	1.10486603822416	down	-1.56957077054286	0.00134914129536088	1.12461646839861	down	0.3967840584709	0.00374659824582342	1.11922850013797	up	8.65612801542526	C4H8N2O3	131.047358764773	0.590833333333333	--	--	--	--	--	--	--	--	--	--	--	--	--
neg_5352	PSOROMIC ACID	116.89574451726	124.870049033586	119.987844936731	173.096347421052	186.790672400265	194.922919277623	55.1015980005677	65.6425096995678	61.2771651870885	-0.990900458804191	0.000155644815218647	1.10424882402546	down	0.616986105604674	0.0048822241401144	1.10600051528182	up	-1.60788656440886	0.000512416919580743	1.15593514155978	down	0.600204387357993	C18H14O8	357.061805887965	3.88686666666667	--	--	--	--	--	--	--	--	--	--	--	--	--
neg_5354	N-Acetyldemethylphosphinothricin tripeptide	1222.18121801719	1294.27758478552	897.423122753066	270.015851907927	249.081670756562	220.73643783232	221.335199995553	218.569711193301	231.429087347769	-2.34631054922038	0.0172818440234751	1.07558697827551	down	-2.20613973043769	0.0171659590012923	1.0895991641562	down	-0.140170818782685	0.247017942552421	0.709166220303236	unchanged	-1.95700601849443	C12H21N3O7P	371.085694304063	3.89401666666667	--	--	--	--	--	--	--	--	--	--	--	--	--
neg_5355	N-Phospho-D-lombricine	49.382497812635	53.2201537453532	40.7737432333452	48.466582344974	44.0517023038385	47.4380863096759	34.3290623697291	35.1984172444351	35.2538710650025	-0.452425556872642	0.072035715208909	0.965554200073817	unchanged	-0.0348303597327438	0.793167493213159	0.163209810714121	unchanged	-0.417595197139898	0.00987542367922114	1.13320554987787	down	-13.6258485419143	C6H16N4O9P2	395.032684656537	3.89401666666667	--	--	--	--	--	--	--	--	--	--	--	--	--
neg_5370	Glycolate	2247.04885788066	2323.58932944298	2557.20780590773	2649.81030618634	2607.46264746069	2561.53282640268	1524.86273999631	1625.04240535543	1528.763093622	-0.607368233966636	0.0072250960760367	1.08209864294722	down	0.133482105812942	0.123787960672209	0.865183889746431	unchanged	-0.740850339779579	2.40700871178646e-05	1.1595194780919	down	-39.1104062691861	C2H4O3	121.018326476598	3.88686666666667	--	--	--	--	--	--	--	--	--	--	--	--	--
neg_5379	Gibberellin A1	9.22801156218729	10.2004662820532	7.67322581137041	85.1842995786684	89.3643970196097	107.341755535477	3.22470329762627	0.956602504214837	4.61655235853122	-1.62315929717625	0.0122928674521028	1.02526012299035	down	3.37867916382774	0.00587938184680399	1.11592828841301	up	-5.00183846100399	0.0046873498405976	1.15051107250987	down	28.85121854833	C19H24O6	383.136734549059	3.90115	C00859	Diterpenoid biosynthesis(ko00904);;Biosynthesis of terpenoids and steroids(ko01062);;Biosynthesis of plant hormones(ko01070);;Metabolic pathways(ko01100);;Biosynthesis of secondary metabolites(ko01110);;Plant hormone signal transduction(ko04075)	LMPR0104170001	Prenol Lipids [PR]	Isoprenoids [PR01]	C20 isoprenoids (diterpenes) [PR0104]	--	--	--	--	--	--	--
neg_5382	Dihydrofolate	19.9243941419456	15.8666750741091	27.7347099465973	30.6345284864467	34.0831530683383	28.615050419176	24.4581538780631	13.8650807856627	10.9342944881468	-0.366997904053648	0.428271892054581	0.450456320262529	unchanged	0.555040960353302	0.0865720886225625	0.895151801279194	unchanged	-0.92203886440695	0.0552235260714276	0.997014700863914	unchanged	6.42443305831083	C19H21N7O6	442.150902014191	3.90115	C00415	One carbon pool by folate(ko00670);;Folate biosynthesis(ko00790);;Biosynthesis of phenylpropanoids(ko01061);;Metabolic pathways(ko01100);;Biosynthesis of cofactors(ko01240);;Antifolate resistance(ko01523)	--	--	--	--	HMDB0001056	4033-27-6	Organic compounds	Organic acids and derivatives	Carboxylic acids and derivatives	--	Microbe,Animals
neg_5390	1-Hydro-1,1a-dihydroxy-9-fluorenone	45.1164612600057	52.6683953690706	189.587667350215	23.4582134564444	23.6266338324927	28.7245710210128	16.1196397454717	15.0190848508278	19.1391892801412	-2.51492543461138	0.23427897920869	0.717214865053716	unchanged	-1.92247313036445	0.271829885390333	0.678576785889204	unchanged	-0.592452304246925	0.0194968697889132	1.04193079908599	down	20.1040183876764	C13H10O3	259.065500575751	3.90831666666667	--	--	--	--	--	--	--	--	--	--	--	--	--
neg_5395	Kaempferol-3-O-rutinoside	46338.7608748546	45329.2950076341	53680.2863201363	189946.675659608	164729.49451027	160734.028852079	22381.967005885	22135.7405957853	27126.6505039387	-1.02058961281471	0.00282280929513519	1.07980539643638	down	1.8262064691241	0.00318907806430368	1.1169098304583	up	-2.84679608193882	0.00300723503121141	1.15411756577757	down	0.430755998762244	C27H30O15	593.151449760825	3.90831666666667	--	--	--	--	--	--	HMDB0037574	17297-56-2	Organic compounds	Phenylpropanoids and polyketides	Flavonoids	--	Animals
neg_5400	2-(7'-Methylthio)heptylmalic acid	57.8880812266638	54.0116383745161	68.8153358274428	85.7854868884728	89.9934919206049	96.983865755799	7.65914636906747	12.9153095198853	3.12946636739156	-2.93051899778157	0.00124871702921873	1.09141174223226	down	0.593930432926528	0.00649121537653803	1.06395927217468	up	-3.52444943070809	5.02675563531167e-05	1.1571220318361	down	-0.22400393093179	C12H22O5S	277.111456071637	3.91545	--	--	--	--	--	--	--	--	--	--	--	--	--
neg_5402	5(S)-HPETE	49.9419440182476	46.1170451820495	44.659786221454	101.015594842879	91.9247476515291	91.6825946632693	83.0096780388726	82.7643302453019	84.5458687034404	0.830958021522074	0.000650091314046656	1.10882388826559	up	1.01623709707769	0.000829614313207176	1.11867097431805	up	-0.185279075555618	0.0609011886222714	1.02080280719778	unchanged	11.4994037343879	C20H32O4	335.226649517682	3.91545	C05356	--	LMFA03060108	Fatty Acyls [FA]	Eicosanoids [FA03]	Hydroxy/hydroperoxyeicosatetraenoic acids [FA0306]	HMDB0011135	74581-83-2	Organic compounds	Lipids and lipid-like molecules	Fatty Acyls	--	Animals
neg_5406	L-Gulono-1,4-lactone	243.784668159755	251.356626993326	255.526928329386	189.59178835868	205.049507859988	205.667507847039	202.278734852945	184.938248958794	200.956034771472	-0.351934808991376	0.00248416986442663	1.08271961015881	down	-0.322470587068734	0.0024450270904456	1.09627411905167	down	-0.0294642219226413	0.625553017973682	0.297458389425418	unchanged	-4.76151262897748	C6H10O6	401.091983393014	3.91545	C01040	Ascorbate and aldarate metabolism(ko00053);;Metabolic pathways(ko01100);;Biosynthesis of cofactors(ko01240)	--	--	--	--	HMDB0003466	1128-23-0	Organic compounds	Organoheterocyclic compounds	Lactones	--	Microbe,Animals,Plants
neg_5407	S-Glutathionyl-L-cysteine	1.60282690122348e-07	7.40480862782957	0.317536844011767	231.362476145145	206.240510148775	203.263050053973	14.4008265165186	10.8766515428099	4.34509669858475	1.93958601124389	0.130603305901571	0.769555102074915	unchanged	6.37483987687458	0.000936132733599849	1.12584533464578	up	-4.43525386563069	0.000762220490466075	1.15828806283999	down	-15.9871136884492	C13H22N4O8S2	471.079296635431	3.92261666666667	--	--	--	--	--	--	--	--	--	--	--	--	--
neg_5418	Pentalenolactone F	82.1343695582508	96.8936883360148	165.801631919262	47.9095103330122	60.5181336570699	50.7878881478379	311.286336321568	310.15271139697	306.458575496485	1.42808164300567	0.0168981060666061	1.07583521034215	up	-1.11490291206896	0.135627149225289	0.864502456878327	unchanged	2.54298455507463	3.62947525577623e-05	1.16271772537628	up	-33.5307560371572	C15H18O5	323.104301124639	3.92976666666667	--	--	--	--	--	--	--	--	--	--	--	--	--
neg_5437	Dihydrokalafungin	108.103420377168	115.350331073022	110.718641181413	176.803133640583	167.975375944386	167.309350204113	145.091407168266	137.213006714477	134.91732124662	0.32022176558925	0.00281071536873311	1.07440377922226	up	0.615798805818519	0.000194432199020159	1.12128144486309	up	-0.29557704022927	0.00188943077740238	1.12159274114522	down	-11.7635484688721	C16H14O6	301.068208212933	3.9369	--	--	--	--	--	--	--	--	--	--	--	--	--
neg_5438	Retinoate	7734.16843826906	7663.95548278769	7910.5084108789	60.0875481925678	70.6024060804264	73.4906520930728	32.3143525571582	19.7697525772191	32.8763857958137	-8.09985653683088	8.52715454276126e-05	1.11316085201536	down	-6.83487470289343	8.65728302052041e-05	1.13001639733219	down	-1.26498183393745	0.00256448254635445	1.11528450712623	down	-18.5888030657865	C20H28O2	335.172750912399	3.94406666666667	--	--	--	--	--	--	HMDB0244343	--	Organic compounds	Lipids and lipid-like molecules	Prenol lipids	--	Animals
neg_5439	Salbostatin	99.2655363949393	105.921414056901	100.809114619804	111.010806258766	104.835216338593	115.578015128079	33.0751172772646	36.9338579272515	34.0023000794547	-1.55677316944175	5.50096896475323e-05	1.11072450058672	down	0.115165142190423	0.0953381254375348	0.850437072755344	unchanged	-1.67193831163217	0.000515559896386647	1.15899830871989	down	15.6288053623251	C13H23NO8	356.116787070433	3.94406666666667	C17698	Acarbose and validamycin biosynthesis(ko00525);;Biosynthesis of secondary metabolites(ko01110)	--	--	--	--	--	--	--	--	--	--	--
neg_5442	Sucrose	68.4900124244329	75.825339193744	77.451157714003	78.8605654974311	92.8498273504064	83.1131670423254	83.0247095031127	87.103662079819	68.1143646423821	0.103390719060983	0.456288739690181	0.439402567744893	unchanged	0.200457159673386	0.10114082843721	0.838820288915133	unchanged	-0.0970664406124036	0.484111428484866	0.420719497418413	unchanged	0.326064076718444	C12H22O11	387.114525942507	3.9369	--	--	--	--	--	--	HMDB0246276	57-50-1	Organic compounds	Organic oxygen compounds	Organooxygen compounds	--	Animals
neg_5481	Isopimpinellin	30.9768936306348	39.4738009414258	28.1574094671064	57.9880757883544	45.5000320722742	46.4407783095541	43.48039209457	32.645059999749	41.68198214218	0.256652459804249	0.251285119069965	0.618193623078496	unchanged	0.604500244585943	0.0325827580562867	0.962142280502756	unchanged	-0.347847784781694	0.112292309778861	0.832044258932465	unchanged	-6.68817678449968	C13H10O5	281.020579073719	3.97265	C02162	Biosynthesis of various plant secondary metabolites(ko00999);;Biosynthesis of phenylpropanoids(ko01061);;Biosynthesis of secondary metabolites(ko01110)	--	--	--	--	HMDB0034312	482-27-9	Organic compounds	Phenylpropanoids and polyketides	Coumarins and derivatives	--	Animals,Plants
neg_5484	Syringin	149.340020260246	176.146418672114	102.989046731351	254.813889518083	191.891986305495	216.072190001072	64.8730951664561	51.2390123863814	59.7422129612568	-1.28483188533704	0.0544115934523543	0.989518002884958	unchanged	0.629313192474474	0.0514086374761873	0.916485595063072	unchanged	-1.91414507781151	0.00987648269725139	1.13352376281736	down	10.8577529595437	C17H24O9	371.138796539973	3.97265	--	--	--	--	--	--	--	--	--	--	--	--	--
neg_5488	Folate	875.830467104892	865.396213695053	868.394262085512	1910.21236168697	1921.03396895143	1851.88950721083	1290.89501638716	1255.63611676288	1127.64057151745	0.493578784124385	0.0186577227393971	1.07215080678913	up	1.12284693376946	0.000343483316869646	1.12920759004574	up	-0.629268149645077	0.00178652022228081	1.14818832510343	down	35.0775867753052	C19H19N7O6	486.153358345743	3.96551666666667	C00504	One carbon pool by folate(ko00670);;Folate biosynthesis(ko00790);;Biosynthesis of phenylpropanoids(ko01061);;Metabolic pathways(ko01100);;Biosynthesis of cofactors(ko01240);;Antifolate resistance(ko01523);;Bile secretion(ko04976);;Vitamin digestion and absorption(ko04977)	--	--	--	--	HMDB0000121	59-30-3	Organic compounds	Benzenoids	Phenols	--	Animals
neg_5489	Raloxifene	1313.77192435323	1419.91310417178	1251.93326532451	793.108634225051	808.340428368183	866.46511681083	846.008946892956	785.681872953259	818.82064240244	-0.701720653668217	0.00464800079346821	1.09123224710878	down	-0.691511322332613	0.00339394058788898	1.10547693548583	down	-0.0102093313356037	0.848426910568783	0.120114746416047	unchanged	1.82273619241539	C28H27NO4S	518.165144675868	3.96551666666667	C07228	--	--	--	--	--	HMDB0014624	84449-90-1	Organic compounds	Organic oxygen compounds	Organooxygen compounds	--	Animals
neg_5500	C20819	218.59431557789	226.931732884897	398.846419419399	150.605488793817	171.397297329363	181.989737488049	185.970001809715	167.738243229361	163.878634621241	-0.706078491233504	0.203495863179157	0.754714048149044	unchanged	-0.744477205590421	0.19061061164706	0.780232185963835	unchanged	0.0383987143569173	0.714406956666099	0.224740320472252	unchanged	35.9402730387663	C11H18N2O3S	303.141743322361	3.97981666666667	--	--	--	--	--	--	--	--	--	--	--	--	--
neg_5504	13-Deoxycarminomycin	497.883715308566	492.757281235173	485.984019058484	477.330074331838	460.126707954082	480.958515950579	564.138439897618	526.93909929371	522.118142787453	0.127617944588195	0.0673066771513146	0.953120538594275	unchanged	-0.0580235030917529	0.0745996017074362	0.903445789790402	unchanged	0.185641447679948	0.0235145410576035	1.05874606131372	up	26.6241407570131	C26H29NO9	520.172189682114	3.97981666666667	--	--	--	--	--	--	--	--	--	--	--	--	--
neg_5516	Arginyl-Tryptophan	930.905714176949	941.838121013198	805.137223338469	5.10383540560333	2.96094259295174	11.3188300069624	10.0385753958138	14.5652044946143	5.71740048083803	-6.46462215555256	0.0023915610298496	1.1078383284089	down	-7.11011093814491	0.00237438231046908	1.12470528553375	down	0.645488782592355	0.365930884505683	0.526782336530205	unchanged	37.2419638880377	C17H24N6O3	381.179070696952	3.99411666666667	--	--	--	--	--	--	--	--	--	--	--	--	--
neg_5535	Magnesium protoporphyrin	1134.85024829129	1203.53224664696	1149.4718037391	1347.54679929614	1357.92963887094	1398.42253231647	797.487033785679	765.20849627034	754.021150829713	-0.590258151419522	0.000286320911995101	1.10480395823794	down	0.234655440853748	0.00193121896438916	1.09545625427339	up	-0.82491359227327	1.04317204905757e-05	1.16067603092516	down	-28.946271540747	C34H32MgN4O4	605.185153838798	4.00125	--	--	--	--	--	--	--	--	--	--	--	--	--
neg_5540	5-Hydroxyindoleacetate	836.522191400214	811.648938581107	523.343746548232	652.592109523381	1448.58465971341	1447.29073601721	699.480043139195	729.446668765276	300.193481665022	-0.328663680163416	0.441461248512729	0.440055095546479	unchanged	0.708494258676957	0.219051917656503	0.711632367639444	unchanged	-1.03715793884037	0.13518304367075	0.828342965591977	unchanged	9.06472478440528	C10H9NO3	226.029376342502	4.0084	C05635	Tryptophan metabolism(ko00380);;Metabolic pathways(ko01100);;Serotonergic synapse(ko04726)	--	--	--	--	HMDB0000763	54-16-0	Organic compounds	Organoheterocyclic compounds	Indoles and derivatives	--	Animals,Plants
neg_5541	2-Formaminobenzoylacetate	296.826032329552	278.723469495596	207.455771272353	256.42899834213	462.788314728951	459.272625016544	265.630999629869	264.733169870477	146.474424241677	-0.210210189145204	0.507194344121255	0.383903655222601	unchanged	0.589845512556392	0.183624377745598	0.755376228962071	unchanged	-0.800055701701596	0.118200555378786	0.84632755597587	unchanged	-2.18698740308573	C10H9NO4	228.027372769022	4.0084	--	--	--	--	--	--	--	--	--	--	--	--	--
neg_5548	Elloramycin A	250.629569706988	289.157669733811	266.110039887181	677.15733561085	706.113583969475	649.193501774942	1728.65841102773	1619.76352620983	1639.95376864226	2.62990225980158	0.000172645263864274	1.1118376792835	up	1.33456223001715	8.44242142049458e-05	1.12485384943065	up	1.29534002978443	0.000146170661250208	1.16002575466261	up	36.1069475362149	C32H36O15	705.227461320399	4.0084	--	--	--	--	--	--	--	--	--	--	--	--	--
neg_5556	Azelaic acid	28432.5007628595	27580.1137821235	22686.3187955477	2643.42100675891	2572.32748298883	2544.74558062222	2052.123249898	2039.24968103908	2126.60291764663	-3.66182716386121	0.00543763117126863	1.10123251574181	down	-3.34212367269835	0.00567328852685386	1.11744257121792	down	-0.319703491162859	0.000220037077199216	1.1493144806105	down	6.07643996705439	C9H16O4	187.098725567243	4.01556666666667	C08261	--	LMFA01170054	Fatty Acyls [FA]	Fatty Acids and Conjugates [FA01]	Dicarboxylic acids [FA0117]	HMDB0000784	123-99-9	Organic compounds	Lipids and lipid-like molecules	Fatty Acyls	--	Animals,Plants
neg_5557	L-Methionine	70.7459243580729	72.5372615867881	71.5534568115094	48.8412661315576	44.6086421613519	47.6076424248697	25.0303742017269	29.3800830040829	28.6239830656985	-1.37145832818597	0.000223882769959632	1.11091707363865	down	-0.60695618733872	0.00073404729219388	1.12347486184804	down	-0.764502140847249	0.000471973969357961	1.14296559341002	down	0.61720100126861	C5H11NO2S	194.049344461147	4.01556666666667	C01733	--	--	--	--	--	HMDB0033951	59-51-8	Organic compounds	Organic acids and derivatives	Carboxylic acids and derivatives	--	Animals
neg_5560	S-(4-Methylthiobutylthiohydroximoyl)-L-cysteine	161.870362458019	110.771898343663	169.387909672525	53.2461000268985	50.0333075911767	44.4567676107457	49.5035964178133	54.1481613852181	42.4430393406768	-1.59724004263157	0.0296548569833833	1.04047968148978	down	-1.58112171013538	0.0314110207180608	1.05658920753112	down	-0.0161183324961912	0.904511807627378	0.0730406761729823	unchanged	-18.174685577651	C8H16N2O3S2	287.025054565894	4.01556666666667	--	--	--	--	--	--	--	--	--	--	--	--	--
neg_5579	Asp-Ser-OH	126.008857206827	130.69827839213	137.750030602636	422.292654725471	375.894867822563	366.616708250021	85.0037063982175	83.4141708357723	91.998081679951	-0.59905078458436	0.00066917443118861	1.09342280344138	down	1.56214694809227	0.00338591734235552	1.11969997763947	up	-2.16119773267663	0.00270730660827158	1.15548586213734	down	13.6914761145417	C12H12N2O9	327.051495085819	4.02986666666667	--	--	--	--	--	--	--	--	--	--	--	--	--
neg_558	maltotetraose	1068.29901330903	1046.53738928339	1007.84062014336	328.095636170304	344.658328946795	294.991068642424	523.261707096787	655.971691950172	577.755891895754	-0.829677961713998	0.00230694439042244	1.09415973547662	down	-1.69008445561365	8.58796284438094e-06	1.12791206568327	down	0.860406493899651	0.0122822678065507	1.11042345103803	up	5.01250571679837	C24H42O21	665.217921366571	0.590833333333333	--	--	--	--	--	--	--	--	--	--	--	--	--
neg_5581	5-Amino-6-(5'-phosphoribosylamino)uracil	61.1725287730789	53.7922039023248	55.7252881749632	117.934019713085	115.795111870789	107.032693839876	78.4477655426737	81.2881305840747	75.2381491686335	0.461122693026289	0.00196832103318565	1.07726886231128	up	0.997385007887143	0.000339523881883449	1.11916396471344	up	-0.536262314860854	0.00250463957475808	1.13718230919582	down	29.6239572746561	C9H15N4O9P	353.060876863422	4.02986666666667	C01268	Riboflavin metabolism(ko00740);;Metabolic pathways(ko01100);;Biosynthesis of secondary metabolites(ko01110);;Biosynthesis of cofactors(ko01240)	--	--	--	--	--	--	--	--	--	--	--
neg_5582	Prunitrin	98.5229357538989	85.0176292509719	101.38961697606	150.885134228145	158.550060597607	158.868581350811	10.8940992903423	11.1343494419596	20.0774554240673	-2.75851400146755	0.000524844389823118	1.10170799269151	down	0.716836220250118	0.00172386168531862	1.11136581244763	up	-3.47535022171767	4.58220415245504e-06	1.16146274467431	down	28.3438031544963	C22H22O10	445.126665243362	4.02986666666667	--	--	--	--	--	--	HMDB0034149	154-36-9	Organic compounds	Phenylpropanoids and polyketides	Isoflavonoids	--	Animals
neg_5592	Agroclavine	180.068454755978	173.879089185046	132.797479985402	65.2854924123636	66.6841514166837	56.6400706510534	39.161712447815	52.0239284880222	42.7524525171247	-1.86159989290504	0.0114917360035115	1.07711473903338	down	-1.36776224513399	0.0180268506113889	1.08096147444591	down	-0.493837647771049	0.022687348013043	1.02114114494577	down	-0.00649341226647695	C16H18N2	259.121664860473	4.037	--	--	--	--	--	--	--	--	--	--	--	--	--
neg_5593	S-(Hercyn-2-yl)-L-cysteine S-oxide	3.55887918505193	1.15733953897952	1.60282690122348e-07	31.6839299703297	56.8362462981386	52.0635766494599	23.3209824330307	28.7505488340294	2.78128072898271	3.5398629995412	0.166838877050197	0.805992670667814	unchanged	4.8976553866691	0.0260003951328654	1.06909459035784	up	-1.3577923871279	0.0609179327897351	0.920089302077249	unchanged	-26.9632133283902	C12H21N4O5S+	354.08895153679	4.037	--	--	--	--	--	--	--	--	--	--	--	--	--
neg_5605	UDP-3-O-(3-hydroxytetradecanoyl)-D-glucosamine	1612.11842181845	1695.20660416598	1656.43599794246	4120.36656503676	3974.0074593151	3867.2152184355	2374.10029814854	2357.48292269973	2352.51564355415	0.513150686412797	0.000567001816414529	1.11049187125048	up	1.26890351695333	0.00034978943030794	1.12769478526397	up	-0.755752830540529	0.00189460460688731	1.15838783968004	down	-4.59871005316499	C29H51N3O18P2	826.230047567028	4.037	--	--	--	--	--	--	--	--	--	--	--	--	--
neg_5608	Yersiniabactin	190.539882866983	234.268882119436	349.733026982775	273.543342953993	258.556636210258	276.433307942033	212.003649420554	204.857481732011	230.991694219763	-0.257676975579613	0.468623878176765	0.448246435979829	unchanged	0.0619640856589052	0.834197672655163	0.132563615276564	unchanged	-0.319641061238518	0.00674528302236627	1.09599830636242	down	-17.4859415015984	C21H27N3O4S3	526.10615945584	4.05058333333333	--	--	--	--	--	--	--	--	--	--	--	--	--
neg_5618	2,3,4'-TRIHYDROXY-4-METHOXYBENZOPHENONE	1414.71423302319	1446.51583013828	1535.27619415183	60.8003698899078	58.3471500948051	60.28386307756	66.4602448275425	54.647992429398	52.652785129106	-4.66118112004866	0.000560996112087686	1.11192687645682	down	-4.6148533731316	0.000654851222757093	1.12876125926789	down	-0.0463277469170535	0.705586780547039	0.245847116296354	unchanged	6.83557226327314	C14H12O5	259.062974767484	4.06488333333333	--	--	--	--	--	--	--	--	--	--	--	--	--
neg_5621	Zidovudine	9.61067655219876	6.83866239463377	5.20106169512883	42.9892588884536	43.3703339214891	45.1634863979177	14.150702855129	14.4183606654042	16.2473678197434	1.04963405159902	0.0130420557736091	1.04301054808583	up	2.60285035331923	0.000132988404637031	1.12676808847155	up	-1.55321630172021	6.68162475007598e-06	1.16092330739906	down	9.37224721783394	C10H13N5O4	302.068658515959	4.06488333333333	C07210	Bile secretion(ko04976)	--	--	--	--	HMDB0014638	30516-87-1	Organic compounds	Nucleosides, nucleotides, and analogues	Pyrimidine nucleosides	--	Animals
neg_5623	N-((R)-Pantothenoyl)-L-cysteine	126.063182886016	106.421713453239	120.452385616039	222.999702158377	188.234975628477	180.414884792431	101.721922175993	118.583629022549	123.872592441569	-0.0362563501497362	0.758893707827903	0.179143344803979	unchanged	0.745331077385919	0.0142374424226271	1.06327181876287	up	-0.781587427535655	0.011419120126562	1.09558565752432	down	7.04378999881402	C12H22N2O6S	357.09152767713	4.05773333333333	C04079	Pantothenate and CoA biosynthesis(ko00770)	--	--	--	--	HMDB0006834	--	Organic compounds	Organic acids and derivatives	Peptidomimetics	--	Animals
neg_5624	Brevianamide F	249.224854723034	269.936718675458	296.902598579506	27.2941699257276	36.9476877610042	44.8453477888308	19.1889277016017	24.8774149172782	19.5797792758902	-3.68053808917071	0.00262063371778526	1.10664460405801	down	-2.90320070231285	0.00130368935078759	1.12156774250837	down	-0.777337386857861	0.0826419233795013	0.948085745662753	unchanged	-22.6779659720058	C16H17N3O2	328.123858809107	4.05773333333333	C20563	Staurosporine biosynthesis(ko00404);;Metabolic pathways(ko01100);;Biosynthesis of secondary metabolites(ko01110)	--	--	--	--	--	--	--	--	--	--	--
neg_5625	5-Hydroxy-3',4',7-trimethoxyflavone	79.4947369488694	89.9836366055085	81.0160703776137	403.483632720001	406.439489626694	409.246073258297	100.973878610406	93.4975124951817	89.2806717468619	0.179852276491014	0.0792920124996745	0.845815239191924	unchanged	2.28304784691767	3.61670170656995e-06	1.12992053466688	up	-2.10319557042666	5.74027604329335e-06	1.16292503932174	down	10.2086356340891	C18H16O6	349.072705449606	4.05773333333333	--	--	--	--	--	--	--	--	--	--	--	--	--
neg_5627	Irbesartan	1633.18185954294	1713.00216091101	1617.96807058721	950.508739917204	952.087052850382	946.110767533128	2086.86652949919	2032.85687229366	2121.94118516989	0.330383514901671	0.000446061173368285	1.09462152233914	up	-0.801240297130365	0.00168493280201632	1.1263510374548	down	1.13162381203204	0.000496500453781337	1.16202257846034	up	-6.13903309593445	C25H28N6O	449.204498433078	4.05773333333333	C07469	--	--	--	--	--	HMDB0015163	138402-11-6	Organic compounds	Benzenoids	Benzene and substituted derivatives	--	Animals
neg_5628	Steganacin	1814.31955497933	1818.02168478001	1874.68189884776	9622.62717103612	9394.10506579917	9297.96603258752	2821.52830874708	2865.71607803827	2776.15289304589	0.619964219489491	1.34081930579394e-05	1.11100794643602	up	2.36220658076282	9.13389139737011e-05	1.12983095521988	up	-1.74224236127333	8.31579386539627e-05	1.16269712241665	down	2.72147498988467	C24H24O9	501.141476594853	4.06488333333333	--	--	--	--	--	--	--	--	--	--	--	--	--
neg_5630	34a-Deoxy-rifamycin W	372.297734942774	359.875378469237	445.244457201347	77.0187878957883	107.05781277813	112.752242155925	77.1868009005244	86.9278827728825	69.7941762239088	-2.33160764866684	0.00572396706025072	1.09719786619043	down	-1.98792287185563	0.00326911495101551	1.10895806444608	down	-0.343684776811208	0.190147005529236	0.760647997538921	unchanged	32.0399297860749	C35H45NO10	674.294231209928	4.06488333333333	--	--	--	--	--	--	--	--	--	--	--	--	--
neg_5638	Palmitoyl-CoA	2826.82710452748	2943.57808615046	2923.93818451484	2708.83366519744	2566.85116436307	2723.3540576369	2801.80522467005	2767.35814953663	2814.96968692516	-0.0524154611936943	0.0882728553131646	0.891846115595033	unchanged	-0.120250409167711	0.0233580426879585	0.998365140634042	unchanged	0.0678349479740169	0.114561755129179	0.903241586234112	unchanged	-0.176066286842016	C37H66N7O17P3S	1026.3193653854	4.07203333333333	--	--	--	--	--	--	--	--	--	--	--	--	--
neg_5641	Azacitidine	118.61811647325	97.444440122408	237.622058626378	0.0132675613149242	1.60282690122348e-07	0.0843357334861848	0.0342271347706754	1.60282690122348e-07	0.507868674677894	-9.708925741236	0.0742493518265542	0.96419087860556	unchanged	-12.1824698982848	0.0741216611394936	0.978898950331845	unchanged	2.47354415704884	0.462227170088316	0.473424151107794	unchanged	-14.9887330804365	C8H12N4O5	243.069834608336	4.07203333333333	--	--	--	--	--	--	HMDB0248552	--	Organic compounds	Organic oxygen compounds	Organooxygen compounds	--	Animals
neg_5654	7'-O-Dmethylcephaeline	174.293313510934	167.048268620401	184.122936114772	147.370487483551	137.156294001683	167.980468312459	268.572157163944	249.554852980047	275.026568622789	0.594006892671621	0.00126707372246103	1.09060454404044	up	-0.215652443777238	0.0972158679153721	0.861223036844948	unchanged	0.809659336448859	0.000760971036807383	1.13825258705186	up	-11.6637739578807	C27H36N2O4	473.236900316382	4.07918333333333	--	--	--	--	--	--	--	--	--	--	--	--	--
neg_5657	3-Methyl-1-hydroxybutyl-ThPP	162.200288005752	141.065390167024	266.913256956616	282.469831427298	264.800418402237	269.025218196605	211.70990425619	214.900480994486	238.419650377619	0.222004759544224	0.504098432795488	0.410650426767612	unchanged	0.517676706783051	0.167285448456164	0.816369570652806	unchanged	-0.295671947238827	0.0111053068880559	1.0819681173751	down	2.83901618791133	C17H29N4O8P2S+	556.117787108364	4.07918333333333	C15974	Valine, leucine and isoleucine degradation(ko00280)	--	--	--	--	HMDB0006865	--	Organic compounds	Organoheterocyclic compounds	Diazines	--	Animals
neg_5669	Phorbol	390.214601668672	421.342306930838	395.468053665641	856.773147868868	778.697671142661	844.616412832964	396.492520142187	421.841716552035	392.779725071003	0.00487911167137837	0.923114394794381	0.0574940550575998	unchanged	1.03893535274692	0.00106525305613286	1.12168871327739	up	-1.03405624107554	0.00118490457530995	1.15479123607846	down	14.2095434800179	C20H28O6	409.191966438905	4.08633333333333	--	--	--	--	--	--	--	--	--	--	--	--	--
neg_5670	Secologanin	110.14964533974	89.2841830866621	123.269314603777	26.2964170057338	32.9728741187005	34.3014091177396	13.4193447597419	13.4769704271816	9.04386549191132	-3.16653806259329	0.00935379865970076	1.0896232098097	down	-1.7860788742183	0.0123979941554901	1.09175711907435	down	-1.38045918837499	0.00531194920883789	1.11440172503493	down	-42.9454514317152	C17H24O10	433.118481118875	4.08633333333333	--	--	--	--	--	--	--	--	--	--	--	--	--
neg_5690	Asp-Leu-OH	31.989015213957	28.3002020545008	27.1690878308914	62.85858475462	64.6812403599639	55.614775047963	151.846860375098	139.340754337576	144.655422296556	2.31714136632449	0.000213333714584898	1.11077011627929	up	1.06639464158261	0.00193433756335012	1.1091316062831	up	1.25074672474188	8.18194646997364e-05	1.1566452762735	up	11.7717434887549	C15H18N2O8	353.103207560054	4.10063333333333	--	--	--	--	--	--	--	--	--	--	--	--	--
neg_5693	2'-O-Methyluridine	1002.8708513441	1040.99947407105	1035.12602233277	7540.15583454263	7348.01410027095	7316.94733827547	2969.16883654255	2924.89963559095	2945.75514707069	1.52155742775927	4.42570526345591e-08	1.11313162521672	up	2.8503601295121	7.93223065303896e-05	1.12992850931684	up	-1.32880270175283	0.000159378723019731	1.16264841766662	down	-8.87179149503033	C10H14N2O6	561.163995865961	4.10063333333333	--	--	--	--	--	--	HMDB0240328	2140-76-3	Organic compounds	Nucleosides, nucleotides, and analogues	Pyrimidine nucleosides	--	Animals
[truncated: 2,668 more rows]
