# Supplementary material for: Metabolomics reveals the response of hydroprimed maize to mitigate the impact of soil salinization
Source: Front Plant Sci. 2023 Jun 7;14:1109460. doi: 10.3389/fpls.2023.1109460 (PMC10282767; doi:10.3389/fpls.2023.1109460)
Supplement: Supplementary file 4 [file Table_3.xls]

#ID	name	ctrwat-1	ctrwat-3	ctrwat-2	ctrsal-2	ctrsal-1	ctrsal-3	A_Mean	B_Mean	Fold_change	log2FC	Pvalue	VIP	regulated	KEGG_annotation	KEGG_pathway_annotation	LM_ID(lipidmaps)	CATEGORY(lipidmaps)	MAIN_CLASS(lipidmaps)	SUB_CLASS	HMDB_ID	CAS	kingdom(HMDB)	super_class(HMDB)	HMDB_taxonomy	sub_class(HMDB)	species
neg_10006	UDP-3-ketoglucose	493.781905679788	535.731539432566	455.84982821056	671.989692905604	611.59588407823	622.247892163827	495.121091107638	635.27782304922	1.28307566463799	0.359606250536134	0.0101382758649935	1.04115966292695	up	--	--	--	--	--	--	--	--	--	--	--	--	--
neg_10010	(S)-Dihydroorotate	373.338185450351	388.55754987621	364.563973301293	464.188777061133	449.021809331926	447.972658143454	375.486569542618	453.727748178838	1.20837277544048	0.273065585719819	0.00122518697248136	1.10304971560566	up	C00337	Pyrimidine metabolism(ko00240);;Metabolic pathways(ko01100);;Biosynthesis of cofactors(ko01240)	--	--	--	--	HMDB0003349	5988-19-2	Organic compounds	Organic acids and derivatives	Carboxylic acids and derivatives	--	Microbe,Animals
neg_10011	Phthalate 3,4-cis-dihydrodiol	2052.61769499429	2109.36205174655	1975.09937863529	2443.69279593564	2416.59541757258	2409.34688976738	2045.69304179204	2423.21170109187	1.18454316047784	0.244330766136544	0.00715707776238513	1.10544160077065	up	--	--	--	--	--	--	--	--	--	--	--	--	--
neg_1004	1-Aminocyclohexanecarboxylic acid	353.217524671404	405.64307396228	343.21413434259	1278.65933726522	861.989897556627	1370.09839927032	367.358244325425	1170.24921136406	3.18558036859352	1.67155623546913	0.0342037220873042	1.05233536201495	up	--	--	--	--	--	--	HMDB0243822	2756-85-6	Organic compounds	Organic acids and derivatives	Carboxylic acids and derivatives	--	Animals
neg_10054	Oxyphencyclimine	3359.46601905533	3623.46527779334	3222.4823770914	985.482019596466	916.402891212266	1140.16435685025	3401.80455798002	1014.01642255299	0.298081916603437	-1.74621923924254	0.00029412525188032	1.12301530998199	down	C07851	--	--	--	--	--	HMDB0014527	125-53-1	Organic compounds	Organoheterocyclic compounds	Diazines	--	Animals
neg_10058	Lys-Lys-OH	92430.1596744429	96162.5365090087	87175.2559546279	30659.0470279461	28648.5336391657	34195.3347015858	91922.6507126932	31167.6384562325	0.339063747776898	-1.56037155322045	0.000138767001523786	1.12442226821426	down	--	--	--	--	--	--	--	--	--	--	--	--	--
neg_1006	C20818	290.243262152793	304.28192123373	296.638552709438	665.231791103695	649.736889871843	687.356127777984	297.054578698654	667.441602917841	2.24686522537976	1.16791358935641	0.00022472992138861	1.12801892986387	up	--	--	--	--	--	--	--	--	--	--	--	--	--
neg_10073	4'-Apo-beta,psi-caroten-4'-al	181927.786808484	190947.38461673	176454.367239259	4275.42507181927	4847.95753429646	5142.80676380368	183109.846221491	4755.3964566398	0.0259701843170555	-5.26699993654553	0.000538131618584033	1.12894117783917	down	C19892	Carotenoid biosynthesis(ko00906);;Metabolic pathways(ko01100);;Biosynthesis of secondary metabolites(ko01110)	LMPR01070596	Prenol Lipids [PR]	Isoprenoids [PR01]	C40 isoprenoids (tetraterpenes) [PR0107]	--	--	--	--	--	--	--
neg_10079	3-Hydroxyechinenone	5282.91281606049	5511.40438379583	4674.58349311222	167.737863441565	891.700670770934	2273.44442305778	5156.30023098951	1110.96098575676	0.215457001335929	-2.21452811489574	0.0128726716879939	1.07335575190561	down	--	--	--	--	--	--	--	--	--	--	--	--	--
neg_10089	Glycocholate	1013.31699392509	1339.36363803646	1052.65466929965	1.72239089628244	16.6008754197478	20.3684645388954	1135.11176708707	12.8972436183085	0.0113620913748481	-6.45962777936686	0.00812898047174692	1.11173013300084	down	--	--	--	--	--	--	--	--	--	--	--	--	--
neg_10108	Phoenicoxanthin	638.449687416777	717.049395753635	615.358736717377	89.8055328024469	88.4277804511551	126.749900147723	656.952606629263	101.661071133775	0.154746430880889	-2.6920219598247	0.000930117797009167	1.12218165423695	down	--	--	--	--	--	--	HMDB0248021	--	Organic compounds	Lipids and lipid-like molecules	Prenol lipids	--	Animals
neg_1015	Pelargonidin 3-O-(6-caffeoyl-beta-D-glucoside)	323.912750558455	344.290221913752	357.036702012377	546.171032991543	522.113133663969	530.567462864974	341.746558161528	532.950543173495	1.55949059455222	0.641074851696489	0.00015997592909946	1.12142715094416	up	--	--	--	--	--	--	--	--	--	--	--	--	--
neg_1022	Lauroyl-CoA	152.541752135584	151.276259075231	146.719230180391	72.6504096769869	79.0024801064265	94.2990477167019	150.179080463735	81.9839791667051	0.545908117918609	-0.873269944068209	0.00573906503919134	1.10914984375823	down	--	--	--	--	--	--	HMDB0253993	--	Organic compounds	Organoheterocyclic compounds	Lactams	--	Animals
neg_103	(R)-2-Methylmalate	109.279353655346	157.811939676082	118.603022873027	27.3296020265598	18.4737319364891	29.8001302427954	128.564772068152	25.2011547352814	0.196019129734251	-2.35093363939374	0.0161272146595089	1.08400108507762	down	--	--	--	--	--	--	--	--	--	--	--	--	--
neg_1039	2-Hydroxyparaconate	253.319007253863	196.131904418705	274.4888310677	503.638972697801	512.783414049683	484.641391668775	241.313247580089	500.35459280542	2.0734650825142	1.05204375223169	0.00404007207587154	1.10995372964006	up	--	--	--	--	--	--	--	--	--	--	--	--	--
neg_1041	Carnosine	208.852728766114	259.707064206055	227.698190363283	672.374840446365	623.224405246263	622.505488145179	232.085994445151	639.368244612602	2.75487646784177	1.46198762796965	5.63041472353305e-05	1.12355453416172	up	C00386	Histidine metabolism(ko00340);;beta-Alanine metabolism(ko00410);;Metabolic pathways(ko01100)	--	--	--	--	HMDB0000033	305-84-0	Organic compounds	Organic acids and derivatives	Peptidomimetics	--	Microbe,Animals
neg_1042	Deacetoxycephalosporin C	318.476811154648	359.589374051922	317.344136957908	940.131588285621	736.411880227072	820.314187665848	331.803440721493	832.285885392847	2.50837026759902	1.32675032413709	0.0104718474097381	1.09846236879511	up	--	--	--	--	--	--	--	--	--	--	--	--	--
neg_1061	3-Dehydroshikimic acid	29.7978849180029	26.582713456921	27.8889526788582	45.8234465457607	48.4495782694764	46.8730054382976	28.0898503512607	47.0486767511782	1.67493511581014	0.744105209055762	0.000123744309657809	1.12121911330507	up	--	--	--	--	--	--	--	--	--	--	--	--	--
neg_1066	Pregabalin	21.4518700632029	22.0726530764447	23.2562942360969	33.459575019635	37.5610539826341	31.4075351862951	22.2602724585815	34.1427213961881	1.53379620396451	0.617106804182528	0.0162381479678438	1.07703312476906	up	--	--	--	--	--	--	HMDB0014375	148553-50-8	Organic compounds	Organic acids and derivatives	Carboxylic acids and derivatives	--	Animals
neg_1067	2-Hydroxymuconate	189.699860779746	181.160646417923	202.943951419585	149.342064937458	168.5855589408	145.734353294513	191.268152872418	154.553992390924	0.808048752862773	-0.307485755633688	0.0185760280065432	1.00393356035373	down	--	--	--	--	--	--	--	--	--	--	--	--	--
neg_1073	Albuterol	45.1252606392288	59.127402908243	56.3043615328763	251.009929626483	278.404258009873	264.486901120331	53.519008360116	264.633696252229	4.94466740623397	2.30587348407559	0.000142340679608361	1.12606997721689	up	C11770	--	--	--	--	--	HMDB0001937	18559-94-9	Organic compounds	Benzenoids	Benzene and substituted derivatives	--	Animals
neg_1077	Racanisodamine	1.60282690122348e-07	0.142256989930739	3.59504256282808	37.4406478140183	40.1172599788087	22.8763380053293	1.24576657101384	33.4780819327188	26.8734791185426	4.74811120381369	0.0223126732872417	1.06975773398677	up	--	--	--	--	--	--	HMDB0244793	1000301-24-1	Organic compounds	Alkaloids and derivatives	Tropane alkaloids	--	Animals
neg_1096	C20916	245.831916679488	223.887521181828	232.770409609597	500.82113914284	512.090992051272	451.269578558003	234.163282490304	488.060569917372	2.08427454862647	1.05954532745016	0.00256827721160446	1.11677528699397	up	--	--	--	--	--	--	--	--	--	--	--	--	--
neg_1111	3-Dimethylallyl-4-hydroxybenzoate	624.950932495566	626.827537249804	654.40075202103	1074.40444170671	1026.67524324033	987.752929028489	635.393073922133	1029.61087132518	1.6204313732437	0.69637792249007	0.00151489069100306	1.11987038535926	up	--	--	--	--	--	--	--	--	--	--	--	--	--
neg_1119	2'-Deoxycytidine diphosphate (dCDP)	278.369730410167	203.487860803097	310.474944674494	108.861799408796	118.645323251862	76.4556691987843	264.110845295919	101.320930619814	0.383630329554587	-1.38221131152747	0.0234981800827368	1.04229049452772	down	--	--	--	--	--	--	--	--	--	--	--	--	--
neg_1139	2-Amino-5-oxohexanoate	1241.52403926389	1213.36481726674	1338.26642806206	1823.34110823005	1817.61481581544	1662.44582525631	1264.38509486423	1767.8005831006	1.39815044505126	0.483519607245216	0.00219391192185997	1.09427822336973	up	--	--	--	--	--	--	--	--	--	--	--	--	--
neg_1141	Aconitic acid	5169.85015732451	5037.24446130049	5381.27888937282	6555.81767763974	6737.68368695333	6046.24867999114	5196.12450266594	6446.58334819474	1.24065221010144	0.311098743926465	0.0134534142214386	1.06053091278335	up	--	--	--	--	--	--	HMDB0247961	--	Organic compounds	Organic acids and derivatives	Carboxylic acids and derivatives	--	Animals
neg_1145	Uridine	1285.76918459854	1231.81786570899	1281.76841550804	629.914144205164	651.596471387702	562.30794442967	1266.45182193852	614.606186674179	0.485297723946117	-1.04305800103159	0.000108421491880369	1.1248479297451	down	--	--	--	--	--	--	--	--	--	--	--	--	--
neg_1176	Maltoheptaose	53.0218880190791	54.2042509824881	64.1860376702762	72.9752019257738	76.6960570910689	82.0072481187292	57.1373922239478	77.2261690451906	1.35158721879545	0.434654612918585	0.0124959080704916	1.03477709523337	up	--	--	--	--	--	--	HMDB0013000	137767-17-0	Organic compounds	Organic oxygen compounds	Organooxygen compounds	--	Animals
neg_1184	Thioctic acid	168.646092327865	156.179384353032	172.788344902054	242.333919882379	269.261803418745	229.405460248835	165.871273860984	247.000394516653	1.48910892626088	0.574449288929207	0.010713835768561	1.07796920054448	up	C00725	--	--	--	--	--	HMDB0251530	--	Organic compounds	Organoheterocyclic compounds	Dithiolanes	--	Animals
neg_1187	Cys-Gly	41.9912134657246	37.5093921177975	46.1387835301431	79.5496621065658	90.4360663720655	72.1842299341188	41.8797963712217	80.7233194709167	1.92750028570786	0.946731073986886	0.00824737516090868	1.08185875365186	up	C01419	Glutathione metabolism(ko00480);;Metabolic pathways(ko01100)	--	--	--	--	HMDB0000078	19246-18-5	Organic compounds	Organic acids and derivatives	Carboxylic acids and derivatives	--	Microbe,Animals
neg_1195	1-NM-PP1	144.952088384463	117.573751268679	150.439216395385	471.389017127788	401.137414995825	416.90434161284	137.655018682842	429.810257912151	3.12237259509176	1.64264270548279	0.00140846044609242	1.11583301454947	up	--	--	--	--	--	--	--	--	--	--	--	--	--
neg_1215	8-Demethyl-8-alpha-L-rhamnosyltetracenomycin C	629.587203230107	589.709706738474	662.162249175828	524.193008375255	542.133994996431	535.787547322944	627.153053048136	534.038183564877	0.851527678880465	-0.231874669464367	0.040205219471417	1.02547400003793	down	--	--	--	--	--	--	--	--	--	--	--	--	--
neg_1220	Premithramycin A2'	752.987273761956	741.028080181175	813.171720798998	916.227112154678	892.610177237026	903.408687856783	769.062358247376	904.081992416162	1.17556396138862	0.233353036879306	0.0190513765099686	1.06797617541862	up	--	--	--	--	--	--	--	--	--	--	--	--	--
neg_1233	Methylmalonate	75.1686685306974	78.7968706442411	75.5019193457424	27.2271519013366	31.0939713261832	24.6703356396896	76.489152840227	27.6638196224031	0.361669839384785	-1.4672548020755	9.55655590050868e-05	1.12573680480714	down	--	--	--	--	--	--	--	--	--	--	--	--	--
neg_1236	Scopolamine	59.0347347807532	40.3254385189003	44.1822967567617	174.394564162137	162.910427402234	156.003361322826	47.8474900188051	164.436117629066	3.43667175779626	1.78101206410074	0.000121365753836046	1.12026165211633	up	C01851	--	--	--	--	--	HMDB0003573	51-34-3	Organic compounds	Organic acids and derivatives	Hydroxy acids and derivatives	--	Animals
neg_1239	6-O-Methyl-N-deacetylisoipecoside aglycon	154.5072853019	134.834273970364	166.091835678733	220.77722676857	235.406121444743	194.272096249211	151.811131650332	216.818481487508	1.4282120100844	0.514210155273324	0.0146796863276409	1.02469601090775	up	--	--	--	--	--	--	--	--	--	--	--	--	--
neg_1262	2,3-Dinor-11b-PGF2a	234.665524899275	156.73387566103	259.800348207241	611.887466098519	440.922698829312	625.309226037679	217.066582922515	559.373130321837	2.57696566090743	1.36567331284028	0.0142900066101691	1.05271367215025	up	--	--	--	--	--	--	HMDB0002277	--	Organic compounds	Lipids and lipid-like molecules	Fatty Acyls	--	Animals
neg_1266	Bruceine D	1001.4496379906	865.23922760059	1119.06493936979	549.955254562346	597.476158990916	562.519833977963	995.251268320327	569.983749177075	0.57270336378373	-0.804140017703639	0.0249630618840998	1.06650243359326	down	--	--	--	--	--	--	--	--	--	--	--	--	--
neg_1269	Urdamycinone F	1674.5132641545	1530.10664762632	1836.90824072553	665.443847227741	711.143584608146	756.736335710386	1680.50938416878	711.107922515424	0.423150224101339	-1.24075816418788	0.00501169579996663	1.11029345685473	down	--	--	--	--	--	--	--	--	--	--	--	--	--
neg_1274	D-Glucose	14.0601999708701	13.2358331199867	13.6955721721915	87.7997311544516	97.3591567884654	86.3236439232467	13.6638684210161	90.4941772887212	6.62288120028543	2.72745897973251	0.00193791777930653	1.12559371514213	up	--	--	--	--	--	--	HMDB0242534	50-99-7	Organic compounds	Organic oxygen compounds	Organooxygen compounds	--	Animals
neg_1287	Bursehernin	133.286188267864	117.022911549368	136.943405933359	548.066335799227	582.200380158864	565.520998113656	129.08416858353	565.262571357249	4.37902321841635	2.13060909925513	1.64422268637967e-05	1.12860377792777	up	--	--	--	--	--	--	--	--	--	--	--	--	--
neg_1298	4-(beta-Acetylaminoethyl)imidazole	23.6991084212453	24.7977540167174	28.4207388306315	212.579589078283	210.845289863093	204.07352639064	25.6392004228647	209.166135110672	8.15805998864692	3.02822611573613	6.55594938816239e-06	1.12961417671727	up	C05135	Histidine metabolism(ko00340)	--	--	--	--	HMDB0013253	673-49-4	Organic compounds	Organic acids and derivatives	Carboxylic acids and derivatives	--	Animals,Plants
neg_1302	Deacetylisoipecoside	556.354415068673	522.662069305466	599.452924204688	1024.35364788227	1085.31953991421	1006.61410100081	559.489802859609	1038.7624295991	1.85662441797845	0.892681997759873	0.000128379488439033	1.11980405257703	up	--	--	--	--	--	--	--	--	--	--	--	--	--
neg_1307	Adenosine	291.975629510821	279.730154798869	297.236045373942	312.544580425475	334.956055741915	325.976796504971	289.647276561211	324.492477557454	1.12030218757772	0.163887933815475	0.0153402982137692	1.0195698037267	up	--	--	--	--	--	--	--	--	--	--	--	--	--
neg_1314	Leucyl-Tryptophan	1.60282690122348e-07	1.60282690122348e-07	2.40989248207059	69.7821970199837	93.8578043132084	65.4579036556325	0.803297600878657	76.3659683296082	95.0655999047902	6.57085148197804	0.0128481464679483	1.10012943260086	up	--	--	--	--	--	--	HMDB0028940	--	Organic compounds	Organic acids and derivatives	Carboxylic acids and derivatives	--	Animals
neg_1315	(3E)-3-[(1R,5R,6S)-5-Hydroxy-7-oxabicyclo[4.1.0]heptan-2-ylidene]-2-oxopropanoate	114.240311640218	129.427915123365	124.640202025279	200.102513173839	188.070021685039	200.516258461207	122.769476262954	196.229597773362	1.59835818923807	0.676590749899734	0.000279760201500594	1.11510989287661	up	--	--	--	--	--	--	--	--	--	--	--	--	--
neg_1332	Methylmalonic acid	234.095928248111	265.368194837103	254.378738009696	120.643314998907	130.334811651129	126.63717239703	251.280953698303	125.871766349022	0.500920441826037	-0.997346607828794	0.00286085389114005	1.11738919118842	down	C02170	Pyrimidine metabolism(ko00240);;Valine, leucine and isoleucine degradation(ko00280);;Propanoate metabolism(ko00640);;Metabolic pathways(ko01100)	LMFA01170118	Fatty Acyls [FA]	Fatty Acids and Conjugates [FA01]	Dicarboxylic acids [FA0117]	HMDB0000202	516-05-2	Organic compounds	Organic acids and derivatives	Carboxylic acids and derivatives	--	Microbe,Animals,Plants
neg_1338	2-Phosphoglycolate	83.9500181016572	67.8785717352971	68.4807491517771	134.999095181749	127.708010981211	138.152209884183	73.4364463295771	133.619772015714	1.81952938485121	0.86356535045784	0.0015999459725196	1.10792629660045	up	C00988	Glyoxylate and dicarboxylate metabolism(ko00630);;Metabolic pathways(ko01100);;Biosynthesis of secondary metabolites(ko01110);;Carbon metabolism(ko01200)	--	--	--	--	HMDB0000816	13147-57-4	Organic compounds	Organic acids and derivatives	Organic phosphoric acids and derivatives	--	Microbe,Animals
neg_1339	2-(alpha-D-Mannosyl)-3-phosphoglycerate	190.446012226381	184.617049783568	189.530486920976	1037.92609232765	1075.50543245075	1017.18162341749	188.197849643642	1043.5377160653	5.5448971284277	2.47116069506978	0.000347763672104046	1.12929198021194	up	--	--	--	--	--	--	--	--	--	--	--	--	--
neg_1340	Itaconate	866.932049252045	876.428375814143	941.124358633025	2068.65591699163	2116.14174926635	2076.07074268142	894.828261233071	2086.95613631313	2.33224209239582	1.22171755156198	9.32806974896107e-06	1.12896337290928	up	C00490	C5-Branched dibasic acid metabolism(ko00660);;Metabolic pathways(ko01100)	LMFA01170063	Fatty Acyls [FA]	Fatty Acids and Conjugates [FA01]	Dicarboxylic acids [FA0117]	HMDB0002092	97-65-4	Organic compounds	Lipids and lipid-like molecules	Fatty Acyls	--	Microbe,Animals,Plants
neg_1341	3-Amino-5-hydroxybenzoate	38.9226517962834	36.2137387339632	37.7443918960765	83.9134437557845	84.7999065572628	87.0642292824737	37.626927475441	85.259193198507	2.2659089890918	1.18008991604688	3.5568850999718e-06	1.12876845161448	up	C12107	Biosynthesis of ansamycins(ko01051);;Biosynthesis of secondary metabolites(ko01110)	--	--	--	--	HMDB0304942	--	Organic compounds	Benzenoids	Benzene and substituted derivatives	--	Animals
neg_1342	3,6,7,8-Tetrahydroxy-2-naphthoate	156.938486598547	159.265823660071	166.114886503082	1169.36451222268	1280.76303658765	1181.19646495633	160.773065587233	1210.44133792222	7.52888136766572	2.91243552688832	0.00106445374393967	1.12760871317195	up	--	--	--	--	--	--	--	--	--	--	--	--	--
neg_1354	Dihydropalmatine	1.60282690122348e-07	0.80207273219226	1.60282690122348e-07	45.6399810577381	41.6701766544678	46.7885161544389	0.267357684252547	44.6995579555483	167.190099961088	7.385345611596	0.000911326526257584	1.12744761607723	up	--	--	--	--	--	--	--	--	--	--	--	--	--
neg_1356	Lysyl-Methionine	168.024890612667	232.835659578138	166.700845794993	381.422663069699	411.054688871415	361.225513415696	189.187131995266	384.567621785603	2.03273667574403	1.02342333805357	0.00295799225290741	1.09156349672171	up	--	--	--	--	--	--	--	--	--	--	--	--	--
neg_1368	L-Norleucine	1947.29594581513	1794.26299270801	1932.65620760628	2996.417177297	2583.70331239998	2882.37347229209	1891.40504870981	2820.83132066302	1.49139462358272	0.576662045788912	0.00918249698342518	1.08718285079745	up	C01933	--	LMFA01100042	Fatty Acyls [FA]	Fatty Acids and Conjugates [FA01]	Amino fatty acids [FA0110]	HMDB0001645	327-57-1	Organic compounds	Organic acids and derivatives	Carboxylic acids and derivatives	--	Microbe,Animals,Plants
neg_1374	Glyceocarpin	366.571835347564	413.854740194747	304.587552076689	553.496167884237	612.053401560563	504.720665344276	361.671375873	556.756744929692	1.53939952694845	0.622367709082342	0.0116788019872501	1.02898959261573	up	--	--	--	--	--	--	HMDB0037916	--	Organic compounds	Phenylpropanoids and polyketides	Isoflavonoids	--	Animals
neg_1398	Pelargonidin 3-O-(6-O-malonyl-beta-D-glucoside)	44.2297237124304	34.0359655696007	39.4469444078072	119.61643032316	89.6259405440689	114.830864619415	39.2375445632794	108.024411828881	2.75308796794528	1.46105070833189	0.0117765834258543	1.08754200769343	up	--	--	--	--	--	--	--	--	--	--	--	--	--
neg_1411	Versicolorone	1953.65996916213	2144.7115872594	1912.61413686265	5039.0974672598	5246.07548486296	4768.77648305723	2003.66189776139	5017.98314506	2.50440613292411	1.32446853928489	0.00030070597703916	1.12419914763955	up	--	--	--	--	--	--	--	--	--	--	--	--	--
neg_1420	Kanamycin D	497.226693961899	419.9577041363	504.547177508575	640.287701033029	765.73256517369	669.487169874751	473.910525202258	691.835812027157	1.45984479186634	0.545814992456249	0.0119995126818938	1.03909993931899	up	--	--	--	--	--	--	--	--	--	--	--	--	--
neg_1450	L-Leucyl-L- Alanine	294.206714953031	343.794761429594	270.728181100809	1187.14120525871	1391.63447469168	1164.33561638872	302.909885827811	1247.70376544637	4.11905924442369	2.04231487663627	0.00330748768627429	1.11600362150994	up	--	--	--	--	--	--	--	--	--	--	--	--	--
neg_1460	Undecanedioic acid	416.529455091781	504.10832105241	408.062350666464	2247.74242089501	2405.71321157452	2169.17867454879	442.900042270218	2274.21143567277	5.13481873701256	2.36031334921558	0.000278343801924789	1.12629875968428	up	--	--	LMFA01170007	Fatty Acyls [FA]	Fatty Acids and Conjugates [FA01]	Dicarboxylic acids [FA0117]	HMDB0000888	1852-04-6	Organic compounds	Lipids and lipid-like molecules	Fatty Acyls	--	Animals
neg_1462	Deacetylepithienamycin F	24.4283959873171	16.3406403556248	17.9169051564643	64.2712887177428	63.6612346687488	68.9519600746492	19.5619804998021	65.6281611537136	3.35488327239554	1.74626257111526	0.000237899491209747	1.12097438492469	up	--	--	--	--	--	--	--	--	--	--	--	--	--
neg_1474	Melatonin	448.046777337399	541.19530533234	459.558128122865	935.396861904187	1031.51633013174	899.906561602263	482.933403597535	955.606584546063	1.97875437364122	0.984592539155143	0.00094145581429017	1.10650969240785	up	C01598	Tryptophan metabolism(ko00380);;Metabolic pathways(ko01100);;Biosynthesis of secondary metabolites(ko01110);;Neuroactive ligand-receptor interaction(ko04080);;Circadian entrainment(ko04713)	--	--	--	--	HMDB0001389	73-31-4	Organic compounds	Organoheterocyclic compounds	Indoles and derivatives	--	Animals
neg_1478	Dihydroshikonofuran	10.4382760978984	14.7275424082256	13.153320862483	71.201955817977	76.3968426788488	72.7727974697059	12.7730464562023	73.4571986555106	5.75095369044409	2.52380122047185	9.8549447074487e-06	1.12775336300769	up	--	--	--	--	--	--	--	--	--	--	--	--	--
neg_1487	2-Imino-3-(7-chloroindol-3-yl)propanoate	133.455032419862	158.343061383587	139.666279189382	901.527439978055	1034.59145325732	823.999070989813	143.821457664277	920.039321408396	6.39709356552377	2.67741658464379	0.00564615878978874	1.11598885415332	up	--	--	--	--	--	--	--	--	--	--	--	--	--
neg_1495	Methyl L-pyroglutamate	7.78770056185158	20.5147656380004	7.86956833387816	177.055724328817	81.5238199075528	174.160083013957	12.0573448445767	144.246542416776	11.9633753762676	3.58055258739761	0.0496706182349684	1.0196223077873	up	--	--	--	--	--	--	--	--	--	--	--	--	--
neg_1497	Quercetin 3-O-[beta-D-xylosyl-(1->2)-beta-D-glucoside]	56.1960481241479	45.0992703989694	35.322503269189	1201.69791619926	1142.98090934426	1152.61599725898	45.5392739307688	1165.76494093417	25.5991112793415	4.67802182014613	6.8092642270816e-05	1.12959010525984	up	--	--	--	--	--	--	--	--	--	--	--	--	--
neg_1503	Valienone	37.3296828177873	34.2755660437635	39.7990743082447	106.635991630061	100.573971618866	100.510281812344	37.1347743899318	102.573415020424	2.76219303080602	1.4658141432222	2.28105423820827e-05	1.12671587708774	up	--	--	--	--	--	--	--	--	--	--	--	--	--
neg_1505	Porphobilinogen	897.781662571706	1011.66047393151	915.599580461982	1639.39695318966	1646.86582997091	1569.13733877067	941.680572321733	1618.46670731041	1.71870032671488	0.781318017851817	0.000198466376461105	1.12107679023914	up	C00931	Porphyrin metabolism(ko00860);;Metabolic pathways(ko01100);;Biosynthesis of secondary metabolites(ko01110);;Microbial metabolism in diverse environments(ko01120);;Biosynthesis of cofactors(ko01240)	--	--	--	--	HMDB0000245	487-90-1	Organic compounds	Organic nitrogen compounds	Organonitrogen compounds	--	Microbe,Animals
neg_1506	Serinyl-Isoleucine	5.6608645961816	1.867820449991	2.3131325892939	48.8279683694718	48.4442116251312	40.5233401010307	3.28060587848883	45.9318400318779	14.001023510034	3.80746039054882	0.00112738793457883	1.11950581131499	up	--	--	--	--	--	--	--	--	--	--	--	--	--
neg_1513	Geranyl-hydroxybenzoate	245.456245492671	168.536367894269	260.86592121218	797.037967264625	649.317002647434	769.4943160764	224.952844866373	738.61642866282	3.28342781840156	1.71520273994269	0.00146478206236439	1.10650275744214	up	--	--	--	--	--	--	--	--	--	--	--	--	--
neg_1521	L-Leucine	32.477556665461	28.9822811249795	36.0318481999566	118.529077688454	131.096182548931	108.869955076915	32.4972286634657	119.498405104767	3.67718756396942	1.87860276661659	0.00286050165509468	1.11675163295513	up	C00123	Valine, leucine and isoleucine degradation(ko00280);;Valine, leucine and isoleucine biosynthesis(ko00290);;Glucosinolate biosynthesis(ko00966);;Aminoacyl-tRNA biosynthesis(ko00970);;Biosynthesis of plant secondary metabolites(ko01060);;Biosynthesis of alkaloids derived from histidine and purine(ko01065);;Metabolic pathways(ko01100);;Biosynthesis of secondary metabolites(ko01110);;2-Oxocarboxylic …	--	--	--	--	HMDB0000687	61-90-5	Organic compounds	Organic acids and derivatives	Carboxylic acids and derivatives	--	Microbe,Animals
neg_1522	7,8-Dihydro-.alpha.-ionone	32.3318463055239	57.0779442910194	34.0321266874554	160.424903128866	202.190568522879	148.790685415879	41.1473057613329	170.468719022541	4.14288896607988	2.05063715504256	0.0061744753997978	1.08833143313834	up	--	--	--	--	--	--	--	--	--	--	--	--	--
neg_1534	Methylimidazoleacetic acid	1641.56551444045	1690.28216223263	1679.47263908189	2298.30291061946	2466.67932090392	2220.91840265617	1670.44010525166	2328.63354472652	1.39402396853714	0.479255366796291	0.00964446156341875	1.10248405748041	up	C05828	Histidine metabolism(ko00340);;Metabolic pathways(ko01100)	--	--	--	--	HMDB0002820	2625-49-2	Organic compounds	Organoheterocyclic compounds	Azoles	--	Animals
neg_1538	Vanillylamine	285.025403263591	308.09382691458	265.231433456695	616.426304447201	649.624113838932	599.4395149395	286.116887878289	621.829977741878	2.17334244879106	1.11991551471591	7.80352812794656e-05	1.12283789602644	up	C16666	Biosynthesis of various alkaloids(ko00996);;Biosynthesis of alkaloids derived from shikimate pathway(ko01063);;Metabolic pathways(ko01100);;Biosynthesis of secondary metabolites(ko01110)	--	--	--	--	HMDB0012309	1196-92-5	Organic compounds	Benzenoids	Phenols	--	Animals,Plants
neg_1539	Asp-HoPhe-OH	315.918663432174	249.896700706133	336.713181503769	1525.10926829262	1452.33778820757	1466.22376910405	300.842848547359	1481.22360853475	4.92357925636904	2.2997074818295	5.46976294300604e-06	1.12832165565626	up	--	--	--	--	--	--	--	--	--	--	--	--	--
neg_1554	Isotabtoxin	29.2981167786553	28.6937468624767	28.4832289268848	64.5377936730126	68.8269346320172	57.0827725468291	28.8250308560056	63.482500283953	2.20233936959435	1.1390367981965	0.00938439216375477	1.10850172572772	up	--	--	--	--	--	--	--	--	--	--	--	--	--
neg_1561	Pseudolaric Acid A	12.6007245975364	9.57386913998095	9.48357021071386	23.2909264529178	19.168176997134	25.0086000809521	10.5527213160771	22.4892345103346	2.13113128232357	1.09161946901143	0.00765084445899791	1.071300185887	up	--	--	--	--	--	--	--	--	--	--	--	--	--
neg_1568	Yohimbine	127.276291831028	126.187501519226	133.585236237978	427.187556556076	328.962756990721	421.722938423296	129.016343196077	392.624417323364	3.04321458504415	1.60559606565143	0.0139390916197032	1.0985537763849	up	--	--	--	--	--	--	--	--	--	--	--	--	--
neg_1580	trans-Cinnamic acid	3184.15762532298	3415.05125212952	3167.97069762689	4219.33361837797	4359.91481542239	4030.02336925161	3255.72652502646	4203.09060101732	1.29098392285364	0.368471034290538	0.00181470513963145	1.09296734204781	up	C10438	--	--	--	--	--	HMDB0000567	102-94-3	Organic compounds	Phenylpropanoids and polyketides	Cinnamic acids and derivatives	--	Animals,Plants
neg_1581	(E)-4-(Trimethylammonio)but-2-enoate	16672.0846789537	16858.1574729722	17100.9280793247	21449.2547220948	20696.9513080069	20725.6740457931	16877.0567437502	20957.2933586316	1.24176233313859	0.312389075641284	0.000724262660107814	1.12001733847774	up	--	--	--	--	--	--	--	--	--	--	--	--	--
neg_1587	2-Hydroxy-7-methoxy-5-methyl-1-naphthoate	206.185754355284	214.654145098113	210.169480341518	359.644726942539	411.222727662267	362.332927771254	210.336459931638	377.73346079202	1.79585346693953	0.844669637860713	0.00877145653220996	1.107614058466	up	--	--	--	--	--	--	--	--	--	--	--	--	--
neg_1607	Plantainoside D	625.993775088829	588.934807078713	621.966019151868	1255.34096762227	927.640256353142	1209.17759198249	612.298200439803	1130.7196053193	1.84668124862546	0.884934867558678	0.0353959086120456	1.05048321992628	up	--	--	--	--	--	--	--	--	--	--	--	--	--
neg_1626	Ophthalmate	2106.69433302459	2186.85969731384	2139.49444433578	3365.39385873899	3345.02436737779	3229.49431105961	2144.34949155807	3313.3041790588	1.54513254117517	0.627730597543653	0.000120870820215074	1.12634257187019	up	C21016	Cysteine and methionine metabolism(ko00270);;Metabolic pathways(ko01100)	--	--	--	--	HMDB0005765	495-27-2	Organic compounds	Organic acids and derivatives	Carboxylic acids and derivatives	--	Animals
neg_1638	3,6-Dihydronicotinic acid	849.34860777847	894.27809607653	834.425384167608	438.928515300517	519.795676370929	446.981654144595	859.350696007536	468.568615272014	0.545258900061337	-0.874986681246348	0.000448568926950429	1.1159965131773	down	--	--	--	--	--	--	--	--	--	--	--	--	--
neg_1639	N-Acetyl-beta-alanine	1069.45010868314	1121.99228582814	1043.28578905413	779.5805045193	819.781134150349	752.43333711161	1078.24272785514	783.931658593753	0.727045625573721	-0.45988219192059	0.000718742667070761	1.10704599434734	down	C01073	beta-Alanine metabolism(ko00410)	--	--	--	--	HMDB0061880	3025-95-4	Organic compounds	Organic acids and derivatives	Carboxylic acids and derivatives	--	Animals
neg_1656	Alanyl-Isoleucine	232.08870043014	264.967837820984	240.033885613944	1000.85534676042	1123.64170637691	973.350113968835	245.696807955023	1032.61572236872	4.20280479410116	2.07135244979888	0.00242304009479787	1.12207469202003	up	--	--	--	--	--	--	--	--	--	--	--	--	--
neg_1667	(R)-2-Methylimino-1-phenylpropan-1-ol	8.42308815483062	9.35982612194612	5.26466256232651	54.311455110852	61.4028165057231	58.9494577126679	7.68252561303442	58.2212431097477	7.57839882902149	2.92189306667569	0.000138501113419068	1.12507404306571	up	--	--	--	--	--	--	--	--	--	--	--	--	--
neg_1698	Holyrine A	174.771943069364	146.206176033041	193.266873027495	801.830475499951	521.671730900188	805.790818897045	171.414997376633	709.764341765728	4.14061985606914	2.0498467571781	0.0270951174676179	1.06594950305067	up	--	--	--	--	--	--	--	--	--	--	--	--	--
neg_1700	L-Anticapsin	978.572768811741	1022.73246248747	986.617474316132	1342.27395130716	1364.04302860893	1302.63638021423	995.974235205114	1336.31778671011	1.34171923276198	0.424082805755367	0.000177896222921508	1.12036644912879	up	--	--	--	--	--	--	--	--	--	--	--	--	--
neg_1715	Plastoquinol-1	23.0973839862729	23.7463051824851	20.9176032174468	64.1409535230524	67.0736544010412	73.7194287312026	22.5870974620683	68.3113455517654	3.02435253872191	1.59662631952639	0.0019935096991588	1.12092494454017	up	C16693	Photosynthesis(ko00195);;Metabolic pathways(ko01100)	LMPR02010037	Prenol Lipids [PR]	Quinones and hydroquinones [PR02]	Ubiquinones [PR0201]	--	--	--	--	--	--	--
neg_1717	Crocetin dialdehyde	29.9700043779358	23.7829680867463	38.7323907826438	178.822644908562	202.604126805279	160.182108432418	30.8284544157753	180.536293382086	5.85615778680438	2.54995442574857	0.00319550775346192	1.11337399490748	up	C19730	Biosynthesis of various plant secondary metabolites(ko00999);;Metabolic pathways(ko01100);;Biosynthesis of secondary metabolites(ko01110)	LMPR0104010021	Prenol Lipids [PR]	Isoprenoids [PR01]	C20 isoprenoids (diterpenes) [PR0104]	--	--	--	--	--	--	--
neg_1734	Isoleucyl-Glutamine	3031.93860757622	3756.5884889914	3042.8220476899	19548.8582078785	21721.4681420526	19138.6247734885	3277.11638141917	20136.3170411399	6.14452301886811	2.61930102279941	0.00108328021267804	1.12463396402025	up	--	--	--	--	--	--	HMDB0028905	--	Organic compounds	Organic acids and derivatives	Carboxylic acids and derivatives	--	Animals
neg_1738	N-Formyl-4-amino-5-aminomethyl-2-methylpyrimidine	168.248366457674	177.604529546478	147.004494431991	475.998050478468	487.500871657509	457.775746767062	164.285796812048	473.75822296768	2.88374425641729	1.52794322548076	1.61943644482646e-05	1.12654881071007	up	--	--	--	--	--	--	--	--	--	--	--	--	--
neg_1749	17-Hydroxylinolenic acid	1090.31501795929	1227.34079786269	1087.94623766661	4091.89173238974	4084.0193690992	4049.04291559119	1135.2006844962	4074.98467236004	3.58966016142646	1.84384726838483	8.76946055639706e-05	1.12961977781052	up	C16346	alpha-Linolenic acid metabolism(ko00592)	--	--	--	--	HMDB0011108	--	Organic compounds	Lipids and lipid-like molecules	Fatty Acyls	--	Animals
neg_1752	gamma-Glutamyl-gamma-aminobutyraldehyde	582.646360487286	529.094158464956	630.260847169647	1494.20136882382	1246.06089966301	1480.97597522461	580.66712204063	1407.07941457048	2.42321178720366	1.27692050094933	0.00473949824547864	1.10675718537494	up	--	--	--	--	--	--	--	--	--	--	--	--	--
neg_1755	Formylisoglutamine	33.6731004311757	37.6914798177359	29.7606073476324	54.4624784597183	52.9215468738392	52.6547302978045	33.7083958655147	53.3462518771207	1.58258055619005	0.662278937289003	0.00993604257711605	1.09909534107774	up	--	--	--	--	--	--	--	--	--	--	--	--	--
neg_1759	N1-(5-Phospho-alpha-D-ribosyl)-5,6-dimethylbenzimidazole	124.407541455977	89.3530511274974	112.16999979967	286.625423032071	268.088470308478	251.209736437765	108.643530794381	268.641209926105	2.47268482496702	1.306078361671	0.000383030988572609	1.11217639542816	up	C04778	Porphyrin metabolism(ko00860);;Metabolic pathways(ko01100);;Biosynthesis of cofactors(ko01240)	--	--	--	--	HMDB0003882	--	Organic compounds	Nucleosides, nucleotides, and analogues	Benzimidazole ribonucleosides and ribonucleotides	--	Animals
neg_1768	3-Dimethylallyl-4-hydroxymandelic acid	89.4932760057627	116.313570221816	105.657200825081	187.350333407733	161.071394888275	179.782883178031	103.821349017553	176.06820382468	1.69587667171336	0.762031257414704	0.00281424276818564	1.08088193103234	up	--	--	--	--	--	--	--	--	--	--	--	--	--
neg_1770	Tryptophyl-Cysteine	937.181272420697	932.758321780022	1051.43500769944	1857.30360281954	2040.29933668202	1867.77256449742	973.79153396672	1921.79183466633	1.97351462570017	0.980767211071361	0.000430727393390144	1.11763094296046	up	--	--	--	--	--	--	HMDB0029080	--	Organic compounds	Organic acids and derivatives	Carboxylic acids and derivatives	--	Animals
neg_1773	3-Hydroxykynurenamine	512.41447186813	521.307001083205	510.329749500956	2349.73776253248	2579.98364846672	2286.99465112266	514.68374081743	2405.57202070729	4.67388384347777	2.22462188035075	0.00218429993280753	1.12517368729984	up	C05636	Tryptophan metabolism(ko00380)	--	--	--	--	HMDB0060281	--	Organic compounds	Organic oxygen compounds	Organooxygen compounds	--	Animals
neg_1786	N-Demethyl-desepoxyansamitocin P-3	282.203208178551	240.841309351943	272.572740011403	608.146309353298	578.967039109142	645.546604306558	265.205752513966	610.886650922999	2.30344419429903	1.2037926460935	0.000297351729615503	1.12047246594331	up	--	--	--	--	--	--	--	--	--	--	--	--	--
neg_1799	2-Hydroxy-5-methyl-cis,cis-muconic semialdehyde	81.9494208156819	86.1719729399817	84.9037093031721	144.127675371886	162.192542537071	140.153005115173	84.3417010196119	148.82440767471	1.76454121597695	0.819293128837436	0.00907218652805428	1.10505416370369	up	--	--	--	--	--	--	--	--	--	--	--	--	--
neg_1800	N4-acetyl-2'-O-methylcytidine	210.524545335687	174.094385011219	199.971559554162	415.084896946053	339.580972514031	403.511443091275	194.863496633689	386.059104183786	1.98117713606214	0.986357876640129	0.00634441073844533	1.09124118801098	up	--	--	--	--	--	--	--	--	--	--	--	--	--
neg_1808	(R)-3-((R)-3-Hydroxybutanoyloxy)butanoate	41.7839260043996	40.5404193802942	40.6291637546443	11.956286998721	15.3398699476985	15.1831940536276	40.984503046446	14.1597836666824	0.34549116407818	-1.5332792806663	0.000548290610517865	1.12592261892981	down	--	--	--	--	--	--	--	--	--	--	--	--	--
neg_1832	Astragaloside I	286.168557166096	242.069514503353	300.156138884441	105.392415519126	82.2802740041404	157.482044899569	276.131403517963	115.051578140945	0.416655174584156	-1.26307419735161	0.0055300590409736	1.06619450802671	down	--	--	--	--	--	--	--	--	--	--	--	--	--
neg_1846	3-Phosphinomethylmalate	25982.625667277	27502.7824891374	25232.061033254	30581.8739263071	30168.8685574268	30329.5919951981	26239.1563965561	30360.1114929773	1.15705364281308	0.210455751590098	0.0223920824905884	1.07359712443263	up	--	--	--	--	--	--	--	--	--	--	--	--	--
neg_1881	3'-Hydroxyechinenone	182.449390351011	203.064098711742	184.681394396345	132.665273755139	133.215840966523	104.045699019299	190.064961153033	123.308937913654	0.64877259419936	-0.624215217144383	0.0067109176209781	1.06736471734654	down	--	--	--	--	--	--	--	--	--	--	--	--	--
neg_1890	14-Demethyllanosterol	3.63001408828411	1.96895579009668	9.42707459052458	22.5889634972273	14.7514239030454	22.1480758863227	5.00868148963512	19.8294877621985	3.95902350812949	1.98514463391541	0.0124618264740663	1.0271633829773	up	C05108	--	--	--	--	--	HMDB0001286	7448-02-4	Organic compounds	Lipids and lipid-like molecules	Prenol lipids	--	Microbe,Animals
neg_1906	Sinapine	13.6649667905301	17.3785892449325	11.1918781766541	71.5718132955114	84.4910353591733	85.2065207021799	14.0784780707056	80.4231231189549	5.71248701138363	2.51411897988472	0.00152998704385208	1.11864915734663	up	C00933	Phenylpropanoid biosynthesis(ko00940);;Biosynthesis of secondary metabolites(ko01110)	--	--	--	--	HMDB0029379	84123-22-8	Organic compounds	Phenylpropanoids and polyketides	Cinnamic acids and derivatives	--	Animals,Plants
neg_1910	Dihydroechinofuran	1325.59517074253	1827.01989473848	1457.57417166444	2991.21591512296	2442.47505559625	3016.55428627732	1536.72974571515	2816.74841899884	1.83294976026381	0.874167243263738	0.00677527109646548	1.05837032443233	up	--	--	--	--	--	--	--	--	--	--	--	--	--
neg_1930	13Z-Docosenamide	30.0084298852253	24.9714394484936	26.6159674374005	14.7422114453443	14.2966231698084	10.8185729821088	27.1986122570398	13.2858025324205	0.488473544417022	-1.03364766651543	0.0022204947293438	1.08884114026567	down	--	--	--	--	--	--	--	--	--	--	--	--	--
neg_1953	2-Hydroxy-2-hydropyrone-4,6-dicarboxylate	78.1534738320155	80.1731097671206	76.5599284140841	89.0329282525182	85.3162500696105	92.2680858870852	78.2955040044067	88.8724214030713	1.13508971598253	0.18280633072135	0.0183934580866077	1.03928975263678	up	--	--	--	--	--	--	--	--	--	--	--	--	--
neg_1964	Norajmaline	162.213125297517	129.477545256944	160.990514327773	219.542962518842	226.59699821457	231.089784367136	150.893728294078	225.743248366849	1.4960412928952	0.581149996236892	0.0135108536768436	1.08259550630504	up	--	--	--	--	--	--	--	--	--	--	--	--	--
neg_197	dTDP-glucose	69.9534257274678	76.1951734019755	71.7057433964576	1.60282690122348e-07	1.60282690122348e-07	1.70709760048634	72.6181141753003	0.569032640350573	0.007835960033015	-6.99567424544328	0.000247069376505854	1.12860038119126	down	--	--	--	--	--	--	--	--	--	--	--	--	--
neg_2059	3',4'-Dihydrorhodovibrin	342.283131569659	274.3530098398	370.181730461999	0.966513475403732	7.46132732760678	20.558340404913	328.939290623819	9.66206040264117	0.0293733849316617	-5.08934666116565	0.00615118969349386	1.11201124360087	down	C15887	Carotenoid biosynthesis(ko00906);;Metabolic pathways(ko01100);;Biosynthesis of secondary metabolites(ko01110)	LMPR01070139	Prenol Lipids [PR]	Isoprenoids [PR01]	C40 isoprenoids (tetraterpenes) [PR0107]	--	--	--	--	--	--	--
neg_2061	1'-Hydroxy-gamma-carotene glucoside	605.086445261687	701.280289112215	613.602690812371	51.7910213324569	102.098918014637	110.162255733749	639.989808395424	88.017398360281	0.137529375008263	-2.86218829695898	0.000371880786865106	1.12089477339833	down	C15861	Carotenoid biosynthesis(ko00906);;Biosynthesis of secondary metabolites(ko01110)	LMPR01070538	Prenol Lipids [PR]	Isoprenoids [PR01]	C40 isoprenoids (tetraterpenes) [PR0107]	--	--	--	--	--	--	--
neg_2068	2-Oxo-2,3-dihydrofuran-5-acetate	75.984503424728	74.1801997561649	72.2908491064507	87.5156377531625	91.8352824603678	89.0106219797814	74.1518507624479	89.4538473977706	1.2063602793185	0.270660832249042	0.000871165131482477	1.10471042405797	up	--	--	--	--	--	--	--	--	--	--	--	--	--
neg_2073	4-Methylthio-2-oxobutanoic acid	296.44431160066	283.12334436501	296.395148090734	346.301346495222	344.380495199769	330.97079193187	291.987601352135	340.55087787562	1.16631965295307	0.221963241822439	0.00181487112832982	1.09118814362262	up	C01180	Cysteine and methionine metabolism(ko00270);;D-Amino acid metabolism(ko00470);;Glucosinolate biosynthesis(ko00966);;Biosynthesis of plant secondary metabolites(ko01060);;Metabolic pathways(ko01100);;Biosynthesis of secondary metabolites(ko01110);;2-Oxocarboxylic acid metabolism(ko01210)	LMFA01060170	Fatty Acyls [FA]	Fatty Acids and Conjugates [FA01]	Oxo fatty acids [FA0106]	HMDB0001553	583-92-6	Organic compounds	Lipids and lipid-like molecules	Fatty Acyls	--	Microbe,Animals,Plants
neg_2074	4-Hydroxyphenylglyoxylate	1643.40146581361	1681.03402386908	1588.84026241652	1929.03032850123	1918.03951045506	1905.84181320928	1637.75858403307	1917.63721738852	1.17089126326924	0.227607103827017	0.00635852828570069	1.10898216092248	up	--	--	--	--	--	--	--	--	--	--	--	--	--
neg_2146	Tetracosanoic acid	116.276808068409	93.6455947484562	108.499217410918	1.60282690122348e-07	1.60282690122348e-07	1.60282690122348e-07	106.140540075928	1.60282690122348e-07	1.51009868621066e-09	-29.302710020029	0.00388918945620607	1.12142332888	down	C08320	Biosynthesis of unsaturated fatty acids(ko01040)	LMFA01010024	Fatty Acyls [FA]	Fatty Acids and Conjugates [FA01]	Straight chain fatty acids [FA0101]	HMDB0002003	557-59-5	Organic compounds	Lipids and lipid-like molecules	Fatty Acyls	--	Microbe,Animals,Plants
neg_2147	4alpha-Methylzymosterol	745.856794122496	631.870722446178	737.062606554847	1.60282690122348e-07	0.102471434741329	0.0899594013421495	704.930041041174	0.0641436654553895	9.09929520958563e-05	-13.4238856694566	0.00268790643345856	1.12415300741598	down	--	--	--	--	--	--	--	--	--	--	--	--	--
neg_2169	13(S)-HOT	2933.13198329014	2621.7248484532	2692.73772951143	578.952273132308	526.935035043289	592.71904056419	2749.19818708492	566.202116246596	0.205951727636981	-2.27962186650663	0.00124960164216511	1.12575916834294	down	--	--	--	--	--	--	--	--	--	--	--	--	--
neg_2176	3alpha,7alpha,12alpha,26-Tetrahydroxy-5beta-cholestane	104.715557175204	194.655843195604	100.885819752774	1.60282690122348e-07	1.60282690122348e-07	1.60282690122348e-07	133.419073374527	1.60282690122348e-07	1.2013476489408e-09	-29.6326991518805	0.0488988015633278	1.02711848042038	down	C05446	Primary bile acid biosynthesis(ko00120);;Metabolic pathways(ko01100)	LMST04030014	Sterol Lipids [ST]	Bile acids and derivatives [ST04]	C27 bile acids, alcohols, and derivatives [ST0403]	HMDB0001231	862-53-3	Organic compounds	Lipids and lipid-like molecules	Steroids and steroid derivatives	--	Animals
neg_2177	trans-3-Chloro-2-propene-1-ol	237.162879015298	258.387109230115	236.111822367151	279.667680572105	281.34032014364	277.605778732958	243.887270204188	279.537926482901	1.14617678179294	0.196829576858018	0.0365205517653529	1.04510486229039	up	C06611	Chloroalkane and chloroalkene degradation(ko00625);;Metabolic pathways(ko01100);;Microbial metabolism in diverse environments(ko01120)	--	--	--	--	HMDB0060514	--	Organic compounds	Organohalogen compounds	Vinyl halides	--	Animals
neg_219	L-Lysine monohydrochloride	326.487329903926	316.169655413575	316.306810368808	278.556033642535	286.301393502544	268.079950275853	319.654598562103	277.645792473644	0.868580629600117	-0.203268315583306	0.00445736439349993	1.08272032904785	down	--	--	--	--	--	--	--	--	--	--	--	--	--
neg_2210	Methyl protodioscin	84.9615220494867	56.9467132692982	97.6864238741642	167.459074101501	163.807821888215	197.631300033492	79.8648863976497	176.299398674403	2.20747072495167	1.14239430525897	0.0040881430931902	1.07198864768519	up	--	--	--	--	--	--	HMDB0033674	60478-70-8	Organic compounds	Phenylpropanoids and polyketides	Isoflavonoids	--	Animals
neg_2212	1-Methylhistamine	24769.0174588366	31870.9472340731	22707.9264248282	4086.23077230633	3915.55940010972	4462.55768908873	26449.297039246	4154.78262050159	0.157084803211845	-2.67038447753585	0.0148996978649494	1.09660225202648	down	C05127	Histidine metabolism(ko00340);;Metabolic pathways(ko01100)	--	--	--	--	HMDB0000898	501-75-7	Organic compounds	Organic nitrogen compounds	Organonitrogen compounds	--	Animals
neg_2219	Avermectin B1b monosaccharide	883.142329397708	874.014228760341	825.879026666523	139.548466340254	121.837470011711	145.13687312656	861.011861608191	135.507603159508	0.157381807616922	-2.66765931120672	0.000118216675335488	1.12860095478846	down	--	--	--	--	--	--	--	--	--	--	--	--	--
neg_2259	2-Carboxy-2,5-dihydro-5-oxofuran-2-acetate	6764.76907109613	7116.69839033828	6529.78678445232	7920.75149128932	7869.77836080819	7880.9214199254	6803.75141529558	7890.48375734097	1.15972546257382	0.213783322025167	0.0229935636973237	1.07806832140785	up	--	--	--	--	--	--	--	--	--	--	--	--	--
neg_226	Pyridoxamine	159.536190760523	157.255821033549	156.241497639519	227.851723343557	220.993067068856	209.883212892274	157.677836477864	219.576001101562	1.39256097119514	0.477740495188414	0.00571405002834158	1.11386760081287	up	--	--	--	--	--	--	--	--	--	--	--	--	--
neg_2261	Sulfathiazole	684.783528259939	726.39846636952	676.541547604736	794.840219558837	773.085236080391	804.13090289451	695.907847411398	790.685452844579	1.13619275279871	0.18420760589658	0.0107112950361472	1.05697239418931	up	C11169	--	--	--	--	--	HMDB0015619	72-14-0	Organic compounds	Benzenoids	Benzene and substituted derivatives	--	Animals
neg_2271	1-epi-Valienol 1-phosphate	7886.55171241441	8217.76444930592	7606.62598121223	9150.98576831284	9058.91537796891	9137.78935525846	7903.64738097752	9115.89683384674	1.15337848393728	0.205866014549017	0.0184328039705968	1.08411116492637	up	--	--	--	--	--	--	--	--	--	--	--	--	--
neg_2285	L-Xylulose 1-phosphate	7834.87712724349	8208.28966924426	7602.83530464232	9048.79153770418	8940.5924223868	8992.59993119861	7882.00070037669	8993.99463042986	1.14108016128444	0.19040014502297	0.0214996181236308	1.07590644298049	up	--	--	--	--	--	--	--	--	--	--	--	--	--
neg_248	beta-D-Fructose 2,6-bisphosphate	27.3010014996292	25.8352788551132	40.6788935941331	79.0184761483489	96.4039288614871	108.541428182214	31.2717246496252	94.6546110640167	3.0268433265049	1.59781400125588	0.00666138994848415	1.07982328586966	up	C00665	Fructose and mannose metabolism(ko00051);;Metabolic pathways(ko01100);;AMPK signaling pathway(ko04152);;Glucagon signaling pathway(ko04922);;Central carbon metabolism in cancer(ko05230)	--	--	--	--	HMDB0001047	79082-92-1	Organic compounds	Organic oxygen compounds	Organooxygen compounds	--	Microbe,Animals
neg_254	Nogalaviketone	10.0881012700965	8.63327174666466	23.3569389792249	54.2854479154562	55.9784538219631	63.2455798857769	14.026103998662	57.8364938743987	4.12348959339784	2.04386576659415	0.00301914858630561	1.09687299845354	up	--	--	--	--	--	--	--	--	--	--	--	--	--
neg_2541	Fluvoxamine	3044.86269619492	3061.47170262355	3162.26279843925	7464.07187123018	7790.22408555496	7201.85306115006	3089.53239908591	7485.3830059784	2.42282068580769	1.2766876341459	0.000975362393670336	1.12663197426074	up	C07571	--	--	--	--	--	HMDB0014322	54739-18-3	Organic compounds	Benzenoids	Benzene and substituted derivatives	--	Animals
neg_2549	Streptomycin	18.0577083474522	18.2854906315542	25.5495109056768	105.30337947196	77.4186856873602	101.851014617405	20.6309032948944	94.8576932589084	4.59784488846803	2.20095779654487	0.00945586348396546	1.09770434838007	up	C00413	Streptomycin biosynthesis(ko00521);;Metabolic pathways(ko01100);;Biosynthesis of secondary metabolites(ko01110)	--	--	--	--	HMDB0015214	57-92-1	Organic compounds	Benzenoids	Benzene and substituted derivatives	--	Microbe,Animals
neg_255	Adenylyl sulfate	70.2321956770993	55.8984263028506	52.0210479829238	179.518918177139	198.353346827457	175.588383738307	59.3838899876246	184.486882914301	3.10668235025943	1.63537473739372	0.000210609586268361	1.11886270000245	up	C00224	Purine metabolism(ko00230);;Monobactam biosynthesis(ko00261);;Sulfur metabolism(ko00920);;Metabolic pathways(ko01100);;Biosynthesis of secondary metabolites(ko01110);;Microbial metabolism in diverse environments(ko01120)	--	--	--	--	HMDB0001003	485-84-7	Organic compounds	Nucleosides, nucleotides, and analogues	Purine nucleotides	--	Microbe,Animals
neg_2557	Oripavine	109.230552285079	113.418119403771	119.014171077107	210.332159201555	194.991748318817	206.772081011723	113.887614255319	204.031996177365	1.79152050476671	0.841184555943821	0.000265288454416887	1.12210012946723	up	--	--	--	--	--	--	--	--	--	--	--	--	--
neg_2558	S-Formylglutathione	867.339222089856	761.126308287445	868.707095600843	1019.88156765644	1057.47442853443	1026.12655060722	832.390875326048	1034.49418226603	1.24279856126585	0.313592476427693	0.0212196360740552	1.05963830621023	up	C01031	Methane metabolism(ko00680);;Metabolic pathways(ko01100);;Microbial metabolism in diverse environments(ko01120)	--	--	--	--	HMDB0001550	50409-81-9	Organic compounds	Organic acids and derivatives	Carboxylic acids and derivatives	--	Microbe,Animals
neg_2562	Catechol	45.2075828706376	49.6413948278431	43.8753464605186	78.339827103892	90.1819596095347	84.3600670959931	46.2414413863331	84.2939512698066	1.82290925072072	0.866242741961805	0.00226341469930606	1.10783050267044	up	C15571	Chlorocyclohexane and chlorobenzene degradation(ko00361);;Benzoate degradation(ko00362);;Fluorobenzoate degradation(ko00364);;Dioxin degradation(ko00621);;Polycyclic aromatic hydrocarbon degradation(ko00624);;Naphthalene degradation(ko00626);;Aminobenzoate degradation(ko00627);;Metabolic pathways(ko01100);;Microbial metabolism in diverse environments(ko01120);;Degradation of aromatic compounds(ko…	--	--	--	--	HMDB0000957	120-80-9	Organic compounds	Benzenoids	Phenols	--	Animals,Plants
neg_2570	N-[(7,8-Dihydropterin-6-yl)methyl]-4-(beta-D-ribofuranosyl)aniline 5'-phosphate	495.422698813836	505.842648127211	518.997990200807	686.340567649078	694.172812477222	644.398020347424	506.754445713951	674.970466824575	1.33194779549221	0.413537538369809	0.00308394053833106	1.10792884284979	up	--	--	--	--	--	--	--	--	--	--	--	--	--
neg_2577	cis-(Homo)2-aconitate	254.953560128295	307.247111739208	275.561926066519	450.031794250164	479.880670447737	432.368798706813	279.254199311341	454.093754468238	1.6260946320165	0.701411218771023	0.00109263899738836	1.09995627914343	up	--	--	--	--	--	--	--	--	--	--	--	--	--
neg_2580	2-Propylmalate	96.9068867127092	98.6053113901791	97.0775798714492	292.584355088289	275.017903419395	290.134772688259	97.5299259914458	285.912343731981	2.93153450928547	1.55165603987679	0.00076725658481268	1.12832802892761	up	--	--	--	--	--	--	--	--	--	--	--	--	--
neg_2586	5-Methyl-H4SPT	3.65419933997822	2.24091969267289	9.93710065986098	97.5844225569741	93.2129796571505	102.910828784695	5.2774065641707	97.9027436662732	18.5512983462281	4.21344825489335	1.85448955909456e-05	1.12669406063393	up	--	--	--	--	--	--	--	--	--	--	--	--	--
neg_2590	Mecarbinate	56.0233586495981	57.4304724791043	60.7234796886171	85.0243686208239	84.3403719986371	82.8953490944445	58.0591036057732	84.0866965713018	1.44829477806372	0.534355270631538	0.000677562039046298	1.12239691543144	up	--	--	--	--	--	--	--	--	--	--	--	--	--
neg_2595	Thr Tyr Arg Lys	71.8672791516154	86.4118774155408	82.4078637813236	484.183671841439	520.610602756374	481.429144015802	80.2290067828266	495.407806204538	6.17492134167343	2.62642075925595	0.000291486754247869	1.12783629628373	up	--	--	--	--	--	--	--	--	--	--	--	--	--
neg_2628	Dehydroandrographolide succinate	47.0135353922378	45.2169389296778	38.4427913702199	108.698240921941	142.939263027148	136.64171080289	43.5577552307118	129.426404917326	2.97137454012024	1.57113046754876	0.0110320433467033	1.09580009210204	up	--	--	--	--	--	--	HMDB0250944	--	Organic compounds	Lipids and lipid-like molecules	Prenol lipids	--	Animals
neg_2631	Calystegin A3	68.1723400802737	76.1586574098268	77.1300253431331	268.19731478011	243.98004986253	258.718951056744	73.8203409444112	256.965438566461	3.480957081463	1.79948402643097	0.000366574975200677	1.12637076244757	up	--	--	--	--	--	--	HMDB0038593	131580-36-4	Organic compounds	Alkaloids and derivatives	Tropane alkaloids	--	Animals
neg_2632	1-Isothiocyanato-7-(methylthio)heptane	61.7419890304088	40.0226813876955	58.481603036977	151.392067431612	146.076515145275	133.546268563182	53.4154244850271	143.67161704669	2.68970280460773	1.42744677277985	0.000617716396230792	1.11032820084173	up	--	--	--	--	--	--	HMDB0038440	4430-38-0	Organic compounds	Organosulfur compounds	Isothiocyanates	--	Animals
neg_2649	Tetrangomycin	83.0436688770632	92.5473513721728	93.6795179378749	58.8854221869356	62.7927417885131	56.6668666848617	89.7568460623703	59.4483435534368	0.662326565175065	-0.594385370617105	0.00395281375108802	1.09627820970675	down	--	--	--	--	--	--	--	--	--	--	--	--	--
neg_2657	Leu Tyr Phe Lys	192.875608976951	235.678817141633	204.706575898454	1383.6617758107	1507.83899234399	1394.92266936536	211.087000672346	1428.80781250668	6.76881005441217	2.75890223269412	0.000392068939656509	1.12753821816071	up	--	--	--	--	--	--	--	--	--	--	--	--	--
neg_2661	Kaempferol 3-O-[6-(4-coumaroyl)-beta-D-glucosyl-(1->2)-beta-D-glucosyl-(1->2)-beta-D-glucoside]	22.6003352768461	13.9496858384455	31.5438842388168	144.87777294285	113.085025874508	138.853209127704	22.6979684513695	132.272002648354	5.82748200270643	2.54287264381639	0.00211554203740416	1.10821009674865	up	--	--	--	--	--	--	--	--	--	--	--	--	--
neg_2664	(4-{4-[2-(gamma-L-Glutamylamino)ethyl]phenoxymethyl}furan-2-yl)methanamine	915.30008472951	808.729118623701	945.947531216043	4680.21692800133	4421.93722631971	4666.75186869265	889.992244856418	4589.63534100456	5.1569385773075	2.36651486214725	4.38710336629263e-05	1.12880785946611	up	--	--	--	--	--	--	--	--	--	--	--	--	--
neg_2668	10-Deacetylbaccatin III	459.674549719602	513.072863331281	518.767635438887	681.838658694934	724.871186539401	666.700667174742	497.171682829923	691.136837469692	1.39013717260748	0.475227248759123	0.00167759555960879	1.09234500311162	up	--	--	--	--	--	--	--	--	--	--	--	--	--
neg_2678	(3Z)-Phytochromobilin	627.167265932623	791.417341149405	645.979661166707	1187.34141241392	1058.94472421233	1179.98324508981	688.188089416245	1142.08979390535	1.65956053507716	0.730801254943652	0.0028483460990638	1.08464756658651	up	--	--	--	--	--	--	--	--	--	--	--	--	--
neg_2694	Coenzyme B	106.118740729443	114.685575511844	107.694303071801	151.938049307269	173.948993643541	162.826728850379	109.499539771029	162.904590600396	1.48771940905907	0.573102452970899	0.00666009653389289	1.09434246263993	up	--	--	--	--	--	--	HMDB0304798	--	Organic compounds	Organic acids and derivatives	Carboxylic acids and derivatives	--	Animals
neg_2706	Antibiotic G-418	445.541047095279	414.318384706684	450.901236062793	1640.18258317352	1297.17530040936	1645.94032476227	436.920222621585	1527.76606944838	3.49667053697255	1.80598186893592	0.0104215368903353	1.10569394495163	up	--	--	--	--	--	--	--	--	--	--	--	--	--
neg_2709	Celosianin II	387.463870744098	411.121260597116	395.353367270968	42.9008354527967	9.91753388088446	85.7018279560713	397.979499537394	46.1733990965841	0.11601954158507	-3.10756027079785	0.00190224186737818	1.12062081082134	down	--	--	--	--	--	--	--	--	--	--	--	--	--
neg_2711	Malvidin 3-O-glucoside	119.303864639301	158.20648778007	115.890111254291	35.83009989913	3.83859201074763	39.2667676950575	131.133487891221	26.3118198683117	0.20064912701886	-2.31725321561122	0.00446879091854146	1.07100513560598	down	--	--	--	--	--	--	--	--	--	--	--	--	--
neg_2715	Sophoraflavanone B	766.234891417016	743.637819515409	782.23017695857	1765.79840600564	1984.79751098169	1770.45208653131	764.034295963665	1840.34933450621	2.40872607974359	1.26827033966821	0.00377021397365823	1.11984469735277	up	--	--	LMPK12140279	Polyketides [PK]	Flavonoids [PK12]	Flavanones [PK1214]	HMDB0247465	--	Organic compounds	Phenylpropanoids and polyketides	Flavonoids	--	Animals
neg_2717	20-HETE	114.985887730901	196.894816308916	115.057549753281	1570.91037987718	1999.47235505719	1566.46836759052	142.312751264366	1712.28370084163	12.031836118893	3.58878491674373	0.00668385108208195	1.11100048360439	up	C14748	Arachidonic acid metabolism(ko00590);;Metabolic pathways(ko01100);;Vascular smooth muscle contraction(ko04270)	LMFA03060009	Fatty Acyls [FA]	Eicosanoids [FA03]	Hydroxy/hydroperoxyeicosatetraenoic acids [FA0306]	HMDB0005998	79551-86-3	Organic compounds	Lipids and lipid-like molecules	Fatty Acyls	--	Animals
neg_2734	Serinyl-Glutamine	116.56520390211	114.224402188331	116.286984941748	215.017451387833	209.719852174368	216.042660765775	115.69219701073	213.593321442659	1.84622063511206	0.884574974522836	8.08690208488606e-05	1.1292247307832	up	--	--	--	--	--	--	--	--	--	--	--	--	--
neg_2736	Neobavaisoflavone	142.986860658848	156.785499428035	147.513846975627	97.6374575122786	101.971385240916	101.597777556347	149.09540235417	100.402206769847	0.673409140620888	-0.570444790949414	0.0034779956924752	1.11316711779461	down	--	--	LMPK12050027	Polyketides [PK]	Flavonoids [PK12]	Isoflavonoids [PK1205]	HMDB0255518	--	Organic compounds	Phenylpropanoids and polyketides	Isoflavonoids	--	Animals,Plants
neg_2739	sn-Glycero-3-phosphoethanolamine	347.282649402478	339.347646157536	334.98440952409	534.431462737577	594.95279037744	564.178558281009	340.538235028035	564.520937132009	1.65773143531309	0.729210298555188	0.00458363891114203	1.11610460812492	up	C01233	--	--	--	--	--	HMDB0000114	1190-00-7	Organic compounds	Lipids and lipid-like molecules	Glycerophospholipids	--	Microbe,Animals,Plants
neg_2747	4'-Demethylpodophyllotoxin	251.710937661245	241.373377193581	232.935032968972	49.643238585049	34.188731394733	60.7218707446337	242.006449274599	48.1846135748052	0.199104667331122	-2.32840105435862	7.32425869745389e-05	1.12481424230245	down	--	--	--	--	--	--	--	--	--	--	--	--	--
neg_2756	N-Acetylaspartylglutamylglutamate	61.4704105942365	61.3234835124652	74.7743436866617	139.322654212815	101.58583368285	120.593793881116	65.8560792644545	120.50076059226	1.8297591040665	0.871653723785173	0.0245983709862091	1.03806229936569	up	--	--	--	--	--	--	--	--	--	--	--	--	--
neg_2783	Desulfoglucotropeolin	906.370598452566	923.249321737663	979.452493926812	1477.73748869926	1530.17678442774	1468.65539996616	936.357471372347	1492.18989103105	1.59361134679052	0.672299824795324	5.22768799711292e-05	1.12388909887076	up	--	--	--	--	--	--	--	--	--	--	--	--	--
neg_2814	Kirenol	27.6125025094929	39.866262190823	28.4706004497532	307.461708493262	406.287328946109	314.100241552551	31.9831217166897	342.616426330641	10.7124135462941	3.42121165611326	0.00953633529777795	1.10664227516066	up	--	--	--	--	--	--	HMDB0253803	--	Organic compounds	Lipids and lipid-like molecules	Prenol lipids	--	Animals
neg_2831	L-Proline	9.92859377320954	12.2725988674661	3.06080755319182	85.6743059388349	104.381007858606	86.3398298323367	8.42066673128915	92.1317145432592	10.9411424870812	3.45169148881187	0.00160096893179986	1.11587436718441	up	C16435	--	--	--	--	--	HMDB0251528	147-85-3	Organic compounds	Organic acids and derivatives	Carboxylic acids and derivatives	--	Animals
neg_2832	1-Hydroxy-2-naphthaldehyde	127.334230876854	134.374746981905	125.680674535887	84.9707026844322	91.6466046433064	81.3550314319158	129.129884131549	85.9907795865515	0.665924701821539	-0.586569038386798	0.00046385302265588	1.11113977068923	down	--	--	--	--	--	--	--	--	--	--	--	--	--
neg_284	UDP-N-acetyl-alpha-D-glucosamine	65.832494592327	71.864003800009	78.2665512188842	169.196624033247	167.265887429748	164.236874460848	71.9876832037401	166.899795307948	2.31844932188728	1.2131601917282	0.0003521729384532	1.12639935935893	up	--	--	--	--	--	--	--	--	--	--	--	--	--
neg_2851	Tryptophyl-Glutamate	19213.7045831271	20446.196279677	19794.4461855079	7349.19394145325	8201.77950701524	7193.58753677518	19818.1156827707	7581.52032841456	0.382555054666763	-1.38626070948954	1.53859387887394e-05	1.12691787238047	down	--	--	--	--	--	--	HMDB0029082	--	Organic compounds	Organic acids and derivatives	Carboxylic acids and derivatives	--	Animals
neg_2854	Proansamitocin	61.9423986734233	100.795335547356	71.1944945715701	476.432344573718	510.295741811268	475.365879434423	77.9774095974498	487.364655273136	6.25007496131386	2.64387349308148	1.53357354728636e-05	1.12655757512499	up	--	--	--	--	--	--	--	--	--	--	--	--	--
neg_2865	3-Methyldioxyindole	3800.39103681929	4059.24596597921	3778.83081652691	3068.54854698771	3350.38697506342	2970.18039002455	3879.48927310847	3129.70530402523	0.806731268911984	-0.309839918997591	0.00769056678536556	1.05408958401675	down	C05834	Tryptophan metabolism(ko00380)	--	--	--	--	HMDB0004186	3040-34-4	Organic compounds	Organoheterocyclic compounds	Indoles and derivatives	--	Animals,Plants
neg_2882	Acetyl-DL-Valine	2056.06663117794	2091.01806836116	2014.11323195965	1337.58418918818	1542.22700827154	1328.8168337759	2053.73264383292	1402.87601041187	0.683085996916162	-0.549860877258613	0.0068001420095263	1.10279855991989	down	--	--	--	--	--	--	--	--	--	--	--	--	--
neg_2887	(2-Aminobenzoyl)acetate	15084.7635359023	15256.0359057972	15007.3493949188	13903.6013559983	13844.5570909235	13671.8674904262	15116.0496122061	13806.6753124493	0.913378539145608	-0.130715202512829	0.000209247309559191	1.11697415378906	down	--	--	--	--	--	--	--	--	--	--	--	--	--
neg_2889	Androsta-1,4-diene-3,17-dione	408.306205483932	452.190943834477	384.834666690788	45.5339923435353	54.5452450028748	47.0669502082491	415.110605336399	49.0487291848864	0.118158217483117	-3.08120812778564	0.00246897758629453	1.12356363210663	down	C20144	Steroid degradation(ko00984);;Metabolic pathways(ko01100);;Microbial metabolism in diverse environments(ko01120)	--	--	--	--	HMDB0003422	897-06-3	Organic compounds	Lipids and lipid-like molecules	Steroids and steroid derivatives	--	Animals
neg_289	UDP-2-acetamido-2-deoxy-alpha-D-galacturonamide	121.61876369514	94.994054124611	136.751732141651	421.798505885331	372.11449901033	407.612067882482	117.788183320467	400.508357592714	3.40024225098241	1.76563753513968	0.000153919752347769	1.12002176225351	up	--	--	--	--	--	--	--	--	--	--	--	--	--
neg_2891	11-Dehydro-thromboxane B2	8417.37085374954	6853.7980883746	8811.31836427743	33413.2763623783	25150.7555829894	33265.9885429844	8027.49576880052	30610.0068294507	3.81314518388397	1.93098146211095	0.0113834513631381	1.09727621117605	up	C05964	--	LMFA03030014	Fatty Acyls [FA]	Eicosanoids [FA03]	Thromboxanes [FA0303]	HMDB0004242	67910-12-7	Organic compounds	Lipids and lipid-like molecules	Fatty Acyls	--	Animals
neg_2892	Seneciphylline	93.2896785531468	99.3019388079936	83.2274749001925	131.667935689773	131.654818877875	120.952964206985	91.9396974204443	128.091906258211	1.39321653053132	0.478419495733283	0.0044651746507099	1.07463298866432	up	--	--	--	--	--	--	--	--	--	--	--	--	--
neg_2904	Acetyl-L-tyrosine	431.489835933604	467.248106308875	464.56487015123	1029.14864091673	1115.43366775897	1006.46899502873	454.434270797903	1050.35043456814	2.3113363187242	1.2087271992487	0.00127160854679784	1.12233862902108	up	--	--	--	--	--	--	HMDB0244966	--	Organic compounds	Organic acids and derivatives	Carboxylic acids and derivatives	--	Animals
neg_2911	Harpagide	478.435600263202	479.821827087449	430.815893914654	1092.08510418124	1032.90842720567	1029.02001744835	463.024440421768	1051.33784961175	2.27058824077211	1.18306610461101	3.43943263607038e-05	1.12590343211568	up	--	--	--	--	--	--	--	--	--	--	--	--	--
neg_2912	SALVINORIN A	202.09290702338	192.520602860146	195.881607235609	335.34619116169	358.301134548642	337.140438842954	196.831705706378	343.595921517762	1.74563300299962	0.803750282675733	0.000829349198114452	1.12371959409304	up	--	--	--	--	--	--	--	--	--	--	--	--	--
neg_2925	6-Hydroxytryprostatin B	9.39494818313604	4.60826311295381	10.0370150896338	70.4806980824572	57.7740828293872	76.3718614926875	8.01340879524122	68.2088808015106	8.51184340452176	3.08947160929798	0.00475328484503279	1.11027765565258	up	--	--	--	--	--	--	--	--	--	--	--	--	--
neg_2928	Formyl-5-hydroxykynurenamine	1.60282690122348e-07	1.60282690122348e-07	1.60282690122348e-07	47.613262290776	37.3679422936547	37.0090283558878	1.60282690122348e-07	40.6634109801062	253698081.490064	27.918537368626	0.00723001911131022	1.11410243317575	up	C05647	Tryptophan metabolism(ko00380)	--	--	--	--	HMDB0012948	958733-17-0	Organic compounds	Organic oxygen compounds	Organooxygen compounds	--	Animals
neg_2946	N1-Amidinostreptamine 6-phosphate	331.682990955829	382.075937767412	359.754480206688	275.82685754819	191.529077647498	249.660617296382	357.837802976643	239.005517497357	0.667915786172422	-0.582261882203618	0.02254603766276	1.01654470022236	down	--	--	--	--	--	--	--	--	--	--	--	--	--
neg_2949	FAD	3189.59411585102	3234.69522277116	3246.48624483833	3545.10378334068	3686.62679368346	3659.86828516057	3223.5918611535	3630.53295406157	1.12623840437494	0.171512252287971	0.00526466050769623	1.10136250462982	up	--	--	--	--	--	--	HMDB0252293	--	Organic compounds	Nucleosides, nucleotides, and analogues	Flavin nucleotides	--	Animals
neg_2962	Androstenedione	250.563387318191	242.076397852416	274.725121307647	69.1805928112883	65.0612832214832	67.6357316604549	255.788302159418	67.2925358977421	0.263079020149258	-1.92643189288097	0.00236992675684791	1.124164218993	down	--	--	--	--	--	--	--	--	--	--	--	--	--
neg_2999	Aldosterone	837.910172277491	820.309350051731	803.097175688161	1052.51828861522	993.545222956283	1001.75002447961	820.438899339128	1015.93784535037	1.2382858079605	0.308344340512071	0.0023217701514034	1.10518468269563	up	--	--	--	--	--	--	--	--	--	--	--	--	--
neg_3003	Valyl-Isoleucine	583.838645334009	928.691320971778	559.701781387924	1634.11052349451	2015.63122565265	1605.01287514596	690.743915897904	1751.58487476437	2.53579486471115	1.34243804215158	0.0041222138777099	1.07129215298493	up	--	--	--	--	--	--	--	--	--	--	--	--	--
neg_3006	Nonivamide	334.974928282148	521.81144002935	340.087590651464	2616.62395809722	2912.03321120862	2556.25114510762	398.957986320987	2694.96943813782	6.75502065515626	2.75596018095673	0.000273229666188202	1.12341384205869	up	--	--	--	--	--	--	--	--	--	--	--	--	--
neg_3007	all-trans-4-Oxoretinoic acid	1555.91723812527	2360.0540751744	1660.5471980052	347.749485919292	291.305337021833	328.983229962516	1858.83950376829	322.67935096788	0.173591829909864	-2.52622904587165	0.0255312288925944	1.07357307347378	down	C16678	Retinol metabolism(ko00830);;Metabolic pathways(ko01100)	LMPR01090026	Prenol Lipids [PR]	Isoprenoids [PR01]	Retinoids [PR0109]	HMDB0006285	38030-57-8	Organic compounds	Lipids and lipid-like molecules	Prenol lipids	--	Animals
neg_3013	Creatine	578.17270999963	727.93102264871	574.775825972023	1328.86093198286	1495.66119873579	1308.29678337612	626.959852873454	1377.60630469826	2.19727993488654	1.13571868175274	0.00073307073416102	1.10651805118159	up	C00300	Glycine, serine and threonine metabolism(ko00260);;Arginine and proline metabolism(ko00330);;Metabolic pathways(ko01100)	--	--	--	--	HMDB0000064	57-00-1	Organic compounds	Organic acids and derivatives	Carboxylic acids and derivatives	--	Animals,Plants
neg_3021	1-Guanidino-1-deoxy-scyllo-inositol 4-phosphate	134.947193245521	137.070340514737	132.037486269824	149.602501214274	147.421992799025	144.217534344387	134.685006676694	147.080676119229	1.09203451630136	0.127018456724636	0.00447110179903676	1.06849675163692	up	--	--	--	--	--	--	--	--	--	--	--	--	--
neg_3022	2-Dehydropantoate	1914.80292268869	1969.98919428617	1908.70586938457	6275.0958296577	6609.4690660242	6227.35594668853	1931.16599545314	6370.64028079014	3.29885690602961	1.72196619971588	0.000552547630758437	1.12849205574082	up	C00966	Pantothenate and CoA biosynthesis(ko00770);;Metabolic pathways(ko01100);;Biosynthesis of secondary metabolites(ko01110);;Biosynthesis of cofactors(ko01240)	--	--	--	--	HMDB0304068	--	Organic compounds	Organic acids and derivatives	Keto acids and derivatives	--	Microbe,Animals,Plants
neg_3024	S-(Hydroxymethyl)glutathione	2152.81671508914	2274.00079313651	2145.88843412917	2786.66118954518	2738.96124562082	2790.27299874674	2190.90198078494	2771.96514463758	1.26521641266875	0.339384176050328	0.00190126499878941	1.11707255456913	up	C14180	Methane metabolism(ko00680);;Metabolic pathways(ko01100);;Microbial metabolism in diverse environments(ko01120)	--	--	--	--	HMDB0004662	32260-87-0	Organic compounds	Organic acids and derivatives	Carboxylic acids and derivatives	--	Microbe,Animals
neg_3034	Cathenamine	803.158305143015	851.243436902534	805.544890650033	1262.30061727393	1231.87670913371	1214.29984974838	819.982210898527	1236.15905871867	1.50754375191153	0.592199872606179	4.19309888534054e-05	1.12449857061151	up	--	--	--	--	--	--	--	--	--	--	--	--	--
neg_3037	N(pi)-Methyl-L-histidine	129.883170964181	131.34953772551	126.627484776002	159.692134994637	159.666469568493	153.434137259926	129.286731155231	157.597580607685	1.21897722372192	0.285671169821602	0.000711486734837974	1.11292562469654	up	--	--	--	--	--	--	--	--	--	--	--	--	--
neg_3045	Val Phe	7299.14838571777	7624.92634472553	7487.89763772323	917.231582340656	973.105096879045	904.333563221752	7470.65745605551	931.556747480484	0.124695417098182	-3.00351965178252	0.000108354624373935	1.12975758445663	down	--	--	--	--	--	--	--	--	--	--	--	--	--
neg_3057	APGPR Enterostatin	1681.01778736508	1402.23903418252	1744.17099923753	4683.81323845397	3587.43554547668	4528.82481317608	1609.14260692838	4266.69119903558	2.65153080942905	1.40682551195302	0.0107947793263204	1.09140909180634	up	--	--	--	--	--	--	HMDB0006117	117830-79-2	Organic compounds	Benzenoids	Benzene and substituted derivatives	--	Animals
neg_3061	5,10-Methylenetetrahydromethanopterin	1176.95844154562	1333.41253398896	1206.40329332636	2049.6726847409	1790.27021922285	2056.4271177432	1238.92475628698	1965.45667390232	1.58642134151289	0.665775990828482	0.00479326086524348	1.08988260963361	up	C04377	Methane metabolism(ko00680);;Metabolic pathways(ko01100);;Microbial metabolism in diverse environments(ko01120);;Carbon metabolism(ko01200)	--	--	--	--	HMDB0060401	--	Organic compounds	Nucleosides, nucleotides, and analogues	Pyrimidine nucleosides	--	Animals
neg_3065	D-4'-Phosphopantothenate	25.034237206187	23.0816804392075	18.5438480523106	70.0929501951425	82.0470529140834	51.1666788210836	22.219921899235	67.7688939767698	3.04991593958316	1.60876948030905	0.0320873703967489	1.0479334357539	up	C03492	beta-Alanine metabolism(ko00410);;Pantothenate and CoA biosynthesis(ko00770);;Metabolic pathways(ko01100);;Biosynthesis of cofactors(ko01240)	--	--	--	--	HMDB0001016	5875-50-3	Organic compounds	Organic acids and derivatives	Carboxylic acids and derivatives	--	Microbe,Animals
neg_3086	3,4-Dihydroxybenzaldehyde	124.345952293906	154.841727596109	116.360903107423	493.424235334786	530.637852728809	477.793251894419	131.849527665813	500.618446652671	3.79689222642909	1.92481904910107	8.1558247507298e-05	1.12386040289087	up	C16700	Isoquinoline alkaloid biosynthesis(ko00950);;Biosynthesis of alkaloids derived from shikimate pathway(ko01063)	--	--	--	--	HMDB0059965	139-85-5	Organic compounds	Organic oxygen compounds	Organooxygen compounds	--	Animals,Plants,Microbe
neg_3099	5,6-EET	2511.78013639667	3054.18173904466	2382.98459972305	10588.8361299202	11710.0744178751	10522.3487077765	2649.64882505479	10940.4197518573	4.12900745502794	2.04579502333902	0.000285975892853577	1.12394551173315	up	--	--	--	--	--	--	HMDB0246887	--	Organic compounds	Lipids and lipid-like molecules	Fatty Acyls	--	Animals
neg_3103	Folinic acid	4726.58434149514	5040.64996434962	5036.09040608715	5424.75518592654	5485.1167782086	5478.72763853518	4934.44157064397	5462.86653422344	1.10708911150619	0.146771351797776	0.0329704174396725	1.0489890268075	up	C03479	--	--	--	--	--	HMDB0247218	--	Organic compounds	Organoheterocyclic compounds	Pteridines and derivatives	--	Microbe,Animals
neg_3110	C20915	239.01931915828	255.97998767777	275.833870994125	441.18805523224	464.029805317476	444.968339251406	256.944392610058	450.062066600374	1.75159326120572	0.808667804524236	0.000269238863299338	1.12029657856726	up	--	--	--	--	--	--	--	--	--	--	--	--	--
neg_3111	Curcumin	4344.04508372801	4324.64875861953	4412.33803849434	2822.8228602678	2916.59186475795	2847.53259298214	4360.34396028063	2862.3157726693	0.656442656529574	-0.607259104719243	2.72902626076235e-06	1.12877390593056	down	C10443	--	--	--	--	--	HMDB0002269	458-37-7	Organic compounds	Phenylpropanoids and polyketides	Diarylheptanoids	--	Animals
neg_3112	Pelargonidin 3-O-(6-caffeoyl-beta-D-glucoside) 5-O-beta-D-glucoside	537.322969091694	506.588264650264	541.739509808294	3293.25111692885	3315.50197250595	3318.8104938822	528.550247850084	3309.18786110567	6.2608765667333	2.64636465874691	1.55287587067538e-08	1.13017040763575	up	--	--	--	--	--	--	--	--	--	--	--	--	--
neg_3114	L-1-Pyrroline-3-hydroxy-5-carboxylate	55.6905777453265	63.2413361675615	58.8746651128455	47.8445084606058	44.2200338864356	44.8793841133345	59.2688596752445	45.647975486792	0.770184810993728	-0.376723423219745	0.0118488783862348	1.06331835395104	down	C04281	Arginine and proline metabolism(ko00330);;Metabolic pathways(ko01100)	--	--	--	--	HMDB0062585	--	Organic compounds	Organic acids and derivatives	Carboxylic acids and derivatives	--	Animals
neg_3118	Shikimic acid	156.945347379337	211.752870864008	145.0638615433	530.937004252622	621.669281342078	487.829899763163	171.254026595548	546.812061785954	3.19298805789463	1.67490715708952	0.00343984192048695	1.09967679889608	up	--	--	--	--	--	--	--	--	--	--	--	--	--
neg_3119	Quinate	849.103040436694	807.775728578968	820.128016881176	25461.3364943521	25871.4269358791	25343.1268665783	825.668928632279	25558.6300989365	30.9550586350323	4.95210328692212	3.80256257043259e-05	1.13012301521803	up	--	--	--	--	--	--	--	--	--	--	--	--	--
neg_3122	gamma-Glutamyltyramine	353.21352754451	441.882541084829	349.120981208522	56.2512384057236	51.2507941672517	45.260449937274	381.405683279287	50.9208275034164	0.13350830817623	-2.90499857176337	0.00775308343476846	1.11155611007129	down	--	--	--	--	--	--	--	--	--	--	--	--	--
neg_3124	Chlorogenic Acid	3538.3012830663	3537.82271200328	2997.95888210529	45839.5590292708	46948.8425887771	45267.8411051727	3358.02762572496	46018.7475744069	13.7041003539904	3.77653571619673	2.22597251221335e-05	1.12987594931856	up	--	--	--	--	--	--	--	--	--	--	--	--	--
neg_3126	Gibberellin A37 open lactone	95.2891279599967	62.5276892503759	101.70607733545	179.945915958079	141.646934591409	175.907747173636	86.5076315152742	165.833532574375	1.91698153873389	0.938836443367403	0.00988027024381441	1.03738987415664	up	--	--	--	--	--	--	--	--	--	--	--	--	--
neg_3130	Glycosyl-4,4'-diaponeurosporenoate	1.60282690122348e-07	1.60282690122348e-07	0.0131512942500133	8.23862915748285	9.89115132295566	9.48527903829349	0.00438387160513118	9.20501983957733	2099.7466779828	11.0359995704284	0.00290570933610421	1.12363563602395	up	--	--	--	--	--	--	--	--	--	--	--	--	--
neg_3147	3-Oxooctanoyl-CoA	4.87976679228869	1.99616533814706	2.41517232117893	87.8907294976072	78.3361891342486	101.45853192054	3.09703481720489	89.2284835174653	28.8109397484898	4.84854481364181	0.00534139254971044	1.11663157065459	up	C05267	--	--	--	--	--	HMDB0003941	54684-64-9	Organic compounds	Lipids and lipid-like molecules	Fatty Acyls	--	Animals
neg_3167	2-Aminophenol	57.4353480186369	66.4318187239482	49.3025949043619	109.709988101707	114.41030526217	102.391780256475	57.7232538823157	108.837357873451	1.88550281824626	0.914949306866141	0.00169659515047513	1.09975375137929	up	C01987	Tryptophan metabolism(ko00380);;Aminobenzoate degradation(ko00627);;Metabolic pathways(ko01100);;Microbial metabolism in diverse environments(ko01120)	--	--	--	--	--	--	--	--	--	--	--
neg_3170	7,8-Dihydro-7,8-dihydroxykynurenate	98.2377470853377	69.1699892967149	90.6713133123216	166.09405206808	167.351403706372	166.361602692996	86.0263498981247	166.602352822483	1.93664328452595	0.953558244577098	0.0113569437435364	1.10475610171553	up	--	--	--	--	--	--	--	--	--	--	--	--	--
neg_3171	Minoxidil	282.674895961412	269.872751752199	269.783959429042	19.3811219720549	18.7111720967161	20.4553419712074	274.110535714218	19.5158786799928	0.0711971126142327	-3.81203745562792	0.000236609405047548	1.12954101358948	down	--	--	--	--	--	--	HMDB0014494	38304-91-5	Organic compounds	Organic nitrogen compounds	Organonitrogen compounds	--	Animals
neg_3173	Asp-Gly-OH	1331.72693344161	1363.81905368515	1341.81715396166	408.604779145364	411.296326470132	420.826973532455	1345.78771369614	413.57602638265	0.307311489155139	-1.70222639031478	1.2416347166146e-05	1.12996438598769	down	--	--	--	--	--	--	--	--	--	--	--	--	--
neg_3217	3-Methoxy-4-hydroxyphenylacetaldehyde	74.2134774108553	67.4281341442764	71.1709886994384	141.214104536721	141.464176842421	139.306186860801	70.93753341819	140.661489413314	1.98289230870333	0.987606326624476	0.000235061777588569	1.12825116615383	up	C05581	Tyrosine metabolism(ko00350);;Metabolic pathways(ko01100)	--	--	--	--	HMDB0005175	5703-24-2	Organic compounds	Benzenoids	Phenols	--	Animals
neg_3218	D-Biotin	105.884659015007	102.937269697257	103.717806845377	142.204316231324	149.624434682096	137.247235760224	104.179911852547	143.025328891215	1.37286859191864	0.457193540371977	0.00600147704349512	1.11015056476922	up	C00120	Biotin metabolism(ko00780);;Metabolic pathways(ko01100);;Biosynthesis of cofactors(ko01240);;ABC transporters(ko02010);;Vitamin digestion and absorption(ko04977)	--	--	--	--	HMDB0000030	58-85-5	Organic compounds	Organoheterocyclic compounds	Biotin and derivatives	--	Microbe,Animals
neg_3219	N-Succinyl-L-glutamate	5.18588542147367	2.06797798196351	5.64369731657515	156.093234338369	164.100412581072	157.413832032622	4.29918690667078	159.202492984021	37.0308377933038	5.21065528459598	2.32755396790549e-05	1.12950810171612	up	--	--	--	--	--	--	--	--	--	--	--	--	--
neg_3229	Ginkgetin	191.447597626223	258.619579974312	234.535866150539	622.15095482621	589.380175149606	678.007998063136	228.201014583691	629.846376012984	2.76005072616358	1.46469478211654	0.000365639707144531	1.11571559322455	up	C10048	--	LMPK12040003	Polyketides [PK]	Flavonoids [PK12]	Biflavonoids and polyflavonoids [PK1204]	HMDB0033762	481-46-9	Organic compounds	Phenylpropanoids and polyketides	Flavonoids	--	Animals,Plants
neg_3233	UDP-N-acetylmuramoyl-L-alanyl-gamma-D-glutamyl-L-lysine	164.648755991206	195.38328505224	165.788669646489	1867.50669692243	2134.96730137191	2205.81815340045	175.273570229978	2069.4307172316	11.8068612085454	3.56155357776576	0.00272784912996218	1.12351800726459	up	--	--	--	--	--	--	--	--	--	--	--	--	--
neg_3237	L-Homocysteine	7739.22536477694	8079.23382404326	7634.24996403387	22336.0258309952	22627.5540950125	21865.7974731183	7817.56971761802	22276.459133042	2.8495376360813	1.51072784761169	5.17240930890492e-06	1.12948405121764	up	--	--	--	--	--	--	--	--	--	--	--	--	--
neg_3257	6-Oxo-1,4,5,6-tetrahydronicotinate	453.64976921559	444.087041742072	495.04052550351	1281.56156389664	1322.22358168695	1290.38754275584	464.259112153724	1298.05756277981	2.79597648984863	1.48335222976864	3.35789087342433e-06	1.12888949469508	up	--	--	--	--	--	--	--	--	--	--	--	--	--
neg_3262	Plantagoside	272.665969122612	264.21783476256	258.252953684499	1273.18483340583	1473.54562654994	1153.26832717003	265.045585856557	1299.9995957086	4.90481511513329	2.29419875570905	0.00795287371100552	1.11210336394912	up	--	--	--	--	--	--	--	--	--	--	--	--	--
neg_327	7,8-Dihydroneopterin 3'-triphosphate	36.2627908029709	35.8556165920132	33.508999709906	176.111756783097	159.88822694859	166.070193680229	35.20913570163	167.356725803972	4.75321880156871	2.24890481373211	0.000931586078509732	1.12729813101367	up	C04895	Folate biosynthesis(ko00790);;Metabolic pathways(ko01100);;Biosynthesis of cofactors(ko01240)	--	--	--	--	HMDB0000980	20574-65-6	Organic compounds	Organoheterocyclic compounds	Pteridines and derivatives	--	Microbe,Animals
neg_3272	(S)-5-Amino-3-oxohexanoic acid	377.778827546807	374.603279247	402.349430540809	233.719574225806	208.16912599668	209.259385530479	384.910512444872	217.049361917655	0.563895645611242	-0.826499892349844	0.000159044366473742	1.11871367715811	down	C03656	Lysine degradation(ko00310);;Metabolic pathways(ko01100)	LMFA01060173	Fatty Acyls [FA]	Fatty Acids and Conjugates [FA01]	Oxo fatty acids [FA0106]	HMDB0012131	19355-90-9	Organic compounds	Organic acids and derivatives	Keto acids and derivatives	--	Animals
neg_3273	Lividamine	119.944390121445	89.6058023672685	132.43455896499	191.997711357124	184.022536856263	207.269557427309	113.994917151235	194.429935213565	1.70560179411876	0.770280860778254	0.010784060601873	1.06385539651335	up	C21255	Neomycin, kanamycin and gentamicin biosynthesis(ko00524);;Biosynthesis of secondary metabolites(ko01110)	--	--	--	--	--	--	--	--	--	--	--
neg_3275	Avermitilol	58.074669705496	106.785128209807	56.7115113715408	211.779260294316	250.67854563635	206.970934324748	73.8571030956146	223.142913418471	3.02127898422435	1.59515940835367	0.00252055486785344	1.0858864252321	up	C20181	Sesquiterpenoid and triterpenoid biosynthesis(ko00909)	--	--	--	--	--	--	--	--	--	--	--
neg_3288	(R)-Lipoate	98.5288071379159	85.7768648553657	101.018847288404	143.487503532489	157.033730129222	150.272094016864	95.1081730938952	150.264442559525	1.57993196243163	0.659862432088481	0.000987283106314239	1.10321582536244	up	C00725	--	--	--	--	--	HMDB0251530	--	Organic compounds	Organoheterocyclic compounds	Dithiolanes	--	Animals
neg_3289	Tabtoxinine-delta-lactam	381.735770746985	399.236227093243	374.852367841205	648.546500970655	668.381615645015	638.568871080945	385.274788560478	651.832329232205	1.6918634402933	0.758613125217632	2.60156638301668e-05	1.12609683530189	up	--	--	--	--	--	--	--	--	--	--	--	--	--
neg_3298	2-Hydroxy-cis-hex-2,4-dienoate	50.9415200048081	50.8612517343046	53.2063311263255	159.754698267668	181.748364084672	157.540896909871	51.6697009551461	166.347986420737	3.21944937450174	1.6868139639287	0.00420001795467711	1.11990067083074	up	C11354	Xylene degradation(ko00622);;Steroid degradation(ko00984);;Metabolic pathways(ko01100);;Microbial metabolism in diverse environments(ko01120);;Degradation of aromatic compounds(ko01220)	LMFA01031001	Fatty Acyls [FA]	Fatty Acids and Conjugates [FA01]	Unsaturated fatty acids [FA0103]	--	--	--	--	--	--	--
neg_3300	5,10-Dihydrophenazine	9.80417001128575	13.7249929713679	11.6425893856144	48.1304186432553	47.4817645435233	41.8139689380473	11.7239174560893	45.808717374942	3.90728760642622	1.96616745288363	0.000506158835685488	1.11995723293151	up	--	--	--	--	--	--	--	--	--	--	--	--	--
neg_3310	Licoflavone A	109.654575131448	104.372197871666	97.9598317261756	70.0235009212527	61.1667247410763	62.3008562204063	103.995534909763	64.4970272942451	0.620190350962751	-0.689217014480969	0.000988594805600769	1.10319307630362	down	--	--	LMPK12110032	Polyketides [PK]	Flavonoids [PK12]	Flavones and Flavonols [PK1211]	--	--	--	--	--	--	--
neg_3315	alpha-ketoglutarate	65259.762089804	66682.8893080123	63902.6915364385	100161.877206064	101252.311474476	98562.1945532725	65281.7809780849	99992.1277446042	1.53170036488697	0.615134101198286	6.50510045022976e-06	1.12787340669306	up	--	--	--	--	--	--	--	--	--	--	--	--	--
neg_3316	2-Hydroxyethanesulfonate	257.458417070856	269.597337610618	254.603708968016	383.364423429381	394.379136611855	372.266865305131	260.55315454983	383.336808448789	1.47124224656231	0.557034812289665	0.000183482674508895	1.12100289507721	up	C05123	Taurine and hypotaurine metabolism(ko00430);;Metabolic pathways(ko01100)	--	--	--	--	HMDB0003903	107-36-8	Organic compounds	Organic acids and derivatives	Organic sulfonic acids and derivatives	--	Animals
neg_3328	4-Deoxy-4-thio-alpha-D-digitoxosyl-calicheamicin T0	157.640117985165	174.04110240138	171.334171090393	200.225092989482	188.740858516212	197.923120534558	167.671797158979	195.629690680084	1.16674177765624	0.222485300277102	0.0138398241253797	1.03380688991077	up	--	--	--	--	--	--	--	--	--	--	--	--	--
neg_3329	Propionic acid	107.090160132809	105.817422169589	103.717641806133	173.829862063286	180.100399293344	184.320755500244	105.54174136951	179.417005618958	1.69996252942998	0.765502946832791	0.000689661650782641	1.1260302523058	up	C00163	Propanoate metabolism(ko00640);;Ethylbenzene degradation(ko00642);;Nicotinate and nicotinamide metabolism(ko00760);;Metabolic pathways(ko01100);;Microbial metabolism in diverse environments(ko01120);;Degradation of aromatic compounds(ko01220);;Carbohydrate digestion and absorption(ko04973);;Protein digestion and absorption(ko04974)	LMFA01010003	Fatty Acyls [FA]	Fatty Acids and Conjugates [FA01]	Straight chain fatty acids [FA0101]	HMDB0000237	79-09-4	Organic compounds	Organic acids and derivatives	Carboxylic acids and derivatives	--	Microbe,Animals,Plants
neg_3346	6'''-Deamino-6'''-hydroxyparomomycin II	2056.05269100125	1888.19652034324	1977.83096374011	5571.65507986629	6058.28801377792	5685.67107969984	1974.0267250282	5771.87139111468	2.92390742127984	1.54789763243436	0.000567905118302652	1.12645870318729	up	--	--	--	--	--	--	--	--	--	--	--	--	--
neg_3349	Lapachol	465.882151160766	479.286437588145	431.128753899046	81.1431542360425	93.4234497165091	86.2133780097683	458.765780882652	86.9266606541066	0.189479390740221	-2.39988715674857	0.000846012415177733	1.12662722496105	down	C10366	--	--	--	--	--	--	--	--	--	--	--	--
neg_3366	Anhydrotetracycline	263.994678539851	381.926049969714	254.099306801395	463.451766828344	518.70771147556	458.752306468575	300.006678436987	480.303928257493	1.6009774541015	0.678952991124005	0.0314912292237983	1.00952577890737	up	--	--	--	--	--	--	--	--	--	--	--	--	--
neg_3374	Delphinidin 3-O-(6''-O-malonyl)-beta-glucoside-3'-O-beta-glucoside	907.67178495691	937.477565496141	865.838921060749	4167.18993154709	4199.88163321137	4144.13088135497	903.662757171267	4170.40081537114	4.61499689156798	2.20632967614386	5.93915340922584e-08	1.13007985442889	up	--	--	--	--	--	--	--	--	--	--	--	--	--
neg_3382	4-Hydroxyindole	112.112295099946	157.182482309683	98.7284310082058	27.8405699573921	33.1179144193983	33.4681790519288	122.674402805945	31.4755544762397	0.25657801266031	-1.96253055027837	0.0344081832834721	1.0530180456863	down	--	--	--	--	--	--	--	--	--	--	--	--	--
neg_3383	3-Hydroxy-4-hydroxymethyl-2-methylpyridine-5-carboxylate	163.40778435796	186.015701962081	155.374195989678	253.110097038576	286.904834106393	254.893926786817	168.26589410324	264.969619310595	1.57470782016006	0.655084167971369	0.0027936058371411	1.08365781388252	up	--	--	--	--	--	--	--	--	--	--	--	--	--
neg_3384	N-Acetyl-L-glutamate	1763.77733775446	2062.28455209811	1768.4757455745	2855.83284142628	3272.86994614809	2774.87635680158	1864.84587847569	2967.85971479198	1.5914772094828	0.670366497217897	0.00633937337524361	1.07240877808245	up	--	--	--	--	--	--	--	--	--	--	--	--	--
neg_3390	WYE-354	124.3102705986	133.537692267019	103.053510460332	268.859820647406	185.865537408942	290.464139214429	120.30049110865	248.396499090259	2.0648003744716	1.0460023081913	0.0478024595414852	1.00423054992323	up	--	--	--	--	--	--	--	--	--	--	--	--	--
neg_3391	Diosmetin-7-O-��-D-glucopyranoside	1674.83961593395	2566.7778942838	1647.14899431381	10281.7038902373	11971.7242961704	10056.6634882756	1962.92216817719	10770.0305582278	5.48673336764496	2.45594746855011	0.00107751432695528	1.11705468810614	up	--	--	--	--	--	--	--	--	--	--	--	--	--
neg_3416	Ureidoacrylate	240.726718993589	264.93833036057	235.009089034047	149.162586521199	138.390227827336	145.074786065015	246.891379462735	144.20920013785	0.584099778824462	-0.77571325639958	0.00409617626178686	1.11054700580439	down	--	--	--	--	--	--	--	--	--	--	--	--	--
neg_3423	Vincamine	214.838406405928	235.073471694176	194.719301125086	1238.07660084135	1340.06027088231	1220.5321152518	214.87705974173	1266.22299565849	5.89277886238957	2.5589481273604	0.000506047598922676	1.12708332991198	up	--	--	--	--	--	--	--	--	--	--	--	--	--
neg_3426	Eupalinolide A	198.109232502019	202.157135716455	183.587961961182	634.003522352889	643.253750523907	644.975144526558	194.618110059885	640.744139134451	3.29231508279106	1.71910241189191	2.75145224577929e-06	1.12974958943757	up	--	--	--	--	--	--	--	--	--	--	--	--	--
neg_3440	Strychnine	749.121774082626	773.336965721419	667.02425169634	140.516066753036	145.064187051414	181.880200906372	729.827663833462	155.820151570274	0.21350266548108	-2.22767401355527	0.000960881630347051	1.12194204378364	down	--	--	--	--	--	--	HMDB0251975	57-24-9	Organic compounds	Alkaloids and derivatives	Strychnos alkaloids	--	Animals
neg_3455	alpha-1,5-L-Arabinotriose	189.661071092775	159.681265992456	181.221289333833	112.541603325957	93.4197693532777	125.41323509815	176.854542139688	110.458202592462	0.624570911530316	-0.679062715359476	0.00676231222476688	1.05335984897251	down	--	--	--	--	--	--	--	--	--	--	--	--	--
neg_3462	2-O-(alpha-D-Mannosyl)-D-glycerate	399.022293290454	398.578189930116	377.119170459821	521.228272158952	570.711451035027	554.035366350116	391.573217893464	548.658363181365	1.40116417086176	0.486626002601068	0.00257588569724841	1.10682945652666	up	--	--	--	--	--	--	--	--	--	--	--	--	--
neg_3475	N-Acetyl-N6,N6,O-tridemethylpuromycin-5'-phosphate	152.801884633164	137.35575272855	141.426440710935	282.700644089741	287.442455039951	292.874874096237	143.86135935755	287.672657741976	1.9996520193237	0.999748963162361	4.89388736383591e-05	1.12702163112963	up	--	--	--	--	--	--	--	--	--	--	--	--	--
neg_3481	3,4-Dihydroxy-9,10-secoandrosta-1,3,5(10)-triene-9,17-dione	763.521190232305	868.81205117834	728.243120797063	1036.95440422237	1047.08331071502	973.614537899676	786.858787402569	1019.21741761236	1.29529902179374	0.373285184754105	0.0157721857312096	1.04430718233739	up	--	--	--	--	--	--	--	--	--	--	--	--	--
neg_3483	Glucoberteroin	139.201470165491	151.961191170604	109.834103930934	345.511091701011	344.220016958647	363.409358782385	133.665588422343	351.046822480681	2.62630664050555	1.39303537126112	0.000650968237579994	1.1211632037222	up	--	--	--	--	--	--	--	--	--	--	--	--	--
neg_3489	Pyridoxal	151.703600929266	182.072811705605	157.168614496763	362.787049342946	379.504380756179	367.064163053642	163.648342377211	369.785197717589	2.25963301763992	1.17608848652472	0.000261302313863216	1.12422914338188	up	C00250	Vitamin B6 metabolism(ko00750);;Metabolic pathways(ko01100);;Microbial metabolism in diverse environments(ko01120);;Biosynthesis of cofactors(ko01240);;Vitamin digestion and absorption(ko04977)	--	--	--	--	HMDB0001545	66-72-8	Organic compounds	Organoheterocyclic compounds	Pyridines and derivatives	--	Microbe,Animals,Plants
neg_3491	Gemcitabine	39.4676403659405	43.1024341925394	37.8773984920739	299.23831258509	334.516562924796	319.463940184535	40.1491576835179	317.739605231474	7.91397936006793	2.98440330271692	0.00108824311098094	1.12706885939446	up	C07650	--	--	--	--	--	HMDB0014584	95058-81-4	Organic compounds	Nucleosides, nucleotides, and analogues	Pyrimidine nucleosides	--	Animals
neg_3495	Streptidine 6-phosphate	307.088631159511	298.241867766603	307.924165727171	425.291776934004	439.036499493871	426.103706072111	304.418221551095	430.143994166662	1.41300343972499	0.49876497768045	5.07858702871595e-05	1.12599708495926	up	--	--	--	--	--	--	--	--	--	--	--	--	--
neg_3499	cyclo-Dopa 5-O-glucoside	24867.3634572193	25196.6886039101	24603.1500356841	84547.1243428195	88104.139635721	84055.9033606345	24889.0673656045	85569.055779725	3.43801776590381	1.78157699993962	0.000356774912844112	1.1291842737354	up	--	--	--	--	--	--	--	--	--	--	--	--	--
neg_3505	Guanosine	1350.28073184147	1411.91049147729	1274.68412775745	3695.35457353548	3791.40628307289	3622.9679613852	1345.6251170254	3703.24293933119	2.75206139694944	1.46051265611793	4.54030027978174e-06	1.12861189938286	up	--	--	--	--	--	--	HMDB0246240	118-00-3	Organic compounds	Nucleosides, nucleotides, and analogues	Purine nucleosides	--	Animals
neg_3508	UWM6	596.099633021628	610.653782007915	599.89900947201	1466.39129554895	1555.59265768104	1339.31794378458	602.217474833851	1453.76729900486	2.41402377007732	1.27143988189403	0.00521162732116602	1.11800042120884	up	--	--	--	--	--	--	--	--	--	--	--	--	--
neg_3512	Dopamine quinone	1131.98903036536	1207.19333623489	1111.70681325815	421.00608591264	438.197588470367	408.114436135936	1150.29639328613	422.439370172981	0.367243931771505	-1.44518944256867	0.000715582221588515	1.12633062339632	down	C17755	Betalain biosynthesis(ko00965);;Parkinson disease(ko05012)	--	--	--	--	HMDB0012219	50673-96-6	Organic compounds	Organic oxygen compounds	Organooxygen compounds	--	Animals
neg_3515	N-Acetylserotonin	112.038887842939	115.801557676957	93.524681523072	919.264601378207	925.293417607932	908.053225204207	107.121709014323	917.537081396782	8.5653700808125	3.09851558165293	2.34654138100284e-07	1.12998162510754	up	C00978	Tryptophan metabolism(ko00380);;Metabolic pathways(ko01100);;Biosynthesis of secondary metabolites(ko01110)	--	--	--	--	HMDB0001238	1210-83-9	Organic compounds	Organoheterocyclic compounds	Indoles and derivatives	--	Animals
neg_3518	N-Acetylbialaphos	39871.0353879824	41410.2428468876	40102.8264507437	30643.2657632459	31374.4677044832	30150.525144579	40461.3682285379	30722.7528707694	0.759310775088921	-0.397237613838571	0.000141620469044295	1.12191081774929	down	--	--	--	--	--	--	--	--	--	--	--	--	--
neg_3524	EUGENITOL	56.4945381689014	56.5521582471104	60.3384135491653	139.968142994296	148.831006095463	149.998501553603	57.795036655059	146.265883547787	2.53076893818328	1.33957579391468	0.000305706824412513	1.12683603609817	up	--	--	--	--	--	--	--	--	--	--	--	--	--
neg_3525	C20817	174.845913306888	175.207012084219	159.361775159557	470.045534426949	708.606573629741	474.110937560037	169.804900183555	550.921015205576	3.24443531729676	1.69796740400983	0.0397146743931591	1.04377718815925	up	--	--	--	--	--	--	--	--	--	--	--	--	--
neg_3544	6,8-Dimethyl-6,7-didehydroergoline	166.61218765058	167.917982989766	143.33570397497	1.48607426761522	0.054612258694321	0.778366177496694	159.288624871772	0.773017567935412	0.00485293641374388	-7.68692632754315	0.00247221451983601	1.12442775089388	down	--	--	--	--	--	--	--	--	--	--	--	--	--
neg_3548	Protoviolaceinic acid	1115.2214839556	1171.338857288	1090.70596870986	1888.73313410586	1999.05283697062	1876.02790218771	1125.75543665115	1921.27129108806	1.70665068853975	0.771167802664843	0.0002284927843466	1.12276066249558	up	--	--	--	--	--	--	--	--	--	--	--	--	--
neg_3557	Doxycycline	2659.59980872847	1670.21889821559	2661.01625395823	772.310409272213	840.41940852599	725.504171158359	2330.27832030076	779.411329652187	0.33447134741896	-1.58004546759938	0.0411940056137952	1.03911521496627	down	--	--	--	--	--	--	--	--	--	--	--	--	--
neg_3567	Succinic acid	82.297493771994	80.1510799645473	84.5639826543374	110.227783232935	117.125561061402	104.339355660896	82.3375187969596	110.564233318411	1.34281716201647	0.425262880782172	0.0101861062805263	1.0890320981989	up	C00042	Citrate cycle (TCA cycle)(ko00020);;Oxidative phosphorylation(ko00190);;Alanine, aspartate and glutamate metabolism(ko00250);;Lysine degradation(ko00310);;Tyrosine metabolism(ko00350);;Phenylalanine metabolism(ko00360);;Chlorocyclohexane and chlorobenzene degradation(ko00361);;Pyruvate metabolism(ko00620);;Glyoxylate and dicarboxylate metabolism(ko00630);;Propanoate metabolism(ko00640);;Butanoate…	LMFA01170043	Fatty Acyls [FA]	Fatty Acids and Conjugates [FA01]	Dicarboxylic acids [FA0117]	HMDB0000254	110-15-6	Organic compounds	Organic acids and derivatives	Carboxylic acids and derivatives	--	Microbe,Animals,Plants
neg_3577	Salidroside	221.303751049943	202.983198229406	225.474187947953	431.243924518131	482.027851028735	440.693390448552	216.587045742434	451.321721998473	2.08378908559095	1.05920926006803	0.0012730582301374	1.11838889461211	up	--	--	--	--	--	--	HMDB0257463	--	Organic compounds	Organic oxygen compounds	Organooxygen compounds	--	Animals
neg_3585	Propionyladenylate	149.840277091163	147.194434166638	153.860574270975	203.747568115086	244.015745487016	194.957187711413	150.298428509592	214.240167104505	1.42543185067855	0.511399066257029	0.0494235385488859	1.02008992439758	up	C05983	Propanoate metabolism(ko00640)	--	--	--	--	HMDB0006806	--	Organic compounds	Nucleosides, nucleotides, and analogues	Purine nucleotides	--	Animals
neg_3596	Quercetin 3-O-beta-D-glucosyl-(1->2)-beta-D-glucosyl-(1->2)-beta-D-glucoside	344.281708665186	334.066737187535	345.684452711142	629.695371401946	671.542468008423	631.9549059131	341.344299521288	644.39758177449	1.88782288931795	0.916723421114869	0.00108207250561338	1.1253231152107	up	--	--	--	--	--	--	--	--	--	--	--	--	--
neg_3605	2,3-Pyridinedicarboxylic acid	511.39503425092	485.934660898745	526.384354231026	420.02254443218	448.146463031774	439.002495290214	507.904683126897	435.723834251389	0.857885049550776	-0.221143745010011	0.00990120101952434	1.04971736433618	down	C03722	Tryptophan metabolism(ko00380);;beta-Alanine metabolism(ko00410);;Nicotinate and nicotinamide metabolism(ko00760);;Biosynthesis of plant secondary metabolites(ko01060);;Biosynthesis of alkaloids derived from ornithine, lysine and nicotinic acid(ko01064);;Metabolic pathways(ko01100);;Biosynthesis of cofactors(ko01240)	--	--	--	--	HMDB0000232	89-00-9	Organic compounds	Organoheterocyclic compounds	Pyridines and derivatives	--	Microbe,Animals,Plants
neg_3613	(4Z,7Z,10Z,13Z,16Z,19Z)-Docosahexaenoyl-CoA	501.434828051093	523.719475554619	506.517421468187	424.612432992228	414.539428238298	445.156891537478	510.5572416913	428.102917589335	0.838501313136168	-0.254115051761361	0.00247215275436851	1.09028193642975	down	--	--	--	--	--	--	--	--	--	--	--	--	--
neg_3622	N-Glycolylneuraminic acid	1266.78523080402	1276.85348613336	1265.40997488789	777.759295429407	836.640516928784	796.376634206042	1269.68289727509	803.592148854744	0.63290775246273	-0.659932855522508	0.000926372267195565	1.12700983354614	down	--	--	--	--	--	--	HMDB0242723	--	Organic compounds	Organic oxygen compounds	Organooxygen compounds	--	Animals
neg_3625	Pelargonidin 5-O-beta-D-glucoside 3-O-beta-D-sambubioside	808.268240820327	844.467180777927	830.310339283571	2500.66086614166	2546.89735781938	2441.61565272169	827.681920293942	2496.39129222758	3.01612398557771	1.59269573553679	8.16307265315084e-05	1.1293518570637	up	--	--	--	--	--	--	--	--	--	--	--	--	--
neg_3626	Pantetheine 4'-phosphate	15745.8296004976	17131.2705488916	15988.5122030852	94920.160922332	98970.8921559884	97149.5532192961	16288.5374508248	97013.5354325388	5.95593899853951	2.57432897773546	3.94828825288514e-05	1.12966859175706	up	C01134	Carbapenem biosynthesis(ko00332);;Pantothenate and CoA biosynthesis(ko00770);;Metabolic pathways(ko01100);;Biosynthesis of secondary metabolites(ko01110);;Biosynthesis of cofactors(ko01240)	--	--	--	--	HMDB0001416	2226-71-3	Organic compounds	Organic acids and derivatives	Carboxylic acids and derivatives	--	Animals
neg_3628	Kaempferol 3-sophorotrioside	963.687738950172	896.950758655735	970.469123710672	779.104955963699	712.105398231015	752.790970242336	943.70254043886	748.000441479017	0.792623108899512	-0.335293065243941	0.00339154297904295	1.07891026508254	down	--	--	--	--	--	--	--	--	--	--	--	--	--
neg_3636	Salicyluric acid	11655.2577004834	11589.0109666523	11554.4566975096	18547.2059807322	19251.8436999503	18773.7067839092	11599.5751215484	18857.5854881972	1.62571346713947	0.701073004052559	0.000660702463090864	1.12831592994577	up	C07588	--	--	--	--	--	HMDB0000840	487-54-7	Organic compounds	Benzenoids	Benzene and substituted derivatives	--	Microbe,Animals
neg_3654	Petunidin 3-O-glucoside	224.713275415933	211.157734946245	198.483564555856	269.75716234264	276.935810448085	263.175282319637	211.451524972678	269.956085036787	1.27668071947776	0.352397771697449	0.00623481488215195	1.0850094954649	up	--	--	--	--	--	--	--	--	--	--	--	--	--
neg_3658	Decanoyl-CoA	1109.46167733641	1178.07616633117	1134.3074362766	1758.86489548828	1838.38555270947	1781.86006736731	1140.61509331473	1793.03683852169	1.57199115550099	0.652593100579499	3.68787721644612e-05	1.12508216266645	up	C05274	--	--	--	--	--	HMDB0006404	1264-57-9	Organic compounds	Lipids and lipid-like molecules	Fatty Acyls	--	Animals
neg_3662	Radicinin	113.769087738954	118.856719177538	106.657337464739	187.125825606868	215.911213998656	167.377067407457	113.09438146041	190.138035670994	1.68123326035921	0.749519903168453	0.0260403357222226	1.05733869080925	up	--	--	--	--	--	--	--	--	--	--	--	--	--
neg_3667	5,10-Methylenetetrahydrofolate	353.863374792149	345.5419152074	304.386996210262	224.327119537708	205.915071894614	184.074361643892	334.597428736604	204.772184358738	0.611995690259579	-0.708406601549542	0.00319631176144715	1.08352489125368	down	--	--	--	--	--	--	HMDB0243630	--	Organic compounds	Organoheterocyclic compounds	Pteridines and derivatives	--	Animals
neg_3668	1-Myristoyl-sn-glycero-3-phosphocholine	1028.12183607079	629.413146308381	1034.39928563497	2532.61939243147	2030.01462101776	2589.98666150543	897.31142267138	2384.20689165155	2.65705621416648	1.40982875061401	0.00338308185839575	1.0828815500484	up	--	--	LMGP01050012	Glycerophospholipids [GP]	Glycerophosphocholines [GP01]	Monoacylglycerophosphocholines [GP0105]	HMDB0010379	20559-16-4	Organic compounds	Lipids and lipid-like molecules	Glycerophospholipids	--	Microbe,Animals
neg_3671	13-Dihydrodaunorubicin	2806.71591796233	2915.64251766887	2886.53677124266	1990.01714914567	2086.17207097411	1995.43816506507	2869.63173562462	2023.87579506162	0.705273701129141	-0.503744850663651	4.82142433194301e-05	1.12397352549789	down	--	--	--	--	--	--	HMDB0244506	--	Organic compounds	Phenylpropanoids and polyketides	Anthracyclines	--	Animals
neg_3677	Erythromycin D	1.60282690122348e-07	1.60282690122348e-07	1.60282690122348e-07	43.3510420103055	40.0346818422418	38.1801002664222	1.60282690122348e-07	40.5219413729898	252815455.880222	27.9135094245132	0.00139023599513547	1.12709355592936	up	C06633	--	LMPK04000010	Polyketides [PK]	Macrolides and lactone polyketides [PK04]	-	--	--	--	--	--	--	--
neg_3678	Pelargonidin 3-O-rutinoside 5-O-beta-D-glucoside	1621.1020802398	1709.40925496958	1673.27529937239	4515.9331738522	4675.58383716043	4525.97124331459	1667.92887819392	4572.49608477574	2.7414214985755	1.45492416222222	2.12865164251776e-05	1.12929966941468	up	--	--	--	--	--	--	--	--	--	--	--	--	--
neg_3683	Luteolin 7-O-[beta-D-glucuronosyl-(1->2)-beta-D-glucuronide]-4'-O-beta-D-glucuronide	297.355862443923	268.130456127017	297.895914343053	240.065463511342	230.113571290534	233.977771117614	287.794077637998	234.718935306497	0.815579449142586	-0.294102671903642	0.0250227489760091	1.0542135124608	down	--	--	--	--	--	--	--	--	--	--	--	--	--
neg_3690	Ingenol Mebutate	462.164175118201	481.458134461643	460.211917928248	324.938142472551	334.141585395955	348.367334086507	467.944742502697	335.815687318338	0.717639620272904	-0.478668552465567	0.000162383586563537	1.1184359989495	down	--	--	--	--	--	--	--	--	--	--	--	--	--
neg_3701	4-Amino-5-hydroxymethyl-2-methylpyrimidine	18.2578239463036	12.9678896277765	12.0166230713649	54.6277860452677	56.0003651260074	59.0535429790171	14.4141122151483	56.5605647167641	3.92397144357753	1.97231454248503	0.000140082114969108	1.12342929631378	up	C01279	Thiamine metabolism(ko00730);;Metabolic pathways(ko01100);;Biosynthesis of cofactors(ko01240);;ABC transporters(ko02010)	--	--	--	--	HMDB0247327	--	Organic compounds	Organoheterocyclic compounds	Diazines	--	Microbe,Animals
neg_3703	Lysyl-Valine	185.547950010345	222.048863751643	170.359014457588	1.60282690122348e-07	1.60282690122348e-07	1.60282690122348e-07	192.651942739859	1.60282690122348e-07	8.31980658190302e-10	-30.1627309597588	0.00627934278453647	1.11613358517267	down	--	--	--	--	--	--	--	--	--	--	--	--	--
neg_3709	Reduced riboflavin	1463.57055467603	1534.02528400566	1452.97337165677	2204.66928345093	2197.46353652821	2175.96227080223	1483.52307011282	2192.69836359379	1.47803455690584	0.563680000535392	0.0004490012994634	1.12699220594056	up	--	--	--	--	--	--	--	--	--	--	--	--	--
neg_3731	Roquefortine C	131.019913060365	119.040306040719	119.986222111092	249.729093112029	184.096107109984	206.725721060105	123.348813737392	213.516973760706	1.73100143642468	0.791606921886472	0.0382183915291267	1.03653414796805	up	C22165	Staurosporine biosynthesis(ko00404);;Biosynthesis of secondary metabolites(ko01110)	--	--	--	--	HMDB0030381	58735-64-1	Organic compounds	Organoheterocyclic compounds	Indoles and derivatives	--	Animals
neg_3747	3-Hydroxyanthranilic acid	209.402877952957	211.226117760611	202.299639207442	269.209460088109	276.050281089078	254.90287603126	207.642878307003	266.720872402816	1.28451731442705	0.361226336925918	0.00452966832494846	1.10137913179291	up	C00632	Tryptophan metabolism(ko00380);;Aminobenzoate degradation(ko00627);;Metabolic pathways(ko01100);;Microbial metabolism in diverse environments(ko01120);;Biosynthesis of cofactors(ko01240)	--	--	--	--	HMDB0001476	548-93-6	Organic compounds	Benzenoids	Benzene and substituted derivatives	--	Microbe,Animals,Plants
neg_3801	Ala Glu Val Asp	1392.58744274828	1490.44292226323	1395.83859868593	1206.82194950797	1249.90566173233	1180.56769998341	1426.28965456581	1212.4317704079	0.850059990638429	-0.234363435822271	0.0080045870535251	1.06537430860748	down	--	--	--	--	--	--	--	--	--	--	--	--	--
neg_3821	Pelargonidin 3-O-rutinoside	385.514063686559	380.251216508149	420.49634952145	974.378310007011	992.501189776185	973.706281052192	395.420543238719	980.195260278463	2.47886782070073	1.30968134544496	4.05636115471795e-05	1.12887402391764	up	--	--	--	--	--	--	--	--	--	--	--	--	--
neg_3829	Xylotetraose	946.017404061715	959.456440550414	906.900265382533	1716.32816842127	1676.22639021704	1575.47507249897	937.458036664887	1656.00987704576	1.76648960516377	0.820885259773257	0.00123792187765857	1.1215583386594	up	--	--	--	--	--	--	--	--	--	--	--	--	--
neg_3830	Luteolin 7-O-[beta-D-glucuronosyl-(1->2)-beta-D-glucuronide]	8412.45906316892	6368.37858520242	8027.86192482786	33472.4210811616	39484.6245213907	32633.3062638524	7602.89985773307	35196.7839554682	4.62938939274188	2.2108219174258	0.00356996045130704	1.11544010091642	up	--	--	--	--	--	--	--	--	--	--	--	--	--
neg_3841	C1'-C9-Glycosylated UWM6	1390.78968930786	1406.1240990128	1442.02425728345	1210.107191739	1197.45658416793	1170.20000572526	1412.9793485347	1192.58792721073	0.844023607597291	-0.244644742770992	0.00045693956069875	1.11359453826005	down	--	--	--	--	--	--	--	--	--	--	--	--	--
neg_3855	Deoxycytidine	8.63276772617394	12.5001839098146	7.1795121438983	73.6285081685008	73.997349319053	63.3205313087792	9.43748792662895	70.315462932111	7.4506546105037	2.89736718555316	0.000812075333906022	1.12128891945376	up	--	--	--	--	--	--	HMDB0250725	--	Organic compounds	Nucleosides, nucleotides, and analogues	Pyrimidine nucleosides	--	Animals
neg_3857	p-Coumaroylagmatine	98.7681947160958	110.981548878029	101.40431979465	8.61302138225662	6.61492595353976	6.41217759817661	103.718021129592	7.213374977991	0.0695479425796041	-3.84584835328336	0.00105812294473705	1.12680448924747	down	--	--	--	--	--	--	--	--	--	--	--	--	--
neg_3860	[6]-Gingerol	4913.03052497931	4880.63797897752	4836.30104348883	48.3601533759596	32.6279827124609	42.7403606404529	4876.65651581522	41.2428322429578	0.00845719441367367	-6.88560514103094	9.90599857855771e-06	1.13016497701351	down	C10462	--	--	--	--	--	HMDB0005783	58253-27-3	Organic compounds	Benzenoids	Phenols	--	Animals
neg_3862	Hesperetin 7-O-glucoside	684.350704688237	645.990873855435	685.605530875192	548.048005340977	545.172705489442	556.867444945922	671.982369806288	550.02938525878	0.818517583158226	-0.288914686297024	0.00767780862849777	1.10357511745656	down	--	--	--	--	--	--	--	--	--	--	--	--	--
neg_3869	Rosiglitazone	690.675698366072	627.542050470501	726.344917180369	549.494627262638	573.661457739649	563.810344275588	681.520888672314	562.322143092625	0.825098911037191	-0.277361018063073	0.0471930162283798	1.01157332832885	down	--	--	--	--	--	--	HMDB0005031	122320-73-4	Organic compounds	Benzenoids	Phenol ethers	--	Animals
neg_3881	5-Hydroxy-L-tryptophan	73.32035458163	84.9588185429497	70.385902951258	154.764712127776	148.962631999081	149.04933545332	76.2216920252792	150.925559860059	1.98008671612805	0.985563613228339	0.00100108361500769	1.12085580130984	up	C00643	Tryptophan metabolism(ko00380);;Biosynthesis of alkaloids derived from shikimate pathway(ko01063);;Metabolic pathways(ko01100);;Axon regeneration(ko04361);;Serotonergic synapse(ko04726)	--	--	--	--	HMDB0000472	4350-09-8	Organic compounds	Organoheterocyclic compounds	Indoles and derivatives	--	Animals
neg_3883	4-Amino-anhydrotetracycline	74.5983537745756	70.009236989218	88.2293679122616	145.837839989316	149.930751935654	152.739927685682	77.6123195586851	149.502839870217	1.92627717764798	0.945815311720656	0.0025272309516454	1.11555556022579	up	--	--	--	--	--	--	--	--	--	--	--	--	--
neg_3885	Aurantio-obtusin ��-D-glucoside	251.654914441583	352.700069214809	319.39520677984	1018.04743241683	1016.37732500802	1021.1222696524	307.916730145411	1018.51567569242	3.30776335281111	1.72585602352421	0.00171133405405474	1.12621445410786	up	--	--	--	--	--	--	--	--	--	--	--	--	--
neg_3886	Apiin	14767.8245740241	15076.4073779997	14473.5261642267	23622.4271305266	23605.2698787202	23246.5659395166	14772.5860387502	23491.4209829211	1.5902037003745	0.669211582300127	6.30132711978592e-06	1.12888806375115	up	--	--	--	--	--	--	--	--	--	--	--	--	--
neg_3901	4-Methylumbelliferyl beta-D-glucuronide	755.451746338399	566.979494587016	813.253923392565	1854.16249891694	1561.61068546861	1804.75385962662	711.89505477266	1740.17568133739	2.44442726448368	1.28949647765945	0.00109190789008923	1.10211849279682	up	--	--	--	--	--	--	--	--	--	--	--	--	--
neg_3903	8-Methylthiooctyl glucosinolate	731.554494315471	625.911962837809	731.926645058544	1300.23487947223	1479.20306065271	1415.25094158009	696.464367403941	1398.22962723501	2.0076111466361	1.00547986134752	0.000741117023970874	1.11230475284356	up	--	--	--	--	--	--	--	--	--	--	--	--	--
neg_3904	Formononetin 7-O-glucoside-6''-O-malonate	18698.9701391965	18575.1133742836	18493.7406871661	12499.4055781365	12829.634996832	12837.4897855222	18589.2747335487	12722.1767868302	0.684382632952864	-0.547124944748347	1.84589562411841e-05	1.12916615437224	down	--	--	--	--	--	--	--	--	--	--	--	--	--
neg_3914	dTDP-L-epivancosamine	74.3253579968322	40.6470194057869	82.1548624735502	134.065235963908	166.555218250443	134.823102317984	65.7090799587231	145.147852177445	2.20894665194861	1.14335857672915	0.00946107363884376	1.04229285891793	up	--	--	--	--	--	--	--	--	--	--	--	--	--
neg_3916	Coumermic acid	95.9178457789591	104.765668343307	89.4266861196887	181.191408143188	177.292498279008	174.173834854775	96.7034000806516	177.552580425657	1.83605313026818	0.876607806935485	0.000707608178307011	1.12209423394852	up	--	--	--	--	--	--	--	--	--	--	--	--	--
neg_3937	Deacetylcephalosporin C	12.5804250297129	22.6243485970244	16.6117518330012	64.3124441827062	63.4008999539766	63.3113403067259	17.2721751532462	63.6748948144696	3.68655911890185	1.8822748926981	0.00359574011685698	1.1212185112022	up	--	--	--	--	--	--	--	--	--	--	--	--	--
neg_3938	Aloin A	181.54293037182	142.803611515125	166.072461919915	533.979186908267	613.181703769739	522.287023441597	163.473001268953	556.482638039868	3.40412565818325	1.76728429292629	0.00200112274649069	1.11662383158806	up	--	--	--	--	--	--	--	--	--	--	--	--	--
neg_3955	(-)-Maackiain-3-O-glucosyl-6''-O-malonate	11410.2999851545	9205.26109281594	11033.1702795019	39336.2315082622	45379.4027643688	38536.1205881899	10549.5771191574	41083.9182869403	3.89436636396867	1.9613886125169	0.00258495995042637	1.11790899257738	up	--	--	--	--	--	--	--	--	--	--	--	--	--
neg_3969	Astragalin	447.520586303616	452.142438361803	461.672160123446	374.932135713228	353.872634875139	354.117901746805	453.778394929622	360.974224111724	0.795485699947678	-0.330092098711934	0.000964032587755159	1.11332675808996	down	--	--	--	--	--	--	--	--	--	--	--	--	--
neg_3975	2-Amino-4-oxopentanoic acid	289.114301708891	288.883233378782	285.357984887838	395.431948969828	412.047783299453	362.442859127852	287.78517332517	389.974197132378	1.35508786858781	0.438386403952406	0.0191660520066566	1.08644252904763	up	--	--	--	--	--	--	HMDB0244991	--	Organic compounds	Organic acids and derivatives	Carboxylic acids and derivatives	--	Animals
neg_4001	2,6-Dihydroxynicotinate	104.49496898369	107.959275379741	106.668581645426	162.605386036867	158.987566049088	151.3227345587	106.374275336286	157.638562214885	1.48192372372489	0.567471192423895	0.00220287046708641	1.11991583921265	up	--	--	--	--	--	--	--	--	--	--	--	--	--
neg_4007	D-gluconate	30154.1928671651	30146.6440641516	29825.5383348495	38861.8506419449	39932.5679355407	37466.2264152344	30042.1250887221	38753.5483309067	1.28997360261491	0.367341543349138	0.00574684870752145	1.11492982404326	up	--	--	--	--	--	--	--	--	--	--	--	--	--
neg_4013	Biotin sulfone	84.3931367148616	89.1246952762942	93.1592925596575	183.976643502917	191.718276297334	169.46463903805	88.8923748502711	181.7198529461	2.04426817544459	1.03158446731547	0.00188431920034439	1.11745910005423	up	C20387	Biotin metabolism(ko00780)	--	--	--	--	HMDB0004818	40720-05-6	Organic compounds	Organoheterocyclic compounds	Thienoimidazolidines	--	Animals
neg_4052	4-Hydroxy-2,2'-bipyrrole-5-carbaldehyde	95.4884264728119	98.7544728260822	88.5110233859931	114.491696354541	125.178177638706	110.270698351724	94.2513075616291	116.646857448324	1.23761526992133	0.30756290224208	0.0181489227600144	1.0191164537735	up	--	--	--	--	--	--	--	--	--	--	--	--	--
neg_4054	Butanoic acid	21.375019876765	12.9337374196261	22.3691627645727	363.771363396173	384.937464720751	356.239930995183	18.8926400203213	368.316253037369	19.4952242058919	4.28504884151152	0.000166973214162819	1.12866461242571	up	C00246	Butanoate metabolism(ko00650);;Metabolic pathways(ko01100);;Carbohydrate digestion and absorption(ko04973);;Protein digestion and absorption(ko04974)	LMFA01010004	Fatty Acyls [FA]	Fatty Acids and Conjugates [FA01]	Straight chain fatty acids [FA0101]	HMDB0000039	107-92-6	Organic compounds	Lipids and lipid-like molecules	Fatty Acyls	--	Microbe,Animals,Plants
neg_4055	Pentoxifylline	1769.52315707617	2023.27758053229	1761.85752558285	19519.9874285337	20667.4947345361	19087.1121838084	1851.5527543971	19758.1981156261	10.6711505079744	3.41564382331481	0.00048410076875632	1.1285740747617	up	C07424	--	--	--	--	--	HMDB0014944	6493-05-6	Organic compounds	Organoheterocyclic compounds	Imidazopyrimidines	--	Animals
neg_4057	Anandamide (18_4, n-3)	876.372950968693	1679.20754259865	847.233706233909	2618.06218922965	3202.07107686016	2571.07192090362	1134.27139993375	2797.06839566448	2.46596043577211	1.30214965311737	0.00986931097900674	1.04601042471752	up	--	--	--	--	--	--	--	--	--	--	--	--	--
neg_4065	Quinic acid	1681.88133048076	1601.27696434223	1591.45493571419	11826.9779225712	12293.3479100001	11789.9723973217	1624.87107684573	11970.0994099643	7.36679948368657	2.88103797456055	0.000163815858000439	1.12963974332546	up	--	--	--	--	--	--	--	--	--	--	--	--	--
neg_4077	Cortisone	299.978311682525	290.527616602671	299.070718427377	179.466927419201	99.6898684248362	156.433765180264	296.525548904191	145.196853674767	0.489660517319136	-1.03014622263954	0.0222167655943826	1.07756022418855	down	--	--	--	--	--	--	--	--	--	--	--	--	--
neg_4108	D-Glucuronate	74.8820908414721	65.8289404071111	67.4786992136168	128.060527294536	129.939922443798	128.008444467596	69.3965768207333	128.669631401977	1.85412072607499	0.890735184221928	0.0014188493097264	1.12509038435512	up	--	--	--	--	--	--	--	--	--	--	--	--	--
neg_4118	Penicillin G	1758.40870173128	1800.3966190456	1739.52676083345	1086.09625228003	1112.43846970225	1100.65485548879	1766.11069387011	1099.72985915702	0.62268455933935	-0.683426589625502	0.000124460436862514	1.12828908796657	down	C05551	Bile secretion(ko04976)	--	--	--	--	HMDB0015186	61-33-6	Organic compounds	Organic acids and derivatives	Carboxylic acids and derivatives	--	Animals
neg_4124	2'-Deamino-2'-hydroxyparomamine	6224.28317184139	6419.9128269249	6255.89658301494	2180.51447510372	2287.2782587403	2150.43911195434	6300.03086059374	2206.07728193279	0.35016928182553	-1.51387556423337	2.45877105630676e-06	1.129521119447	down	--	--	--	--	--	--	--	--	--	--	--	--	--
neg_4132	Rebaudioside A	28.6740370148236	22.3451705019314	50.2712978820647	130.257929095783	108.663300594642	102.187897564659	33.7635017996066	113.703042418361	3.36763180232941	1.75173441097219	0.00262010039216033	1.08253523154918	up	--	--	--	--	--	--	--	--	--	--	--	--	--
neg_4137	Asperuloside	36.8269383807194	39.1330732191823	49.2097953426353	100.205012303923	106.576856353151	116.774589666538	41.7232689808457	107.852152774537	2.58494014033393	1.3701308723223	0.000557512589107244	1.11111657135969	up	--	--	--	--	--	--	--	--	--	--	--	--	--
neg_4154	L-Valine	2369.17939287951	2561.75272615227	2389.17806303114	3157.56741252273	3385.33085398126	3041.75511395898	2440.03672735431	3194.88446015432	1.3093591683837	0.38886089512137	0.00580086694210094	1.07853436302763	up	C00183	Valine, leucine and isoleucine degradation(ko00280);;Valine, leucine and isoleucine biosynthesis(ko00290);;Penicillin and cephalosporin biosynthesis(ko00311);;Cyanoamino acid metabolism(ko00460);;Pantothenate and CoA biosynthesis(ko00770);;Glucosinolate biosynthesis(ko00966);;Aminoacyl-tRNA biosynthesis(ko00970);;Biosynthesis of plant secondary metabolites(ko01060);;Biosynthesis of alkaloids deri…	--	--	--	--	HMDB0000883	72-18-4	Organic compounds	Organic acids and derivatives	Carboxylic acids and derivatives	--	Microbe,Animals
neg_4158	6-Aminonicotinic acid	3085.44709786877	3167.39042217219	3010.46231396369	3556.35466182917	3768.25666969267	3463.7572576391	3087.76661133488	3596.12286305365	1.1646355815406	0.219878601275035	0.0156761023991766	1.05037062205915	up	--	--	--	--	--	--	--	--	--	--	--	--	--
neg_4160	Atractylodin	66.1742378707575	101.308402941321	66.4531534408767	200.030977966614	221.476813179195	204.440564722163	77.9785980843184	208.649451955991	2.675727149267	1.4199310081808	0.00186658002053464	1.1071819167285	up	--	--	--	--	--	--	HMDB0248710	--	Organic compounds	Organoheterocyclic compounds	Heteroaromatic compounds	--	Animals
neg_4162	Garbanzol	1.96212839941322	2.11606915829357	0.369642163017759	95.5500481651568	120.295910835796	87.7135322784213	1.48261324024152	101.186497093125	68.2487477830979	6.09273067082919	0.00938432580396701	1.10873341085548	up	--	--	--	--	--	--	--	--	--	--	--	--	--
neg_4166	delta-(L-2-Aminoadipyl)-L-cysteinyl-D-valine	1520.84001926713	1532.54763125006	1504.64997192433	1368.08404494694	1367.45882680632	1349.1277385354	1519.34587414717	1361.55687009622	0.896146751877994	-0.158193089311714	0.000155027437261316	1.12086930462097	down	--	--	--	--	--	--	--	--	--	--	--	--	--
neg_4167	7-Methylthioheptyl-desulfoglucosinolate	361.401029838615	360.398734052364	346.206817435367	150.280127858907	149.479978005062	151.745946246486	356.002193775449	150.502017370152	0.422755870614331	-1.24210330607735	0.000463584185789769	1.12886788418408	down	--	--	--	--	--	--	--	--	--	--	--	--	--
neg_4180	Methacycline	74.8140501201073	69.4160037433291	83.0968168519999	128.941684446742	136.850425622901	144.306020806084	75.7756235718121	136.699376958576	1.80400200638437	0.851200943138288	0.00054725708776173	1.10913903315455	up	C07654	--	--	--	--	--	HMDB0015066	914-00-1	Organic compounds	Phenylpropanoids and polyketides	Tetracyclines	--	Animals
neg_4188	6-Amino-6-deoxyfutalosine	339.422246408244	335.68683635284	343.343319978364	624.731101234991	612.875768621234	603.908467253906	339.484134246483	613.838445703377	1.80815061377124	0.854514855126334	0.000110918431137597	1.12898158388674	up	--	--	--	--	--	--	--	--	--	--	--	--	--
neg_4192	4-Hydroxy-2H-pyran-3-carboxaldehyde	127.461369545144	131.27823771222	108.477903532429	153.741169563102	156.253993260011	150.571159492741	122.405836929931	153.522107438618	1.25420577391664	0.326774066365253	0.0415955832058452	1.02497982047643	up	--	--	--	--	--	--	HMDB0031256	26110-68-9	Organic compounds	Organoheterocyclic compounds	Pyrans	--	Animals
neg_4201	1,3,5(10)-Estratrien-3,17.beta.-diol 17-glucosiduronate	1041.81377258858	1095.6982032858	1036.69128755633	1281.55686762539	1177.31759982588	1285.63145609097	1058.0677544769	1248.16864118075	1.17966797107226	0.238380856287905	0.0172170678629267	1.04135099631797	up	--	--	--	--	--	--	--	--	--	--	--	--	--
neg_4223	4-Imidazolone-5-acetate	163.486376740328	155.953082451193	159.412928354609	210.928694732472	226.659337846302	219.769041983534	159.617462515377	219.119024854103	1.3727760196225	0.457096256410274	0.00161427503741967	1.11428164983929	up	--	--	--	--	--	--	--	--	--	--	--	--	--
neg_4224	L-Arginine phosphate	1309.42915034896	1286.37917379541	1297.39363558389	1447.66744825084	1508.35822611991	1399.5132301288	1297.73398657609	1451.84630149985	1.11875493476931	0.161894046043052	0.0345417542808898	1.04271979688154	up	C05945	--	--	--	--	--	HMDB0029438	1189-11-3	Organic compounds	Organic acids and derivatives	Carboxylic acids and derivatives	--	Animals
neg_4243	N-Nitrosomethylvinylamine	5376.47412889264	5335.03969527245	5316.47807563786	11221.1395854805	11774.195287846	11021.9519882606	5342.66396660098	11339.095620529	2.12236736044303	1.08567439386759	0.00132467341018367	1.12699313116329	up	--	--	--	--	--	--	--	--	--	--	--	--	--
neg_4244	6-Hydroxynicotinate	40.6719065900359	39.8603477754127	43.0002838006101	100.556591680518	102.448880172499	106.283657364014	41.1775127220196	103.096376405677	2.50370577508307	1.32406503281009	4.68781313476164e-05	1.12802616197819	up	C01020	Nicotinate and nicotinamide metabolism(ko00760);;Metabolic pathways(ko01100);;Microbial metabolism in diverse environments(ko01120)	--	--	--	--	HMDB0002658	5006-66-6	Organic compounds	Organoheterocyclic compounds	Pyridines and derivatives	--	Animals
neg_4252	Acetylcysteine	147.2356005414	142.51467693463	145.865269237075	220.174497698792	223.820389745969	220.218635392865	145.205182237702	221.404507612542	1.52477001302957	0.608591651800858	2.60895515714191e-06	1.12888974364858	up	C06809	--	--	--	--	--	HMDB0001890	616-91-1	Organic compounds	Organic acids and derivatives	Carboxylic acids and derivatives	--	Animals
neg_4265	Cucurbitacin IIb	2.00899241558863	4.50879000590091	5.17708545750594	51.7119095956739	58.4038877361321	57.0609708980501	3.89828929299849	55.725589409952	14.2948830170295	3.83742690852955	0.000255388917045675	1.12588049125339	up	--	--	--	--	--	--	--	--	--	--	--	--	--
neg_4271	Nodularin	43.1186258125447	34.9649324173046	35.660915732647	167.353686373688	198.988293307806	174.853041849393	37.9148246541654	180.398340510296	4.75798957678884	2.25035211128984	0.00265926999992408	1.11943198989312	up	--	--	--	--	--	--	HMDB0255692	--	Organic compounds	Organic acids and derivatives	Carboxylic acids and derivatives	--	Animals
neg_4283	Febrifugine	914.236587970947	760.832818713423	1016.77278598234	1340.97093157621	1395.12101860016	1322.37375697676	897.280730888903	1352.82190238438	1.50769079933789	0.592340587757425	0.0189510158974226	1.06981807653374	up	--	--	--	--	--	--	--	--	--	--	--	--	--
neg_4284	Protoemetine	49.0833349187433	84.4463110202059	40.3050308527414	232.523355148766	214.908044557404	189.075781721395	57.9448922638969	212.169060475855	3.66156622588198	1.87246088976006	0.00114688171942118	1.099124774787	up	--	--	--	--	--	--	--	--	--	--	--	--	--
neg_4285	Stemmadenine	193.211246628477	202.208316556706	199.039089606033	114.001545658961	88.3049889690827	91.0782279572903	198.152884263739	97.794920861778	0.493532664059607	-1.0187825234431	0.00347107741505046	1.11412454492506	down	--	--	--	--	--	--	--	--	--	--	--	--	--
neg_4312	Lys Phe Thr Asp	1045.65954082242	1412.42519962585	1107.68538336858	4386.42787484156	2853.69030187235	4498.15415253575	1188.59004127228	3912.75744308322	3.29193187492548	1.71893448013252	0.0312286840299959	1.05023378866775	up	--	--	--	--	--	--	--	--	--	--	--	--	--
neg_4320	5-Amino-6-(1-D-ribitylamino)uracil	1253.72334497905	1435.85192216861	1243.44013887119	1819.81085860953	1943.10145484417	1840.20054123997	1311.00513533962	1867.70428489789	1.42463536911628	0.510592713324734	0.00332517232919449	1.09293624987095	up	C04732	Methane metabolism(ko00680);;Riboflavin metabolism(ko00740);;Metabolic pathways(ko01100);;Biosynthesis of secondary metabolites(ko01110);;Microbial metabolism in diverse environments(ko01120);;Biosynthesis of cofactors(ko01240)	--	--	--	--	HMDB0011106	17014-74-3	Organic compounds	Organic oxygen compounds	Organooxygen compounds	--	Microbe,Animals
neg_4324	Fumigaclavine A	1028.74069352705	1006.37950665369	1024.78130623254	144.516289080966	114.809470257547	154.752014693081	1019.96716880443	138.025924677198	0.135323889727733	-2.88551154345675	4.54995204921296e-06	1.12964844635469	down	--	--	--	--	--	--	HMDB0030202	6879-59-0	Organic compounds	Alkaloids and derivatives	Ergoline and derivatives	--	Animals
neg_4350	9alpha-Hydroxyandrosta-1,4-diene-3,17-dione	130.999883372415	125.94747201824	149.11909784376	97.2290354911766	100.250264172388	107.837027998336	135.355484411472	101.772109220634	0.7518875918707	-0.411411101564834	0.0262243553595314	1.0273750930638	down	--	--	--	--	--	--	--	--	--	--	--	--	--
neg_4360	6,8a-Seco-6,8a-deoxy-5-oxoavermectin ''1a'' aglycone	363.529833285318	433.120383505001	279.343189796945	821.98440935915	828.213964995573	841.120000788216	358.664468862421	830.43945838098	2.31536583764456	1.2112401634452	0.00797912026087542	1.11046329711778	up	--	--	--	--	--	--	--	--	--	--	--	--	--
neg_4373	Peonidin-3-(p-coumaroyl)-rutinoside-5-glucoside	443.393783986435	462.15019980988	397.37490727017	536.255808651593	533.671785208335	538.652920476159	434.306297022162	536.193504778696	1.23459758344543	0.304040872599654	0.0332495788385331	1.05719736312211	up	--	--	--	--	--	--	--	--	--	--	--	--	--
neg_4381	2-(4'-Methylthio)butylmalic acid	22.1727921967801	35.9651285526198	26.3201724076978	157.71534872773	159.604088977408	142.316994501032	28.1526977190326	153.212144068723	5.44218339563049	2.44418557465236	9.13720809154866e-05	1.12347287043171	up	--	--	--	--	--	--	--	--	--	--	--	--	--
neg_4383	Desmethylxanthohumol	705.805385535596	686.202571756883	746.10831874545	305.871940504044	313.903146895897	329.974965119235	712.705425345976	316.583350839725	0.444199440022563	-1.17072052072642	0.000540406445731457	1.12510872412763	down	C16416	Flavonoid biosynthesis(ko00941)	--	--	--	--	HMDB0030610	115063-39-3	Organic compounds	Phenylpropanoids and polyketides	Linear 1,3-diarylpropanoids	--	Animals,Plants
neg_4389	Amarogentin	653.972599832645	611.474049627079	635.589343483259	1441.96578047222	1470.7541380997	1279.93995635357	633.678664314328	1397.55329164183	2.20546054387685	1.1410799505628	0.00453773739076856	1.11618633157841	up	--	--	--	--	--	--	--	--	--	--	--	--	--
neg_4393	FADH2	828.8589413684	829.717734117662	829.866391346084	691.47405182006	679.712118067597	668.734876996384	829.481022277382	679.97368229468	0.819757974001356	-0.286730064726775	0.00188419939174057	1.12589106257794	down	C01352	Riboflavin metabolism(ko00740);;Metabolic pathways(ko01100);;Biosynthesis of cofactors(ko01240);;Thermogenesis(ko04714)	--	--	--	--	HMDB0001197	1910-41-4	Organic compounds	Nucleosides, nucleotides, and analogues	Flavin nucleotides	--	Microbe,Animals
neg_4399	Glucoputranjivin	5.03855257125836	1.69518163327651	10.5396199261767	203.091224456071	206.664178111413	211.530643316444	5.75778471023719	207.095348627976	35.9678867915582	5.16863749470267	6.00605084486573e-07	1.12951054107232	up	--	--	--	--	--	--	--	--	--	--	--	--	--
neg_4410	1-Methylpyrrolinium	1454.25033687555	1530.59635014551	1440.15244017403	5117.10199388009	5373.28054563234	5012.41241131657	1474.99970906503	5167.598316943	3.50345717709912	1.80877926221858	0.000416730790104015	1.12815776909686	up	C06178	Nicotinate and nicotinamide metabolism(ko00760);;Tropane, piperidine and pyridine alkaloid biosynthesis(ko00960);;Biosynthesis of plant secondary metabolites(ko01060);;Biosynthesis of alkaloids derived from ornithine, lysine and nicotinic acid(ko01064);;Metabolic pathways(ko01100);;Biosynthesis of secondary metabolites(ko01110)	--	--	--	--	HMDB0060253	--	Organic compounds	Organoheterocyclic compounds	Pyrrolines	--	Animals,Plants
neg_4411	p-Coumaric acid	2058.51350942103	2815.32902866021	1746.6175126581	5117.55653203714	4853.76360225175	4334.58907946016	2206.82001691311	4768.63640458302	2.16086330921239	1.1116078138177	0.00388192060873245	1.08078887691414	up	C06738	--	--	--	--	--	HMDB0030677	4501-31-9	Organic compounds	Phenylpropanoids and polyketides	Cinnamic acids and derivatives	--	Animals,Plants
neg_4415	1,2-Dihydroxy-6-methylcyclohexa-3,5-dienecarboxylate	17321.6052972	18029.0255545652	17595.5836351006	9970.9420464933	10455.332710947	9924.30898382074	17648.7381622886	10116.861247087	0.573234253579923	-0.802803274552151	1.29067991388482e-05	1.12745916762747	down	--	--	--	--	--	--	--	--	--	--	--	--	--
neg_4416	6''-O-Acetylglycitin	4826.74427989224	4586.8909398375	4907.88149172866	10072.5580934902	10506.5778560227	9759.34060914921	4773.83890381947	10112.825519554	2.11838432827361	1.08296435429441	0.000326834783227048	1.12573678195553	up	--	--	--	--	--	--	HMDB0039489	134859-96-4	Organic compounds	Phenylpropanoids and polyketides	Isoflavonoids	--	Animals
neg_4426	4-Hydroxycinnamyl aldehyde	103.345424115508	103.790591022345	103.267769986112	72.759537962163	71.1413489643161	73.3200190564326	103.467928374655	72.4069686609706	0.699801086176062	-0.514983191070385	0.000215534542696007	1.1291373965944	down	C05608	Phenylpropanoid biosynthesis(ko00940);;Biosynthesis of phenylpropanoids(ko01061);;Metabolic pathways(ko01100);;Biosynthesis of secondary metabolites(ko01110)	--	--	--	--	HMDB0040986	20711-53-9	Organic compounds	Phenylpropanoids and polyketides	Cinnamaldehydes	--	Animals,Plants
neg_4429	Xanthurenic acid	744.086823570113	736.742088635628	760.451851695088	370.514363132429	403.874348054293	346.294755267669	747.093587966943	373.561155484797	0.500019223162341	-0.999944534744251	0.000492406663156794	1.12503574842212	down	C02470	Tryptophan metabolism(ko00380)	--	--	--	--	HMDB0000881	59-00-7	Organic compounds	Organoheterocyclic compounds	Quinolines and derivatives	--	Microbe,Animals
neg_4434	Ajugol	87.7749639173947	105.880830527415	74.6845171290836	532.591790954117	540.402664221127	516.130694257618	89.4467705246311	529.708383144287	5.92205151776185	2.56609704102142	4.72431418934464e-06	1.12867505387888	up	--	--	--	--	--	--	HMDB0248074	--	Organic compounds	Lipids and lipid-like molecules	Prenol lipids	--	Animals
neg_4445	10-Carboxy-13-deoxycarminomycin	1205.24530512665	745.895770112223	1233.54715755093	9196.44387559224	4690.1123281332	9109.5642107165	1061.56274426327	7665.37347148065	7.22083881796405	2.8521664393596	0.0457863616183284	1.02974689328069	up	--	--	--	--	--	--	--	--	--	--	--	--	--
neg_4446	Pelargonidin 3-O-sophoroside	5581.28168520031	5868.82123282983	5534.01555379999	6251.30664659538	6424.97152462081	6059.91118702482	5661.37282394338	6245.396452747	1.10315936557537	0.141641221860677	0.0170735465608257	1.00721455637382	up	--	--	--	--	--	--	--	--	--	--	--	--	--
neg_4459	Daidzein	466.936904915863	396.279574780629	459.162599025683	974.966639393155	1157.49504596335	978.78617306949	440.793026240725	1037.08261947533	2.35276548796614	1.23435752701813	0.00501667223928071	1.10475648997697	up	C10208	Isoflavonoid biosynthesis(ko00943);;Biosynthesis of phenylpropanoids(ko01061);;Metabolic pathways(ko01100);;Biosynthesis of secondary metabolites(ko01110)	LMPK12050038	Polyketides [PK]	Flavonoids [PK12]	Isoflavonoids [PK1205]	HMDB0003312	486-66-8	Organic compounds	Phenylpropanoids and polyketides	Isoflavonoids	--	Microbe,Animals,Plants
neg_4473	Dihydrojasmone	213.902922709811	214.389448765186	195.376738669332	29.7329542616551	33.6006239485648	28.5652355288934	207.889703381443	30.6329379130378	0.147351876570969	-2.76266266114827	0.000709330405861546	1.12720283151696	down	--	--	--	--	--	--	HMDB0031565	1128-08-1	Organic compounds	Organic oxygen compounds	Organooxygen compounds	--	Animals,Plants
neg_4485	Terpendole K	492.953169461287	539.85439298346	495.350175324058	1789.15633259635	1266.76900651927	1757.6523366908	509.385912589602	1604.52589193547	3.14992199878169	1.65531610373505	0.0222891502938493	1.07970274695773	up	C20552	Indole diterpene alkaloid biosynthesis(ko00403);;Biosynthesis of secondary metabolites(ko01110)	--	--	--	--	--	--	--	--	--	--	--
neg_4489	Aclacinomycin S	490.321626418248	488.721130156311	480.272122038563	867.697274499929	710.325374801891	810.115172146465	486.438292871041	796.045940482762	1.63647877264013	0.710594888783267	0.0209379480223032	1.08345287001231	up	--	--	--	--	--	--	--	--	--	--	--	--	--
neg_4501	6-Carboxy-5,6,7,8-tetrahydropterin	30.3829958696246	38.1804000031879	24.4581513424072	77.3734450130419	76.969473581073	73.8939500001462	31.0071824050732	76.078956198087	2.45359140357233	1.29489501708548	0.00491817045870178	1.11182283965874	up	C20239	Folate biosynthesis(ko00790);;Metabolic pathways(ko01100)	--	--	--	--	HMDB0060410	--	Organic compounds	Organoheterocyclic compounds	Pteridines and derivatives	--	Animals
neg_4504	4-Dimethylallyl-L-abrine	4543.07196164182	4598.78652929363	4320.43483369122	664.704316875487	729.545889015706	672.361256640406	4487.43110820889	688.870487510533	0.153511100426785	-2.70358511387397	0.000260061435179207	1.12900294733039	down	--	--	--	--	--	--	--	--	--	--	--	--	--
neg_4505	CDP-choline	798.834070940035	862.223153990393	771.217355962119	2205.49802001983	2201.53304140101	2152.00359050011	810.758193630849	2186.34488397365	2.69666702248479	1.43117739229393	8.97620271844676e-06	1.12900653695259	up	--	--	--	--	--	--	--	--	--	--	--	--	--
neg_4507	8-Demethyl-8-(2,3,4-tri-O-methyl-alpha-L-rhamnosyl)tetracenomycin C	4721.05464478881	4795.8974333922	4710.64764559495	1991.4893037788	1987.10409387515	1992.52270461864	4742.53324125865	1990.37203409086	0.41968541554442	-1.25261976577679	8.98989603051512e-05	1.13000952056928	down	--	--	--	--	--	--	--	--	--	--	--	--	--
neg_4512	Dehydroascorbate	1999.91199053844	1977.26497961376	1940.92936331548	3845.25320292558	4081.10631902117	3809.09606823589	1972.70211115589	3911.81853006088	1.98297477755969	0.987666327329252	0.00135393081915196	1.12566311680247	up	C05422	Ascorbate and aldarate metabolism(ko00053);;Glutathione metabolism(ko00480);;Metabolic pathways(ko01100)	--	--	--	--	HMDB0001264	490-83-5	Organic compounds	Organoheterocyclic compounds	Lactones	--	Animals,Plants
neg_4522	8-CYCLOPENTYLTHEOPHYLLINE	54.2786317487033	54.9806125391328	49.1471900529134	2.01762789653013	1.60282690122348e-07	1.60282690122348e-07	52.8021447802498	0.672542739031837	0.0127370344865877	-6.29482677006972	0.000367613297330299	1.12698595410789	down	--	--	--	--	--	--	--	--	--	--	--	--	--
neg_4545	1-Methylnicotinamide	678.926906828153	635.953365128532	683.630100887933	42.0379604960506	42.3695022642234	44.3333470909856	666.170124281539	42.9136032837532	0.0644183846131426	-3.95638370632547	0.00057719233625108	1.12888427516279	down	C02918	Nicotinate and nicotinamide metabolism(ko00760);;Metabolic pathways(ko01100);;Bile secretion(ko04976)	--	--	--	--	HMDB0000699	3106-60-3	Organic compounds	Organoheterocyclic compounds	Pyridines and derivatives	--	Microbe,Animals
neg_4546	DIPROTIN A	264.756475160716	520.860007135591	204.950592096266	2037.28964699814	2459.12891064605	1953.84634718428	330.189024797524	2150.08830160949	6.5116891844844	2.70303183862372	0.00137917020766767	1.10770549651843	up	--	--	--	--	--	--	--	--	--	--	--	--	--
neg_4547	Vomilenine	994.929508666348	1103.78857044523	873.372678035448	455.491030562784	400.265027805559	399.113687099923	990.696919049009	418.289915156089	0.422217841918408	-1.2439405500646	0.00912134813196683	1.09853276166445	down	--	--	--	--	--	--	--	--	--	--	--	--	--
neg_4549	Lochnerinine	130.184334167496	146.873894411516	144.37971805324	176.335085721429	175.191957373637	181.615007198053	140.479315544084	177.714016764373	1.26505468848618	0.339199754170478	0.010890882612294	1.08273307647835	up	--	--	--	--	--	--	--	--	--	--	--	--	--
neg_4550	Slaframine	63.3893749262998	78.1532265082776	35.8711154140684	150.337595166523	155.947648629925	145.655908102567	59.1379056162153	150.647050633005	2.54738562455446	1.3490173720663	0.0139255634036856	1.08891712083231	up	--	--	--	--	--	--	--	--	--	--	--	--	--
neg_4571	Oxoadipic acid	31.3313959078921	26.4514116786935	24.490570162628	12.9890769021885	19.1413642241968	11.3899373785209	27.4244592497379	14.5067928349687	0.528972794061834	-0.918734570811579	0.0149983823751642	1.01776197000081	down	C00322	Lysine biosynthesis(ko00300);;Lysine degradation(ko00310);;Tryptophan metabolism(ko00380);;Methane metabolism(ko00680);;Metabolic pathways(ko01100);;Biosynthesis of secondary metabolites(ko01110);;Microbial metabolism in diverse environments(ko01120);;2-Oxocarboxylic acid metabolism(ko01210);;Biosynthesis of amino acids(ko01230);;Biosynthesis of cofactors(ko01240)	LMFA01170121	Fatty Acyls [FA]	Fatty Acids and Conjugates [FA01]	Dicarboxylic acids [FA0117]	HMDB0000225	3184-35-8	Organic compounds	Organic acids and derivatives	Keto acids and derivatives	--	Microbe,Animals
neg_4579	5-Amino-5-deoxy-3-dehydroshikimate	3.6330916952823	0.476544998330701	4.76988333370022	31.8358629305052	41.2541027001752	31.0162576068516	2.95984000910441	34.7020744125107	11.7243074982998	3.55143080668786	0.00500564625785934	1.10316519085362	up	--	--	--	--	--	--	--	--	--	--	--	--	--
neg_4580	(2S,4S)-4-Hydroxy-2,3,4,5-tetrahydrodipicolinate	74.1259253187886	71.1729805883183	73.1084413313238	191.243551527382	270.825474122945	202.23662519104	72.8024490794769	221.435216947122	3.04159021773273	1.60482579715592	0.0268109910961495	1.07140913806965	up	--	--	--	--	--	--	--	--	--	--	--	--	--
neg_4582	Morphinone	140.959578866264	116.330973353377	194.555558513266	8.73257340864657	4.43285039798777	8.3713331978367	150.615370244302	7.17891900149035	0.0476639202881216	-4.39095857379762	0.0246100479416799	1.07584255113012	down	C01735	Isoquinoline alkaloid biosynthesis(ko00950);;Metabolic pathways(ko01100);;Biosynthesis of secondary metabolites(ko01110)	--	--	--	--	HMDB0003563	467-02-7	Organic compounds	Alkaloids and derivatives	Morphinans	--	Animals
neg_4597	2',3',4'-Trihydroxyacetophenone	201.861436790813	171.446295630003	209.414391425851	253.226664055348	252.83979782293	250.402785471542	194.240707948889	252.156415783273	1.29816462494373	0.376473348306189	0.0372021710655465	1.0486692404933	up	--	--	--	--	--	--	--	--	--	--	--	--	--
neg_4598	Succinate semialdehyde	121.057566618707	120.083036219523	113.714690446656	204.807995359227	214.42083044684	215.662464153154	118.285097761629	211.630429986407	1.78915547259292	0.83927875899017	6.45213567240773e-05	1.12585680227868	up	C00232	Alanine, aspartate and glutamate metabolism(ko00250);;Tyrosine metabolism(ko00350);;Butanoate metabolism(ko00650);;Carbon fixation pathways in prokaryotes(ko00720);;Vitamin B6 metabolism(ko00750);;Nicotinate and nicotinamide metabolism(ko00760);;Metabolic pathways(ko01100);;Microbial metabolism in diverse environments(ko01120);;Carbon metabolism(ko01200);;Quorum sensing(ko02024)	LMFA06000118	Fatty Acyls [FA]	Fatty aldehydes [FA06]	-	HMDB0001259	692-29-5	Organic compounds	Lipids and lipid-like molecules	Fatty Acyls	--	Microbe,Animals
neg_4611	Gardenoside	7.43576282957213	11.4719994482949	5.25835519484952	33.1371424317672	38.7263481527277	46.5857442953885	8.05537249090552	39.4830782932945	4.9014590371669	2.29321126603605	0.00642982316340035	1.0901281791237	up	--	--	--	--	--	--	--	--	--	--	--	--	--
neg_4618	Spinosin	6303.61113784309	6272.82038420151	6159.41540124493	29770.5104646017	30540.9816757415	29211.9786126838	6245.28230776318	29841.1569176757	4.77819183299076	2.2564647757174	0.000225807461452657	1.12959901379669	up	--	--	--	--	--	--	--	--	--	--	--	--	--
neg_4628	Glycyl-Glutamine	198.906159302206	222.211822903891	200.923485061393	349.192171888335	364.531092451036	362.746230667043	207.34715575583	358.823165002138	1.73054298089666	0.791224773665405	0.000194004491505939	1.12247614615176	up	--	--	--	--	--	--	HMDB0028839	--	Organic compounds	Organic acids and derivatives	Carboxylic acids and derivatives	--	Animals
neg_4629	DL-alpha-Lipoic Acid	69.0120908379889	68.196873541982	77.6819084622562	91.9856903232771	102.04372641934	90.2159854079267	71.630290947409	94.7484673835146	1.32274302017116	0.403532804975625	0.00916476727501126	1.04427781441806	up	--	--	--	--	--	--	--	--	--	--	--	--	--
neg_4630	QUINALIZARIN	128.504512506567	134.589292139973	127.546315334896	586.190150450728	589.195234669708	580.125070461888	130.213373327145	585.170151860775	4.49393281894791	2.16797855742945	3.37798532110016e-08	1.13008894698541	up	--	--	--	--	--	--	--	--	--	--	--	--	--
neg_4633	Acronycine	1583.79432954403	1642.91783765378	1513.14728595728	4443.60576418502	4638.30488856145	4412.85413753912	1579.9531510517	4498.2549300952	2.84708121066813	1.50948364536581	3.99214020020353e-05	1.12851398443383	up	C10632	Biosynthesis of various alkaloids(ko00996);;Biosynthesis of alkaloids derived from shikimate pathway(ko01063);;Biosynthesis of secondary metabolites(ko01110)	--	--	--	--	--	--	--	--	--	--	--
neg_4649	diethyl 2,6-dimethyl-4-oxo-4h-pyran-3,5-dicarboxylate	1021.95072978927	1058.49140905651	978.892971386876	1695.41480794925	1694.77117023172	1678.90322241227	1019.77837007755	1689.69640019775	1.65692512194512	0.728508407242944	0.000692243855636685	1.12745221709555	up	--	--	--	--	--	--	--	--	--	--	--	--	--
neg_4655	Liquiritigenin	2304.11947656149	2280.36752254285	2312.84961367947	1727.5649998172	1735.47317974851	1727.90390108585	2299.11220426127	1730.31402688385	0.752600949043208	-0.410042986216266	0.00012163751921145	1.12953383830249	down	--	--	--	--	--	--	--	--	--	--	--	--	--
neg_4669	Benzylsuccinate	95.8081435612596	84.6388336655118	91.0776297809914	245.758625943044	263.633538439533	254.060716419764	90.5082023359209	254.48429360078	2.81172630803408	1.49145617006522	4.81896123424424e-05	1.1271034694049	up	--	--	--	--	--	--	--	--	--	--	--	--	--
neg_4680	N-Acetyldemethylphosphinothricin	15.9627708727947	14.7371260926357	16.5277902845095	21.6110255697976	22.2895184540492	18.5382201623173	15.7425624166466	20.812921395388	1.32207964907796	0.40280909505161	0.0318454182074238	1.01038600899477	up	--	--	--	--	--	--	--	--	--	--	--	--	--
neg_4685	Kaempferol 3-O-glucoside	92.8326520975643	120.667271657615	104.923737736724	373.802878049954	447.612003271217	365.921238482637	106.141220497301	395.778706601269	3.728793627461	1.8987089524139	0.00462629464334055	1.11060023949983	up	C12249	Flavone and flavonol biosynthesis(ko00944);;Biosynthesis of secondary metabolites(ko01110)	LMPK12111725	Polyketides [PK]	Flavonoids [PK12]	Flavones and Flavonols [PK1211]	HMDB0037429	480-10-4	Organic compounds	Phenylpropanoids and polyketides	Flavonoids	--	Animals
neg_4686	17-beta-Estradiol-3-glucuronide	244.147302382085	241.202282923276	242.614227228541	327.249161668019	327.810225993664	294.034851031738	242.654604177967	316.36474623114	1.30376568498619	0.38268460922878	0.0216671278605727	1.08130601346666	up	C05503	Steroid hormone biosynthesis(ko00140);;Bile secretion(ko04976)	LMST05010007	Sterol Lipids [ST]	Steroid conjugates [ST05]	Glucuronides [ST0501]	HMDB0006224	15270-30-1	Organic compounds	Lipids and lipid-like molecules	Steroids and steroid derivatives	--	Animals
neg_4687	2-Oxo-9-methylthiononanoic acid	193.113990328099	202.841364137963	195.241710567445	284.176580448334	270.298036229279	267.437487017395	197.065688344502	273.970701231669	1.39025064958403	0.475345011231045	0.000745136206799564	1.11691692296797	up	--	--	--	--	--	--	--	--	--	--	--	--	--
neg_4694	Catharanthine	13360.6390658402	13423.6138886703	12905.3355082304	265.380853492798	278.494366191978	252.920494191361	13229.8628209136	265.598571292046	0.020075685960416	-5.63840690615253	0.000154147804726458	1.12984702010826	down	--	--	--	--	--	--	--	--	--	--	--	--	--
neg_4706	7-Oxoheptanoic acid	189.635072158936	195.399146575905	185.101072845238	67.0958764246377	72.3072302867443	77.0343156001495	190.04509719336	72.1458074371772	0.379624670684206	-1.39735434299932	9.14014921938031e-06	1.1274318162366	down	--	--	--	--	--	--	--	--	--	--	--	--	--
neg_4708	Mepivacaine	290.789853920145	299.449895831193	274.546835448827	193.810990865733	187.510993747222	188.283392821731	288.262195066722	189.868459144895	0.658665834071471	-0.602381377455021	0.0033737191970914	1.11699534329657	down	C07528	--	--	--	--	--	HMDB0015096	96-88-8	Organic compounds	Organoheterocyclic compounds	Piperidines	--	Animals
neg_4712	N-Acetylglucosaminylasparagine	401.600836067861	410.485104071926	403.657585757672	156.904279064443	151.509820512396	131.537032195885	405.24784196582	146.650377257575	0.361878243561242	-1.46642372066632	0.000270336195566624	1.12800109713723	down	C04540	--	--	--	--	--	HMDB0000489	2776-93-4	Organic compounds	Organic oxygen compounds	Organooxygen compounds	--	Animals
neg_4715	Vomicine	874.783171518708	1115.83687891211	845.863686687935	1387.44573176201	1377.10089935943	1313.10283020739	945.494579039584	1359.21648710961	1.43757195148625	0.52363416576458	0.032846260404414	1.03875214343074	up	--	--	--	--	--	--	--	--	--	--	--	--	--
neg_4732	Coumermycin A1	315.640853572174	324.133826210551	299.882955972832	357.263836804203	358.401844290654	360.239799672757	313.219211918519	358.635160255871	1.14499732650233	0.195344229722803	0.0222631214118603	1.07813952509234	up	--	--	--	--	--	--	--	--	--	--	--	--	--
neg_4746	Parthenin	251.529960998355	237.378764885961	254.611133173397	152.645047970103	123.594189401103	146.774933777417	247.839953019238	141.004723716208	0.56893459669621	-0.813665281451026	0.00131607592234855	1.10954911012923	down	--	--	--	--	--	--	--	--	--	--	--	--	--
neg_4747	Graniline	201.897447468374	210.103348399005	194.418773186803	481.320173053933	468.208380071482	435.782919671365	202.139856351394	461.77049093226	2.28441089880628	1.19182217274676	0.00114295138381602	1.12344859756266	up	--	--	--	--	--	--	--	--	--	--	--	--	--
neg_4761	THF-L-glutamate	1338.74067867917	1362.17359023155	1303.48440095417	2088.8559081242	2138.25591288908	2061.50504160839	1334.79955662163	2096.20562087389	1.57042726788086	0.651157128155489	2.04197417131583e-05	1.12712429825525	up	--	--	--	--	--	--	--	--	--	--	--	--	--
neg_4786	10-Deoxysarpagine	445.451222937752	471.308091126394	443.638579531094	13.1546506515345	29.378699322913	15.8743109852567	453.465964531747	19.4692203199014	0.0429342483068283	-4.54172725649625	1.91540888106857e-05	1.12898578379317	down	--	--	--	--	--	--	--	--	--	--	--	--	--
neg_4803	gamma-L-Glutamyl-S-(hercyn-2-yl)-L-cysteine S-oxide	380.240746993557	377.949408375719	412.839208220417	1551.11228064917	1723.74210554501	1645.94696011975	390.343121196564	1640.26711543798	4.20211610341659	2.07111602386467	0.00100292231353998	1.12639871937734	up	--	--	--	--	--	--	--	--	--	--	--	--	--
neg_4810	S-Allyl-L-cysteine	11.3719798768267	8.47791035646135	17.4606704894962	26.7792960362439	21.6747087364329	24.4517872605802	12.4368535742614	24.3019306777523	1.95402563298214	0.966449392758528	0.0273678103791334	1.00637124599983	up	--	--	--	--	--	--	--	--	--	--	--	--	--
neg_4813	N-Succinyl-2-L-amino-6-oxoheptanedioate	39.2445626169898	42.0326866270723	39.7973847125428	101.366414338668	73.9549719035505	93.5132937293084	40.3582113188683	89.611559990509	2.22040464782971	1.15082261811569	0.0252471551526931	1.07260385815736	up	C04462	Lysine biosynthesis(ko00300);;Metabolic pathways(ko01100);;Microbial metabolism in diverse environments(ko01120);;Biosynthesis of amino acids(ko01230)	--	--	--	--	HMDB0012266	--	Organic compounds	Organic acids and derivatives	Carboxylic acids and derivatives	--	Animals
neg_4820	Pseudouridine	3375.06273130625	3471.33679101813	3393.40481820104	7119.75537374184	7403.92052118634	7102.85749899834	3413.26811350847	7208.84446464217	2.11200650664159	1.07861427933893	0.000251532959789511	1.12855642661886	up	C02067	Pyrimidine metabolism(ko00240);;Metabolic pathways(ko01100)	--	--	--	--	HMDB0000767	1445-07-4	Organic compounds	Nucleosides, nucleotides, and analogues	Nucleoside and nucleotide analogues	--	Microbe,Animals
neg_4824	Formylmethanofuran	621.367248506086	626.652962804051	635.017766767749	682.942766585927	665.30875688091	680.551308828252	627.679326025962	676.26761076503	1.07740940751816	0.107566567394289	0.00290682291272155	1.08832339125115	up	--	--	--	--	--	--	--	--	--	--	--	--	--
neg_4825	(1'S,5'S)-5'-Hydroxyaverantin	456.517917286804	457.214018791031	456.051221342853	545.728477883303	522.116739837221	549.741688810523	456.594385806896	539.195635510349	1.18090728285561	0.239895698168298	0.0106196593074566	1.10650378417039	up	--	--	--	--	--	--	--	--	--	--	--	--	--
neg_4827	Creatinine	1106.50118810037	1261.95484272104	1088.93841887655	4923.78739682553	5127.23089778007	4776.4922591404	1152.46481656599	4942.50351791533	4.28863722941458	2.1005192853231	5.10929435560965e-05	1.12809409171346	up	C00791	Arginine and proline metabolism(ko00330);;Metabolic pathways(ko01100)	--	--	--	--	HMDB0000562	60-27-5	Organic compounds	Organic acids and derivatives	Carboxylic acids and derivatives	--	Animals
neg_4829	m-CRESYL ACETATE	290.958443093625	304.501306542968	294.760733692401	2454.08421454114	2582.49664697631	2393.86960233252	296.740161109665	2476.81682128332	8.34675297075134	3.06121507374879	0.000613722650291588	1.12871423306045	up	--	--	--	--	--	--	--	--	--	--	--	--	--
neg_4831	5-FLUOROINDOLE-2-CARBOXYLIC ACID	790.266917477807	800.034881440719	790.500556301485	4958.51355026508	5163.32751606425	4783.06387782002	793.600785073337	4968.30164804978	6.26045455284002	2.64626741072345	0.000685607298699202	1.128628623459	up	--	--	--	--	--	--	--	--	--	--	--	--	--
neg_4853	Chelirubine	1984.12137036853	2081.40815001368	2023.31124610345	9083.8355575735	8951.57246516259	9112.95573451831	2029.61358882855	9049.45458575147	4.45870811841312	2.15662575921657	6.08194511301696e-07	1.13008145434945	up	--	--	--	--	--	--	--	--	--	--	--	--	--
neg_4860	Nicotinate	33.4268504984318	16.9346287384066	35.2663338939502	117.120168138115	118.135983069096	120.589612879562	28.5426043769295	118.615254695591	4.15572640566274	2.05510067681518	0.00331895218391276	1.12059986526855	up	--	--	--	--	--	--	--	--	--	--	--	--	--
neg_4863	CBHA	49.8254387630365	28.6062105863863	50.0918494220014	110.927522934885	114.910709253715	113.254133100467	42.8411662571414	113.030788429689	2.63836861375937	1.39964614157638	0.00875837952774867	1.10710458815349	up	--	--	--	--	--	--	--	--	--	--	--	--	--
neg_4873	cis-1,2-Dihydro-3-ethylcatechol	81.0369718698454	72.7723893390593	79.6225183984833	119.656457670899	127.82048770748	122.199064934722	77.810626535796	123.225336771034	1.58365691496322	0.663259822354149	0.000210107620429719	1.11691864468379	up	--	--	--	--	--	--	--	--	--	--	--	--	--
neg_4875	(2S,5S)-trans-Carboxymethylproline	189.45742866134	185.796762453528	193.759656319109	535.02430818854	523.372839053793	526.295350171421	189.671282477992	528.230832471251	2.7849805493488	1.47766725163855	8.67178398783313e-07	1.12988237904228	up	--	--	--	--	--	--	--	--	--	--	--	--	--
neg_4893	(S)-N-Methylcanadine	865.925035701564	877.349110357804	887.020357723004	1107.36969180667	1107.03433557232	1107.18021889512	876.764834594124	1107.19474875804	1.26281838079259	0.336647164880839	0.000697354287306413	1.12858773156645	up	--	--	--	--	--	--	--	--	--	--	--	--	--
neg_4905	(8Z,11Z,14Z,17Z)-Icosatetraenoyl-CoA	1895.36817219362	2021.92553294421	1914.79447895263	2986.35228041182	3016.7725376219	3000.47331083636	1944.02939469682	3001.19937629003	1.54380349622135	0.626489130152231	0.00086766005464846	1.12692142826394	up	--	--	--	--	--	--	--	--	--	--	--	--	--
neg_4909	Ser Leu Arg Glu	922.295747073472	1048.22486063721	919.707550544665	1225.64610645016	1254.2836252012	1273.33530580169	963.409386085116	1251.08834581768	1.29860510379868	0.376962784592139	0.0140552045047106	1.07944519674413	up	--	--	--	--	--	--	--	--	--	--	--	--	--
neg_4953	Festuclavine	279.69893715045	260.441489366141	265.030249050004	49.3664620823429	56.2966497484327	56.6760181046146	268.390225188865	54.1130433117967	0.201620767946067	-2.31028384360093	0.000139662715161253	1.12824942620038	down	--	--	--	--	--	--	--	--	--	--	--	--	--
neg_4963	N-Vanillyldecanamide	102.854753086485	99.4530515987762	98.2392603953075	291.212757070262	228.94123262583	289.829111436498	100.182355026856	269.994367044197	2.69502914931295	1.43030087718625	0.0139882026142194	1.09860600004884	up	--	--	--	--	--	--	--	--	--	--	--	--	--
neg_4969	100-1	2021.01922644953	2025.36602342177	2049.03228633523	1513.85615755482	1447.1753447385	1554.34524865171	2031.80584540218	1505.12558364834	0.740782189919538	-0.432878681526301	0.00197635020480788	1.1217059545165	down	--	--	--	--	--	--	--	--	--	--	--	--	--
neg_4978	4-Hydroxycoumarin	24.6456596872196	23.3561076310022	25.320360539147	75.9191854022395	73.2670857532914	70.4138570026285	24.4407092857896	73.2000427193865	2.99500484472219	1.58255833672058	0.000307756641222942	1.12750667917337	up	--	--	--	--	--	--	--	--	--	--	--	--	--
neg_4980	Jasmonic acid	27.3812832838066	43.5229010014189	33.2555964668633	224.702575372806	224.504169542498	211.388249392788	34.7199269173629	220.198331436031	6.34213119054443	2.66496772070733	9.10302857746222e-06	1.12745395023605	up	C08491	alpha-Linolenic acid metabolism(ko00592);;Biosynthesis of plant secondary metabolites(ko01060);;Biosynthesis of plant hormones(ko01070);;Metabolic pathways(ko01100);;Biosynthesis of secondary metabolites(ko01110);;Plant hormone signal transduction(ko04075)	LMFA02020001	Fatty Acyls [FA]	Octadecanoids [FA02]	Jasmonic acids [FA0202]	HMDB0032797	59366-47-1	Organic compounds	Lipids and lipid-like molecules	Fatty Acyls	--	Animals
neg_4981	2-Succinyl-5-enolpyruvyl-6-hydroxy-3-cyclohexene-1-carboxylate	35.6518984882843	30.9236635594642	32.8210627134223	93.6612401612768	100.209642250506	95.0190622614615	33.1322082537236	96.2966482244148	2.90643616287159	1.53925122148224	3.50166239999011e-05	1.12690810070139	up	--	--	--	--	--	--	--	--	--	--	--	--	--
neg_4982	Agarotetrol	694.880007336036	661.506081245711	678.386646919718	4693.89670953277	4764.08696888398	4629.23466933471	678.257578500488	4695.73944925049	6.92323919127003	2.79144719274482	3.83478330326812e-05	1.12999193210319	up	--	--	--	--	--	--	--	--	--	--	--	--	--
neg_4985	Premithramycinone	82.2006964951481	88.339931965125	99.9041235926461	246.54270493765	202.096528298657	243.458342132576	90.1482506843064	230.699191789628	2.55910891269007	1.35564154810195	0.00529195448827204	1.10460810792678	up	--	--	--	--	--	--	--	--	--	--	--	--	--
neg_4989	1,3-Dicaffeoylquinic acid	2620.95867115265	2739.07493208468	2610.63030874439	17329.0484596233	17598.9866351929	17038.8966811223	2656.88797066057	17322.3105919795	6.51977455702534	2.70482207932066	4.86851917738724e-05	1.12991974532232	up	--	--	--	--	--	--	--	--	--	--	--	--	--
neg_4996	16-Epivellosimine	769.712932726207	715.556271478226	723.950324208629	4738.16129609166	4920.79615385774	4734.97970114686	736.406509471021	4797.97905036542	6.51539467489489	2.70385257376923	8.75186035257104e-05	1.12965833361276	up	--	--	--	--	--	--	--	--	--	--	--	--	--
neg_4997	(R)-2,3-Dihydroxy-3-methylpentanoate	51.5509415052978	52.1605523123407	47.927086066723	261.387536598616	281.152551594369	246.355949677155	50.5461932947872	262.965345956713	5.20247577148076	2.37919834118195	0.00193657190054928	1.1250375829887	up	--	--	--	--	--	--	--	--	--	--	--	--	--
neg_4998	CYCLOPIAZONIC ACID	2559.98189699059	2398.53840802046	2565.16676132271	12686.8424280882	13294.9706759299	12605.963477255	2507.89568877792	12862.5921937577	5.12883859217667	2.35863216949609	0.000212256696552724	1.12914021094374	up	--	--	--	--	--	--	--	--	--	--	--	--	--
neg_5011	Morroniside	159.705834654974	181.164612215066	202.102864497745	523.787277957935	532.806873399297	536.244028356875	180.991103789262	530.946059904702	2.93354783074263	1.55264651497251	0.000515170593214147	1.12713820029759	up	--	--	--	--	--	--	--	--	--	--	--	--	--
neg_5012	Nodakenin	21.5265018710035	10.5484146871843	29.3621727376649	65.8040150257	75.5018946871736	63.4429118737325	20.4790297652842	68.2496071955354	3.3326582351685	1.73667337634149	0.00311750638862695	1.08938066473802	up	--	--	--	--	--	--	--	--	--	--	--	--	--
neg_5024	trans-2-Enoyl-OPC6-CoA	667.106722413492	684.108293692846	667.292174237864	908.18408960291	923.306953522764	936.643251171847	672.835730114734	922.711431432507	1.37137697974982	0.455625210108072	4.09589944999634e-05	1.12664250326682	up	C16332	alpha-Linolenic acid metabolism(ko00592);;Metabolic pathways(ko01100);;Biosynthesis of secondary metabolites(ko01110)	LMFA07050381	Fatty Acyls [FA]	Fatty esters [FA07]	Fatty acyl CoAs [FA0705]	HMDB0011121	--	--	--	--	--	--
neg_5038	Pyridoxamine phosphate	41.5273288964598	38.0541741662951	39.7934043227678	55.7509474269385	63.7094753326137	59.9869154476585	39.7916357951742	59.8157794024036	1.50322494180191	0.588060909547164	0.00569232151149144	1.09629351589155	up	C00647	Vitamin B6 metabolism(ko00750);;Metabolic pathways(ko01100);;Vitamin digestion and absorption(ko04977)	--	--	--	--	HMDB0001555	529-96-4	Organic compounds	Organoheterocyclic compounds	Pyridines and derivatives	--	Microbe,Animals,Plants
neg_5039	Pinocembrin	28.7630519384235	21.2674885060773	26.7171861164956	50.4100113831487	54.1746414824433	50.0612304447249	25.5825755203321	51.5486277701056	2.01498976243172	1.01077250886416	0.00152592379033678	1.10829564006333	up	C09827	Flavonoid biosynthesis(ko00941)	LMPK12140214	Polyketides [PK]	Flavonoids [PK12]	Flavanones [PK1214]	HMDB0030808	480-39-7	Organic compounds	Phenylpropanoids and polyketides	Flavonoids	--	Animals
neg_5066	3-beta-D-Galactosyl-sn-glycerol	244.052671856098	310.748508468836	226.941246326398	102.096903694265	81.6850570813637	89.0237093504494	260.580808883777	90.9352233753594	0.348971299018101	-1.51881970735486	0.0177389070750185	1.07963657293914	down	--	--	--	--	--	--	--	--	--	--	--	--	--
neg_5072	Manninotriose	268.591750947723	294.905745383408	254.293354971454	199.566533178101	198.587470207404	188.728559074808	272.596950434195	195.627520820104	0.717643834637574	-0.478660080211549	0.0168423486922011	1.07582207050666	down	--	--	--	--	--	--	--	--	--	--	--	--	--
neg_5073	Rhoifolin	5530.20563508863	5672.21893819181	5120.71621969722	17789.118224999	18433.3011542346	17600.9055183529	5441.04693099255	17941.1082991955	3.29736326974167	1.72131283714007	8.7979775637957e-06	1.12890562897142	up	C12627	--	--	--	--	--	HMDB0038848	17306-46-6	Organic compounds	Phenylpropanoids and polyketides	Flavonoids	--	Animals
neg_5091	(±)Abscisic Acid	558.216748559677	585.345687292638	513.851512915562	148.626743188896	182.315092345301	163.445886311336	552.471316255959	164.795907281844	0.298288621386987	-1.74521914967037	0.000626336955961337	1.12231606416171	down	--	--	--	--	--	--	--	--	--	--	--	--	--
neg_5092	Procaine	2859.47477596007	2941.11614308965	2808.30365706911	892.2777337131	950.525816286944	891.933503579926	2869.63152537294	911.57901785999	0.31766413555187	-1.65442587667156	2.73029019946259e-05	1.12912374557875	down	C07375	--	--	--	--	--	HMDB0014859	59-46-1	Organic compounds	Benzenoids	Benzene and substituted derivatives	--	Animals
neg_5107	2'-O-methylinosine	426.13776986808	452.420168496852	407.411007494373	226.847862746873	190.612962368262	237.291373167095	428.656315286435	218.250732760743	0.509150862771973	-0.973834900816634	0.000411480768414723	1.11164135914541	down	--	--	--	--	--	--	--	--	--	--	--	--	--
neg_5118	Rifamycin S	2109.17037018862	1981.08724617487	2048.36151405159	4015.61993090705	3349.9953920785	4058.84802779129	2046.20637680503	3808.15445025895	1.86108033550606	0.896140332202387	0.0146821253863097	1.09304344284706	up	--	--	--	--	--	--	--	--	--	--	--	--	--
neg_5130	Menadione (Vitamin K3)	48.5013909826232	47.2655828915606	49.5851512667664	327.909629887784	327.0348482732	328.444438197208	48.4507083803167	327.796305452731	6.76556270095525	2.75820993008019	1.02603561760628e-08	1.13020822229734	up	--	--	--	--	--	--	--	--	--	--	--	--	--
neg_5136	5-Formiminotetrahydrofolate	239.187912982288	271.886650662476	262.295814685184	137.168728119249	162.585249559221	140.862457613291	257.790126109983	146.872145097254	0.569735339803483	-0.811636197757344	0.00107294634750869	1.10267277838727	down	C00664	--	--	--	--	--	HMDB0001534	2311-81-1	Organic compounds	Organoheterocyclic compounds	Pteridines and derivatives	--	Animals
neg_5141	Cyanidin 3-O-sophoroside	2442.48754495507	2215.80450471668	2422.14759035624	1795.39517808852	1962.71820842602	1856.48650888009	2360.146546676	1871.53329846488	0.792973343583568	-0.334655725460214	0.00733232357676407	1.06427727107917	down	--	--	--	--	--	--	--	--	--	--	--	--	--
neg_5149	Chlorogenate	2986.91158106683	2960.21226156407	3055.93602249668	6491.12234405619	6841.11806499936	6631.28481264781	3001.01995504253	6654.50840723445	2.21741558101041	1.14887918088442	0.000343120515772761	1.12829769996917	up	C00852	Phenylpropanoid biosynthesis(ko00940);;Flavonoid biosynthesis(ko00941);;Stilbenoid, diarylheptanoid and gingerol biosynthesis(ko00945);;Biosynthesis of secondary metabolites(ko01110)	--	--	--	--	HMDB0003164	202650-88-2	Organic compounds	Organic oxygen compounds	Organooxygen compounds	--	Animals
neg_5160	N-Acetyl-D-lactosamine	164.485253230361	179.721505271769	167.790555258454	693.731532482311	702.067361705747	679.888847379664	170.665771253528	691.895913855907	4.05409889032804	2.01938128042933	1.05839702535956e-06	1.1296797103148	up	--	--	--	--	--	--	--	--	--	--	--	--	--
neg_5164	Isorhamnetin 3-glucoside	1380.86830931233	1241.33968935112	1423.74236540278	5998.68848304945	6277.75842320811	5966.80515810859	1348.65012135541	6081.08402145538	4.50901529252362	2.1728124029474	2.0609381854215e-05	1.1289064881842	up	--	--	LMPK12110576	Polyketides [PK]	Flavonoids [PK12]	Flavones and Flavonols [PK1211]	HMDB0302682	--	Organic compounds	Lipids and lipid-like molecules	Prenol lipids	--	Microbe,Animals
neg_5166	Glu Ile Ser Arg	53.506802284591	84.0812697879135	71.7596254514856	320.134347349779	334.091041117974	304.545848363991	69.78256584133	319.590412277248	4.57980311305728	2.19528557781536	3.53196610319258e-05	1.12467513654033	up	--	--	--	--	--	--	--	--	--	--	--	--	--
neg_5187	Macrozamin	305.902367897794	314.773839216325	341.331068721553	751.850953710806	757.314609565561	735.657786889212	320.669091945224	748.274450055193	2.33347855733789	1.22248221023567	2.43673325500135e-05	1.12824045119527	up	--	--	--	--	--	--	--	--	--	--	--	--	--
neg_5189	Sophoraflavanone G	123.143709105858	124.212454127058	111.072325031031	41.3222261579119	22.8823821026168	38.4697467663703	119.476162754649	34.2247850089663	0.286457015524083	-1.8036094241172	0.000445856169408231	1.11464127678397	down	--	--	LMPK12140467	Polyketides [PK]	Flavonoids [PK12]	Flavanones [PK1214]	HMDB0258381	--	Organic compounds	Phenylpropanoids and polyketides	Flavonoids	--	Animals
neg_5206	Gentiobiose	265.879778972396	234.667762881217	251.002935706658	185.957110873482	204.626467811401	183.308409771082	250.516825853424	191.297329485322	0.763610702928389	-0.389090770886349	0.00771761085404392	1.05666494745247	down	--	--	--	--	--	--	--	--	--	--	--	--	--
neg_5212	Parishin	6506.78454008586	6623.91505590746	6541.96237831293	19411.4919310992	20015.0287968522	19085.4798311352	6557.55399143542	19504.0001863622	2.97427977136531	1.57254035881519	0.000365170137401196	1.12918123928552	up	--	--	--	--	--	--	--	--	--	--	--	--	--
neg_5221	Valyl-Tyrosine	202.532615805323	194.00829081935	200.903021344615	105.910804937434	116.023395492665	104.498777465508	199.147975989763	108.810992631869	0.546382618708927	-0.87201650492935	7.25848704121423e-05	1.12476315771021	down	--	--	--	--	--	--	--	--	--	--	--	--	--
neg_5227	cis-2,3-Dihydroxy-2,3-dihydro-p-cumate	676.306953471919	664.891528901061	660.260767850977	526.074940213499	534.060689868568	523.18970758319	667.153083407986	527.775112555086	0.791085473005802	-0.338094515461416	4.78295509698803e-05	1.12632539893251	down	--	--	--	--	--	--	--	--	--	--	--	--	--
neg_5228	2,6-Dihydroxy-N-methylmyosmine	596.543891440228	592.655817001089	601.00473660061	227.610671812689	237.115554031664	223.26354307871	596.734815013976	229.329922974354	0.384307932442292	-1.37966533972774	2.08866832670037e-06	1.12986995472338	down	--	--	--	--	--	--	--	--	--	--	--	--	--
neg_5230	5a,11a-Dehydrooxytetracycline	208.401825570971	188.105048381104	216.17748069967	290.647542090172	287.106940095711	284.498988365705	204.228118217248	287.417823517196	1.40733717778986	0.492968019013739	0.00777986258184735	1.10701499381485	up	--	--	--	--	--	--	--	--	--	--	--	--	--
neg_5235	Novclobiocin 104	591.822436384333	591.246688480433	597.656135422409	1358.9518061829	1399.24706333977	1348.76519144537	593.575086762392	1368.98802032268	2.3063434615993	1.20560737571666	0.00031957764539578	1.12928703251178	up	--	--	--	--	--	--	--	--	--	--	--	--	--
neg_5243	2,3-Dehydro-UWM6	215.509782847547	217.368496452924	204.541359105484	110.585135399901	110.501243957189	103.962358457443	212.473212801985	108.349579271511	0.509944655341037	-0.971587416034037	0.000147044912041197	1.12586292945828	down	--	--	--	--	--	--	--	--	--	--	--	--	--
neg_5256	Esculetin	83.7452264586671	85.4109786309188	92.1162825405723	46.508347441115	50.7792207299132	52.7189312654462	87.0908292100527	50.0021664788248	0.574138137532547	-0.800530204054982	0.000507690259241702	1.11443031900031	down	C09263	Biosynthesis of various plant secondary metabolites(ko00999);;Biosynthesis of phenylpropanoids(ko01061);;Biosynthesis of secondary metabolites(ko01110)	--	--	--	--	HMDB0030819	305-01-1	Organic compounds	Phenylpropanoids and polyketides	Coumarins and derivatives	--	Animals,Plants
neg_5259	Xanthoxic acid	841.356032609826	782.513875683146	829.338558082299	1297.28639009159	1365.00344612634	1367.86454519851	817.736155458424	1343.38479380548	1.64280958453204	0.71616526947155	8.52620250396556e-05	1.1233033114241	up	--	--	--	--	--	--	--	--	--	--	--	--	--
neg_5263	Naringenin 7-O-beta-D-glucoside	49.13678022198	57.4026690206155	54.2984465436609	9.04769911049732	8.05575145107539	5.2905248034378	53.6126319287521	7.4646584550035	0.139233202819134	-2.84442480445838	0.000582698405797473	1.12288470076153	down	--	--	--	--	--	--	--	--	--	--	--	--	--
neg_5264	Isoswertisin 2''-rhamnoside	1909.02385545219	1840.24688241312	1908.10879241093	3736.11383608489	3674.34902096977	3798.84859039911	1885.79317675875	3736.43714915126	1.98136105019393	0.986491796866816	9.05360598313021e-06	1.12906069888584	up	C12629	--	--	--	--	--	HMDB0037417	64821-00-7	Organic compounds	Phenylpropanoids and polyketides	Flavonoids	--	Animals
neg_5274	3-Hydroxy-2-methylpyridine-5-carboxylate	34.2951555411452	23.3728721319554	25.5069479923218	94.2433755913601	119.110637115175	90.9434966407798	27.7249918884741	101.432503115772	3.65852237301968	1.87126108141801	0.00768839683079467	1.09438780130959	up	--	--	--	--	--	--	--	--	--	--	--	--	--
neg_5289	Benzoylpaeoniflorin	552.978291743322	562.666487485059	549.953002974296	720.475045257435	766.179477864006	750.27613912171	555.199260734226	745.64355408105	1.34301971709215	0.425480485362716	0.00284077981319308	1.11825561266925	up	--	--	--	--	--	--	--	--	--	--	--	--	--
neg_5294	Octanoyl-CoA	8561.49947807288	8328.33011557924	8721.70944527496	4058.57669192347	4232.05812282894	4073.59954297235	8537.17967964236	4121.41145257492	0.482760303429337	-1.05062104431261	6.91610375517703e-05	1.12839570982388	down	C01944	--	--	--	--	--	HMDB0001070	1264-52-4	Organic compounds	Lipids and lipid-like molecules	Fatty Acyls	--	Animals
neg_5298	S-Methyl-L-cysteine	308.864429297026	291.290437459767	313.359960419061	72.6095126909493	69.5749142654986	75.2907880879565	304.504942391951	72.4917383481348	0.23806424217189	-2.07057715431015	0.000453505381835843	1.12820920169876	down	C22040	ABC transporters(ko02010)	--	--	--	--	HMDB0302211	--	Organic compounds	Organic acids and derivatives	Carboxylic acids and derivatives	--	Animals
neg_5315	D-Ribose	241.013568904736	178.587287278116	251.968061644148	59.3355202570756	68.9863310877385	61.6641958749142	223.856305942333	63.3286824065761	0.282898809305331	-1.82164199030911	0.0183567561245606	1.08638867472581	down	C00121	Pentose phosphate pathway(ko00030);;Metabolic pathways(ko01100);;ABC transporters(ko02010);;Bacterial chemotaxis(ko02030)	--	--	--	--	HMDB0000283	613-83-2	Organic compounds	Organic oxygen compounds	Organooxygen compounds	--	Microbe,Animals,Plants
neg_5326	Acarbose 7IV-phosphate	3221.81151671005	3293.52963256361	3331.08148961577	3009.71017001648	2999.84584184674	3014.63312669259	3282.14087962981	3008.06304618527	0.916494189769376	-0.125802360240563	0.012224054258081	1.1002335915753	down	--	--	--	--	--	--	--	--	--	--	--	--	--
neg_5329	Maltopentaose	433.125515378401	447.735196910638	483.089418699942	557.923110981318	596.529520483509	558.808072903378	454.650043662994	571.086901456068	1.25610215904737	0.328953803686119	0.0042818194859519	1.07107946937786	up	--	--	--	--	--	--	HMDB0012254	34620-76-3	Organic compounds	Organic oxygen compounds	Organooxygen compounds	--	Animals
neg_5344	Sinapyl aldehyde	132.192899443006	106.449229750507	142.90632293579	33.7079047003955	31.1413213697618	25.9676818988573	127.182817376434	30.2723026563382	0.238021953600372	-2.07083345038895	0.00977186051280769	1.10196183957949	down	--	--	--	--	--	--	--	--	--	--	--	--	--
neg_535	L-Asparagine	1882.41365868059	2035.35227246023	1830.95025837914	673.333082763726	618.655829504399	644.803103406278	1916.23872983999	645.597338558134	0.336908616084617	-1.56957077054286	0.00134914129536088	1.12461646839861	down	--	--	--	--	--	--	--	--	--	--	--	--	--
neg_5352	PSOROMIC ACID	116.89574451726	119.987844936731	124.870049033586	186.790672400265	173.096347421052	194.922919277623	120.584546162526	184.936646366313	1.53366788905979	0.616986105604674	0.0048822241401144	1.10600051528182	up	--	--	--	--	--	--	--	--	--	--	--	--	--
neg_5354	N-Acetyldemethylphosphinothricin tripeptide	1222.18121801719	897.423122753066	1294.27758478552	249.081670756562	270.015851907927	220.73643783232	1137.96064185193	246.611320165603	0.216713400354749	-2.20613973043769	0.0171659590012923	1.0895991641562	down	--	--	--	--	--	--	--	--	--	--	--	--	--
neg_5379	Gibberellin A1	9.22801156218729	7.67322581137041	10.2004662820532	89.3643970196097	85.1842995786684	107.341755535477	9.03390121853697	93.963484044585	10.4012078250068	3.37867916382774	0.00587938184680399	1.11592828841301	up	C00859	Diterpenoid biosynthesis(ko00904);;Biosynthesis of terpenoids and steroids(ko01062);;Biosynthesis of plant hormones(ko01070);;Metabolic pathways(ko01100);;Biosynthesis of secondary metabolites(ko01110);;Plant hormone signal transduction(ko04075)	LMPR0104170001	Prenol Lipids [PR]	Isoprenoids [PR01]	C20 isoprenoids (diterpenes) [PR0104]	--	--	--	--	--	--	--
neg_5395	Kaempferol-3-O-rutinoside	46338.7608748546	53680.2863201363	45329.2950076341	164729.49451027	189946.675659608	160734.028852079	48449.447400875	171803.399673986	3.5460342458082	1.8262064691241	0.00318907806430368	1.1169098304583	up	--	--	--	--	--	--	HMDB0037574	17297-56-2	Organic compounds	Phenylpropanoids and polyketides	Flavonoids	--	Animals
neg_5400	2-(7'-Methylthio)heptylmalic acid	57.8880812266638	68.8153358274428	54.0116383745161	89.9934919206049	85.7854868884728	96.983865755799	60.2383518095409	90.9209481882922	1.50935318542184	0.593930432926528	0.00649121537653803	1.06395927217468	up	--	--	--	--	--	--	--	--	--	--	--	--	--
neg_5402	5(S)-HPETE	49.9419440182476	44.659786221454	46.1170451820495	91.9247476515291	101.015594842879	91.6825946632693	46.906258473917	94.8743123858925	2.02263654089249	1.01623709707769	0.000829614313207176	1.11867097431805	up	C05356	--	LMFA03060108	Fatty Acyls [FA]	Eicosanoids [FA03]	Hydroxy/hydroperoxyeicosatetraenoic acids [FA0306]	HMDB0011135	74581-83-2	Organic compounds	Lipids and lipid-like molecules	Fatty Acyls	--	Animals
neg_5406	L-Gulono-1,4-lactone	243.784668159755	255.526928329386	251.356626993326	205.049507859988	189.59178835868	205.667507847039	250.222741160822	200.102934688569	0.799699235010616	-0.322470587068734	0.0024450270904456	1.09627411905167	down	C01040	Ascorbate and aldarate metabolism(ko00053);;Metabolic pathways(ko01100);;Biosynthesis of cofactors(ko01240)	--	--	--	--	HMDB0003466	1128-23-0	Organic compounds	Organoheterocyclic compounds	Lactones	--	Microbe,Animals,Plants
neg_5407	S-Glutathionyl-L-cysteine	1.60282690122348e-07	0.317536844011767	7.40480862782957	206.240510148775	231.362476145145	203.263050053973	2.57411521070801	213.622012115964	82.9885201825165	6.37483987687458	0.000936132733599849	1.12584533464578	up	--	--	--	--	--	--	--	--	--	--	--	--	--
neg_5437	Dihydrokalafungin	108.103420377168	110.718641181413	115.350331073022	167.975375944386	176.803133640583	167.309350204113	111.390797543868	170.695953263027	1.53240624025341	0.615798805818519	0.000194432199020159	1.12128144486309	up	--	--	--	--	--	--	--	--	--	--	--	--	--
neg_5438	Retinoate	7734.16843826906	7910.5084108789	7663.95548278769	70.6024060804264	60.0875481925678	73.4906520930728	7769.54411064522	68.0602021220223	0.00875987074052023	-6.83487470289343	8.65728302052041e-05	1.13001639733219	down	--	--	--	--	--	--	HMDB0244343	--	Organic compounds	Lipids and lipid-like molecules	Prenol lipids	--	Animals
neg_5488	Folate	875.830467104892	868.394262085512	865.396213695053	1921.03396895143	1910.21236168697	1851.88950721083	869.873647628486	1894.37861261641	2.17776296336946	1.12284693376946	0.000343483316869646	1.12920759004574	up	C00504	One carbon pool by folate(ko00670);;Folate biosynthesis(ko00790);;Biosynthesis of phenylpropanoids(ko01061);;Metabolic pathways(ko01100);;Biosynthesis of cofactors(ko01240);;Antifolate resistance(ko01523);;Bile secretion(ko04976);;Vitamin digestion and absorption(ko04977)	--	--	--	--	HMDB0000121	59-30-3	Organic compounds	Benzenoids	Phenols	--	Animals
neg_5489	Raloxifene	1313.77192435323	1251.93326532451	1419.91310417178	808.340428368183	793.108634225051	866.46511681083	1328.53943128317	822.638059801355	0.619204850402376	-0.691511322332613	0.00339394058788898	1.10547693548583	down	C07228	--	--	--	--	--	HMDB0014624	84449-90-1	Organic compounds	Organic oxygen compounds	Organooxygen compounds	--	Animals
neg_5516	Arginyl-Tryptophan	930.905714176949	805.137223338469	941.838121013198	2.96094259295174	5.10383540560333	11.3188300069624	892.627019509539	6.46120266850582	0.00723841260379502	-7.11011093814491	0.00237438231046908	1.12470528553375	down	--	--	--	--	--	--	--	--	--	--	--	--	--
neg_5535	Magnesium protoporphyrin	1134.85024829129	1149.4718037391	1203.53224664696	1357.92963887094	1347.54679929614	1398.42253231647	1162.61809955912	1367.96632349452	1.17662568990907	0.234655440853748	0.00193121896438916	1.09545625427339	up	--	--	--	--	--	--	--	--	--	--	--	--	--
neg_5548	Elloramycin A	250.629569706988	266.110039887181	289.157669733811	706.113583969475	677.15733561085	649.193501774942	268.63242644266	677.488140451756	2.52198943151923	1.33456223001715	8.44242142049458e-05	1.12485384943065	up	--	--	--	--	--	--	--	--	--	--	--	--	--
neg_5556	Azelaic acid	28432.5007628595	22686.3187955477	27580.1137821235	2572.32748298883	2643.42100675891	2544.74558062222	26232.9777801769	2586.83135678999	0.0986099015699522	-3.34212367269835	0.00567328852685386	1.11744257121792	down	C08261	--	LMFA01170054	Fatty Acyls [FA]	Fatty Acids and Conjugates [FA01]	Dicarboxylic acids [FA0117]	HMDB0000784	123-99-9	Organic compounds	Lipids and lipid-like molecules	Fatty Acyls	--	Animals,Plants
neg_5557	L-Methionine	70.7459243580729	71.5534568115094	72.5372615867881	44.6086421613519	48.8412661315576	47.6076424248697	71.6122142521235	47.0191835725931	0.656580501854805	-0.60695618733872	0.00073404729219388	1.12347486184804	down	C01733	--	--	--	--	--	HMDB0033951	59-51-8	Organic compounds	Organic acids and derivatives	Carboxylic acids and derivatives	--	Animals
neg_5560	S-(4-Methylthiobutylthiohydroximoyl)-L-cysteine	161.870362458019	169.387909672525	110.771898343663	50.0333075911767	53.2461000268985	44.4567676107457	147.343390158069	49.2453917429403	0.334221926685073	-1.58112171013538	0.0314110207180608	1.05658920753112	down	--	--	--	--	--	--	--	--	--	--	--	--	--
neg_5579	Asp-Ser-OH	126.008857206827	137.750030602636	130.69827839213	375.894867822563	422.292654725471	366.616708250021	131.485722067198	388.268076932685	2.9529295715793	1.56214694809227	0.00338591734235552	1.11969997763947	up	--	--	--	--	--	--	--	--	--	--	--	--	--
neg_558	maltotetraose	1068.29901330903	1007.84062014336	1046.53738928339	344.658328946795	328.095636170304	294.991068642424	1040.89234091193	322.581677919841	0.309908782340763	-1.69008445561365	8.58796284438094e-06	1.12791206568327	down	--	--	--	--	--	--	--	--	--	--	--	--	--
neg_5581	5-Amino-6-(5'-phosphoribosylamino)uracil	61.1725287730789	55.7252881749632	53.7922039023248	115.795111870789	117.934019713085	107.032693839876	56.896673616789	113.58727514125	1.99637813462144	0.997385007887143	0.000339523881883449	1.11916396471344	up	C01268	Riboflavin metabolism(ko00740);;Metabolic pathways(ko01100);;Biosynthesis of secondary metabolites(ko01110);;Biosynthesis of cofactors(ko01240)	--	--	--	--	--	--	--	--	--	--	--
neg_5582	Prunitrin	98.5229357538989	101.38961697606	85.0176292509719	158.550060597607	150.885134228145	158.868581350811	94.9767273269769	156.101258725521	1.64357377979671	0.716836220250118	0.00172386168531862	1.11136581244763	up	--	--	--	--	--	--	HMDB0034149	154-36-9	Organic compounds	Phenylpropanoids and polyketides	Isoflavonoids	--	Animals
neg_5592	Agroclavine	180.068454755978	132.797479985402	173.879089185046	66.6841514166837	65.2854924123636	56.6400706510534	162.248341308809	62.8699048267002	0.387491818526757	-1.36776224513399	0.0180268506113889	1.08096147444591	down	--	--	--	--	--	--	--	--	--	--	--	--	--
neg_5593	S-(Hercyn-2-yl)-L-cysteine S-oxide	3.55887918505193	1.60282690122348e-07	1.15733953897952	56.8362462981386	31.6839299703297	52.0635766494599	1.57207296143805	46.8612509726427	29.808572580357	4.8976553866691	0.0260003951328654	1.06909459035784	up	--	--	--	--	--	--	--	--	--	--	--	--	--
neg_5605	UDP-3-O-(3-hydroxytetradecanoyl)-D-glucosamine	1612.11842181845	1656.43599794246	1695.20660416598	3974.0074593151	4120.36656503676	3867.2152184355	1654.58700797563	3987.19641426245	2.40978346562793	1.26890351695333	0.00034978943030794	1.12769478526397	up	--	--	--	--	--	--	--	--	--	--	--	--	--
neg_5618	2,3,4'-TRIHYDROXY-4-METHOXYBENZOPHENONE	1414.71423302319	1535.27619415183	1446.51583013828	58.3471500948051	60.8003698899078	60.28386307756	1465.5020857711	59.8104610207576	0.0408122660496162	-4.6148533731316	0.000654851222757093	1.12876125926789	down	--	--	--	--	--	--	--	--	--	--	--	--	--
neg_5621	Zidovudine	9.61067655219876	5.20106169512883	6.83866239463377	43.3703339214891	42.9892588884536	45.1634863979177	7.21680021398712	43.8410264026201	6.07485659886363	2.60285035331923	0.000132988404637031	1.12676808847155	up	C07210	Bile secretion(ko04976)	--	--	--	--	HMDB0014638	30516-87-1	Organic compounds	Nucleosides, nucleotides, and analogues	Pyrimidine nucleosides	--	Animals
neg_5623	N-((R)-Pantothenoyl)-L-cysteine	126.063182886016	120.452385616039	106.421713453239	188.234975628477	222.999702158377	180.414884792431	117.645760651765	197.216520859762	1.67635892502348	0.745331077385919	0.0142374424226271	1.06327181876287	up	C04079	Pantothenate and CoA biosynthesis(ko00770)	--	--	--	--	HMDB0006834	--	Organic compounds	Organic acids and derivatives	Peptidomimetics	--	Animals
neg_5624	Brevianamide F	249.224854723034	296.902598579506	269.936718675458	36.9476877610042	27.2941699257276	44.8453477888308	272.021390659333	36.3624018251875	0.133674788357825	-2.90320070231285	0.00130368935078759	1.12156774250837	down	C20563	Staurosporine biosynthesis(ko00404);;Metabolic pathways(ko01100);;Biosynthesis of secondary metabolites(ko01110)	--	--	--	--	--	--	--	--	--	--	--
neg_5625	5-Hydroxy-3',4',7-trimethoxyflavone	79.4947369488694	81.0160703776137	89.9836366055085	406.439489626694	403.483632720001	409.246073258297	83.4981479773305	406.389731868331	4.86705084738723	2.28304784691767	3.61670170656995e-06	1.12992053466688	up	--	--	--	--	--	--	--	--	--	--	--	--	--
neg_5627	Irbesartan	1633.18185954294	1617.96807058721	1713.00216091101	952.087052850382	950.508739917204	946.110767533128	1654.71736368039	949.568853433571	0.573855616841755	-0.801240297130365	0.00168493280201632	1.1263510374548	down	C07469	--	--	--	--	--	HMDB0015163	138402-11-6	Organic compounds	Benzenoids	Benzene and substituted derivatives	--	Animals
neg_5628	Steganacin	1814.31955497933	1874.68189884776	1818.02168478001	9394.10506579917	9622.62717103612	9297.96603258752	1835.6743795357	9438.23275647427	5.14156152185416	2.36220658076282	9.13389139737011e-05	1.12983095521988	up	--	--	--	--	--	--	--	--	--	--	--	--	--
neg_5630	34a-Deoxy-rifamycin W	372.297734942774	445.244457201347	359.875378469237	107.05781277813	77.0187878957883	112.752242155925	392.472523537786	98.9429476099478	0.252101591005827	-1.98792287185563	0.00326911495101551	1.10895806444608	down	--	--	--	--	--	--	--	--	--	--	--	--	--
neg_5669	Phorbol	390.214601668672	395.468053665641	421.342306930838	778.697671142661	856.773147868868	844.616412832964	402.341654088384	826.695743948164	2.0547108049781	1.03893535274692	0.00106525305613286	1.12168871327739	up	--	--	--	--	--	--	--	--	--	--	--	--	--
neg_5670	Secologanin	110.14964533974	123.269314603777	89.2841830866621	32.9728741187005	26.2964170057338	34.3014091177396	107.567714343393	31.190233414058	0.289959060713032	-1.7860788742183	0.0123979941554901	1.09175711907435	down	--	--	--	--	--	--	--	--	--	--	--	--	--
neg_5690	Asp-Leu-OH	31.989015213957	27.1690878308914	28.3002020545008	64.6812403599639	62.85858475462	55.614775047963	29.1527683664497	61.0515333875156	2.0941933410954	1.06639464158261	0.00193433756335012	1.1091316062831	up	--	--	--	--	--	--	--	--	--	--	--	--	--
neg_5693	2'-O-Methyluridine	1002.8708513441	1035.12602233277	1040.99947407105	7348.01410027095	7540.15583454263	7316.94733827547	1026.33211591597	7401.70575769635	7.21180370653269	2.8503601295121	7.93223065303896e-05	1.12992850931684	up	--	--	--	--	--	--	HMDB0240328	2140-76-3	Organic compounds	Nucleosides, nucleotides, and analogues	Pyrimidine nucleosides	--	Animals
neg_5697	1,2-Dihydroxy-5-(methylthio)pent-1-en-3-one	128.534106323625	113.38847194573	138.613697544419	213.549111697044	220.234281235914	224.527083288472	126.845425271258	219.436825407143	1.72995458793945	0.790734166986593	0.00211290134816148	1.11368331101624	up	C15606	Cysteine and methionine metabolism(ko00270);;Metabolic pathways(ko01100)	--	--	--	--	HMDB0012134	746507-19-7	Organic compounds	Organic oxygen compounds	Organooxygen compounds	--	Microbe,Animals
neg_5708	3'-Demethylstaurosporine	126.654393121876	128.863711396807	152.589872910739	84.359549421405	60.7744029134044	68.6989812832343	136.035992476474	71.2776445393479	0.52396166074706	-0.932466843952259	0.00431995177755747	1.07215920420723	down	--	--	--	--	--	--	--	--	--	--	--	--	--
neg_5728	Precorrin 2	1301.81652438548	1322.1231802083	1311.41257344133	1952.41846538863	2041.44214304189	1970.22130185494	1311.78409267837	1988.02730342849	1.51551411129661	0.599807285446462	0.00105940289564901	1.12635556479664	up	--	--	--	--	--	--	--	--	--	--	--	--	--
neg_5740	Limonin	225.074115818172	205.496619165429	224.859543058997	296.440244125276	300.603081844714	303.13813412919	218.476759347533	300.060486699727	1.3734206219272	0.457773530973455	0.00358916735543676	1.11496189543594	up	C03514	--	--	--	--	--	HMDB0035921	1180-71-8	Organic compounds	Lipids and lipid-like molecules	Prenol lipids	--	Animals
neg_5744	ferulic acid	99.6592077016233	115.529232479746	89.0318662842221	143.09420881311	133.2346801161	136.803818137798	101.406768821864	137.710902355669	1.35800503216486	0.441488825581049	0.0300103632456094	1.0297619052368	up	--	--	--	--	--	--	--	--	--	--	--	--	--
neg_5747	(1R,5aS,6R)-4a-Hydroxy-1,4,4a,5,5a,6,9,10a-octahydrophenazine-1,6-dicarboxylate	53.8344891540838	92.71262493038	59.9199250864697	400.986337572077	396.617018083182	403.511209736349	68.8223463903112	400.371521797203	5.81746398948071	2.5403903752725	0.00101529224057088	1.12714432493616	up	--	--	--	--	--	--	--	--	--	--	--	--	--
neg_5753	Aquayamycin	3295.51238222021	3411.3433374585	3328.98088024278	44098.6245970607	46494.9918410885	44116.7751837426	3345.2788666405	44903.4638739639	13.4229359237421	3.74662835356183	0.000358197280300618	1.12937001076395	up	--	--	--	--	--	--	--	--	--	--	--	--	--
neg_5770	Lividomycin B	597.445472478454	575.723450950605	633.739921555318	351.146694820008	335.450919938602	343.631907379671	602.302948328126	343.40984071276	0.570161314444829	-0.81055793942764	0.00256694752273634	1.12007158910943	down	--	--	--	--	--	--	--	--	--	--	--	--	--
neg_5771	Neomycin B	7838.43533793666	7892.47552316394	7933.49524747965	1519.65255643819	1587.09320601564	1538.79292321134	7888.13536952675	1548.51289522172	0.196309117767413	-2.34880091315639	2.08563389983525e-08	1.13017468231996	down	--	--	--	--	--	--	--	--	--	--	--	--	--
neg_5777	3-Oxostearoyl-CoA	6480.75544452795	6492.47275152758	6699.17071995453	7185.5174778481	7363.70763497979	7453.50125701471	6557.46630533669	7334.24212328087	1.11845669985555	0.16150940470918	0.00192341315279834	1.09017954790279	up	C16216	--	--	--	--	--	HMDB0006498	86370-20-9	Organic compounds	Lipids and lipid-like molecules	Fatty Acyls	--	Animals
neg_5782	Dihydrophaseic acid	2677.41951964128	2675.97212452334	2740.98533900517	723.52022103281	819.90325340202	730.178578853271	2698.1256610566	757.867351096034	0.280886602886854	-1.83194027928607	3.13757507656938e-06	1.12941253093187	down	C15971	Carotenoid biosynthesis(ko00906)	LMPR0103050005	Prenol Lipids [PR]	Isoprenoids [PR01]	C15 isoprenoids (sesquiterpenes) [PR0103]	HMDB0038660	41756-77-8	Organic compounds	Lipids and lipid-like molecules	Prenol lipids	--	Animals,Plants
neg_5784	AG-879	138.541282548833	206.435766890361	137.555252676588	8.28586148361645	15.8123866896095	14.8489745223824	160.844100705261	12.9824075652028	0.0807142289227781	-3.63103316451446	0.0219878140137568	1.07958371713038	down	--	--	--	--	--	--	--	--	--	--	--	--	--
neg_5789	C20822	128.060428665139	103.079251169498	98.5312705922098	554.587318613996	557.144149822393	566.050824913566	109.890316808949	559.260764449985	5.0892633736082	2.34745685391414	8.41320369292536e-05	1.12919788149562	up	--	--	--	--	--	--	--	--	--	--	--	--	--
neg_5790	Verruculogen	749.268343847492	758.212023974484	753.164503508322	622.675616588758	676.713384056304	627.104300738108	753.548290443433	642.16443379439	0.852187500042635	-0.230757204787284	0.0213782867499776	1.07839407215047	down	C20045	Staurosporine biosynthesis(ko00404);;Metabolic pathways(ko01100);;Biosynthesis of secondary metabolites(ko01110)	--	--	--	--	--	--	--	--	--	--	--
neg_580	L-Fucose 1-phosphate	315.148512370045	360.343456473645	323.96753981976	26.8566920931936	53.1133285016569	21.8070208891535	333.153169554483	33.925680494668	0.101832080841482	-3.29573595999884	0.000127837159856656	1.12316189691335	down	C02985	Fructose and mannose metabolism(ko00051);;Amino sugar and nucleotide sugar metabolism(ko00520);;Metabolic pathways(ko01100);;Biosynthesis of nucleotide sugars(ko01250)	--	--	--	--	HMDB0001265	16562-59-7	Organic compounds	Organic oxygen compounds	Organooxygen compounds	--	Animals
neg_5810	Swainsonine	44.5654168887463	46.5315957442674	51.3720225899279	25.8738529772265	24.2497064080042	28.6190562236439	47.4896784076472	26.2475385362915	0.552699858503673	-0.855431851678649	0.00187029536243456	1.10276438234333	down	--	--	--	--	--	--	--	--	--	--	--	--	--
neg_5812	Dexamethasone	5493.30147018745	5564.45275700098	5491.37822794358	658.574555854478	695.467591280855	671.994314478364	5516.377485044	675.345487204566	0.122425539049052	-3.03002354652962	9.50046127092688e-07	1.13016294841338	down	C15643	--	--	--	--	--	HMDB0015364	50-02-2	Organic compounds	Lipids and lipid-like molecules	Steroids and steroid derivatives	--	Animals
neg_5813	3-Dehydroquinate	1.61248995936206	7.87927451402273	6.90648801839522	299.232772178702	274.508855983084	292.749421297617	5.46608416392667	288.830349819801	52.8404505232342	5.72357086209407	0.00032616969319196	1.12860108600869	up	C00944	Phenylalanine, tyrosine and tryptophan biosynthesis(ko00400);;Metabolic pathways(ko01100);;Biosynthesis of secondary metabolites(ko01110);;Biosynthesis of amino acids(ko01230)	--	--	--	--	HMDB0012710	10534-44-8	Organic compounds	Organic acids and derivatives	Hydroxy acids and derivatives	--	Microbe,Animals
neg_5819	N-Methyltyramine	31.1178372683757	32.3038319432961	29.3870933364618	1.60282690122348e-07	1.60282690122348e-07	1.60282690122348e-07	30.9362541827112	1.60282690122348e-07	5.18106326563357e-09	-27.5241046536334	0.00074853309157015	1.12850574361165	down	C02442	Tyrosine metabolism(ko00350);;Metabolic pathways(ko01100)	--	--	--	--	HMDB0003633	370-98-9	Organic compounds	Benzenoids	Benzene and substituted derivatives	--	Animals,Plants
neg_5820	3-Methylbutanoic acid	174.534437926851	146.510736280373	180.898142407361	734.73726329814	747.30193980071	728.060527116432	167.314438871528	736.699910071761	4.40308627898775	2.13851511432891	1.7422421442016e-05	1.12921225616849	up	C08262	Biosynthesis of alkaloids derived from histidine and purine(ko01065);;Biosynthesis of secondary metabolites(ko01110);;Protein digestion and absorption(ko04974)	LMFA01020181	Fatty Acyls [FA]	Fatty Acids and Conjugates [FA01]	Branched fatty acids [FA0102]	HMDB0000718	503-74-2	Organic compounds	Lipids and lipid-like molecules	Fatty Acyls	--	Microbe,Animals,Plants
neg_5823	13(S)-HPOT	612.41724532398	631.858535804294	615.387695838997	530.48280825026	534.154977976926	517.458684564344	619.887825655757	527.365490263843	0.850743422337682	-0.233204003087312	0.000357547901179016	1.11423764580949	down	C04785	alpha-Linolenic acid metabolism(ko00592);;Metabolic pathways(ko01100);;Biosynthesis of secondary metabolites(ko01110)	LMFA02000052	Fatty Acyls [FA]	Octadecanoids [FA02]	Other Octadecanoids [FA0200]	HMDB0301803	67597-26-6	Organic compounds	Lipids and lipid-like molecules	Fatty Acyls	--	Animals
neg_5827	Threoninyl-Tryptophan	33796.8380107522	34566.2410729626	33779.5437364882	28917.2915965639	29431.0500538921	28853.0566965124	34047.5409400677	29067.1327823228	0.853721942312614	-0.228161835073638	0.000193093274246255	1.12121698639269	down	--	--	--	--	--	--	HMDB0304790	--	Organic compounds	Organic acids and derivatives	Carboxylic acids and derivatives	--	Animals
neg_5835	4-Hydroxyphenylacetylglutamic acid	13.2528759205683	18.9588334510849	11.6450092368357	101.876893716271	105.067295360647	100.425256976093	14.6189062028296	102.45648201767	7.00849164746942	2.80910398391265	2.44226749093671e-05	1.12822259993464	up	C05595	--	--	--	--	--	HMDB0006061	1029120-37-3	Organic compounds	Organic acids and derivatives	Carboxylic acids and derivatives	--	Animals
neg_5839	Sweroside	800.688816763989	944.371087779029	831.120645748821	1915.74297807326	1886.78271904904	1921.50532485894	858.72685009728	1908.01034066041	2.22190600007938	1.15179778338411	0.0010148340677082	1.1260732024394	up	--	--	--	--	--	--	--	--	--	--	--	--	--
neg_5855	Portulacaxanthin II	623.943339246749	550.904860973451	641.05448029664	4273.5763378386	4662.01052096505	4058.35732147873	605.300893505613	4331.31472676079	7.15563907675056	2.8390806211358	0.0018189661094116	1.12499439382701	up	--	--	--	--	--	--	HMDB0012281	--	Organic compounds	Organic acids and derivatives	Carboxylic acids and derivatives	--	Animals
neg_5863	Validamine 7-phosphate	5794.93476932236	7218.70271833486	5792.77132651938	29620.2543074034	35160.9545810713	28793.6749049138	6268.80293805887	31191.6279311295	4.97569125067887	2.31489696679206	0.00446719998343047	1.11505742011178	up	--	--	--	--	--	--	--	--	--	--	--	--	--
neg_5874	Melittoside	2775.927786159	3244.9338931903	2745.03190046967	13543.8262610184	15533.5172559755	13256.9958736561	2921.96452660632	14111.44646355	4.82943798087089	2.27185530720022	0.00281727521116607	1.12053782988973	up	--	--	--	--	--	--	--	--	--	--	--	--	--
neg_588	Narcotoline	247.87810201237	416.685136401512	255.68630379143	97.3174443767583	55.3865763785735	85.2363512402467	306.749847401771	79.3134573318595	0.258560706724582	-1.95142504835791	0.0477852604240489	1.01252293814693	down	--	--	--	--	--	--	--	--	--	--	--	--	--
neg_5886	Methionyl-Methionine	41.9530978376214	41.7119145451803	46.376828247224	97.2335531584344	97.3900972314526	89.4530775012726	43.3472802100086	94.6922426303865	2.18450251484343	1.12730476664276	0.000301851423095083	1.12235788917108	up	--	--	--	--	--	--	HMDB0028979	--	Organic compounds	Organic acids and derivatives	Carboxylic acids and derivatives	--	Animals
neg_5888	Gentiopicrin	135.248194393899	77.1186604776144	145.54678426149	2.20894101949578	1.68385487942354	7.87807754634756	119.304546377668	3.92362448175563	0.0328874682556949	-4.92631823893008	0.0315005333458293	1.05970324030955	down	C09782	Monoterpenoid biosynthesis(ko00902);;Biosynthesis of alkaloids derived from terpenoid and polyketide(ko01066);;Biosynthesis of secondary metabolites(ko01110)	LMPR0102070009	Prenol Lipids [PR]	Isoprenoids [PR01]	C10 isoprenoids (monoterpenes) [PR0102]	--	--	--	--	--	--	--
neg_5889	Isovitexin	87.4098366135237	109.037074946969	97.894693558927	147.11565643871	154.405837306727	161.998823178088	98.1138683731399	154.506772307842	1.57476995729322	0.655141094827318	0.0027615740338188	1.09134730272188	up	--	--	--	--	--	--	HMDB0253708	--	Organic compounds	Lipids and lipid-like molecules	Fatty Acyls	--	Animals
neg_5890	Scopoletin	27.5892840949067	21.9528629885524	39.1298032519352	109.75561664335	140.133756829279	116.130890006188	29.5573167784648	122.006754492939	4.12780210759294	2.04537380767062	0.00275458042127463	1.10174851501712	up	C01752	Biosynthesis of various plant secondary metabolites(ko00999);;Biosynthesis of phenylpropanoids(ko01061);;Biosynthesis of secondary metabolites(ko01110)	--	--	--	--	HMDB0034344	92-61-5	Organic compounds	Phenylpropanoids and polyketides	Coumarins and derivatives	--	Animals,Plants
neg_5891	1-OH-Nogalamycinone	26.7988601095734	8.21468621987285	14.3940529125102	109.761507608071	120.872849475433	125.374885804236	16.4691997473188	118.669747629247	7.20555639921521	2.8491098368394	0.000165581079212594	1.11934626776544	up	--	--	--	--	--	--	--	--	--	--	--	--	--
neg_590	Hexylglutathione	129.121025125361	140.134664297692	142.148647291631	61.0367435294855	36.8529074413023	76.9743938934243	137.134778904895	58.2880149547374	0.425041812297383	-1.23432332557358	0.0135411888924749	1.07849679872723	down	--	--	--	--	--	--	--	--	--	--	--	--	--
neg_5919	Sakuranetin	120.571622141995	106.766370721948	118.295678918349	349.05474603066	297.807071324462	314.554543201277	115.211223927431	320.472120185466	2.78160503170529	1.47591758190269	0.0031766882719032	1.11734141260535	up	C09833	Flavonoid biosynthesis(ko00941);;Biosynthesis of secondary metabolites(ko01110)	LMPK12140571	Polyketides [PK]	Flavonoids [PK12]	Flavanones [PK1214]	HMDB0030090	2957-21-3	Organic compounds	Phenylpropanoids and polyketides	Flavonoids	--	Animals
neg_5930	Maduropeptin chromophore	438.899526628429	420.184206809538	456.762650190023	293.64462747892	329.37592819597	322.463082040375	438.61546120933	315.161212571755	0.718536486841588	-0.476866677176362	0.0012585824619026	1.0975548743483	down	--	--	--	--	--	--	--	--	--	--	--	--	--
neg_5952	Estriol 16.alpha.-(.beta.-D-glucuronide)	621.972733445945	639.386697304986	665.701142789073	1352.82062923298	1336.88207640317	1310.73067058252	642.353524513335	1333.47779207289	2.07592508048145	1.05375437820049	2.58317357087397e-06	1.12870631675746	up	--	--	--	--	--	--	--	--	--	--	--	--	--
neg_5977	Asatone	224.327024053177	203.318492085399	252.218727959405	7.47851505157764	1.79400208824672	5.86615716714019	226.621414699327	5.04622476898818	0.0222672017809232	-5.48893591725428	0.00365604398253184	1.12103127175363	down	--	--	--	--	--	--	--	--	--	--	--	--	--
neg_5991	(13S,14R)-1,13-Dihydroxy-N-methylcanadine	1651.80496049746	1627.15648441715	1650.09258979291	3005.65092937022	3859.90357068042	2973.61033034645	1643.01801156917	3279.72161013236	1.99615682058169	0.997225065058068	0.0299570292239227	1.06494577518255	up	--	--	--	--	--	--	--	--	--	--	--	--	--
neg_600	Cobalt-precorrin 8	310.611831244206	310.333562760674	371.497083152912	125.912241497998	127.602193612227	153.584293024791	330.814159052597	135.699576045005	0.4101988150496	-1.28560477060869	0.00434772912581337	1.10214005247022	down	--	--	--	--	--	--	--	--	--	--	--	--	--
neg_6004	p-Acetaminobenzaldehyde	76.9161685918276	67.9539490256112	77.5029556719713	6.64228268745213	7.731287303842	5.80119841159406	74.1243577631367	6.72492280096273	0.0907248710667028	-3.4623580883491	0.00158190036189441	1.12535595703596	down	--	--	--	--	--	--	--	--	--	--	--	--	--
neg_6013	N-Phenylacetylphenylalanine	96772.5168406091	99295.7065527051	96134.482736614	2544.90113473838	2561.51527986593	2537.84606325859	97400.9020433094	2548.08749262097	0.0261608202713354	-5.25644841259183	0.000103436638977015	1.12999056093732	down	--	--	--	--	--	--	HMDB0002372	738-75-0	Organic compounds	Organic acids and derivatives	Carboxylic acids and derivatives	--	Animals
neg_6014	Dihydrosterigmatocystin	172.486156467413	164.901566651309	194.190785921122	1328.44912320338	1402.69766020347	1257.9215985824	177.192836346615	1329.68946066308	7.50419423312362	2.90769717000917	0.000864664927228313	1.12707877193424	up	--	--	--	--	--	--	HMDB0030590	6795-16-0	Organic compounds	Phenylpropanoids and polyketides	Sterigmatocystins	--	Animals
neg_6029	Matairesinol	300.940286055204	320.434894702476	300.20363020065	140.273151182822	139.880444691137	139.404312707465	307.19293698611	139.852636193808	0.455259933922672	-1.13523759725776	0.00154261561011888	1.12670322553812	down	C10682	Biosynthesis of various plant secondary metabolites(ko00999);;Biosynthesis of phenylpropanoids(ko01061);;Metabolic pathways(ko01100);;Biosynthesis of secondary metabolites(ko01110)	--	--	--	--	HMDB0035698	580-72-3	Organic compounds	Lignans, neolignans and related compounds	Furanoid lignans	--	Animals
neg_603	(S)-2-Aminobutanoate	24.1083608736199	26.6152480714916	31.3613400511755	54.9925870552154	50.6335563772547	59.8784574187566	27.361649665429	55.1682002837422	2.01626001934548	1.01168170254354	0.00151823822196843	1.0975785877397	up	C02356	Cysteine and methionine metabolism(ko00270);;Metabolic pathways(ko01100)	LMFA01100034	Fatty Acyls [FA]	Fatty Acids and Conjugates [FA01]	Amino fatty acids [FA0110]	HMDB0000452	1492-24-6	Organic compounds	Organic acids and derivatives	Carboxylic acids and derivatives	--	Microbe,Animals
neg_6044	2-Fluorocyclohexadiene-cis,cis-1,2-diol-1-carboxylate	57.0631503015456	32.7328480735465	55.7331175097494	401.624749988516	424.9394145521	379.345573835304	48.5097052949472	401.969912791973	8.28638125809936	3.05074220053862	9.78803975569061e-05	1.12594875983043	up	--	--	--	--	--	--	--	--	--	--	--	--	--
neg_6098	Tubercidin	42.2324393012995	43.9024698939051	42.7647681433366	90.3370166520205	98.098346055697	77.3910669002967	42.9665591128471	88.6088098693381	2.06227381710079	1.04423589834474	0.0165514407922544	1.09221427594672	up	--	--	--	--	--	--	HMDB0259318	69-33-0	Organic compounds	Nucleosides, nucleotides, and analogues	Pyrrolopyrimidine nucleosides and nucleotides	--	Animals
neg_6117	Picroside I	13.0406535361039	7.95281759919122	19.2167622344077	206.394832397699	137.779428073036	194.276908541698	13.4034111232343	179.483723004144	13.3908988804362	3.74318090146607	0.014166323949546	1.09463295054101	up	--	--	--	--	--	--	--	--	--	--	--	--	--
neg_6122	Formononetin	538.967557145172	560.549054549012	508.577416895238	223.900433807285	201.583306340568	193.539206127155	536.031342863141	206.340982091669	0.384942009154775	-1.37728697221322	0.000188554279344829	1.12378390183271	down	C00858	Isoflavonoid biosynthesis(ko00943);;Biosynthesis of phenylpropanoids(ko01061);;Metabolic pathways(ko01100);;Biosynthesis of secondary metabolites(ko01110)	LMPK12050037	Polyketides [PK]	Flavonoids [PK12]	Isoflavonoids [PK1205]	HMDB0005808	485-72-3	Organic compounds	Phenylpropanoids and polyketides	Isoflavonoids	--	Animals,Plants
neg_6123	Garcinone D	41.6554819734006	70.3738641999799	37.0943797386004	183.696782620394	195.674465108572	190.574614190852	49.707908637327	189.981953973273	3.82196634663101	1.93431507508086	0.00270912785768689	1.11660339506477	up	--	--	--	--	--	--	HMDB0033332	107390-08-9	Organic compounds	Organoheterocyclic compounds	Benzopyrans	--	Animals,Plants
neg_6133	Wilforgine	992.148564170486	1017.97881468493	1048.62350138069	2014.38206093265	2015.6082509674	1958.9276518516	1019.58362674537	1996.30598791722	1.95796199110186	0.969352758924704	2.99629747441161e-06	1.12871717634316	up	--	--	--	--	--	--	HMDB0259892	--	Organic compounds	Lipids and lipid-like molecules	Prenol lipids	--	Animals
neg_6140	Terpentecin	6050.6746075532	6216.89532550477	6165.24992421331	1054.17681514553	1147.02030478654	1087.02415745972	6144.27328575709	1096.0737591306	0.178389486950618	-2.48689749964664	1.97335606475054e-06	1.12996989452912	down	C21093	Biosynthesis of various antibiotics(ko00998);;Metabolic pathways(ko01100);;Biosynthesis of secondary metabolites(ko01110)	LMPR0104040002	Prenol Lipids [PR]	Isoprenoids [PR01]	C20 isoprenoids (diterpenes) [PR0104]	--	--	--	--	--	--	--
neg_6141	Paromomycin	1380.14532077773	1130.23237824618	1350.91520382206	547.64255623976	511.510827607875	494.828995174905	1287.09763428199	517.994126340847	0.402451307922581	-1.31311385095961	0.00838218802593538	1.1062458117939	down	C00832	Neomycin, kanamycin and gentamicin biosynthesis(ko00524);;Biosynthesis of secondary metabolites(ko01110)	--	--	--	--	HMDB0015490	1263-89-4	Organic compounds	Organic oxygen compounds	Organooxygen compounds	--	Animals
neg_6148	Isoleucyl-Histidine	94.7468432208298	107.97516812846	86.3699951389133	3.93712315443084	10.1599921099524	8.04504838985401	96.3640021627344	7.38072121807908	0.0765920992531518	-3.70666060906272	0.00282884628890746	1.11815344773918	down	--	--	--	--	--	--	HMDB0028909	--	Organic compounds	Organic acids and derivatives	Carboxylic acids and derivatives	--	Animals
neg_6156	2-Descarboxy-betanidin	97.9409151862682	152.927425212498	99.6920490524606	270.368571261489	272.058320472798	259.367017957641	116.853463150409	267.264636563976	2.28717771265336	1.19356846684401	0.011163740871599	1.09752191894327	up	--	--	--	--	--	--	--	--	--	--	--	--	--
neg_6157	L-Rhamnose	208.37871621364	174.38632774478	197.365185086945	3.23089835039907	1.60282690122348e-07	4.37725326232511	193.376743015122	2.53605059100229	0.0131145584079052	-6.25268695963664	0.00238545951994089	1.12388975357147	down	C00507	Fructose and mannose metabolism(ko00051);;Metabolic pathways(ko01100);;Microbial metabolism in diverse environments(ko01120)	--	--	--	--	HMDB0000849	3615-41-6	Organic compounds	Organic oxygen compounds	Organooxygen compounds	--	Animals
neg_6159	6-O-Methyldeacetylisoipecoside	73.2525996513937	60.5375422040355	81.2241123433553	129.388066466785	117.546463265407	134.511064954139	71.6714180662615	127.14853156211	1.77404793978765	0.827044995861867	0.00237405452856233	1.08763320662755	up	--	--	--	--	--	--	--	--	--	--	--	--	--
neg_6160	Rhodomycin D	3099.8670613942	3121.47556819369	3159.27413076403	5131.3929660328	5244.84985515653	5103.1904220193	3126.87225345064	5159.81108106954	1.65015090570952	0.722597964449074	7.86200676540349e-05	1.12899074364706	up	--	--	--	--	--	--	--	--	--	--	--	--	--
neg_6164	124-1	416.94855996745	373.400567728959	410.194581845931	567.474207481864	600.24441801441	579.701850862374	400.181236514113	582.473492119549	1.45552424494797	0.541538870910271	0.000673049024524027	1.11198318196613	up	--	--	--	--	--	--	--	--	--	--	--	--	--
neg_6177	Cycloserine	95.4535793153493	156.711879766901	101.699224557515	1.60282690122348e-07	1.41261472888863	0.49364183478522	117.954894546588	0.635418907985513	0.00538696516518476	-7.53631154864374	0.0263881925894927	1.07277924037004	down	C06682	--	--	--	--	--	HMDB0251514	68-41-7	Organic compounds	Organic acids and derivatives	Carboxylic acids and derivatives	--	Animals
neg_6181	Vinorine	34.6129602537181	20.1435229746715	32.9124056761593	255.778227018049	354.375668608784	243.763338904766	29.222962968183	284.6390781772	9.74025387114598	3.28395937537437	0.0169841648240611	1.08912430806197	up	--	--	--	--	--	--	--	--	--	--	--	--	--
neg_6196	1-(3,4-Dihydroxyphenyl)-5-hydroxy-3-decanone	45.5434810018249	45.2339567043818	39.4160281475899	1.60282690122348e-07	1.60282690122348e-07	1.60282690122348e-07	43.3978219512655	1.60282690122348e-07	3.69333489368063e-09	-28.012428768928	0.00210215365596656	1.12540395304471	down	--	--	--	--	--	--	--	--	--	--	--	--	--
neg_6199	Premithramycin A1	12937.7645358141	17604.5090698285	13276.9347887093	150492.627956726	183955.111862392	153263.985988607	14606.4027981173	162570.575269242	11.1300898322615	3.47639333177525	0.00455495301453703	1.11821386572547	up	--	--	--	--	--	--	--	--	--	--	--	--	--
neg_6202	D-Glucuronolactone	175.066613663765	186.836505597528	173.305638912842	64.7039432233764	68.3365365101674	73.1441630442109	178.402919391378	68.7282142592516	0.385241533567488	-1.37616484383041	0.000127881215324102	1.12573460779893	down	C02670	--	--	--	--	--	HMDB0006355	32449-92-6	Organic compounds	Organoheterocyclic compounds	Furofurans	--	Animals
neg_6203	Indoxyl	165.862593078089	169.49551152059	167.586195920727	25.6868741029098	27.5383180536902	27.7136583501937	167.648100173135	26.9796168355979	0.160930048164788	-2.63549436987646	4.19837169125862e-07	1.1300642247153	down	C05658	Tryptophan metabolism(ko00380)	--	--	--	--	HMDB0004094	480-93-3	Organic compounds	Organoheterocyclic compounds	Indoles and derivatives	--	Animals
neg_6204	N-Acetyl-DL-methionine	124.268646297849	130.267364909816	116.190138402012	16.2607587253107	13.843830708626	16.458734348092	123.575383203226	15.5211079273429	0.125600322046485	-2.99308793149962	0.000956922995529891	1.12683322576329	down	--	--	--	--	--	--	--	--	--	--	--	--	--
neg_6207	N6-(L-1,3-Dicarboxypropyl)-L-lysine	979.533659120045	990.907900844331	995.178572450028	201.95795125942	204.517705743756	198.923415378805	988.540044138135	201.799690793994	0.204139116053649	-2.29237544446371	5.04894098734179e-06	1.13015273065143	down	C00449	Lysine biosynthesis(ko00300);;Lysine degradation(ko00310);;Metabolic pathways(ko01100);;Biosynthesis of secondary metabolites(ko01110);;Biosynthesis of amino acids(ko01230)	--	--	--	--	HMDB0000279	997-68-2	Organic compounds	Organic acids and derivatives	Carboxylic acids and derivatives	--	Microbe,Animals
neg_6208	Indoleglycerol phosphate	42.7024797567639	96.8933311118872	50.6583488724426	727.98298568218	871.108766398224	713.040489613636	63.4180532470312	770.710747231347	12.1528603886532	3.60322401224476	0.00242984566948772	1.11756875326947	up	--	--	--	--	--	--	--	--	--	--	--	--	--
neg_6227	Carminomycin	1746.58983602018	1839.73150532623	1770.22868875776	7734.06247586852	8050.36808518286	7698.99618440119	1785.51667670139	7827.80891515086	4.38405813694899	2.13226692998911	0.000160749867284577	1.12937674306683	up	--	--	--	--	--	--	--	--	--	--	--	--	--
neg_6244	Niflumic Acid	104.65067137379	125.520886122588	105.147155628077	173.738665856729	203.478165446428	192.997670396366	111.772904374818	190.071500566508	1.70051500074762	0.765971732543106	0.00258377554446462	1.08726634035876	up	C13698	--	--	--	--	--	HMDB0015573	4394-00-7	Organic compounds	Benzenoids	Benzene and substituted derivatives	--	Animals
neg_625	L-Aspartate	429.94219008654	477.890677820897	418.627122475026	206.655535258742	208.206166053646	203.53670241861	442.153330127488	206.132801243666	0.466202077872468	-1.10097266028411	0.00565165799102777	1.11699186984944	down	C00049	Arginine biosynthesis(ko00220);;Alanine, aspartate and glutamate metabolism(ko00250);;Glycine, serine and threonine metabolism(ko00260);;Monobactam biosynthesis(ko00261);;Cysteine and methionine metabolism(ko00270);;Lysine biosynthesis(ko00300);;Histidine metabolism(ko00340);;beta-Alanine metabolism(ko00410);;Cyanoamino acid metabolism(ko00460);;D-Amino acid metabolism(ko00470);;Carbon fixation i…	--	--	--	--	HMDB0000191	56-84-8	Organic compounds	Organic acids and derivatives	Carboxylic acids and derivatives	--	Microbe,Animals
neg_6262	(1R,6R)-1,4,5,5a,6,9-Hexahydrophenazine-1,6-dicarboxylate	166.536402962084	157.641571920106	201.921607057942	0.485626270976347	0.977796981990071	3.86983761816336	175.366527313377	1.77775362370993	0.0101373600250013	-6.62417419569032	0.00577683674022618	1.11678406741119	down	--	--	--	--	--	--	--	--	--	--	--	--	--
neg_6269	Premithramycin A3	603.374589344892	656.918990776768	604.557242056687	226.327721886681	274.189319229813	254.708460643442	621.616940726116	251.741833919979	0.40497904324473	-1.30408084118433	0.000114860319089436	1.12202968590183	down	--	--	--	--	--	--	--	--	--	--	--	--	--
neg_6274	GlcNAcβ-Sp	2803.54436111552	2899.42672654649	2828.24510721698	211.574533775928	230.262162914337	225.888508081972	2843.73873162633	222.575068257412	0.0782684660099284	-3.67542502011931	6.93729924133492e-05	1.12995464433892	down	--	--	--	--	--	--	--	--	--	--	--	--	--
neg_6275	6-Oxocineole	0.295067962009242	4.2377881930839	1.42895079281924	154.811987503685	163.891540609968	161.069755707639	1.98726898263746	159.924427940431	80.4744749390605	6.33045935366351	3.18283808028194e-05	1.12942815138748	up	C00848	--	LMPR0102090064	Prenol Lipids [PR]	Isoprenoids [PR01]	C10 isoprenoids (monoterpenes) [PR0102]	--	--	--	--	--	--	--
neg_6276	N,N'-Diacetylchitobiose	231.979995367871	229.636208582101	267.358746953854	16.0876466808342	20.1760929195616	16.7890892485609	242.991650301275	17.6842762829856	0.0727773002120014	-3.78036765663583	0.0026798809670522	1.1236844102763	down	--	--	--	--	--	--	--	--	--	--	--	--	--
neg_6277	Alfuzosin	1454.80006513995	1385.17049592024	1464.10962099584	92.7858816978028	106.420500413897	98.5795771889682	1434.69339401868	99.261986433556	0.0691868986414695	-3.85335731743956	0.000255728226020187	1.12942400897772	down	--	--	--	--	--	--	HMDB0014490	81403-80-7	Organic compounds	Organoheterocyclic compounds	Diazanaphthalenes	--	Animals
neg_6284	His Ala Val Asp	162798.265063368	166057.681387703	160814.52203503	17350.0547641189	18336.3661121618	17417.4584616374	163223.489495367	17701.2931126394	0.108448196808964	-3.20492202967241	5.90770676245667e-05	1.129962774617	down	--	--	--	--	--	--	--	--	--	--	--	--	--
neg_6287	Tobramycin	335.050423519572	251.807935182573	403.03185332479	1002.98283155066	1354.50011893337	1027.98479011054	329.963404008978	1128.48924686486	3.42004365682368	1.77401474121674	0.0111705497202326	1.08113230812425	up	--	--	--	--	--	--	--	--	--	--	--	--	--
neg_6291	Biotin	67.3939796417322	76.3547807775375	63.6234924092027	225.137317448942	247.046445810866	220.081435214494	69.1240842761575	230.755066158101	3.33827302848905	1.73910195372353	0.000581695248897619	1.12307454087157	up	--	--	--	--	--	--	--	--	--	--	--	--	--
neg_6297	Tenacissoside I	983.579011028832	1068.71520431695	1148.53056418227	309.473915712941	369.609935041492	374.07458668873	1066.94159317602	351.052812481054	0.329027207043319	-1.6037212104904	0.00131160118260795	1.1186552478466	down	--	--	--	--	--	--	--	--	--	--	--	--	--
neg_6298	10-Deacetyl-2-debenzoylbaccatin III	19187.8041314423	19127.7930749124	19381.8969292322	529.264842515817	613.335079497076	613.924761677659	19232.4980451956	585.508227896851	0.030443691013041	-5.03771290703729	1.60130610427657e-06	1.13018961092551	down	--	--	--	--	--	--	--	--	--	--	--	--	--
neg_6301	γ-CEHC	224.506924451998	235.893044357609	213.041005120712	397.811342850879	430.358671038141	374.74903160836	224.48032464344	400.973015165793	1.7862278834579	0.836916148411004	0.00342295304093858	1.1087277369553	up	--	--	--	--	--	--	--	--	--	--	--	--	--
neg_6302	7-Hydroxy-2',4',5'-trimethoxyisoflavone	125.04665524196	121.676177221243	121.318988406669	271.86846643	297.08400598859	262.895380517663	122.680606956624	277.282617645418	2.26019926477423	1.17644996982136	0.00394961090920836	1.12024774504779	up	C16188	Isoflavonoid biosynthesis(ko00943);;Biosynthesis of secondary metabolites(ko01110)	LMPK12050089	Polyketides [PK]	Flavonoids [PK12]	Isoflavonoids [PK1205]	--	--	--	--	--	--	--
neg_6304	Antibiotic JI-20B	50.4806990800423	58.6741176746038	65.9563367326432	87.9841531295701	85.7964079538457	95.0440608800083	58.3703844957631	89.6082073211414	1.53516561686596	0.618394304939012	0.00695700835382799	1.07070268136192	up	--	--	--	--	--	--	--	--	--	--	--	--	--
neg_6310	Miraxanthin-V	368.374770541861	373.659203192065	395.612724953196	1164.31490015196	1215.99996204746	1165.66244708109	379.215566229041	1181.99243642684	3.11694071047951	1.64013071270768	3.74639908564707e-05	1.12892003114057	up	--	--	--	--	--	--	--	--	--	--	--	--	--
neg_6312	Auramycinone	106.998135606155	94.1566282781524	123.488986228873	3219.4019632451	4034.97765452399	3081.18809778612	108.21458337106	3445.1892385184	31.8366446665057	4.99261639000037	0.0078198883451514	1.11253161920894	up	--	--	--	--	--	--	--	--	--	--	--	--	--
neg_6314	alpha-1,5-L-Arabinotetraose	54.4665244870854	58.2992210122571	44.1000594897886	485.241283046125	513.172840957967	486.540254817444	52.2886016630437	494.984792940512	9.46639950577135	3.24281580870558	4.21022166799388e-05	1.12905057170121	up	--	--	--	--	--	--	--	--	--	--	--	--	--
neg_632	sn-Glycerol 3-phosphate	297.741671345579	313.669455112553	286.003765930246	116.32296009204	112.940500497908	130.476146387806	299.138297462793	119.913202325918	0.400862087345513	-1.31882211787028	0.000128460398477667	1.12366918221281	down	C00093	Glycerolipid metabolism(ko00561);;Glycerophospholipid metabolism(ko00564);;Metabolic pathways(ko01100);;Biosynthesis of secondary metabolites(ko01110);;ABC transporters(ko02010);;Choline metabolism in cancer(ko05231)	--	--	--	--	HMDB0000126	57-03-4	Organic compounds	Lipids and lipid-like molecules	Glycerophospholipids	--	Microbe,Animals
neg_6328	Vicine	43.7523479188707	45.0508001826005	40.5870450149254	228.660460265319	204.189910075072	237.012429812865	43.1300643721322	223.287600051085	5.17707551105254	2.37213736100868	0.00257548141382127	1.12349382826663	up	--	--	--	--	--	--	--	--	--	--	--	--	--
neg_6329	Homoisocitrate	116.795943371721	134.705994875557	124.51595446483	202.619894485474	218.680721345554	204.353674426898	125.339297570703	208.551430085975	1.66389499644621	0.734564392081044	0.000332501221263662	1.11321924897672	up	C05662	Lysine biosynthesis(ko00300);;Metabolic pathways(ko01100);;Biosynthesis of secondary metabolites(ko01110);;Microbial metabolism in diverse environments(ko01120);;2-Oxocarboxylic acid metabolism(ko01210);;Biosynthesis of amino acids(ko01230);;Biosynthesis of cofactors(ko01240)	--	--	--	--	--	--	--	--	--	--	--
neg_634	Pyrophosphate	480.856590994124	619.422421944554	701.906148818471	1.60282690122348e-07	1.60282690122348e-07	9.79290869256834	600.728387252383	3.26430300437791	0.00543390835799887	-7.52379404971969	0.0112955133865297	1.10494453079254	down	--	--	--	--	--	--	--	--	--	--	--	--	--
neg_6344	2'-Deoxyinosine 5'-phosphate	111.746015810993	114.269769607344	119.87631832418	139.049128800552	154.379823973122	147.815547961749	115.297367914172	147.081500245141	1.27567092732445	0.351256218800744	0.00749528311991267	1.07687633319877	up	C06196	Purine metabolism(ko00230);;Nucleotide metabolism(ko01232)	--	--	--	--	HMDB0006555	3393-18-8	Organic compounds	Nucleosides, nucleotides, and analogues	Purine nucleotides	--	Animals
neg_635	Ferulate	1647.10428984307	1676.59203824776	1677.30744155113	4474.16170431463	4576.5373880947	4409.55310718459	1667.00125654732	4486.75073319797	2.69151010869116	1.42841584379733	0.000176410928824694	1.12949698626523	up	--	--	--	--	--	--	HMDB0240705	--	Organic compounds	Phenylpropanoids and polyketides	Cinnamic acids and derivatives	--	Animals
neg_6368	Urdamycin F	1522.37839853036	1652.15095638157	1560.39055293354	460.057498637695	496.622719425155	481.995588042048	1578.30663594849	479.558602034966	0.303843746907123	-1.71859849330853	0.000597856762542942	1.12728945521771	down	--	--	--	--	--	--	--	--	--	--	--	--	--
neg_6371	Sebacic acid	11004.5099064402	6035.10827159989	10731.597902796	248.953845174052	282.801516802521	254.057215389837	9257.07202694536	261.937525788803	0.0282959368822408	-5.14326128373817	0.0306751464857165	1.06381941455384	down	C08277	--	LMFA01170006	Fatty Acyls [FA]	Fatty Acids and Conjugates [FA01]	Dicarboxylic acids [FA0117]	HMDB0000792	111-20-6	Organic compounds	Lipids and lipid-like molecules	Fatty Acyls	--	Animals,Plants
neg_6372	HIERACIN	2599.47063457565	2638.89490840583	2585.07629785934	6796.49125433638	7297.57824314251	6746.05374889921	2607.81394694694	6946.7077487927	2.66380496849687	1.41348845880465	0.00152083221001701	1.12643883665007	up	--	--	--	--	--	--	--	--	--	--	--	--	--
neg_6386	14,15-dehydro-LTB4	574.302155025169	592.131603551448	572.953753971732	669.66442265581	708.421460821655	729.761691002032	579.795837516116	702.615858159832	1.21183322248377	0.277191162794654	0.0124213880325778	1.08146458535611	up	--	--	LMFA03020017	Fatty Acyls [FA]	Eicosanoids [FA03]	Leukotrienes [FA0302]	--	--	--	--	--	--	--
neg_6404	Pilocarpine	29.107565459273	31.6724965177136	38.9590798321174	11.5581653814436	10.6006250132121	15.803317559748	33.2463806030347	12.6540359848012	0.380613942187926	-1.39359968525395	0.00805203826347457	1.07479642617448	down	--	--	--	--	--	--	--	--	--	--	--	--	--
neg_6407	Serinyl-Glutamate	39.2021735222619	29.529121751399	37.1882120233705	124.831555982252	140.670580276544	126.735216606805	35.3065024323438	130.745784288534	3.70316443944216	1.8887586139709	0.000309382776652891	1.12192873016549	up	--	--	--	--	--	--	--	--	--	--	--	--	--
neg_6408	FISETINIDOL	23.8531568602215	9.78637223234296	14.3956052933213	151.554194332761	150.744163621823	150.262847338869	16.0117114619619	150.853735097818	9.42146225006565	3.23595098947733	0.000864549907904604	1.12813494003436	up	--	--	--	--	--	--	--	--	--	--	--	--	--
neg_6425	Cyclic dehypoxanthine futalosine	214.109367505968	155.012803731475	185.369081469063	2010.92637708327	1773.84489948078	2088.73189330063	184.830417568835	1957.83438995489	10.5925984245842	3.40498462892312	0.00219155352858847	1.12371091685	up	--	--	--	--	--	--	--	--	--	--	--	--	--
neg_6429	Choloyl-CoA	379.686477758812	411.650167809832	407.377043224572	531.819606597104	580.237085177345	529.499272208465	399.571229597739	547.185321327638	1.36943123226992	0.453576821096874	0.00334055088070741	1.09304976326791	up	C01794	--	--	--	--	--	HMDB0001374	--	Organic compounds	Lipids and lipid-like molecules	Glycerolipids	--	Animals
neg_6430	(10Z,13Z,16Z,19Z,22Z,25Z)-Octacosahexaenoyl-CoA	3931.79323500751	4317.82112674568	4013.20624668708	2823.24509292031	2899.78590581034	3146.30640952274	4087.60686948009	2956.44580275113	0.723270582801219	-0.467392619998693	0.0020162905839901	1.09120867439378	down	--	--	--	--	--	--	--	--	--	--	--	--	--
neg_6434	2,3-Dehydro-gibberellin A9	347.109515412859	178.433274737689	312.982965194596	0.0778807065445331	1.60282690122348e-07	4.80679488910197	279.508585115048	1.6282252519764	0.00582531392123862	-7.42344848718513	0.0325550268413236	1.05961004069381	down	--	--	--	--	--	--	--	--	--	--	--	--	--
neg_6447	Olmesartan	1908.48698422353	1772.67753221045	1895.49862531093	1601.62336722566	1683.58155839808	1683.09740919221	1858.88771391497	1656.10077827198	0.890909529324985	-0.166649159460157	0.0230497100362026	1.00916395527854	down	--	--	--	--	--	--	--	--	--	--	--	--	--
neg_645	2,4-Bis(acetamido)-2,4,6-trideoxy-beta-L-altropyranose	455.452191579486	461.740728595422	469.292511134699	384.689946646193	363.254281236916	378.647758680818	462.161810436536	375.530662187976	0.812552343589938	-0.299467342283208	0.000814263994398995	1.11352717131694	down	--	--	--	--	--	--	--	--	--	--	--	--	--
neg_6455	Gibberellin A19	816.083934568707	805.17276560553	870.937181726182	3804.86608090381	5448.73526737639	3936.77141011003	830.731293966806	4396.79091946341	5.29267520243326	2.40399712228633	0.0210444439822396	1.08355291384934	up	C02034	--	LMPR0104170039	Prenol Lipids [PR]	Isoprenoids [PR01]	C20 isoprenoids (diterpenes) [PR0104]	HMDB0036896	6980-44-5	Organic compounds	Lipids and lipid-like molecules	Prenol lipids	--	Animals
neg_6458	Ethisterone	4365.16245671594	4346.52996643582	4374.05846080868	202.692522939451	221.605741826246	202.26844050708	4361.91696132015	208.855568424259	0.0478816012033957	-4.38438479167934	6.47188182382514e-10	1.13021517809119	down	C14487	--	--	--	--	--	HMDB0060580	--	Organic compounds	Lipids and lipid-like molecules	Steroids and steroid derivatives	--	Animals
neg_6468	Fumitremorgin A	731.420998734826	738.14222833994	710.941283961203	833.20866914296	854.030828552024	855.35517648182	726.83483701199	847.531558058935	1.16605797479814	0.221639519134038	0.000411315944010749	1.11236444285812	up	--	--	--	--	--	--	--	--	--	--	--	--	--
neg_6481	Salicin 6-phosphate	41.7154402548703	30.1568453042436	37.8901695041883	99.1009134097313	129.589626083437	100.638339736389	36.5874850211007	109.776293076519	3.00037821712011	1.5851443732447	0.0111106106192389	1.08639051782457	up	--	--	--	--	--	--	--	--	--	--	--	--	--
neg_6482	Validamycin A	4326.06993340782	4411.46696686367	4221.65287697913	21.7349735742421	35.9367110112203	23.4323474681314	4319.72992575021	27.0346773511979	0.00625841842334688	-7.31998616761289	0.000149099154333945	1.12984282520205	down	C12112	--	--	--	--	--	HMDB0036592	37248-47-8	Organic compounds	Organic oxygen compounds	Organooxygen compounds	--	Animals
neg_6493	O-beta-D-Glucosylzeatin	123.050909839608	149.629664685753	105.113611966069	1.85806362306713	2.1343451944217	3.06300709058047	125.931395497143	2.35180530268977	0.0186752897750833	-5.74272556101284	0.010725583401952	1.10617354444215	down	C03423	Zeatin biosynthesis(ko00908);;Biosynthesis of secondary metabolites(ko01110)	--	--	--	--	HMDB0302640	--	Organic compounds	Lipids and lipid-like molecules	Fatty Acyls	--	Animals
neg_650	Chrysoeriol	29.6857624817693	38.848573258295	33.6223927842684	366.461930991384	410.216865549323	385.163285727104	34.0522428414442	387.28069408927	11.37313321453	3.50755785574516	0.000846951867422312	1.12714912368541	up	C04293	Flavone and flavonol biosynthesis(ko00944)	LMPK12110799	Polyketides [PK]	Flavonoids [PK12]	Flavones and Flavonols [PK1211]	HMDB0030667	491-71-4	Organic compounds	Phenylpropanoids and polyketides	Flavonoids	--	Animals,Plants
neg_6503	Rubusoside	1859.23628597564	1874.5317385215	1823.11626006306	763.730767294249	814.406431820931	825.105428320117	1852.29476152007	801.080875811766	0.432480236112295	-1.20929389026351	2.73158812004974e-06	1.12900693247311	down	--	--	--	--	--	--	--	--	--	--	--	--	--
neg_6516	5-(2-Hydroxyethyl)-4-methylthiazole	96.3602938869328	90.6480500368031	96.0463958244769	515.06264248592	554.240819566865	543.755290024314	94.3515799160709	537.686250692366	5.69875195699592	2.51064599952287	0.000531361435608532	1.12859173867975	up	--	--	--	--	--	--	--	--	--	--	--	--	--
neg_6518	7-Hydroxy-6-methyl-8-ribityllumazine	142.346780614098	173.126555998198	117.058255654602	830.923516616761	902.650119563311	844.76635174512	144.177197422299	859.446662641731	5.96104431219027	2.57556509780791	2.55981234577171e-05	1.12692434543028	up	--	--	--	--	--	--	--	--	--	--	--	--	--
neg_6527	Bruceantin	1264.41687636108	1254.4277606357	1234.02209147866	150.406212229973	143.029122803643	143.08372613493	1250.95557615848	145.506353722849	0.116316163815888	-3.10387650077046	2.08135229690676e-05	1.1300484689118	down	--	--	--	--	--	--	--	--	--	--	--	--	--
neg_6539	Isomaltose	65.6322699817612	70.9869277985438	76.7154533917086	25.9977721770279	29.0177970214851	31.8371428965256	71.1115503906712	28.9509040316795	0.40711957301774	-1.29647551154055	0.00129249593573	1.1141103600375	down	--	--	--	--	--	--	HMDB0002923	37169-69-0	Organic compounds	Organic oxygen compounds	Organooxygen compounds	--	Animals
neg_6541	(13S,14R)-1-Hydroxy-13-O-acetyl-N-methylcanadine	363.037251601181	509.083147083786	349.253520780973	1668.03926836737	2037.93069800054	1765.66741910768	407.12463982198	1823.87912849186	4.4799035727471	2.16346767946664	0.00182897316027994	1.11374852940399	up	--	--	--	--	--	--	--	--	--	--	--	--	--
neg_6545	27-O-Demethylrifamycin SV	1235.00538413589	1390.24765928757	1243.86630237516	568.291284808667	588.53817253832	600.776526362247	1289.70644859954	585.868661236411	0.454265125116333	-1.13839354395676	0.00398522949870619	1.11847000891892	down	--	--	--	--	--	--	--	--	--	--	--	--	--
neg_6559	Fumonisin B1	134.709633313665	138.323782958631	116.859067636813	12.1722441861826	19.7956161741861	20.4146494519033	129.964161303036	17.4608366040907	0.134351165960109	-2.89591925312267	0.0011400462051956	1.12113735633114	down	--	--	--	--	--	--	HMDB0034702	116355-83-0	Organic compounds	Organic acids and derivatives	Carboxylic acids and derivatives	--	Animals
neg_657	4-(4-Deoxy-alpha-D-gluc-4-enuronosyl)-D-galacturonate	18005.454653229	19102.1648905951	18246.0068946844	2808.66701352112	2645.67776822177	2967.25356450671	18451.2088128362	2807.19944874987	0.152141763568192	-2.71651186146838	0.000186058128822194	1.12913319880207	down	--	--	--	--	--	--	--	--	--	--	--	--	--
neg_6570	L-Fucono-1,5-lactone	205.203146803871	232.324252768487	202.490479320879	362.251515513293	391.03156630592	370.330320107666	213.339292964412	374.537800642293	1.75559689655843	0.811961625000491	0.000245047710919361	1.11613865202162	up	--	--	--	--	--	--	--	--	--	--	--	--	--
neg_6574	N2-Citryl-N6-acetyl-N6-hydroxy-L-lysine	624.397899170633	660.367321876748	693.99739459114	2227.50978650099	2390.24124625751	2303.1196344181	659.587538546174	2306.95688905887	3.49757500595559	1.8063549965065	0.000140579786830459	1.12799503127245	up	--	--	--	--	--	--	--	--	--	--	--	--	--
neg_658	D-Glucono-1,5-lactone	1338.66898122121	1483.32989237961	1310.02699444307	130.472767260077	128.803161021926	122.588272014378	1377.34195601463	127.28806676546	0.0924157332241379	-3.43571770704885	0.00180316571161338	1.12607682465903	down	C00198	Pentose phosphate pathway(ko00030);;Metabolic pathways(ko01100);;Biosynthesis of secondary metabolites(ko01110);;Microbial metabolism in diverse environments(ko01120);;Carbon metabolism(ko01200)	--	--	--	--	HMDB0000150	90-80-2	Organic compounds	Organic oxygen compounds	Organooxygen compounds	--	Animals
neg_6580	Val Ala His Glu	1418.55869620527	1414.78347032666	1407.40651078487	1051.52416284317	1152.46379719875	1116.79359798705	1413.58289243893	1106.92718600966	0.783064928084842	-0.352796160879973	0.00853397359280456	1.10962353669407	down	--	--	--	--	--	--	--	--	--	--	--	--	--
neg_6581	Hydrocortisone succinate	340.027655101547	350.608975825995	356.328888652167	234.196764483327	249.630954072971	249.215713055489	348.98850652657	244.347810537262	0.700160051026378	-0.514243346503288	0.000117520529137364	1.120460125483	down	C12888	--	LMST02030126	Sterol Lipids [ST]	Steroids [ST02]	C21 steroids (gluco/mineralocorticoids, progestogins) and derivatives [ST0203]	--	--	--	--	--	--	--
neg_6584	Biliverdin-IX-delta	364.418432828685	347.202340804248	337.951732838054	414.328733110792	427.360206763492	447.609818445359	349.857502156996	429.766252773214	1.22840370757681	0.29678477178543	0.00350251893636362	1.07963950611296	up	--	--	--	--	--	--	--	--	--	--	--	--	--
neg_659	2'-Deamino-2'-hydroxy-6'-dehydroparomamine	2768.63169449215	3033.5917630839	2685.16903563837	524.090613093425	508.56945909232	542.17876328812	2829.13083107147	524.946278491288	0.185550372123468	-2.43011720050704	0.00192252461647616	1.12550206075533	down	--	--	--	--	--	--	--	--	--	--	--	--	--
neg_6590	Eugenin	832.553135897619	1211.66426775837	817.075274148735	1664.40356821336	1723.586799488	1758.21548161774	953.764225934908	1715.40194977303	1.79855975211436	0.846842089774716	0.0234646069838619	1.06794592318856	up	C20210	--	--	--	--	--	HMDB0036627	480-34-2	Organic compounds	Organoheterocyclic compounds	Benzopyrans	--	Animals,Plants
neg_6591	2-Hydroxy-6-oxo-6-(2-hydroxyphenoxy)-hexa-2,4-dienoate	512.132574497752	710.92050574038	511.892523319267	995.067463181423	1058.13931425714	1016.45083294859	578.3152011858	1023.21920346238	1.76931057901355	0.82318731624426	0.015900221406873	1.0796216106485	up	--	--	--	--	--	--	--	--	--	--	--	--	--
neg_6599	N1,N5,N10-Tricoumaroyl spermidine	554.37973648545	587.799292398342	572.374285973213	455.513297921684	468.000884037876	458.41044318864	571.517771619002	460.641541716067	0.805996881621295	-0.311153837868855	0.00323209151051964	1.11112991130471	down	--	--	--	--	--	--	--	--	--	--	--	--	--
neg_6605	Usaramine	96.2647541363299	135.333979616814	111.279731753393	9.62198366561937	4.5794349001285	1.60282690122348e-07	114.292821835512	4.73380624201019	0.041418228774008	-4.59359033089503	0.00774620186347638	1.10535716012216	down	--	--	--	--	--	--	--	--	--	--	--	--	--
neg_6610	beta-Paxitriol	532.13452247208	562.177224108715	548.10731551848	274.674752104876	356.792525848949	310.875466485823	547.473020699758	314.114248146549	0.573752927121525	-0.801498486129221	0.00522429813620903	1.1047330667619	down	--	--	--	--	--	--	--	--	--	--	--	--	--
neg_6616	Xanthosine	75.149101549875	78.8936194200017	75.5419813840559	241.514487771192	151.952335823985	236.550323259069	76.5282341179775	210.005715618082	2.74415995662898	1.45636457841653	0.0440720605918137	1.03636697444586	up	--	--	--	--	--	--	--	--	--	--	--	--	--
neg_6618	Darutoside	443.259233382048	461.83472532459	420.233240606522	32.5890890797472	52.9088589959884	46.6553503178858	441.775733104387	44.0510994645405	0.0997137148185812	-3.32606424041737	9.88058375922048e-05	1.12763333178376	down	--	--	--	--	--	--	--	--	--	--	--	--	--
neg_6619	Beauvericin	471.045538307412	519.053511741621	463.729119563207	1261.01241779145	1500.70801949827	1312.58223496604	484.609389870747	1358.10089075192	2.8024650762837	1.48669639458779	0.00485829158471425	1.11386572428682	up	--	--	--	--	--	--	--	--	--	--	--	--	--
neg_662	Dopaxanthin quinone	1.60282690122348e-07	10.5043954094582	39.9002205812952	170.393792612163	163.709422601884	149.525284612826	16.801538717012	161.209499942291	9.59492476597169	3.26227149425963	0.00174170440833573	1.11097442842783	up	--	--	--	--	--	--	HMDB0012220	--	Organic compounds	Organic acids and derivatives	Carboxylic acids and derivatives	--	Animals
neg_663	Versiconal hemiacetal acetate	6.86446596387626	9.27406271354225	37.3946507886546	559.452632486601	587.910164069976	465.602065560314	17.8443931553577	537.654954038964	30.1301898785802	4.91313785962269	0.00313171468388334	1.118088224037	up	--	--	--	--	--	--	--	--	--	--	--	--	--
neg_6632	Deoxyuridine	76.8540396672629	64.2495136478821	76.3950417160979	35.7908014266212	43.5719726109309	38.8231913865949	72.499531677081	39.395321808049	0.54338725915526	-0.879947355917488	0.00527916159840839	1.08715337227025	down	C00526	Pyrimidine metabolism(ko00240);;Metabolic pathways(ko01100);;Nucleotide metabolism(ko01232);;ABC transporters(ko02010)	--	--	--	--	HMDB0000012	951-78-0	Organic compounds	Nucleosides, nucleotides, and analogues	Pyrimidine nucleosides	--	Animals
neg_6640	Crocin II	217.089096402284	236.437375087648	253.673762580398	155.70658087443	150.090761212019	181.330087563641	235.733411356777	162.375809883363	0.688811182720347	-0.537819530079105	0.00698010171766362	1.05334089517504	down	--	--	--	--	--	--	--	--	--	--	--	--	--
neg_6643	Dihydrourocanate	34.103825981808	40.1777116272372	29.3568844873968	8.64042589560845	11.3491711206847	8.24499695475991	34.546140698814	9.41153132368435	0.272433653464726	-1.87602316581134	0.00986222259258635	1.09355559263278	down	C20522	Histidine metabolism(ko00340)	--	--	--	--	HMDB0002271	1074-59-5	Organic compounds	Organoheterocyclic compounds	Azoles	--	Animals
neg_6649	15-Demethoxy-epsilon-rhodomycin	1030.34740550626	1040.41406820082	1064.89446973945	1311.05976201634	1367.34650009579	1353.8572537069	1045.21864781551	1344.08783860634	1.28593939786232	0.362822654747024	0.000377610748829762	1.12028841750528	up	--	--	--	--	--	--	--	--	--	--	--	--	--
neg_6651	Copal-8-ol diphosphate	43.9497263075542	50.3407120668548	51.2941182297309	6.80892320865207	17.3864361927019	2.35822848514969	48.5281855347133	8.85119596216789	0.182392889094039	-2.45487861027914	0.00422164538272547	1.09598570696078	down	--	--	--	--	--	--	--	--	--	--	--	--	--
neg_667	CMP-2-aminoethylphosphonate	1.60282690122348e-07	1.60282690122348e-07	9.62731708141524	213.788386079742	241.894952694604	197.186120779165	3.20910580066021	217.623153184504	67.814265624939	6.08351689009951	0.00236120295609515	1.12134624528954	up	C05673	Phosphonate and phosphinate metabolism(ko00440);;Metabolic pathways(ko01100)	--	--	--	--	HMDB0060067	--	Organic compounds	Organic oxygen compounds	Organooxygen compounds	--	Animals
neg_6677	6'''-Deamino-6'''-oxoneomycin C	1877.41575020327	2169.15200703951	1969.68628450155	3036.21227702725	3259.96981920806	3190.18784437704	2005.41801391478	3162.12331353745	1.57679012135962	0.656990642991925	0.000612584276439456	1.11071295846563	up	--	--	--	--	--	--	--	--	--	--	--	--	--
neg_6680	D-Tagaturonate	66.1761574303201	62.0210676663852	62.7816518746108	72.6303082749428	74.0422569502317	68.9743851682117	63.6596256571054	71.8823167977954	1.12916650162193	0.175258234873702	0.014992233834789	1.01859503135109	up	C01062	--	--	--	--	--	HMDB0011731	3470-36-8	Organic compounds	Organic acids and derivatives	Hydroxy acids and derivatives	--	Animals
neg_6683	Ononin	874.226941303693	913.140371554896	875.934701419986	5319.66257708842	5504.85751787342	5415.31905239817	887.767338092858	5413.27971578667	6.09763333647273	2.60824940066636	6.38503059227199e-05	1.12987901333565	up	C10509	--	--	--	--	--	HMDB0033987	486-62-4	Organic compounds	Phenylpropanoids and polyketides	Isoflavonoids	--	Animals
neg_6686	Red chlorophyll catabolite	3731.12008648889	3870.43193854378	3724.09971424564	789.699576957632	790.595956971216	795.685081317676	3775.2172464261	791.993538415508	0.209787539820461	-2.25299910225846	0.000250037681333885	1.12965129024188	down	--	--	--	--	--	--	--	--	--	--	--	--	--
neg_6702	Prunetin	656.656333103674	711.710650248456	663.414293651804	361.561119976133	319.389727225344	361.620737312363	677.260425667978	347.523861504613	0.513131800314263	-0.962598658455572	0.000159649210756118	1.11997418156085	down	C10521	Isoflavonoid biosynthesis(ko00943)	LMPK12050353	Polyketides [PK]	Flavonoids [PK12]	Isoflavonoids [PK1205]	HMDB0034127	552-59-0	Organic compounds	Phenylpropanoids and polyketides	Isoflavonoids	--	Animals,Plants,Microbe
neg_6740	4-Hydroxyphenylacetaldehyde	120.486369050374	141.484427506375	102.860511504624	182.050581112832	181.801686815439	192.49374202141	121.610436020458	185.448669983227	1.52494042494865	0.608752881816502	0.0212345700796643	1.06128119387047	up	C03765	Tyrosine metabolism(ko00350);;Isoquinoline alkaloid biosynthesis(ko00950);;Biosynthesis of plant secondary metabolites(ko01060);;Biosynthesis of alkaloids derived from shikimate pathway(ko01063);;Metabolic pathways(ko01100);;Biosynthesis of secondary metabolites(ko01110)	--	--	--	--	HMDB0003767	7339-87-9	Organic compounds	Benzenoids	Benzene and substituted derivatives	--	Animals
neg_6745	Ser Asp Arg Asp	349.307462621878	339.164450418993	397.872722526864	212.026307886438	239.733230074298	231.627454080345	362.114878522578	227.795664013694	0.629070158462131	-0.668707169005467	0.00831314593305628	1.08392511982287	down	--	--	--	--	--	--	--	--	--	--	--	--	--
neg_6751	5(S)-HpEPE	14.191874102704	13.6747344779591	12.1005581968427	40.0188779184838	43.3771547459478	42.7582471181174	13.3223889258353	42.051426594183	3.15644790347138	1.65830193991011	8.23775605109566e-05	1.12626560077861	up	--	--	--	--	--	--	--	--	--	--	--	--	--
neg_6756	Salutaridine	8342.70083868739	8300.78577141102	8604.63206520118	16414.3238880291	16634.7447752726	16687.5075325633	8416.0395584332	16578.858731955	1.96991216793205	0.978131305969098	4.22351651584322e-07	1.12966018255435	up	--	--	--	--	--	--	--	--	--	--	--	--	--
neg_6757	2'''-N-Acetyl-6'''-deamino-6'''-hydroxyparomomycin II	190.517225109412	182.706225350291	212.20116847508	38.8749695332647	67.9413678435782	55.8891979752767	195.141539644928	54.2351784507065	0.277927388240304	-1.84722008355324	0.000325041908879722	1.11378972943656	down	--	--	--	--	--	--	--	--	--	--	--	--	--
neg_6762	(±)-Naringenin	6171.40315509292	7768.06118882035	6086.81190037125	983.716596742516	1072.19150079652	975.372784726566	6675.42541476151	1010.4269607552	0.151365178692705	-2.72389474098593	0.00902108757308286	1.10969154407508	down	--	--	--	--	--	--	--	--	--	--	--	--	--
neg_6767	Docetaxel	491.531314142794	463.859013948307	512.623126131798	933.758456752065	973.481512483264	971.439214196791	489.3378180743	959.559727810707	1.96093515025444	0.971541825201999	1.73976307555252e-05	1.12646267868826	up	C11231	Bile secretion(ko04976)	--	--	--	--	HMDB0015378	114977-28-5	Organic compounds	Lipids and lipid-like molecules	Prenol lipids	--	Animals
neg_6768	Urdamycin A	1859.20016205622	2001.88940512596	1833.19188244157	973.853778811423	940.346206493961	1019.10777408117	1898.09381654125	977.769253128851	0.515132205061689	-0.956985357523886	0.000871163831057957	1.12156510281889	down	--	--	--	--	--	--	--	--	--	--	--	--	--
neg_6771	Syrosingopine	695.699162374535	838.102978912465	707.826666822249	494.729192736051	350.091249736314	505.002240864526	747.209602703083	449.94089444563	0.602161552552239	-0.7317774986032	0.0119800151763242	1.02849361576486	down	--	--	--	--	--	--	HMDB0258655	84-36-6	Organic compounds	Alkaloids and derivatives	Yohimbine alkaloids	--	Animals
neg_6780	Acetylshikonin	67.0201713694304	56.8039468968216	57.7400118517313	259.170892729211	267.215908664819	240.018499115104	60.5213767059944	255.468433503045	4.22112726787561	2.07762832751049	0.000440009067083714	1.12573915091221	up	C17413	--	--	--	--	--	HMDB0247936	24502-78-1	Organic compounds	Benzenoids	Naphthalenes	--	Animals
neg_6796	Pelargonidin	5156.09365407168	5288.78359271723	5148.67606790669	928.380376616604	1006.50569381466	927.675369752652	5197.85110489853	954.187146727972	0.1835733897473	-2.44557114976286	2.15089791163443e-06	1.12989041574356	down	--	--	--	--	--	--	--	--	--	--	--	--	--
neg_6802	N1,N5,N10-Triferuloyl spermidine	76.7352056735834	105.162589802052	89.1526706835124	209.389505210753	199.807910203372	238.660943588173	90.3501553863826	215.952786334099	2.39017614757359	1.25711694367318	0.00148686158848655	1.10206378261229	up	--	--	--	--	--	--	--	--	--	--	--	--	--
neg_6805	Dronabinol	548.332487209753	554.633489019171	551.193397470912	123.575342717823	132.993945217707	123.996523581404	551.386457899945	126.855270505645	0.230065988542402	-2.11988037420232	4.98627272889686e-07	1.13008135168867	down	C06972	Biosynthesis of various plant secondary metabolites(ko00999);;Metabolic pathways(ko01100);;Biosynthesis of secondary metabolites(ko01110)	LMPK13120004	Polyketides [PK]	Aromatic polyketides [PK13]	Other aromatic polyketides [PK1312]	HMDB0014613	1972-08-3	Organic compounds	Organoheterocyclic compounds	Benzopyrans	--	Animals
neg_6806	8-Demethyl-8-(methylamino)riboflavin	400.404025939114	429.11893243825	400.269289062813	684.470616568668	718.907748533878	706.702840374728	409.930749146726	703.360401825758	1.71580298206419	0.778883904167788	3.04872710733211e-05	1.12513448055871	up	--	--	--	--	--	--	--	--	--	--	--	--	--
neg_6808	Landomycin D	932.173074596914	984.611005142398	971.537299099311	354.614334674374	326.578105897972	316.423237115249	962.773792946208	332.538559229198	0.345396355473687	-1.53367523485717	1.27730626205638e-05	1.12811736246757	down	--	--	--	--	--	--	--	--	--	--	--	--	--
neg_6811	Pinostrobin	78.1520156603539	93.5129995503562	80.3810622391123	812.82249732557	858.817128735578	845.392979817158	84.0153591499408	839.010868626102	9.98639864323776	3.31996449821047	7.66088336773398e-05	1.12937676041897	up	--	--	LMPK12140216	Polyketides [PK]	Flavonoids [PK12]	Flavanones [PK1214]	HMDB0242619	--	Organic compounds	Phenylpropanoids and polyketides	Flavonoids	--	Animals
neg_6817	13-Desoxyterpendole I	438.459940386966	460.324818488215	455.099116770407	525.809983497308	571.529057597026	562.547250018361	451.294625215196	553.295430370898	1.22601821394851	0.293980412126578	0.00832263700791926	1.08140128207733	up	--	--	--	--	--	--	--	--	--	--	--	--	--
neg_6822	12-Keto-leukotriene B4	202.961595090302	215.721432806363	204.242873318303	169.205366155639	163.774716419498	175.954307445454	207.641967071656	169.64479667353	0.817006306894535	-0.291580879563712	0.00226877432162952	1.08751443533159	down	C05949	Arachidonic acid metabolism(ko00590)	LMFA03020024	Fatty Acyls [FA]	Eicosanoids [FA03]	Leukotrienes [FA0302]	HMDB0004234	136696-10-1	Organic compounds	Lipids and lipid-like molecules	Fatty Acyls	--	Animals
neg_6829	1-Dehydro-[6]-gingerdione	220.665414134167	197.379582431746	211.101851626457	922.210279846904	985.657440774546	934.126594977256	209.715616064123	947.331438532902	4.51721934833524	2.1754349702448	0.000200885375675832	1.1284416874077	up	--	--	--	--	--	--	--	--	--	--	--	--	--
neg_6836	Acetoacetate	19.5976747111874	20.7078641134011	23.3345828281569	151.985055069664	148.036904255424	145.653591976177	21.2133738842485	148.558517100422	7.00305938654721	2.80798532170788	4.48294479428594e-06	1.12956297283125	up	C00164	Valine, leucine and isoleucine degradation(ko00280);;Lysine degradation(ko00310);;Tyrosine metabolism(ko00350);;Styrene degradation(ko00643);;Butanoate metabolism(ko00650);;Metabolic pathways(ko01100);;Microbial metabolism in diverse environments(ko01120);;Two-component system(ko02020)	LMFA01060003	Fatty Acyls [FA]	Fatty Acids and Conjugates [FA01]	Oxo fatty acids [FA0106]	HMDB0000060	541-50-4	Organic compounds	Organic acids and derivatives	Keto acids and derivatives	--	Animals,Microbe
neg_6866	Hesperetin	1141.56967181177	1256.62883231053	1162.7842790254	2942.57291553269	3167.10150316019	3025.26478592432	1186.99426104923	3044.9797348724	2.56528597887307	1.35911966688646	0.000119568645791955	1.12655564743087	up	--	--	--	--	--	--	--	--	--	--	--	--	--
neg_687	Quercetin 3-O-beta-D-glucosyl-(1->2)-beta-D-glucoside	1.59758519195978	0.0239066944791384	11.0508798399718	40.5011423685978	35.3722610412028	35.6168938241781	4.22412390880357	37.1634324113262	8.79790300040045	3.13715969517703	0.00379112969322392	1.10075894991384	up	--	--	--	--	--	--	--	--	--	--	--	--	--
neg_6886	PGD2	64.7563547324092	70.3872519686307	73.3947917168202	101.64031227548	89.9583900977512	106.099066544501	69.51279947262	99.2325896392441	1.42754414139701	0.513535356159037	0.0117467599678761	1.06141737411727	up	C00696	Arachidonic acid metabolism(ko00590);;Metabolic pathways(ko01100);;Neuroactive ligand-receptor interaction(ko04080);;Fc epsilon RI signaling pathway(ko04664);;Serotonergic synapse(ko04726);;African trypanosomiasis(ko05143);;Asthma(ko05310)	LMFA03010004	Fatty Acyls [FA]	Eicosanoids [FA03]	Prostaglandins [FA0301]	HMDB0001403	41598-07-6	Organic compounds	Lipids and lipid-like molecules	Fatty Acyls	--	Animals
neg_6891	(2S)-2'-Methoxykurarinone	685.748538134918	742.474011180729	710.3090762729	787.762853137898	802.686123013656	843.766943497183	712.843875196182	811.405306549579	1.13826510233573	0.186836600951945	0.0136826749112972	1.02042582050072	up	--	--	LMPK12140500	Polyketides [PK]	Flavonoids [PK12]	Flavanones [PK1214]	--	--	--	--	--	--	--
neg_6894	Crotonoside	144.736525216193	143.905664332505	140.03208119694	72.3581597401039	76.2051359817123	83.5905849359149	142.891423581879	77.3846268859104	0.541562432132728	-0.884800431409539	0.000606064008284898	1.12339622689656	down	--	--	--	--	--	--	--	--	--	--	--	--	--
neg_6899	Aclacinomycin Y	15.074761319285	10.9306337628941	16.1647558957006	75.1168997349714	64.7982972240778	91.164880926644	14.0567169926266	77.0266926285644	5.47970715131909	2.45409879416592	0.011824557422252	1.09690939166123	up	--	--	--	--	--	--	HMDB0247949	--	Organic compounds	Phenylpropanoids and polyketides	Anthracyclines	--	Animals
neg_690	Dihydromyricetin	1046.67763226546	1771.19425570649	997.161569277965	8.48267167430902	6.04249728283217	1.60282690122348e-07	1271.6778190833	4.84172303914129	0.00380735038897782	-8.03699693798774	0.0368418086040374	1.05122856077198	down	--	--	--	--	--	--	--	--	--	--	--	--	--
neg_6903	(-)-Vestitol	0.00546187828118837	15.0848507591289	0.000182188398832607	290.028368724423	304.837281572568	295.330108987883	5.03016494193631	296.731919761625	58.9904949811449	5.88241060956069	2.01896205068944e-06	1.12903531742929	up	--	--	--	--	--	--	--	--	--	--	--	--	--
neg_6909	3-Hydroxyethylchlorophyllide a	2476.5462428146	2548.02427925435	2528.45713389929	878.322438405235	851.878998850346	920.795787964349	2517.67588532275	883.665741739977	0.350984710498865	-1.51051990928033	6.44981851507701e-07	1.12950948369042	down	--	--	--	--	--	--	--	--	--	--	--	--	--
neg_6914	Chrysin-7-O-glucuronide	130.100271166044	127.766078860969	117.683479723353	74.4776248966175	97.6346595073571	74.2637482201303	125.183276583455	82.125344208035	0.656040858247426	-0.608142426148693	0.0166625648783727	1.04896725820567	down	--	--	--	--	--	--	--	--	--	--	--	--	--
neg_6917	SB 431542	14113.0153002684	14814.1750208096	14229.5267418597	990.781707736433	1081.48164132198	1006.54244402624	14385.5723543126	1026.26859769488	0.0713401297090015	-3.8091423508923	0.000213013189106709	1.12963333654267	down	--	--	--	--	--	--	--	--	--	--	--	--	--
neg_6919	7-Methylxanthosine	737.130821721601	770.647085475912	767.653411930076	368.080883422951	420.178295626714	394.30186654753	758.477106375863	394.187015199065	0.519708521042329	-0.944225381533401	8.23221332301571e-05	1.12456850589544	down	--	--	--	--	--	--	--	--	--	--	--	--	--
neg_6932	Fustin	120.846952215366	122.212813510374	132.776142541926	343.344510359437	313.249619003214	360.805927153536	125.278636089222	339.133352172062	2.70703260155654	1.43671226244048	0.00249708923255075	1.12017700479668	up	--	--	--	--	--	--	--	--	--	--	--	--	--
neg_6951	3-Hydroxy-5,9,17-trioxo-4,5:9,10-disecoandrosta-1(10),2-dien-4-oate	313.85850242272	332.556508540725	305.15662707042	583.82051538442	640.445368515625	626.23810838291	317.190546011288	616.834664094318	1.94468174367456	0.959534070691589	0.000703112750778058	1.12136623214266	up	--	--	--	--	--	--	--	--	--	--	--	--	--
neg_6960	Monotropein	39.892545565566	27.6935906343087	31.7743929987898	147.831059757871	146.171968603389	142.401880508293	33.1201763995548	145.468302956518	4.39213551285533	2.13492256725485	0.000165008320716449	1.12751911317374	up	--	--	--	--	--	--	--	--	--	--	--	--	--
neg_6961	Landomycin E	126.717281942312	105.36766673034	158.642814934681	23.3607144674879	35.6595159195414	31.2866660301388	130.242587869111	30.1022988057227	0.231124851695779	-2.11325570098135	0.0187569263062604	1.07745926540794	down	--	--	--	--	--	--	--	--	--	--	--	--	--
neg_6967	8-iso-15-keto-PGE2	62.0339944074498	59.482559096647	48.57808589282	21.4182235810309	21.3569339722745	18.5448802782018	56.6982131323056	20.4400126105024	0.360505410687379	-1.47190718240248	0.00977697382802364	1.1004076954922	down	--	--	--	--	--	--	HMDB0002341	914804-63-0	Organic compounds	Lipids and lipid-like molecules	Fatty Acyls	--	Animals
neg_6968	HQL-79	2318.81951361187	2425.37787663563	2317.83568943146	1523.46096830898	1667.9935610059	1597.40878879933	2354.01102655965	1596.28777270474	0.678113974273809	-0.560400319607586	0.000185126908160984	1.11861292115953	down	--	--	--	--	--	--	--	--	--	--	--	--	--
neg_697	Amaranthin	6.91860667502321	19.2108625954174	11.3147979428458	124.913952170629	137.190889634027	126.196390475202	12.4814224044288	129.433744093286	10.3701116667087	3.37435952424963	2.63196474476228e-05	1.12553252769603	up	--	--	--	--	--	--	--	--	--	--	--	--	--
neg_6971	Isorhamnetin	807.991749327238	800.377183136241	849.295325174198	1475.97579564854	1631.99779379365	1512.89342556857	819.221419212559	1540.28900500359	1.88018644151678	0.910875728347131	0.00207209126956795	1.11961817718325	up	C10084	--	LMPK12110002	Polyketides [PK]	Flavonoids [PK12]	Flavones and Flavonols [PK1211]	HMDB0002655	480-19-3	Organic compounds	Phenylpropanoids and polyketides	Flavonoids	--	Microbe,Animals,Plants
neg_6975	6-Aminopenicillanate	71.914007592953	85.5428244013805	59.793788874424	108.9454517767	139.972782630923	111.839575481347	72.4168736229192	120.252603296323	1.66056054729025	0.731670327286788	0.0207781364536646	1.00362621457679	up	C02954	Penicillin and cephalosporin biosynthesis(ko00311);;Biosynthesis of secondary metabolites(ko01110);;Penicillins(ko07011);;Cephalosporins - parenteral agents(ko07012)	--	--	--	--	HMDB0060618	--	Organic compounds	Organic acids and derivatives	Carboxylic acids and derivatives	--	Microbe,Animals
neg_6977	5'-Phosphoribosylglycinamide	257.296164740985	270.317876796243	257.580667224702	343.941411829545	381.134490572059	333.788379181048	261.73156958731	352.954760527551	1.34853720964605	0.431395329828022	0.0173908851184363	1.07331241844832	up	--	--	--	--	--	--	--	--	--	--	--	--	--
neg_6991	Tetrangulol	405.536235123067	490.042077478561	413.64236027631	628.879592306765	702.607355652526	662.507263048959	436.406890959313	664.66473700275	1.52303905087676	0.606952933147581	0.00318206996290065	1.08215754512621	up	C12397	Biosynthesis of type II polyketide products(ko01057);;Biosynthesis of secondary metabolites(ko01110)	--	--	--	--	--	--	--	--	--	--	--
neg_6995	Neopentalenolactone D	83.0501046180768	92.0166345160259	92.8914051591577	47.7316762210119	55.1987519782282	50.9645141721707	89.3193814310868	51.2983141238036	0.574324556461266	-0.800061846366464	0.00102198179342219	1.10835699502935	down	--	--	--	--	--	--	--	--	--	--	--	--	--
neg_7000	Podophyllotoxin (Podophyllum)	72025.5686580625	74197.0369073759	73457.5208866568	14339.100999514	14585.9529061474	14344.9617280423	73226.7088173651	14423.3385445679	0.196968275339824	-2.34396481391434	9.28965319522849e-05	1.12997611831838	down	--	--	--	--	--	--	--	--	--	--	--	--	--
neg_7001	Ethyl -D-glucuronide	119.22452455925	129.30476068182	126.277531727602	36.0526536560776	61.3436816029375	46.2547237180918	124.935605656224	47.8836863257023	0.383266932386435	-1.38357856463326	0.00385267240775647	1.10719500692597	down	--	--	--	--	--	--	--	--	--	--	--	--	--
neg_7006	Nocardicin E	397.239815134252	448.104144200566	388.90840272597	49.1565773427937	53.9252340387049	52.9288723134476	411.417454020263	52.0035612316487	0.126400960201089	-2.98392067194127	0.00250825868438189	1.12424956809535	down	--	--	--	--	--	--	--	--	--	--	--	--	--
neg_7009	CRESOPYRINE	26.5291625691212	25.2611598893134	33.2162797016361	1.66640365365002	2.95801728711989	1.93941413195055	28.3355340533569	2.18794502424015	0.0772155915649999	-3.69496400028211	0.00758771753811292	1.11029775212086	down	--	--	--	--	--	--	--	--	--	--	--	--	--
neg_7020	Precorrin 6Y	1459.87469189617	1501.8250228467	1488.95695480469	788.11707237927	787.9176576089	816.615528551132	1483.55222318252	797.550086179767	0.537594884572961	-0.895408684516843	3.18416105129995e-06	1.12907179817641	down	--	--	--	--	--	--	--	--	--	--	--	--	--
neg_7022	4-Gingerol	1812.24876845114	1898.61777332468	1812.05287495149	1606.45202182891	1727.79986381577	1669.91598206526	1840.9731389091	1668.05595590331	0.906072946230897	-0.14230089127242	0.0202379106891942	1.00101853742475	down	--	--	--	--	--	--	--	--	--	--	--	--	--
neg_7027	O-beta-D-Xylosylzeatin	74.9747841637934	89.8665443743831	46.3809684137028	1.60282690122348e-07	7.0379315178704	10.2138729687275	70.4074323172931	5.7506015489602	0.0816760583320941	-3.61394294601195	0.0311739415757642	1.04714558687513	down	--	--	--	--	--	--	--	--	--	--	--	--	--
neg_7032	Deoxyshikonin	40.5289444498511	23.3178148714289	37.1036491459786	915.222031848642	940.044008520381	926.613692316673	33.6501361557529	927.293244228565	27.5568942703976	4.78434139682018	1.91221256310486e-07	1.12999704068094	up	--	--	--	--	--	--	--	--	--	--	--	--	--
neg_7034	2'-N-Acetylparomamine	54.2857102297632	72.0762849640186	49.6042122521583	3.38716741961486	1.23126926002628	1.60282690122348e-07	58.65540248198	1.53947894664128	0.0262461577535715	-5.25174995158986	0.0126910444366582	1.09844719421106	down	--	--	--	--	--	--	--	--	--	--	--	--	--
neg_7036	trans,trans-Farnesyl diphosphate	0.00147529367659661	0.0142380183464855	0.26669444311303	147.993832095612	102.528648728731	124.839682774999	0.094135918378704	125.120721199781	1329.14963124305	10.3762878122263	0.010839530650618	1.10621916302639	up	C00448	Steroid biosynthesis(ko00100);;Peptidoglycan biosynthesis(ko00550);;Terpenoid backbone biosynthesis(ko00900);;Carotenoid biosynthesis(ko00906);;Sesquiterpenoid and triterpenoid biosynthesis(ko00909);;Insect hormone biosynthesis(ko00981);;Biosynthesis of various other secondary metabolites(ko00997);;Biosynthesis of various antibiotics(ko00998);;Biosynthesis of various plant secondary metabolites(k…	LMPR0103010002	Prenol Lipids [PR]	Isoprenoids [PR01]	C15 isoprenoids (sesquiterpenes) [PR0103]	HMDB0000961	13058-04-3	Organic compounds	Lipids and lipid-like molecules	Prenol lipids	--	Microbe,Animals
neg_7040	Nicotinate D-ribonucleoside	200.156182613398	305.818827052721	261.128825756446	8.02509402666058	9.96437724870359	2.86660469319874	255.701278474188	6.9520253228543	0.0271880741634855	-5.20088222646607	0.014478257327589	1.09748957865146	down	--	--	--	--	--	--	--	--	--	--	--	--	--
neg_7042	6'-Dehydro-6'-oxoparomamine	610.540930735773	658.35535759227	612.735905284982	348.858231438239	326.259384011352	335.000399185482	627.210731204342	336.706004878358	0.536830746233933	-0.897460792632161	0.000792303790058784	1.12263426498102	down	--	--	--	--	--	--	--	--	--	--	--	--	--
neg_7054	Isomaltotriose	216.945867145835	213.854977550167	198.935842954223	5.7573133986943	1.60282690122348e-07	0.00232940436433801	209.912229216742	1.91988098778044	0.0091461130918585	-6.77262552645591	0.000210083925357389	1.12836407768878	down	--	--	--	--	--	--	HMDB0029910	32590-17-3	Organic compounds	Organic oxygen compounds	Organooxygen compounds	--	Animals
neg_7067	Monacolin J acid	204.550208867364	173.028012737537	203.337804502529	70.5969643444836	78.3197692616482	75.8428674828795	193.638675369143	74.9198670296704	0.386905492339518	-1.36994688609914	0.00556339205244374	1.11274469382127	down	--	--	--	--	--	--	--	--	--	--	--	--	--
neg_7072	Lupanine	146.456575024459	170.328238716256	132.622100276336	295.481705191819	353.593097236282	312.909547716803	149.80230467235	320.661450048301	2.14056419725756	1.09799110377883	0.0022037747169385	1.09911936524377	up	--	--	--	--	--	--	HMDB0242561	550-90-3	Organic compounds	Alkaloids and derivatives	Lupin alkaloids	--	Animals
neg_7078	L-Oleandrosyl-oleandolide	146.110403979754	162.303504483598	141.271124623273	97.7125208849328	96.9177660039926	110.672782926393	149.895011028875	101.767689938439	0.678926464863033	-0.558672771555075	0.00492325712708939	1.07548641372135	down	C11992	Biosynthesis of 12-, 14- and 16-membered macrolides(ko00522);;Metabolic pathways(ko01100);;Biosynthesis of secondary metabolites(ko01110)	LMPK04000033	Polyketides [PK]	Macrolides and lactone polyketides [PK04]	-	--	--	--	--	--	--	--
neg_708	Tetracenomycin E	384.782528923157	483.537278280233	341.874436867082	65.5441506776528	70.601870598512	45.7552076044531	403.398081356824	60.633742960206	0.150307464914719	-2.73401143341745	0.0125276388290966	1.09679168528934	down	--	--	--	--	--	--	--	--	--	--	--	--	--
neg_7080	Narirutin	758.446127789922	721.325057070471	715.439823236619	27.4816228076335	31.950612779352	25.5739296626343	731.737002699004	28.3353884165399	0.0387234598114147	-4.69064833143445	0.000288271091411697	1.12934495243484	down	--	--	--	--	--	--	--	--	--	--	--	--	--
neg_7114	6,7-Dimethyl-8-(D-ribityl)lumazine	113.282551368077	56.7146613673178	89.1986174025064	1.60282690122348e-07	1.60282690122348e-07	1.60282690122348e-07	86.3986100459671	1.60282690122348e-07	1.8551535729229e-09	-29.005814233327	0.034152535478047	1.0565178514125	down	C04332	Riboflavin metabolism(ko00740);;Metabolic pathways(ko01100);;Biosynthesis of secondary metabolites(ko01110);;Biosynthesis of cofactors(ko01240)	--	--	--	--	HMDB0003826	2535-20-8	Organic compounds	Organoheterocyclic compounds	Pteridines and derivatives	--	Microbe,Animals
neg_7116	4a-Hydroxytetrahydrobiopterin	459.967130782215	461.864848340666	451.240053064179	269.510564804666	250.276422561654	246.64236947848	457.690677395687	255.4764522816	0.558185833574961	-0.841182584762312	0.000196680337717698	1.12682841636832	down	C15522	Folate biosynthesis(ko00790);;Metabolic pathways(ko01100)	--	--	--	--	HMDB0002281	1379003-93-6	Organic compounds	Organoheterocyclic compounds	Pteridines and derivatives	--	Animals
neg_7124	Valrubicin	532.524878921401	253.537714390504	511.193556446602	2561.24966463329	1402.13074351097	2608.01142177743	432.418716586169	2190.46394330723	5.06560853933512	2.34073559260882	0.0410212181341313	1.02704793228873	up	--	--	--	--	--	--	HMDB0014529	56124-62-0	Organic compounds	Phenylpropanoids and polyketides	Anthracyclines	--	Animals
neg_713	Luteolin 7-O-beta-D-glucoside	7.66251807753101	11.4434017514825	1.60282690122348e-07	119.823222302381	119.147919048515	113.285193511007	6.36863999643207	117.418778287301	18.4370255428291	4.20453401851009	4.50566445757632e-05	1.12739585418237	up	C03951	Flavone and flavonol biosynthesis(ko00944)	LMPK12113403	Polyketides [PK]	Flavonoids [PK12]	Flavones and Flavonols [PK1211]	HMDB0035588	5373-11-5	Organic compounds	Phenylpropanoids and polyketides	Flavonoids	--	Animals
neg_7131	Cornuside	553.766993926346	355.767518220098	460.706956893592	9.06475198859073	10.7463429402036	13.0709321072401	456.747156346679	10.9606756786781	0.0239972499584843	-5.38098710471513	0.0160325769109139	1.09458814693916	down	--	--	--	--	--	--	--	--	--	--	--	--	--
neg_7140	1-methylguanosine	1829.12299902748	1915.23079409474	1655.03104833115	77.0758227585291	67.2786052204487	62.2943927587925	1799.79494715112	68.8829402459234	0.0382726600910607	-4.70754201265618	0.00189437732335739	1.12576256228812	down	--	--	--	--	--	--	--	--	--	--	--	--	--
neg_7146	Aerobactin	31343.9913573452	31569.78839744	30458.6767813033	1077.96935659155	1250.05845715794	1185.83177848972	31124.1521786962	1171.2865307464	0.0376327208536181	-4.73186858944371	9.38031300837315e-05	1.12991477669284	down	C05554	Biosynthesis of various other secondary metabolites(ko00997);;Metabolic pathways(ko01100);;Biosynthesis of secondary metabolites(ko01110);;Microbial metabolism in diverse environments(ko01120)	--	--	--	--	HMDB0004051	26198-65-2	Organic compounds	Organic acids and derivatives	Carboxylic acids and derivatives	--	Microbe,Animals
neg_7153	Estradiol valerate	96.0772178887182	88.5535687570471	97.5245195772157	187.440328570785	195.825832523485	186.46328968316	94.0517687409937	189.90981692581	2.01920516188055	1.01378750353232	1.99734630508809e-05	1.12612963540851	up	--	--	--	--	--	--	HMDB0251966	--	Organic compounds	Lipids and lipid-like molecules	Steroids and steroid derivatives	--	Animals
neg_7157	1-Oleoyl Lysophosphatidic Acid	224.217796056524	219.522949247064	212.394072586653	490.934154546541	483.865136493045	499.117651780073	218.711605963414	491.305647606553	2.2463629465038	1.16759104386405	1.98905228405405e-06	1.12932435589596	up	--	--	--	--	--	--	--	--	--	--	--	--	--
neg_7168	Precorrin 4	240.422638616687	263.306276265007	276.903100507717	1023.99540951209	1250.15563456975	991.364687649077	260.21067179647	1088.50524391031	4.18316910830508	2.06459632138182	0.00863334174954941	1.10850985032114	up	--	--	--	--	--	--	--	--	--	--	--	--	--
neg_7170	Taxa-4(20),11(12)-dien-5alpha-acetoxy-10beta-ol	101.287620570522	100.366644895309	94.6761817807752	33.2800377428901	32.2965344828938	21.6705918238853	98.7768157488687	29.0823880165564	0.294425243373868	-1.76402672468459	0.000387432507072475	1.121880333407	down	C11898	Diterpenoid biosynthesis(ko00904);;Biosynthesis of secondary metabolites(ko01110)	LMPR0104390006	Prenol Lipids [PR]	Isoprenoids [PR01]	C20 isoprenoids (diterpenes) [PR0104]	--	--	--	--	--	--	--
neg_7179	Dodecanedioic acid	1381.82435002414	1748.05137842095	1349.81940337674	574.998990932041	675.742211041535	592.788767873304	1493.23171060728	614.50998994896	0.411530230428235	-1.28092968201209	0.0161460890905357	1.08285329935658	down	--	--	--	--	--	--	--	--	--	--	--	--	--
neg_7189	9,12,13-TriHOME	287416.503365271	368052.57901113	282162.7293533	140327.200913202	159740.255756394	138383.872744635	312543.937243234	146150.443138077	0.467615671662628	-1.09660481375371	0.0216642460113664	1.06883249739977	down	C14833	Linoleic acid metabolism(ko00591)	LMFA02000014	Fatty Acyls [FA]	Octadecanoids [FA02]	Other Octadecanoids [FA0200]	HMDB0004708	--	Organic compounds	Lipids and lipid-like molecules	Fatty Acyls	--	Animals
neg_7206	Oleandomycin	43.4132520882327	50.1840689223665	36.3878277447685	6.13684670206249	6.79502999512187	10.8852457890302	43.3283829184559	7.93904082873819	0.183229566717952	-2.4482757731358	0.00653444012694299	1.09883404053318	down	C01946	Biosynthesis of 12-, 14- and 16-membered macrolides(ko00522);;Type I polyketide structures(ko01052);;Metabolic pathways(ko01100);;Biosynthesis of secondary metabolites(ko01110);;ABC transporters(ko02010)	LMPK04000007	Polyketides [PK]	Macrolides and lactone polyketides [PK04]	-	--	--	--	--	--	--	--
neg_7212	Cephaeline	358.399050787919	303.504054589233	357.104718660652	175.532667662302	187.861061887056	184.640311861958	339.669274679268	182.678013803772	0.537811416638332	-0.894827713881328	0.0105816695488104	1.10019828902599	down	--	--	--	--	--	--	--	--	--	--	--	--	--
neg_7214	Steviolbioside	937.545297083618	987.60232350938	912.361509504079	4252.10358976814	4482.77985011357	4330.16224433042	945.836376699026	4355.01522807071	4.60440657111301	2.20301522969757	0.000115653468711313	1.12921849766322	up	--	--	LMPR01040122	Prenol Lipids [PR]	Isoprenoids [PR01]	C20 isoprenoids (diterpenes) [PR0104]	HMDB0036707	41093-60-1	Organic compounds	Lipids and lipid-like molecules	Prenol lipids	--	Animals
neg_7218	Fumiquinazoline C	422.763469100291	338.077674012871	432.304649230511	1979.64386861332	2969.14234281089	1916.21904217006	397.715264114558	2288.33508453142	5.75370193453851	2.52449048546696	0.0301905162146606	1.06250435621832	up	--	--	--	--	--	--	--	--	--	--	--	--	--
neg_7220	L-Glutamine	4.45052012328263	4.28688236804058	7.68641816735188	91.7069611231652	108.427776675949	75.8116418478043	5.47460688622503	91.9821265489728	16.8015947922059	4.07052627370142	0.0108206204860151	1.10385929920947	up	C00819	D-Amino acid metabolism(ko00470);;Metabolic pathways(ko01100)	--	--	--	--	HMDB0003423	5959-95-5	Organic compounds	Organic acids and derivatives	Carboxylic acids and derivatives	--	Microbe,Animals
neg_7228	Leukotriene D4	1163.17297446741	1244.42857282881	1170.51442379502	1583.18570079622	1699.13246076241	1583.72535376507	1192.70532369708	1622.0145051079	1.35994572412914	0.443549074201883	0.00139731170134977	1.10448411722093	up	--	--	--	--	--	--	HMDB0244369	--	Organic compounds	Lipids and lipid-like molecules	Fatty Acyls	--	Animals
neg_723	Sibiricose A6	594.7494011192	555.679530393324	636.982438794497	106.149429154006	173.762644652917	145.145370120286	595.80379010234	141.685814642403	0.237806165378817	-2.07214197590918	0.000146682105186235	1.1202062483053	down	--	--	--	--	--	--	--	--	--	--	--	--	--
neg_7233	Ailanthone	735.472969461955	721.977373360926	745.488215169836	119.944109770439	121.187470727729	140.397444222136	734.312852664239	127.176341573435	0.173190951393555	-2.5295645384986	3.62506795147031e-07	1.12967329754747	down	--	--	--	--	--	--	--	--	--	--	--	--	--
neg_724	4,5-Dioxopentanoate	894.022015761534	913.912168893592	868.126620031009	573.002015475886	563.785095356565	562.773647263335	892.020268228712	566.520252698595	0.635097960076106	-0.654948958725306	0.000965571993571026	1.12622571329598	down	C02800	Porphyrin metabolism(ko00860)	--	--	--	--	HMDB0013233	--	Organic compounds	Organic acids and derivatives	Keto acids and derivatives	--	Animals
neg_7245	Tarasaponin VI	2486.7402978075	2519.75716815365	2461.05956860063	4699.01490301096	5048.74779413273	4947.6727967978	2489.18567818726	4898.4784979805	1.96790401813166	0.976659856885325	0.00146378212714618	1.12590034235203	up	--	--	--	--	--	--	--	--	--	--	--	--	--
neg_725	L-Glutamate	776.25935955573	788.639757905843	760.829766028367	1260.60933804498	1216.03464744565	1238.08879283433	775.242961163313	1238.24425944165	1.59723379827089	0.675575505559622	3.2021032953168e-05	1.12785397921115	up	C00302	Cyanoamino acid metabolism(ko00460);;Metabolic pathways(ko01100)	--	--	--	--	HMDB0060475	138-16-9	Organic compounds	Organic acids and derivatives	Carboxylic acids and derivatives	--	Animals
neg_7251	Pseudolaric acid B-glucopyranoside	2608.87381589553	2523.25904774569	2647.28826468471	60.6396115346141	41.6235579030547	67.93444070863	2593.14037610864	56.7325367154329	0.0218779273340257	-5.51438012287651	0.000114521618138729	1.12973469659292	down	--	--	--	--	--	--	--	--	--	--	--	--	--
neg_7256	Rifamycin Z	129.957048332634	108.907634544704	133.708372063761	875.265102570766	1038.59342641269	928.032358071011	124.1910183137	947.296962351489	7.62774132311782	2.93125591887576	0.0027923036332893	1.12231045105219	up	--	--	--	--	--	--	--	--	--	--	--	--	--
neg_7291	Validamycin B	209.684367202385	208.078904692736	206.108940978604	80.797926136107	76.9182561644742	59.4027316084735	207.957404291242	72.3729713030182	0.348018247052463	-1.52276514443991	0.00190800263639886	1.12481980470115	down	--	--	--	--	--	--	HMDB0036593	102583-47-1	Organic compounds	Organic oxygen compounds	Organooxygen compounds	--	Animals
neg_7293	Erbstatin Analog	64.3299060056661	57.4161963692181	67.7613602901675	109.302480121416	105.385818868824	95.3973419003441	63.1691542216839	103.361880296861	1.63627139812774	0.710412058951824	0.00203364148462996	1.09493257826058	up	--	--	--	--	--	--	--	--	--	--	--	--	--
neg_7305	(11Z,14Z,17Z,20Z)-Hexacosatetraenoyl-CoA	355.756575461007	293.145076430512	320.541414140631	43.4529345301144	81.5301542580293	64.5723448225025	323.147688677383	63.1851445368821	0.195530238187665	-2.3545363614723	0.000726315670031689	1.11542155167825	down	--	--	--	--	--	--	--	--	--	--	--	--	--
neg_7317	trans-Crocetin (beta-D-glucosyl) (beta-D-gentibiosyl) ester	87.6096809216992	87.0001567953787	55.2921288123125	13.7236958987693	24.1412913960251	25.7398790915667	76.6339888431301	21.201622128787	0.276660819159326	-1.85380975165135	0.0248001983683875	1.04605020789753	down	--	--	--	--	--	--	--	--	--	--	--	--	--
neg_7327	Ansamitocin P-3	49.464230584119	30.7309088255965	43.179228479268	106.270585569289	128.961318627968	110.802846553787	41.1247892963278	115.344916917015	2.8047539912214	1.48787423564351	0.00137409871216152	1.09933263436368	up	--	--	--	--	--	--	HMDB0248452	--	Organic compounds	Phenylpropanoids and polyketides	Macrolactams	--	Animals
neg_7339	Pulsatilla saponin D	122.37300149575	141.319687470473	132.475586581743	40.1303832933717	54.116935403248	33.8703750600741	132.056091849322	42.7058979188979	0.32339210801139	-1.62864362285302	0.000402586670927954	1.11222296155147	down	--	--	--	--	--	--	--	--	--	--	--	--	--
neg_7356	Bis(glutathionyl)spermine disulfide	451.47446782824	379.878562283725	440.552170665937	344.127061771685	295.034239015667	322.095168054679	423.968400259301	320.418822947344	0.755761096231168	-0.403997838950148	0.0234981160046862	1.0065590135108	down	--	--	--	--	--	--	--	--	--	--	--	--	--
neg_7361	5-N-Acetyl-7-N-(D-alanyl)-legionaminic acid	19.089948785539	19.765023925101	16.8171080797249	79.5298396834194	81.8979137319609	72.6445564637352	18.557360263455	78.0241032930385	4.20448286746318	2.07192836637203	0.000933600183449643	1.12480709543892	up	--	--	--	--	--	--	--	--	--	--	--	--	--
neg_7365	Kanamycin A	683.569130098964	565.08854361508	734.573225116937	1436.55498817336	1246.33912544383	1493.3298838719	661.076966276994	1392.0746658297	2.10576791635849	1.07434644093669	0.0021617962515531	1.09755742731298	up	C01822	Neomycin, kanamycin and gentamicin biosynthesis(ko00524);;Biosynthesis of secondary metabolites(ko01110)	--	--	--	--	HMDB0015303	8063-07-8	Organic compounds	Organic oxygen compounds	Organooxygen compounds	--	Microbe,Animals
neg_7366	Estradiol Benzoate	5433.38052660347	5718.85921459307	5266.07908176134	5959.10200406015	6124.08487293286	6066.76253151228	5472.77294098596	6049.98313616843	1.10546942133479	0.144659118958932	0.0362047598240488	1.01590211253256	up	--	--	--	--	--	--	HMDB0251961	50-50-0	Organic compounds	Lipids and lipid-like molecules	Steroids and steroid derivatives	--	Animals
neg_7377	Flaconitine	679.705865249798	757.348659510617	713.624122297983	354.990204379303	245.963683408247	342.556778774495	716.892882352799	314.503555520682	0.438703693763146	-1.18868124138789	0.00124856566769954	1.10727025208539	down	--	--	--	--	--	--	--	--	--	--	--	--	--
neg_7383	Demethyl-desacetyl-rifamycin S	666.443834677976	563.143685169259	589.405523198516	821.255292427013	846.507374570491	779.137839574514	606.331014348584	815.633502190673	1.3451950879784	0.427815415941044	0.00764536680228264	1.06668883593587	up	--	--	--	--	--	--	--	--	--	--	--	--	--
neg_7386	Deoxycytosine	3264.6653755014	3385.59925068613	3207.11660070212	3932.43789394516	3964.6735744603	3835.27474902697	3285.79374229655	3910.79540581081	1.19021329777	0.251220141650728	0.000990222774877632	1.106226221447	up	--	--	--	--	--	--	--	--	--	--	--	--	--
neg_739	Quercetin 3-(2G-xylosylrutinoside)	298.40681287557	417.478615476537	297.457907367223	1711.69250808225	1873.09978283506	1398.66432188041	337.781111906443	1661.15220426591	4.91783627240236	2.29802370465235	0.00715526736474313	1.10395601791804	up	--	--	--	--	--	--	--	--	--	--	--	--	--
neg_7390	Glycylproline	192.111191576689	184.126207813747	198.39368464932	57.1267837076667	50.8699355284618	52.9511236888865	191.543694679919	53.649280975005	0.280088995174998	-1.83604279451083	0.000140719987056186	1.12781526537492	down	--	--	--	--	--	--	HMDB0000721	704-15-4	Organic compounds	Organic acids and derivatives	Carboxylic acids and derivatives	--	Animals
neg_7398	(±)-14,15-DiHETE	299.568154427109	297.429906347882	299.347268416872	181.790806792778	181.397324290845	175.727288614328	298.781776397288	179.63847323265	0.601236378599565	-0.733995790827077	6.25678752544641e-05	1.12955150460188	down	--	--	--	--	--	--	--	--	--	--	--	--	--
neg_740	Rosmarinate	22.9041368649862	17.0111349136402	12.0260127758555	643.875437051339	757.28588313042	460.08792075658	17.3137615181606	620.416413646113	35.8337160296074	5.16324575661906	0.0198849460184236	1.08612334622959	up	--	--	--	--	--	--	HMDB0257311	--	Organic compounds	Phenylpropanoids and polyketides	Cinnamic acids and derivatives	--	Animals
neg_7405	(+)-cis-3,4-Dihydrophenanthrene-3,4-diol	313.424534702095	355.887294699293	378.837393767997	18.5366852043307	11.8489810379466	33.7136220294617	349.383074389795	21.366429423913	0.0611547352751129	-4.03139197731105	0.00148730307323616	1.12183979878438	down	--	--	--	--	--	--	--	--	--	--	--	--	--
neg_7434	Protodioscin	482.404382181407	474.326233763929	459.346022660523	7.557177083178	13.5601372828786	14.4474937712669	472.025546201953	11.8549360457745	0.02511503061892	-5.31530515590625	5.82782433369267e-05	1.12965969627656	down	C08907	--	--	--	--	--	HMDB0034062	55056-80-9	Organic compounds	Lipids and lipid-like molecules	Steroids and steroid derivatives	--	Animals
neg_744	5a,11a-Dehydrotetracycline	1453.44472329872	1537.50767925984	1577.28582077567	418.140443200582	370.998882936485	384.002360154443	1522.74607444474	391.047228763837	0.25680396444721	-1.96126062044824	0.00025931923606036	1.12759656152121	down	--	--	--	--	--	--	--	--	--	--	--	--	--
neg_745	Tetradecanoyl-CoA	4.02960852912954	6.97713426817211	19.1756717921673	78.3676160629677	68.8400441105615	131.261033969748	10.0608048631563	92.8228980477591	9.22619008223546	3.20573501578028	0.0443674686559524	1.01808019382896	up	C02593	--	--	--	--	--	HMDB0001521	3130-72-1	Organic compounds	Lipids and lipid-like molecules	Fatty Acyls	--	Microbe,Animals
neg_7450	Mithramycin DK	417.574160351847	415.733944178909	388.422256985469	157.517832553669	164.766027464002	139.067513183117	407.243453838742	153.783791066929	0.377621272036024	-1.40498805848082	4.2862233500927e-05	1.12503872878229	down	--	--	--	--	--	--	--	--	--	--	--	--	--
neg_7457	Urdamycin B	277.740749730089	291.638823341286	246.56248077152	43.538043686298	9.50498709583531	24.8995592496704	271.980684614298	25.9808633439346	0.0955246633810728	-3.38798292108948	0.000203022410487791	1.11999975441052	down	--	--	--	--	--	--	--	--	--	--	--	--	--
neg_7459	7,8-Dihydromethanopterin	258.945169242839	261.564855069384	265.670647005072	103.719446153731	135.490169642151	152.311366558484	262.060223772432	130.506994118122	0.498003826141322	-1.00577126838937	0.0104298219908126	1.10418946237219	down	--	--	--	--	--	--	--	--	--	--	--	--	--
neg_7462	Sirohydrochlorin	101389.337213263	102084.115819578	100044.013415677	48298.3566703698	50193.793217664	47509.5018273228	101172.488816173	48667.2172384522	0.4810321245223	-1.05579485090986	1.7852926906687e-06	1.12941876158522	down	--	--	--	--	--	--	--	--	--	--	--	--	--
neg_7464	Precorrin 3B	106.74045443227	100.086127255123	92.5677501325625	126.624024134177	125.088286862001	125.555377263285	99.7981106066518	125.755896086488	1.2601029751169	0.333541635011004	0.0228505909276547	1.07762683429895	up	--	--	--	--	--	--	--	--	--	--	--	--	--
neg_7483	Coniferin	209.259052437071	187.597276942823	189.236768208845	139.897163870845	133.681719284231	143.6188844504	195.364365862913	139.065922535159	0.711828495032411	-0.490398408711323	0.00732036730450615	1.09140943233093	down	C00761	Phenylpropanoid biosynthesis(ko00940);;Biosynthesis of secondary metabolites(ko01110)	--	--	--	--	HMDB0013682	124151-33-3	Organic compounds	Organic oxygen compounds	Organooxygen compounds	--	Animals,Plants
neg_7493	Pisatin	2505.31769746364	2482.32328941667	2463.82530660127	1054.90308191316	1064.67399596608	1031.01031191331	2483.82209782719	1050.19579659752	0.422814418760591	-1.24190351873511	1.30565730612513e-07	1.12994650401746	down	--	--	--	--	--	--	HMDB0033732	469-01-2	Organic compounds	Phenylpropanoids and polyketides	Isoflavonoids	--	Animals
neg_750	4-Coumarate	246.995300673005	268.461612418734	255.452713552655	605.721965316936	616.980037302095	602.698728122694	256.969875548131	608.466910247242	2.367853075966	1.24357956527796	4.35139819003365e-06	1.12913255137187	up	C00811	Ubiquinone and other terpenoid-quinone biosynthesis(ko00130);;Tyrosine metabolism(ko00350);;Phenylpropanoid biosynthesis(ko00940);;Isoquinoline alkaloid biosynthesis(ko00950);;Biosynthesis of phenylpropanoids(ko01061);;Metabolic pathways(ko01100);;Biosynthesis of secondary metabolites(ko01110);;Degradation of aromatic compounds(ko01220)	--	--	--	--	HMDB0002035	501-98-4	Organic compounds	Phenylpropanoids and polyketides	Cinnamic acids and derivatives	--	Microbe,Animals,Plants
neg_751	α-D-Galacturonic acid	9180.39393692099	9579.69319527162	9159.54808802652	743.561989574032	747.740056791822	646.780325389758	9306.54507340638	712.694123918537	0.076579882039692	-3.70689075184941	0.000120955086768613	1.12962714101814	down	--	--	--	--	--	--	--	--	--	--	--	--	--
neg_7543	Glycyrrhizic Acid	149.151537369095	329.510788683885	140.976247174321	1255.9208579163	1314.49787811781	1186.28551166602	206.546191075767	1252.23474923338	6.06273464890002	2.59996868057942	0.000428323645015652	1.1196572795956	up	--	--	--	--	--	--	--	--	--	--	--	--	--
neg_7554	Precorrin 6X	316.990666829472	282.616877031771	288.216360349652	543.90788752965	515.609084486363	553.027677323166	295.941301403632	537.51488311306	1.81628884026548	0.860993649370441	0.000101100016442083	1.12117842873563	up	--	--	--	--	--	--	--	--	--	--	--	--	--
neg_7561	Cimicifugoside H1	780.246780429115	914.874482269732	768.99640790408	231.718553510508	195.606203282954	266.482719719996	821.372556867642	231.269158837819	0.281564263261703	-1.82846385923195	0.00212258690243163	1.11359091282846	down	--	--	--	--	--	--	--	--	--	--	--	--	--
neg_7569	Cob(II)yrinate a,c diamide	592.080787534752	573.706346533876	575.30920786363	710.69118973727	762.35468005882	720.928831001023	580.365447310753	731.324900265704	1.26011102772306	0.333550854430428	0.00546793388174747	1.10301172804464	up	--	--	--	--	--	--	--	--	--	--	--	--	--
neg_759	Lactobionic acid	49151.2153449716	47229.2188090616	50627.6118412839	132866.069635281	137473.975070413	127899.859154063	49002.681998439	132746.634619919	2.70896671786552	1.43774266882035	0.000330805784183932	1.12741215253938	up	--	--	--	--	--	--	--	--	--	--	--	--	--
neg_7591	L-Lysine	90.5913281235172	99.0150844753311	114.329032625971	36.6701053992956	23.8328723843278	44.9689068196535	101.31181507494	35.157294867759	0.347020679096049	-1.52690645876854	0.00216213087417897	1.08833265558743	down	--	--	--	--	--	--	--	--	--	--	--	--	--
neg_7608	L-Olivosyl-oleandolide	188.3566231322	170.450519289256	197.108385757311	46.5417038464661	26.1659848517893	42.7998338111522	185.305176059589	38.5025075031359	0.207778910022214	-2.26687886966585	0.000172565278944528	1.11977275350589	down	C11991	Biosynthesis of 12-, 14- and 16-membered macrolides(ko00522);;Metabolic pathways(ko01100);;Biosynthesis of secondary metabolites(ko01110)	LMPK04000032	Polyketides [PK]	Macrolides and lactone polyketides [PK04]	-	--	--	--	--	--	--	--
neg_7613	Eupatorin	3839.97688588752	3427.93795237641	3762.35936708962	986.834724355019	1037.0828120325	981.923194412513	3676.75806845118	1001.94691026668	0.272508250913758	-1.87562818289815	0.00188586897665981	1.12509221173706	down	--	--	LMPK12111239	Polyketides [PK]	Flavonoids [PK12]	Flavones and Flavonols [PK1211]	HMDB0252128	--	Organic compounds	Phenylpropanoids and polyketides	Flavonoids	--	Animals,Plants
neg_7615	1-Palmitoyl Lysophosphatidic Acid	514.66047942928	239.677779208016	529.458619061033	1757.3790566854	1373.02197374273	1698.7274873686	427.93229256611	1609.70950593224	3.76159858439186	1.91134590117205	0.00183873225640539	1.09463553142671	up	--	--	--	--	--	--	--	--	--	--	--	--	--
neg_7618	Avermectin B1a monosaccharide	161.270113638817	148.500588790598	151.172079501223	47.7611183256595	39.8262502075493	23.3980376523398	153.647593976879	36.9951353951829	0.240779139052121	-2.05421769153461	0.000642598326099574	1.11928753457258	down	--	--	--	--	--	--	--	--	--	--	--	--	--
neg_7629	2-Hydroxycinnamic acid	768.258997103017	669.781323529473	722.521818612573	429.262171580234	439.257858429238	418.16912482821	720.187379748354	428.896384945894	0.595534435907163	-0.747743162656725	0.00728496313778053	1.10822863875879	down	C05838	Biosynthesis of various plant secondary metabolites(ko00999);;Biosynthesis of secondary metabolites(ko01110)	--	--	--	--	HMDB0041592	495-79-4	Organic compounds	Phenylpropanoids and polyketides	Cinnamic acids and derivatives	--	Animals
neg_764	FR 900098	10373.3827076213	10761.4969177397	10773.1998437406	4094.67837447894	4150.55171127652	3984.22082516977	10636.0264897005	4076.48363697508	0.383271294117457	-1.38356214627994	8.40918461709689e-05	1.12924564176833	down	--	--	--	--	--	--	--	--	--	--	--	--	--
neg_7642	Glutathionylaminopropylcadaverine	1401.5933495362	2146.59012715801	1441.87000536482	3191.99238513997	2627.72222065097	3263.47045396955	1663.35116068634	3027.7283532535	1.82025805783799	0.864142995683041	0.0131918215254524	1.02649685155092	up	--	--	--	--	--	--	--	--	--	--	--	--	--
neg_7648	Pentalenate	113.273194218232	91.8884376720104	113.626081586405	22.4802804974835	30.9464436683496	18.0462119642043	106.262571158882	23.8243120433458	0.224202292336066	-2.15712706596361	0.00195389893629392	1.10893794938781	down	--	--	--	--	--	--	--	--	--	--	--	--	--
neg_7654	Ile-Ala-Arg	616.29155489242	446.938847097385	570.831200722578	145.445313362667	161.673976786574	155.982977708574	544.687200904128	154.367422619272	0.283405636047693	-1.81905964567446	0.015737165822319	1.09364651970201	down	--	--	--	--	--	--	--	--	--	--	--	--	--
neg_7668	Mithramycin	460.337424355723	445.889279178843	415.117447492629	144.053103068912	120.190231066844	116.291489581231	440.448050342398	126.844941238996	0.287990697519011	-1.7959058834279	0.000117304391923846	1.12435176343277	down	--	--	--	--	--	--	--	--	--	--	--	--	--
neg_767	D-Lactic acid	80.7367066710099	81.3043552605754	79.6277813107844	60.4926841541361	61.8160179699094	61.6116011346797	80.5562810807899	61.3067677529084	0.761042676379559	-0.393950738037854	9.77992532141426e-06	1.12770763394955	down	--	--	--	--	--	--	--	--	--	--	--	--	--
neg_7678	Kuwanon H	127.150436659658	109.237170645006	101.477884359013	25.5673759145387	50.7554738440249	31.7941278563825	112.621830554559	36.0389925383154	0.320000060031492	-1.64385591912745	0.00203915325395427	1.08820344600982	down	C10100	--	--	--	--	--	HMDB0030075	76472-87-2	Organic compounds	Phenylpropanoids and polyketides	Flavonoids	--	Animals
neg_7683	D-Urobilinogen	377.445548163491	313.513070988121	373.636902614192	233.173764043173	240.255718528325	231.7168245841	354.865173921935	235.048769051866	0.662360767764642	-0.594310871669085	0.026976446827882	1.0672677741877	down	C05791	Porphyrin metabolism(ko00860);;Metabolic pathways(ko01100);;Biosynthesis of secondary metabolites(ko01110)	--	--	--	--	HMDB0004158	17208-65-0	Organic compounds	Organoheterocyclic compounds	Tetrapyrroles and derivatives	--	Animals
neg_7711	Lipid X	6734.97284404838	7586.72857714558	6801.41629272346	20.9625676782943	25.1140076423199	28.5226821321668	7041.03923797247	24.866419150927	0.00353164047386952	-8.1454458026514	0.00151538363915491	1.12682250396572	down	C04824	Lipopolysaccharide biosynthesis(ko00540);;Metabolic pathways(ko01100)	LMSL01020001	Saccharolipids [SL]	Acylaminosugars [SL01]	Diacylaminosugars [SL0102]	--	--	--	--	--	--	--
neg_7716	N6-Hydroxy-L-lysine	653.734649328582	821.69801259981	668.420235565478	355.48457594765	387.163102793091	351.63858612411	714.617632497957	364.762088288284	0.510429734308755	-0.970215721328672	0.0191857619959945	1.07851599527815	down	--	--	--	--	--	--	--	--	--	--	--	--	--
neg_774	Methionyl-Aspartate	654.79135223277	681.061175830304	621.332312911659	1917.63266950882	1934.10204473	1851.79547721037	652.394946991578	1901.17673048306	2.91414999342048	1.54307513587696	7.1623144565021e-06	1.12887358869116	up	--	--	--	--	--	--	HMDB0028969	--	Organic compounds	Organic acids and derivatives	Carboxylic acids and derivatives	--	Animals
neg_776	Phaseoloidin	18992.567771948	17490.3191317797	19680.1599630078	58699.046672565	59647.3181302835	56723.3279689109	18721.0156222452	58356.5642572531	3.11716871748727	1.64023624328372	6.79645715356879e-06	1.12852995114475	up	--	--	--	--	--	--	--	--	--	--	--	--	--
neg_7762	Hexadecanedioate	465.39919974379	500.516926990619	452.286630589	48.3109385389605	49.8599302106625	51.3125750574666	472.734252441136	49.8278146023632	0.105403436169601	-3.24600619504661	0.00111627651057112	1.12759423954001	down	--	--	--	--	--	--	--	--	--	--	--	--	--
neg_7781	17-phenoxy trinor Prostaglandin F2α	214.996290715991	182.450837620517	200.917409280758	250.74315015857	258.560633521536	240.75791537196	199.454845872422	250.020566350689	1.25351963877885	0.325984598921676	0.0168744767117032	1.04035612648377	up	--	--	--	--	--	--	--	--	--	--	--	--	--
neg_7790	Demethyllactenocin	6278.04390341225	5584.9224309198	6054.76091426397	4.72308600460458	1.60282690122348e-07	3.11099085747248	5972.57574953201	2.61135900745325	0.000437224928902387	-11.1593367192109	0.00116808998508306	1.12755609308969	down	--	--	--	--	--	--	--	--	--	--	--	--	--
neg_7792	2-Hydroxy-6-oxo-(2'-aminophenyl)-hexa-2,4-dienoate	132.335726179422	139.009725692523	129.013973485604	80.7295260497695	91.1317198345781	84.8992280261738	133.45314178585	85.5868246368405	0.641324913685287	-0.640872641942023	0.000344603523944318	1.11313372279273	down	--	--	--	--	--	--	--	--	--	--	--	--	--
neg_7804	2,3-Dinor-8-iso prostaglandin F2alpha	5391.27149663012	6502.61005014315	5530.52715487731	684.535864543804	826.247814976038	738.533070174493	5808.13623388353	749.772249898112	0.129089990266428	-2.95355095754864	0.00429690673505082	1.11948263017142	down	--	--	--	--	--	--	--	--	--	--	--	--	--
neg_781	4-(L-gamma-Glutamylamino)butanoate	1294.71583213522	1300.39145571959	1313.71868568725	1465.15391859562	1495.30263308561	1429.67541927119	1302.94199118069	1463.37732365081	1.1231331352862	0.167528953769316	0.00906721779730841	1.09713312498723	up	--	--	--	--	--	--	--	--	--	--	--	--	--
neg_7818	RU-0211	6105.30161295755	5938.78548819657	6101.62909081323	1.60282690122348e-07	1.60282690122348e-07	1.60282690122348e-07	6048.57206398912	1.60282690122348e-07	2.64992610531351e-11	-35.1352569138905	8.23836559330828e-05	1.13003716054163	down	C13707	--	--	--	--	--	HMDB0015180	136790-76-6	Organic compounds	Lipids and lipid-like molecules	Fatty Acyls	--	Animals
neg_7826	(S)-6-Hydroxynicotine	235.476256832376	251.270831433409	220.468660533065	1.60282690122348e-07	1.60282690122348e-07	1.60282690122348e-07	235.73858293295	1.60282690122348e-07	6.7991708496838e-10	-30.453922126626	0.00142000130325694	1.12699076119507	down	--	--	--	--	--	--	--	--	--	--	--	--	--
neg_7827	13-Hydroxylupanine	859.300056254869	778.3150842093	797.401157549092	1.60282690122348e-07	1.60282690122348e-07	1.60282690122348e-07	811.672099337754	1.60282690122348e-07	1.97472218464973e-10	-32.2376312479993	0.000905646739662914	1.12812715559661	down	--	--	--	--	--	--	--	--	--	--	--	--	--
neg_7828	Bacopaside I	167.367574729138	152.27607211294	186.720851701221	23.5031648921925	31.3560345889254	11.2565863383051	168.7881661811	22.038595273141	0.130569552189428	-2.93710958411808	0.000723958142747228	1.11657607670523	down	--	--	--	--	--	--	--	--	--	--	--	--	--
neg_7830	1,11-Undecanedicarboxylic acid	76.70427667142	90.0723631770379	75.5583658640793	10.6959882123081	7.16956970902293	13.1790538248674	80.7783352375124	10.3482039153995	0.128106179521683	-2.96458802552895	0.00171892049304012	1.11909158056752	down	--	--	LMFA01170014	Fatty Acyls [FA]	Fatty Acids and Conjugates [FA01]	Dicarboxylic acids [FA0117]	HMDB0002327	505-52-2	Organic compounds	Lipids and lipid-like molecules	Fatty Acyls	--	Animals
neg_784	3.alpha.-Mannobiose	224548.234156291	247479.005866248	215641.952069564	142285.446246951	148212.29157952	153363.847304026	229223.064030701	147953.861710166	0.645458005440279	-0.631604860414388	0.00789715674990894	1.09738381627848	down	--	--	--	--	--	--	--	--	--	--	--	--	--
neg_7856	Tacrolimus	1371.40949371214	1348.5166460343	1372.37421333611	1.78185092217489	3.96692342820096	12.4856285635554	1364.10011769418	6.07813430464375	0.00445578313923026	-7.81010526553226	2.03634475812943e-06	1.13013618179925	down	--	--	--	--	--	--	HMDB0015002	104987-11-3	Organic compounds	Phenylpropanoids and polyketides	Macrolide lactams	--	Animals
neg_7863	trans-2-Octenal	586.834854617115	439.930691997694	583.373507108104	54.5832563858126	78.1343582685273	70.7767135328892	536.713017907638	67.8314427290764	0.126383077111704	-2.98412479752364	0.00936788046722044	1.10639758263458	down	C21138	Prodigiosin biosynthesis(ko00333);;Metabolic pathways(ko01100);;Biosynthesis of secondary metabolites(ko01110)	LMFA06000029	Fatty Acyls [FA]	Fatty aldehydes [FA06]	-	HMDB0302984	2548-87-0	Organic compounds	Organic oxygen compounds	Organooxygen compounds	--	Animals,Plants,Microbe
neg_7864	KOPARIN 2'-METHYL ETHER	1794.30934049425	1754.22243144038	1771.5345514901	1212.1992231134	1312.81692032798	1192.75170702372	1773.35544114158	1239.25595015503	0.698819831267034	-0.517007544925988	0.00252355662161353	1.11843965695949	down	--	--	--	--	--	--	--	--	--	--	--	--	--
neg_787	Maltohexaose	2543.05605616028	2893.83837447292	2548.90457719509	817.898130455341	756.322445570647	891.513199549225	2661.93300260943	821.911258525071	0.308764817791947	-1.69541972080708	0.00179349076417839	1.12035193238822	down	C01936	--	--	--	--	--	HMDB0012253	34620-77-4	Organic compounds	Organic oxygen compounds	Organooxygen compounds	--	Animals
neg_7881	12,13-DHOME	2392.64597267974	3264.48939285284	2521.900527283	420.308725427284	328.553841870063	392.3409498597	2726.34529760519	380.401172385682	0.139527877382159	-2.84137469653947	0.0124945599557056	1.10085452086675	down	C14829	--	LMFA02000302	Fatty Acyls [FA]	Octadecanoids [FA02]	Other Octadecanoids [FA0200]	HMDB0004705	7293-40-5	Organic compounds	Lipids and lipid-like molecules	Fatty Acyls	--	Animals
neg_7895	Withaferin A	1752.24986563028	1564.29865034518	1709.45208605526	1215.56568124107	1179.44882744441	1279.87467930364	1675.33353401024	1224.96306266304	0.731175636251278	-0.451710096216031	0.00592672611043067	1.08699564566358	down	--	--	--	--	--	--	--	--	--	--	--	--	--
neg_7901	Cholic acid (sodium)	620.989696939448	642.745956256968	636.457359011102	381.790925822506	417.02844947743	393.608320786993	633.397670735839	397.475898695643	0.627529776410264	-0.672244178038746	0.00014790984396309	1.12432452799308	down	--	--	--	--	--	--	--	--	--	--	--	--	--
neg_7904	Gemfibrozil	2778.14862953231	2915.76112808226	2872.46915508004	1449.87437341461	1540.86509090788	1514.3468155928	2855.45963756487	1501.69542663843	0.525903223033849	-0.927130756386494	3.29476124386428e-05	1.12737010742977	down	C07020	Chemical carcinogenesis - receptor activation(ko05207)	--	--	--	--	HMDB0015371	25812-30-0	Organic compounds	Benzenoids	Phenol ethers	--	Animals
neg_7934	Pinoresinol Diglucoside	14279.4362456404	14818.966992745	14238.587231743	5480.7761762583	5769.54279530743	5436.67604547163	14445.6634900428	5562.33167234579	0.385052003750456	-1.3768747906738	2.10755093110868e-05	1.12893293250118	down	--	--	--	--	--	--	--	--	--	--	--	--	--
neg_7941	D-Urobilin	479.525124969868	498.618416504752	493.81988419227	1.60282690122348e-07	1.60282690122348e-07	1.60282690122348e-07	490.654475222297	1.60282690122348e-07	3.26671207981401e-10	-31.5114416441831	0.000136568294696609	1.12993846305095	down	--	--	--	--	--	--	--	--	--	--	--	--	--
neg_7947	(4S)-7-Hydroxy-4-isopropenyl-7-methyl-2-oxo-oxepanone	1185.1472425116	1334.76161242304	1279.60362213229	200.349931664946	209.329624430187	198.341871306783	1266.50415902231	202.673809133972	0.16002616942879	-2.64362024341265	0.00159238085319505	1.12648120940186	down	--	--	--	--	--	--	--	--	--	--	--	--	--
neg_798	Threonate	278.770579078112	427.488704993098	272.893934231601	83.3798379100124	91.9662366816378	75.3513592095117	326.384406100937	83.565811267054	0.256034938266047	-1.96558740253755	0.0396876245851989	1.04267149950924	down	C01620	Ascorbate and aldarate metabolism(ko00053);;Metabolic pathways(ko01100)	--	--	--	--	HMDB0000943	7306-96-9	Organic compounds	Organic oxygen compounds	Organooxygen compounds	--	Animals,Plants
neg_7990	(1S,4R)-1-Hydroxy-2-oxolimonene	565.397937710212	655.594935114992	594.372862965258	463.331108380853	440.478209356453	421.851530849108	605.121911930154	441.886949528805	0.730244502499208	-0.453548502835284	0.0137462008481224	1.06445669472902	down	C11937	Limonene and pinene degradation(ko00903);;Biosynthesis of secondary metabolites(ko01110)	LMPR0102090042	Prenol Lipids [PR]	Isoprenoids [PR01]	C10 isoprenoids (monoterpenes) [PR0102]	--	--	--	--	--	--	--
neg_8000	2-Heptyl-4(1H)-quinolone	174.918583826992	198.907576830392	179.229416431706	35.5952032413357	51.0371440631695	31.6601791415415	184.351859029697	39.4308421486822	0.213889039992433	-2.22506553643149	0.00014366671252922	1.12080354297165	down	--	--	--	--	--	--	--	--	--	--	--	--	--
neg_8001	9-Hydroxy-12-oxo-15(Z)-octadecenoic acid	1385.37894050175	938.973583084682	1392.69354538929	2809.83123083511	2798.87576748744	2779.59792046824	1239.01535632524	2796.10163959693	2.25671265922789	1.17422273598776	0.00897472149758773	1.10975690909452	up	--	--	--	--	--	--	--	--	--	--	--	--	--
neg_8029	(8E,10R,12Z)-10-Hydroperoxy-8,12-octadecadienoate	774.172345707413	825.715624109539	774.594791168543	381.278335824753	416.010941788761	387.484454066843	791.494253661832	394.924577226786	0.498960763643798	-1.00300172285609	0.000139274062922233	1.12446629509683	down	--	--	--	--	--	--	--	--	--	--	--	--	--
neg_8046	Marrubiin	2938.58107875194	2477.31411054127	2967.65768669053	39.5979402173353	53.3090217665645	42.7991936228638	2794.51762532791	45.2353852022545	0.0161871890848949	-5.94900370724506	0.00330306413164768	1.12274567773029	down	--	--	--	--	--	--	--	--	--	--	--	--	--
neg_807	Uridine monophosphate (UMP)	7259.67300953749	8019.93827017673	7060.82628444581	2915.72551958162	3032.05481455397	3076.49997483642	7446.81252138668	3008.093436324	0.403943758176399	-1.30777365698048	0.00354972539215418	1.12028592790346	down	--	--	--	--	--	--	--	--	--	--	--	--	--
neg_8074	Quadrone	424.385369610409	440.823402272726	421.875813614441	142.899080212955	146.727392729934	139.706418601268	429.028195165859	143.110963848052	0.333570067097168	-1.5839382605052	0.000115790642912359	1.12914630119063	down	--	--	--	--	--	--	--	--	--	--	--	--	--
neg_8075	11,12,15-THETA	647.82842136892	635.114088115075	664.030910390546	1.60282690122348e-07	1.60282690122348e-07	1.60282690122348e-07	648.99113995818	1.60282690122348e-07	2.46972077511992e-10	-31.9149330079224	0.000166201691328821	1.12986385771629	down	C14782	Arachidonic acid metabolism(ko00590);;Metabolic pathways(ko01100)	LMFA03050017	Fatty Acyls [FA]	Eicosanoids [FA03]	Hydroxy/hydroperoxyeicosatrienoic acids [FA0305]	HMDB0004684	--	Organic compounds	Lipids and lipid-like molecules	Fatty Acyls	--	Animals
neg_8077	Megalomicin C2	827.327446614473	1060.09640214406	963.206136562345	188.663334510646	109.510339751804	190.063636405467	950.209995106959	162.745770222639	0.171273477505696	-2.54562633420404	0.00306266981590104	1.11158815977961	down	C11988	Biosynthesis of 12-, 14- and 16-membered macrolides(ko00522);;Biosynthesis of secondary metabolites(ko01110)	LMPK04000029	Polyketides [PK]	Macrolides and lactone polyketides [PK04]	-	--	--	--	--	--	--	--
neg_8081	18-Hydroxyoleate	40644.3746512638	40517.7915579272	43848.9720179684	12111.6897603083	8657.68670051007	11953.9956468654	41670.3794090531	10907.7907025613	0.261763652197308	-1.93366331248304	4.00347712894815e-05	1.12441851166858	down	--	--	--	--	--	--	--	--	--	--	--	--	--
neg_8105	15-OxoETE	2703.38422161277	2599.87007191883	2739.76425609047	2101.09009630992	2192.14130356998	2176.41638753303	2681.00618320736	2156.54926247098	0.804380562782232	-0.314049874403329	0.000944204944833564	1.10993343834881	down	C04577	Arachidonic acid metabolism(ko00590)	LMFA03060051	Fatty Acyls [FA]	Eicosanoids [FA03]	Hydroxy/hydroperoxyeicosatetraenoic acids [FA0306]	HMDB0010210	81416-72-0	Organic compounds	Lipids and lipid-like molecules	Fatty Acyls	--	Animals
neg_8116	Mifepristone	505.781659060125	762.192614311896	482.539872725545	988.929683734953	1044.77605402258	920.79800066094	583.504715365855	984.834579472824	1.68779198100454	0.755137104005738	0.032657317230693	1.01844864831983	up	C07652	--	--	--	--	--	HMDB0014972	84371-65-3	Organic compounds	Lipids and lipid-like molecules	Steroids and steroid derivatives	--	Animals
neg_8120	ent-3beta-Hydroxycassa-12,15-dien-2-one	134.777985899834	188.037600507021	151.810257567007	701.7297902742	702.855736284522	665.554448607651	158.208614657954	690.046658388791	4.36162505992905	2.12486575635414	1.9224502109291e-05	1.12702242044402	up	--	--	--	--	--	--	--	--	--	--	--	--	--
neg_8121	Gibberellin A53 aldehyde	3929.38850980568	3402.51272057933	4006.95829716155	116.2480561391	184.563732060847	123.89695870682	3779.61984251552	141.569582302256	0.0374560374325991	-4.73865790841917	0.00244066850192089	1.1240479779639	down	C11905	Diterpenoid biosynthesis(ko00904)	LMPR0104170029	Prenol Lipids [PR]	Isoprenoids [PR01]	C20 isoprenoids (diterpenes) [PR0104]	--	--	--	--	--	--	--
neg_814	Staphyloferrin B	6239.25784680821	7378.14293276094	5931.13956011247	1081.4027698797	1154.55958289399	1279.94839301551	6516.18011322721	1171.9702485964	0.179855410414058	-2.47509053558018	0.00601123760123367	1.11492918905707	down	--	--	--	--	--	--	--	--	--	--	--	--	--
neg_8153	(±)12,13-DiHOME	71820.6210569026	88943.6096504998	72250.9742450232	20233.2749752507	20722.6226540712	20219.3467769007	77671.7349841419	20391.7481354075	0.262537564528086	-1.92940423294258	0.00950029895031345	1.10896433581571	down	--	--	--	--	--	--	--	--	--	--	--	--	--
neg_8167	Veatchine	681.080501048978	502.603586412887	640.955198050384	72.4316475108553	73.9968866255672	65.7107632251008	608.21309517075	70.7130991205078	0.11626369060774	-3.10452748439626	0.0098412702140652	1.10791544915238	down	--	--	--	--	--	--	--	--	--	--	--	--	--
neg_818	Chorismate	112.919456621867	105.550201711961	124.861265744961	243.384118091897	273.650783606266	254.250910974838	114.443641359596	257.095270891	2.24647929615569	1.16766576585817	0.00044758690857828	1.11807931240112	up	C00251	Ubiquinone and other terpenoid-quinone biosynthesis(ko00130);;Phenylalanine, tyrosine and tryptophan biosynthesis(ko00400);;Phenazine biosynthesis(ko00405);;Folate biosynthesis(ko00790);;Biosynthesis of various alkaloids(ko00996);;Biosynthesis of various other secondary metabolites(ko00997);;Biosynthesis of various antibiotics(ko00998);;Biosynthesis of siderophore group nonribosomal peptides(ko01…	--	--	--	--	HMDB0012199	617-12-9	Organic compounds	Organic acids and derivatives	Carboxylic acids and derivatives	--	Microbe,Animals
neg_8194	(3R)-6-Hydroxy-3-isopropenyl-heptanoate	105.510123628578	180.520736754522	105.677838863574	21.5096478492444	22.8618028474595	22.5172835262085	130.569566415558	22.2962447409708	0.170761421310151	-2.54994601905745	0.049272896763689	1.0263105773449	down	--	--	--	--	--	--	--	--	--	--	--	--	--
neg_8195	cis-9-Palmitoleic acid	178.150510176116	185.913691061126	180.605289430505	69.7650113145428	66.7626085523047	66.9749884197998	181.556496889249	67.8342027622158	0.373625862607358	-1.42033377216319	5.72056833194548e-05	1.12916028919572	down	C08362	Fatty acid biosynthesis(ko00061);;Metabolic pathways(ko01100)	LMFA01030056	Fatty Acyls [FA]	Fatty Acids and Conjugates [FA01]	Unsaturated fatty acids [FA0103]	HMDB0003229	373-49-9	Organic compounds	Lipids and lipid-like molecules	Fatty Acyls	--	Microbe,Animals,Plants
neg_8201	Prostaglandin A2	1154.07545184854	1088.13910364031	1138.395122518	672.117907759035	657.213224166773	633.180909690784	1126.86989266895	654.170680538864	0.580520151256757	-0.784581947497463	0.000171244271930712	1.1249358197142	down	--	--	--	--	--	--	HMDB0302203	13345-50-1	Organic compounds	Lipids and lipid-like molecules	Fatty Acyls	--	Animals
neg_8233	9-cis-10'-Apo-beta-carotenal	658.424673877431	683.841945763113	663.148320153891	73.043726901386	72.6513406973098	74.7872276588987	668.471646598145	73.4940984191982	0.109943478969093	-3.18516605811556	0.000156168254317528	1.12984205340313	down	--	--	--	--	--	--	--	--	--	--	--	--	--
neg_8234	1,3,5,7,9,11,13-Pentadecaheptaene	6191.07812160283	6367.31574006468	6197.96714770821	38.0123838942562	41.9577032407642	57.6610968760574	6252.12033645857	45.8770613370259	0.00733784042343183	-7.09042875413216	7.32331026399376e-05	1.13003177929662	down	--	--	--	--	--	--	--	--	--	--	--	--	--
neg_8244	Prodigiosin	648.114558207547	770.356431081098	683.582799824303	1236.57329682643	994.213638914402	1228.44004620997	700.684596370983	1153.07566065027	1.64564151491602	0.718650094580732	0.016544033213458	1.05446841032479	up	--	--	--	--	--	--	HMDB0256793	--	Organic compounds	Organoheterocyclic compounds	Pyrroles	--	Animals
neg_825	D-Maltose	12685.9595670073	15285.7258284031	12204.910566459	2874.23719185414	2963.42702542774	3706.87261467684	13392.1986539565	3181.51227731957	0.237564597085756	-2.07360823944893	0.00566044285700957	1.10942751212145	down	C00208	--	--	--	--	--	HMDB0000163	69-79-4	Organic compounds	Organic oxygen compounds	Organooxygen compounds	--	Animals
neg_8256	2,3-Dinor-8-iso prostaglandin F1alpha	51.8063021980218	66.5956218250812	53.1400571118752	80.693596687177	90.4263184912699	76.670450088496	57.1806603783261	82.5967884223143	1.44448818666708	0.530558405282582	0.0158605893495979	1.014138778616	up	--	--	--	--	--	--	--	--	--	--	--	--	--
neg_8272	15-deoxy-δ-12,14-PGJ2	10556.1015043597	9053.23724639836	10321.085988686	4791.92267840481	4190.65724511638	4791.9573748934	9976.80824648135	4591.51243280486	0.460218570846464	-1.119608894186	0.00275927684456729	1.11053715692611	down	--	--	--	--	--	--	--	--	--	--	--	--	--
neg_8342	4,4'-Diapolycopenedial	55.5914336248977	42.1863740768932	37.8079273072188	7.12896716300522	25.3129180251497	9.02991547044217	45.1952450030032	13.8239335528657	0.30587141527714	-1.7090028064444	0.0164917358554793	1.01011617442825	down	C19798	Carotenoid biosynthesis(ko00906);;Biosynthesis of secondary metabolites(ko01110)	LMPR0106010053	Prenol Lipids [PR]	Isoprenoids [PR01]	C30 isoprenoids (triterpenes) [PR0106]	--	--	--	--	--	--	--
neg_8352	Cycloastragenol	7085.81725783784	7777.79018257362	7080.14352212807	324.378235548235	296.923502284026	232.584528296988	7314.58365417984	284.628755376416	0.0389125025884102	-4.68362242211403	0.000944188308245561	1.12775670737746	down	--	--	--	--	--	--	HMDB0250635	--	Organic compounds	Lipids and lipid-like molecules	Prenol lipids	--	Animals
neg_8354	Cucurbitacin E	9963.98396667911	10504.7671305816	10064.2921792491	8215.95003516694	8101.13457182651	7893.99686126468	10177.6810921699	8070.36048941938	0.792946882136855	-0.334703868862803	0.00124244906118785	1.11217825356199	down	--	--	--	--	--	--	--	--	--	--	--	--	--
neg_8361	Oryzalexin E	584.658002471457	768.798639080601	529.83480795378	294.682831766009	339.89417897207	287.499705006809	627.763816501946	307.358905248296	0.489609144663633	-1.03029759070143	0.041494381959766	1.02580250962135	down	--	--	--	--	--	--	--	--	--	--	--	--	--
neg_8368	Decanoic acid	154.39165884812	164.255968732296	156.704311223199	78.2793280605907	99.6705951200989	78.7520990425757	158.450646267872	85.5673407410884	0.540025192427622	-0.888901383643424	0.00379085732522592	1.10623807208686	down	--	--	--	--	--	--	--	--	--	--	--	--	--
neg_8373	Nicotine	173.665137760931	144.93274392505	159.363657714351	9.791333276288	10.0184894916241	12.8464830338346	159.320513133444	10.8854352672489	0.0683241288466819	-3.87146102970731	0.00278197933446584	1.12305699304235	down	--	--	--	--	--	--	--	--	--	--	--	--	--
neg_8408	Pristimerin	954.676271229969	753.702288784066	1025.61508076103	307.636252480243	433.702025765342	341.779485253698	911.331213591688	361.039254499761	0.396166892031332	-1.33581977674482	0.0104323403430802	1.07467721997737	down	--	--	--	--	--	--	--	--	--	--	--	--	--
neg_8421	(±)7-epi Jasmonic Acid	1698.24594115148	2087.73279034012	1622.71787150775	1181.65067630031	1289.3053982988	1138.71159816756	1802.89886766645	1203.22255758889	0.667382169442626	-0.583414952569008	0.0430314896125254	1.00968267274685	down	--	--	--	--	--	--	--	--	--	--	--	--	--
neg_8432	Spirilloxanthin	1685.52242562144	1456.16878520712	1674.31515312899	327.749327267036	387.664558963107	333.220016979119	1605.33545465252	349.544634403087	0.217739310117428	-2.19932620324643	0.00216071812559677	1.121807420581	down	--	--	--	--	--	--	HMDB0258426	--	Organic compounds	Lipids and lipid-like molecules	Prenol lipids	--	Animals
neg_8450	Cucurbitacin D	36.8533984813679	66.5201216035488	42.6051429614386	12.9671394491103	6.44429393905446	2.62358327858639	48.6595543487851	7.34500555558372	0.150946831591093	-2.72788762022059	0.0345273238758536	1.02560897419202	down	--	--	--	--	--	--	--	--	--	--	--	--	--
neg_8456	(6Z,9Z,12Z)-Octadecatrienoic acid	704.29452015968	966.338479853312	692.369001499959	1792.73261540574	1890.1387468407	1757.74388617777	787.66733383765	1813.5384161414	2.30241669069293	1.20314895562233	0.00265916083299464	1.11016614484278	up	C06426	Linoleic acid metabolism(ko00591);;Biosynthesis of unsaturated fatty acids(ko01040);;Metabolic pathways(ko01100)	LMFA01030141	Fatty Acyls [FA]	Fatty Acids and Conjugates [FA01]	Unsaturated fatty acids [FA0103]	HMDB0003073	506-26-3	Organic compounds	Lipids and lipid-like molecules	Fatty Acyls	--	Animals,Plants
neg_846	HYDROXYCITRIC ACID	4348.07340015863	4357.67727370976	4430.32234831805	2427.62294099212	2570.34124768719	2363.11730142726	4378.69100739548	2453.69383003552	0.560371541607139	-0.835544404330561	0.000192691967849877	1.12760631685287	down	--	--	--	--	--	--	--	--	--	--	--	--	--
neg_8463	Primary fluorescent chlorophyll catabolite	834.790793403234	847.743182337673	795.644496893592	1056.58689331079	979.271876309679	999.602867948072	826.059490878166	1011.82054585618	1.224876122155	0.292635849644437	0.00415384569362185	1.08253208757613	up	--	--	--	--	--	--	--	--	--	--	--	--	--
neg_8494	Tubulosine	1385.09944982736	1473.67987766285	1387.08226425849	954.494766337523	1084.17734510409	914.321355492241	1415.28719724957	984.331155644618	0.695499229808298	-0.523879177750854	0.00436196810038028	1.09029182827369	down	--	--	--	--	--	--	--	--	--	--	--	--	--
neg_852	5-Deoxystrigol	227.72244528541	219.704141807885	219.991459243809	1402.91821438061	1177.11575626472	1554.79714576521	222.472682112368	1378.27703880351	6.19526418127761	2.63116580373678	0.00886192403417237	1.11050426362666	up	--	--	--	--	--	--	--	--	--	--	--	--	--
neg_854	Nogalonate	1252.81359194877	1575.17106639609	1209.18940089335	2135.50547140515	2141.42692123089	2324.02470634747	1345.72468641274	2200.3190329945	1.63504396940197	0.709329433023193	0.00686365941859316	1.0806676928578	up	--	--	--	--	--	--	--	--	--	--	--	--	--
neg_8570	Lolitriol	2107.01020584423	1943.8190229928	2222.13379551955	792.131627892218	698.752388251295	812.318278709305	2090.98767478553	767.734098284273	0.367163378121308	-1.44550592730559	0.00105866492540249	1.12036699886029	down	--	--	--	--	--	--	--	--	--	--	--	--	--
neg_8578	Carlactone	462.296628497236	508.593235959637	494.409390798	348.374306525509	363.424865946082	353.665138442955	488.433085084958	355.154770304849	0.727130862240983	-0.45971306455767	0.00611060918212856	1.10498514625726	down	--	--	--	--	--	--	--	--	--	--	--	--	--
neg_8579	Lobelanine	464.373078449331	484.028716902944	467.716390953735	269.37387162616	260.623479040918	306.301987685859	472.039395435337	278.766446117646	0.590557586534815	-0.759850348122808	0.00167611473257582	1.11634590764536	down	--	--	--	--	--	--	--	--	--	--	--	--	--
neg_8601	Pinolenic Acid	16081.4598636695	14034.6972771846	17561.8768289376	3524.34374260747	3545.89274413383	3511.94968899582	15892.6779899306	3527.39539191237	0.221950976049933	-2.17168704182561	0.00676539051002901	1.11513380916456	down	--	--	--	--	--	--	--	--	--	--	--	--	--
neg_8602	(±)13-HODE	433090.865070941	376059.195187874	426379.967668216	150701.411414314	152253.665875506	147640.4959378	411843.342642344	150198.524409207	0.364698196759838	-1.45522502856149	0.00451215634826855	1.11959369671757	down	--	--	--	--	--	--	--	--	--	--	--	--	--
neg_8611	Leukotriene A4	3653.51666468611	3170.38412010494	3525.30489545681	2117.52948447384	2107.03593253147	2056.83633243121	3449.73522674929	2093.80058314551	0.606945300297296	-0.720361592485067	0.0102040293807003	1.10491718105942	down	C00909	Arachidonic acid metabolism(ko00590);;Metabolic pathways(ko01100);;Serotonergic synapse(ko04726);;Eicosanoids(ko07034)	LMFA03020023	Fatty Acyls [FA]	Eicosanoids [FA03]	Leukotrienes [FA0302]	HMDB0001337	72059-45-1	Organic compounds	Lipids and lipid-like molecules	Fatty Acyls	--	Microbe,Animals
neg_8618	Spheroidene	4901.00384902606	3722.25228535812	4755.78547172076	1032.09736865706	1003.63943688261	1004.7074630967	4459.68053536831	1013.48142287879	0.227254265152221	-2.13762072343293	0.0113586870243867	1.10482248711725	down	C15900	Carotenoid biosynthesis(ko00906);;Metabolic pathways(ko01100);;Biosynthesis of secondary metabolites(ko01110)	LMPR01070119	Prenol Lipids [PR]	Isoprenoids [PR01]	C40 isoprenoids (tetraterpenes) [PR0107]	--	--	--	--	--	--	--
neg_8619	Antheraxanthin	1644.06054956134	1845.68494044367	1616.33439746276	184.82291443087	212.225356142225	232.995916066605	1702.02662915592	210.0147288799	0.123390977134154	-3.01869119245624	0.00171282237721624	1.12476478355989	down	C08579	Carotenoid biosynthesis(ko00906);;Metabolic pathways(ko01100);;Biosynthesis of secondary metabolites(ko01110)	LMPR01070262	Prenol Lipids [PR]	Isoprenoids [PR01]	C40 isoprenoids (tetraterpenes) [PR0107]	--	--	--	--	--	--	--
neg_8642	Chanoclavine-I	1643.65077849154	2152.76415400438	1676.67507216272	210.047561115179	302.792391140862	242.291997406901	1824.36333488621	251.710649887647	0.137971776276323	-2.85755491767082	0.00928767845661344	1.10571198044287	down	--	--	--	--	--	--	--	--	--	--	--	--	--
neg_8643	1-Stearoyl-2-oleoyl-sn-glycero-3-phosphoethanolamine	31958.211429794	20336.5042830948	31951.0602007561	10577.0902622985	10260.255521596	10054.0554396203	28081.9253045483	10297.1337411716	0.366681900528516	-1.44739903871558	0.0440972689294429	1.03604087214552	down	--	--	LMGP02010036	Glycerophospholipids [GP]	Glycerophosphoethanolamines [GP02]	Diacylglycerophosphoethanolamines [GP0201]	HMDB0008993	6418-95-7	Organic compounds	Lipids and lipid-like molecules	Glycerophospholipids	--	Microbe,Animals
neg_8645	di-trans,poly-cis-Undecaprenyl diphosphate	1632.44867033739	1755.75438518058	1758.15153126824	719.088082451936	726.421066000237	794.382355153545	1715.45152892874	746.630501201906	0.43523847139427	-1.20012201064129	0.000174343253545004	1.12480563360952	down	C04574	Peptidoglycan biosynthesis(ko00550);;Teichoic acid biosynthesis(ko00552);;Terpenoid backbone biosynthesis(ko00900);;Biosynthesis of terpenoids and steroids(ko01062);;Biosynthesis of secondary metabolites(ko01110)	LMPR03030008	Prenol Lipids [PR]	Polyprenols [PR03]	Bactoprenol diphosphates [PR0303]	--	--	--	--	--	--	--
neg_8647	1-Palmitoyl-sn-glycero-3-phosphocholine	1893.53049243702	1533.874667376	1981.95251514924	5642.78767274914	5477.29317040907	5509.98697025213	1803.11922498742	5543.35593780345	3.07431469920805	1.62026485265023	0.000395967507576758	1.12679925048707	up	C04230	--	LMGP01050018	Glycerophospholipids [GP]	Glycerophosphocholines [GP01]	Monoacylglycerophosphocholines [GP0105]	HMDB0010382	17364-16-8	Organic compounds	Lipids and lipid-like molecules	Glycerophospholipids	--	Microbe,Animals
neg_867	Podophyllotoxin	57.7724224643811	55.5201341464689	69.2959730388314	25.1565888914435	25.5903704453225	26.0489896147107	60.8628432165605	25.5986496504922	0.42059569184778	-1.24949402223487	0.0140678830433953	1.09859908543442	down	--	--	--	--	--	--	HMDB0246672	518-28-5	Organic compounds	Lignans, neolignans and related compounds	Lignan lactones	--	Animals
neg_8709	1-Oleoyl-sn-glycero-3-phosphocholine	12840.1063640037	12937.2115060118	12879.7514103269	17759.6471616805	16654.2423510605	17200.991506392	12885.6897601141	17204.960339711	1.33519901999865	0.417054800912902	0.00513345387179176	1.11806653025274	up	--	--	LMGP01050032	Glycerophospholipids [GP]	Glycerophosphocholines [GP01]	Monoacylglycerophosphocholines [GP0105]	HMDB0002815	19420-56-5	Organic compounds	Lipids and lipid-like molecules	Glycerophospholipids	--	Microbe,Animals
neg_8714	1-Palmitoyl-2-hydroxy-sn-glycero-3-phosphoethanolamine	146.674330998385	209.692543858524	197.831060643006	12.4756869497206	38.4119551705158	53.6591584288824	184.732645166638	34.8489335163729	0.188645236389797	-2.406252424761	0.00504650860696186	1.08166086633489	down	--	--	LMGP02050002	Glycerophospholipids [GP]	Glycerophosphoethanolamines [GP02]	Monoacylglycerophosphoethanolamines [GP0205]	HMDB0011503	53862-35-4	Organic compounds	Lipids and lipid-like molecules	Glycerophospholipids	--	Microbe,Animals
neg_8734	Pikromycin	48.6676215486474	65.4606857584493	53.8566518507724	82.605085197295	75.8876688296803	75.4283661618574	55.9949863859564	77.9737067296109	1.39251229015687	0.477690060685683	0.0309082907834989	1.01132682523969	up	--	--	--	--	--	--	--	--	--	--	--	--	--
neg_8747	Tylactone	757.989536657434	800.843990577087	784.206729300126	569.213005192802	576.712040590614	569.048982559597	781.013418844882	571.658009447671	0.73194390218436	-0.450195013511591	0.00259305202394216	1.12207278883211	down	--	--	--	--	--	--	--	--	--	--	--	--	--
neg_8749	Cucurbitacin B	8398.93696513485	8835.27190181547	8511.84744863692	23628.2167578664	23684.2539850927	23678.6375367113	8582.01877186241	23663.7027598901	2.75735854103181	1.46328687407169	5.65721892442241e-05	1.1300452753308	up	--	--	--	--	--	--	--	--	--	--	--	--	--
neg_8755	Geranylhydroquinone	2336.23882190381	2322.66280740351	2259.0812982756	1061.9458243524	1108.45774937767	1113.50120277568	2305.99430919431	1094.63492550192	0.474691078437384	-1.07493915953985	6.44569464382594e-06	1.12890917918836	down	C10793	Ubiquinone and other terpenoid-quinone biosynthesis(ko00130);;Biosynthesis of secondary metabolites(ko01110)	--	--	--	--	--	--	--	--	--	--	--
neg_8772	Cortisol	911.902322438711	1000.10876518	893.24250911911	554.848564287895	568.577574089487	559.741186359955	935.08453224594	561.055774912446	0.600005406532465	-0.736952594262149	0.00700846819741547	1.11283096119559	down	C00735	Steroid hormone biosynthesis(ko00140);;Metabolic pathways(ko01100);;Neuroactive ligand-receptor interaction(ko04080);;Cortisol synthesis and secretion(ko04927);;Cushing syndrome(ko04934);;Aldosterone-regulated sodium reabsorption(ko04960);;Bile secretion(ko04976);;Pathways in cancer(ko05200);;Prostate cancer(ko05215);;Glucocorticoid and mineralocorticoid receptor agonists/antagonists(ko07225)	LMST02030001	Sterol Lipids [ST]	Steroids [ST02]	C21 steroids (gluco/mineralocorticoids, progestogins) and derivatives [ST0203]	HMDB0000063	50-23-7	Organic compounds	Lipids and lipid-like molecules	Steroids and steroid derivatives	--	Animals
neg_8774	Emindole SB	3539.30949367858	3223.64045396052	3543.54636153647	636.644849742554	701.89087591986	624.473364948776	3435.49876972519	654.336363537063	0.190463279830953	-2.39241521324322	0.000899753440887011	1.12679602899586	down	--	--	--	--	--	--	--	--	--	--	--	--	--
neg_8796	CDP-2,3-bis-O-(geranylgeranyl)-sn-glycerol	99.90382557398	91.1716103214032	120.463101105725	13.8240455075883	23.9835119272572	10.827086182642	103.846179000369	16.2115478724958	0.156111163920997	-2.6793543829556	0.00356514960286852	1.10448274254386	down	--	--	--	--	--	--	--	--	--	--	--	--	--
neg_8799	Zeaxanthin	187.880994404195	187.91960274266	172.315537517718	30.8161116838835	22.1592959757341	22.4399504873125	182.705378221524	25.1384527156434	0.137590107966958	-2.86155134359746	9.2435333518478e-05	1.12697801757483	down	--	--	--	--	--	--	HMDB0035928	144-68-3	Organic compounds	Lipids and lipid-like molecules	Prenol lipids	--	Animals
neg_8809	16-Oxopalmitate	768.710621395395	897.428043144255	766.363325285054	256.631517010054	258.262243363759	256.023646712749	810.833996608235	256.972469028854	0.316923649111636	-1.65779277602214	0.00604748032681137	1.11667349548974	down	--	--	--	--	--	--	--	--	--	--	--	--	--
neg_8817	9(S)-HODE	313.98195464419	245.786987465963	291.598310198975	565.972350414638	426.697270066291	535.543782403938	283.789084103043	509.404467628289	1.79501078851689	0.843992515075092	0.018992712671083	1.04426273944224	up	C14767	Linoleic acid metabolism(ko00591);;PPAR signaling pathway(ko03320)	LMFA02000188	Fatty Acyls [FA]	Octadecanoids [FA02]	Other Octadecanoids [FA0200]	HMDB0004670	73543-67-6	Organic compounds	Lipids and lipid-like molecules	Fatty Acyls	--	Animals
neg_8821	2-Phytyl-1,4-naphthoquinone	9191.37184974446	8655.37089099987	8711.05213483167	537.494902800224	599.924748973231	530.701185020941	8852.59829185867	556.040278931465	0.0628109692318051	-3.9928396581356	0.00034450302617611	1.12922383529112	down	--	--	--	--	--	--	HMDB0004649	34625-86-0	Organic compounds	Lipids and lipid-like molecules	Prenol lipids	--	Animals
neg_8837	7-Oxateasterone	195.189071487547	224.841339674373	209.807698811409	312.145281565917	330.079560047129	309.688428339495	209.946036657776	317.304423317514	1.51136181644018	0.595849079627359	0.000803658947267609	1.10821912976555	up	--	--	--	--	--	--	--	--	--	--	--	--	--
neg_8871	N-Methylpelletierine	287.109464884783	291.842045086129	283.482724953437	158.513456666747	180.877302938746	164.374380613738	287.478078308116	167.92171340641	0.584120063674676	-0.775663154780437	0.00119978818073506	1.12235196188261	down	--	--	--	--	--	--	--	--	--	--	--	--	--
neg_8909	7(S),17(S)-dihydroxy-8(E),10(Z),13(Z),15(E),19(Z)-Docosapentaenoic Acid	70.0259603006257	87.9770314302211	71.9839798670759	177.532354467588	167.038912910956	181.590179228825	76.6623238659742	175.387148869123	2.28778805578273	1.1939534048111	0.000241118903563633	1.11858410628819	up	--	--	--	--	--	--	--	--	--	--	--	--	--
neg_8915	Oleandrin	42716.3361353502	45652.0530200869	43774.2621893142	18639.0809263571	18357.2432777328	18725.0991104757	44047.5504482504	18573.8077715219	0.421676292608903	-1.24579218187125	0.000960634260882941	1.12765447586505	down	C19987	--	LMST01120025	Sterol Lipids [ST]	Sterols [ST01]	Cardanolides and derivatives [ST0112]	--	--	--	--	--	--	--
neg_8918	Megalomicin B	267.282058356724	261.628792320364	295.256946622305	143.226300535547	140.974467535802	143.740750165297	274.722599099798	142.647172745549	0.519240765823308	-0.945524440474886	0.00587507048359044	1.11649954229221	down	C11986	Biosynthesis of 12-, 14- and 16-membered macrolides(ko00522);;Biosynthesis of secondary metabolites(ko01110)	LMPK04000027	Polyketides [PK]	Macrolides and lactone polyketides [PK04]	-	--	--	--	--	--	--	--
neg_8923	Isoleucyl-Lysine	104.645616037856	66.7880853119756	92.536578924007	177.473922765387	172.39594400925	171.233738109218	87.9900934246129	173.701201627952	1.9740995249286	0.981194725610652	0.0144632056310843	1.09283883308471	up	--	--	--	--	--	--	HMDB0028912	--	Organic compounds	Organic acids and derivatives	Carboxylic acids and derivatives	--	Animals
neg_8926	Megalomicin C1	447.164659497898	595.571731160053	541.317909896142	302.7017787326	272.837324165242	331.112828515092	528.018100184698	302.217310470978	0.572361648900415	-0.805001087383929	0.023254805283844	1.04524251901781	down	C11987	Biosynthesis of 12-, 14- and 16-membered macrolides(ko00522);;Biosynthesis of secondary metabolites(ko01110)	LMPK04000028	Polyketides [PK]	Macrolides and lactone polyketides [PK04]	-	--	--	--	--	--	--	--
neg_897	Chromopyrrolate	130.162720458584	145.727336676703	137.408915319655	453.454055656081	411.674874615526	428.903571575364	137.766324151647	431.344167282324	3.13098407712119	1.64661617155013	0.000530845574006405	1.12588992263958	up	--	--	--	--	--	--	--	--	--	--	--	--	--
neg_8972	11beta-17alpha-21-Trihydroxy-5alpha-pregnane-3,20-dione	619.342902247966	608.952594573945	631.765467490215	119.3999047599	122.702741063144	121.475775362304	620.020321437375	121.192807061783	0.195465862765312	-2.35501142556218	0.000130653243337519	1.12983796127863	down	--	--	--	--	--	--	--	--	--	--	--	--	--
neg_8976	Maslinic Acid	2166.41033973135	2198.49282595773	2228.13924483029	767.692893231504	796.822194772475	774.731131432115	2197.68080350646	779.748739812031	0.354805274072523	-1.49490063986585	8.05190152741218e-06	1.12981880969096	down	--	--	--	--	--	--	--	--	--	--	--	--	--
neg_8981	Paspaline B	1470.26104509467	1615.77759120873	1609.04475981905	325.542916996975	328.604904506322	142.919265714258	1565.02779870748	265.689029072518	0.16976633213285	-2.55837772127953	0.000113710718343754	1.1223653489843	down	--	--	--	--	--	--	--	--	--	--	--	--	--
neg_900	Trp-Tyr	55.2309278251217	59.7036918234416	51.8578265800063	176.31720609922	185.530020180134	187.934775013177	55.5974820761899	183.26066709751	3.29620443685513	1.72080572398063	2.86875652720491e-05	1.1277835709174	up	--	--	--	--	--	--	--	--	--	--	--	--	--
neg_9005	N-Oleoylglycine	203.073234337076	239.329958435793	213.647305981494	140.882370011995	128.67075319725	131.614442652745	218.683499584788	133.722521953997	0.611488851275448	-0.70960189925203	0.00949893112410624	1.09182749849467	down	--	--	LMFA08020082	Fatty Acyls [FA]	Fatty amides [FA08]	N-acyl amines [FA0802]	HMDB0013631	2601-90-3	Organic compounds	Organic acids and derivatives	Carboxylic acids and derivatives	--	Animals
neg_9008	Sphinganine	239.702829515053	259.401053623739	262.512023966747	159.397869293859	166.33837662478	154.753831770968	253.87196903518	160.163359229869	0.630882408320057	-0.664556971998329	0.00164236342949966	1.11472436553009	down	--	--	--	--	--	--	--	--	--	--	--	--	--
neg_9015	Chikusetsusaponin Iva	881.689675623067	990.811894035113	928.087818608364	291.900954991533	247.24773052488	90.9964248798566	933.529796088848	210.04837013209	0.225004462645024	-2.15197447934728	0.00180937338925815	1.11051730726127	down	--	--	--	--	--	--	--	--	--	--	--	--	--
neg_9017	Steviol	136.51794441865	143.100587906635	134.995473435419	1.60282690122348e-07	1.60282690122348e-07	1.08472227149579	138.204668586901	0.361574197353723	0.00261622274450425	-8.57829890792726	0.000250594556930943	1.12947093350639	down	--	--	--	--	--	--	HMDB0036706	471-80-7	Organic compounds	Lipids and lipid-like molecules	Prenol lipids	--	Animals
neg_9020	12(13)-EpOME-d	1646.60955851443	1642.21374735099	1533.93143198325	733.00061221413	745.965254169284	690.959817135451	1607.58491261622	723.308561172955	0.449934902658314	-1.15221180990201	0.000339581938896438	1.12547577672543	down	--	--	--	--	--	--	--	--	--	--	--	--	--
neg_9038	Polygalic acid	793.943160791069	739.48913853276	869.98733213087	494.067740214364	598.054039369448	539.380663473633	801.139877151566	543.834147685815	0.678825462563921	-0.558887413881662	0.00688628148325917	1.05824395773061	down	--	--	--	--	--	--	--	--	--	--	--	--	--
neg_9040	Abscisic aldehyde	17634.2995335147	20279.3810211687	17784.7221274137	39186.6318276518	36631.8660999022	38301.3551998407	18566.1342273657	38039.9510424649	2.04888915358565	1.03484193559463	7.78199038837578e-05	1.12260607394638	up	C13455	Carotenoid biosynthesis(ko00906);;Metabolic pathways(ko01100);;Biosynthesis of secondary metabolites(ko01110)	LMPR0103050004	Prenol Lipids [PR]	Isoprenoids [PR01]	C15 isoprenoids (sesquiterpenes) [PR0103]	HMDB0303940	--	Organic compounds	Lipids and lipid-like molecules	Prenol lipids	--	Animals
neg_9041	20,21-Diprenylterpendole I	297.007821136673	340.364161435097	343.544040180138	233.18903985537	239.400471010917	190.071781348531	326.972007583969	220.887097404939	0.675553540613759	-0.56585798082573	0.00798144673232244	1.04726606893395	down	--	--	--	--	--	--	--	--	--	--	--	--	--
neg_9088	(2S)-Lactyl-2-diphospho-5'-guanosine	1169.4448822107	1226.12310795603	1191.29197095647	1328.23672701251	1347.90971885908	1268.01147193847	1195.61998704107	1314.71930593669	1.09961302101546	0.13699589566958	0.0191767162168202	1.01476943963438	up	--	--	--	--	--	--	--	--	--	--	--	--	--
neg_911	L-2-Aminoadipate adenylate	18089.4748387816	16227.1404253901	20225.9338100375	8294.57522012063	8766.21947905204	7480.01321856702	18180.8496914031	8180.26930591323	0.449938778701929	-1.15219938160454	0.00797704041210747	1.09842963370786	down	C05560	--	--	--	--	--	HMDB0006941	--	Organic compounds	Nucleosides, nucleotides, and analogues	Purine nucleotides	--	Animals
neg_9120	3alpha,11beta,21-Trihydroxy-5beta-pregnan-20-one	276.609541801133	274.461508831988	257.209314601826	346.203142938927	334.18046925506	348.108381369378	269.426788411649	342.830664521122	1.27244460932118	0.347602855831867	0.00101612009879727	1.10739829233521	up	C05476	Steroid hormone biosynthesis(ko00140)	LMST02030100	Sterol Lipids [ST]	Steroids [ST02]	C21 steroids (gluco/mineralocorticoids, progestogins) and derivatives [ST0203]	HMDB0000268	68-42-8	Organic compounds	Lipids and lipid-like molecules	Steroids and steroid derivatives	--	Animals
neg_914	UDP-glucose	998.089654738307	972.239197058991	1050.31774999722	1294.68754730041	1231.021663035	1162.52212035362	1006.88220059817	1229.41044356301	1.2210072268957	0.288071739371774	0.01242037290908	1.04913653020874	up	--	--	--	--	--	--	--	--	--	--	--	--	--
neg_9142	Poricoic acid A	185.64537098431	229.516104342272	199.882110767916	1.60282690122348e-07	9.58014842205955	5.77952395153087	205.014528698166	5.11989084462437	0.0249733073901419	-5.32346928963888	0.00297537784003613	1.12054495020417	down	--	--	--	--	--	--	--	--	--	--	--	--	--
neg_9147	Ascorbyl stearate	266.649486574631	256.188933503193	266.485602052806	87.5492654343029	90.3128181776975	85.6553925454375	263.108007376877	87.839158719146	0.333852092130837	-1.58271901377785	6.99086689004064e-05	1.12921625731526	down	--	--	LMFA07010789	Fatty Acyls [FA]	Fatty esters [FA07]	Wax monoesters [FA0701]	HMDB0038242	10605-09-1	Organic compounds	Lipids and lipid-like molecules	Fatty Acyls	--	Animals
neg_9148	8(R)-HPODE	63726.5792706328	70005.5779987341	62654.696866723	9757.54601858262	10638.3096287527	10010.6095998318	65462.28471203	10135.4884157224	0.154829432860595	-2.69124834300634	0.0015214307335051	1.12631880423238	down	C14831	Linoleic acid metabolism(ko00591)	LMFA02000113	Fatty Acyls [FA]	Octadecanoids [FA02]	Other Octadecanoids [FA0200]	HMDB0004706	143343-95-7	Organic compounds	Lipids and lipid-like molecules	Fatty Acyls	--	Animals
neg_9153	Methyl oleate	88.1464150779667	121.507934603186	83.4229240980858	27.7262865038831	21.8876052556135	24.964907608658	97.6924245930795	24.8595997893849	0.254468039798717	-1.974443624124	0.0241718173269099	1.07251337775945	down	--	--	--	--	--	--	--	--	--	--	--	--	--
neg_9154	1-O-Octadecyl-sn-glyceryl-3-phosphorylcholine	85.0620786648307	89.2054522369883	83.0703743512149	42.9368982031315	47.9271452329396	49.3114949517297	85.7793017510113	46.7251794626003	0.544713917096549	-0.876429367291011	0.000126865866936269	1.11996775997454	down	C04317	--	LMGP01060014	Glycerophospholipids [GP]	Glycerophosphocholines [GP01]	Monoalkylglycerophosphocholines [GP0106]	HMDB0011149	74430-89-0	Organic compounds	Lipids and lipid-like molecules	Glycerophospholipids	--	Animals
neg_9178	Ricinoleic acid	28923.1760907746	30908.0151288196	28331.7961438501	2171.16787095972	2319.18449261445	2394.80716248244	29387.6624544814	2295.0531753522	0.0780958056431679	-3.67861112335749	0.000766251195636344	1.12834180520622	down	--	--	--	--	--	--	--	--	--	--	--	--	--
neg_9179	8(S)-HETE	223.816879622664	224.797394461667	203.198426016051	14.6552072215429	32.0228786289097	32.3048893199355	217.270900033461	26.3276583901294	0.121174342197113	-3.04484384412671	4.04563660222673e-05	1.12502736420394	down	--	--	--	--	--	--	--	--	--	--	--	--	--
neg_9185	3-(O-Geranylgeranyl)-sn-glycerol 1-phosphate	74.4217946692282	111.620460913672	114.255986557733	18.4758845511605	22.3187377382384	7.41702837178023	100.099414046878	16.070550220393	0.160545897030596	-2.63894229939235	0.0146723546009666	1.07554371224016	down	--	--	--	--	--	--	--	--	--	--	--	--	--
neg_9211	Neriifolin	10606.7161172289	9593.46014792463	10654.7015624506	12824.148432443	14758.9210086146	12852.8419681805	10284.959275868	13478.6371364127	1.31051925193696	0.39013854746257	0.0207942976035941	1.02823103192708	up	C08876	--	LMST01120021	Sterol Lipids [ST]	Sterols [ST01]	Cardanolides and derivatives [ST0112]	--	--	--	--	--	--	--
neg_9223	25-Hydroxy-6,19-dihydro-6,19-ethanovitamin D3	495.121306464717	487.948703118862	533.22047468576	741.031546559222	872.927481134267	845.937129476015	505.430161423113	819.965385723168	1.62231194002043	0.698051249303146	0.0095293835262802	1.09072612362307	up	--	--	LMST03020673	Sterol Lipids [ST]	Secosteroids [ST03]	Vitamin D3 and derivatives [ST0302]	--	--	--	--	--	--	--
neg_9224	Curdione	234.493678217188	206.57736544609	221.083500017509	129.865367888802	105.870797664349	104.851276378427	220.718181226929	113.529147310526	0.514362462935494	-0.959142733156192	0.000733088258070525	1.10502368057154	down	C17493	--	--	--	--	--	HMDB0034714	13657-68-6	Organic compounds	Lipids and lipid-like molecules	Prenol lipids	--	Animals
neg_9227	Paradol	95.6165756905951	110.113827761789	105.916661295301	158.945332850077	177.779563163926	170.151537250478	103.882354915895	168.95881108816	1.62644379042959	0.701720963990021	0.000937838278599309	1.10501685355533	up	--	--	--	--	--	--	--	--	--	--	--	--	--
neg_9235	Gymnemagenin	236.046276117698	253.692028522928	245.541047582345	150.471193782491	146.406677690443	188.576559062761	245.093117407657	161.818143511898	0.660231283617607	-0.598956595753286	0.0155277086942235	1.06836912052087	down	--	--	--	--	--	--	--	--	--	--	--	--	--
neg_9273	LysoPE(20_3(8Z,11Z,14Z)_0_0)	343.130175299596	433.865015930034	399.158859057706	108.035269160521	143.740214994225	185.340554279446	392.051350095779	145.705346144731	0.371648627428868	-1.42798881501642	0.00228219227886622	1.08824053121763	down	--	--	--	--	--	--	--	--	--	--	--	--	--
neg_9286	Lochnericine	284.464588634528	373.393351162059	298.069412865822	29.7207146070494	24.7122754391857	29.612737000089	318.64245088747	28.0152423487747	0.0879206215956092	-3.50765460364986	0.0087494435245083	1.11027442696804	down	--	--	--	--	--	--	--	--	--	--	--	--	--
neg_930	Fructoheptasaccharide	222.644084387177	214.416438708408	221.215473534823	127.472500996195	107.62272868551	75.4786964428055	219.425332210136	103.524642041503	0.47179895319635	-1.08375587728521	0.0146606462547075	1.09252859114548	down	--	--	--	--	--	--	--	--	--	--	--	--	--
neg_9306	Ginsenoside F1	13657.0143249237	20320.5259841844	13758.2540679024	845.797202173318	1127.02915097808	1013.6486177298	15911.9314590035	995.491656960399	0.0625625908159073	-3.99855593160729	0.0210296078447295	1.08385742999704	down	--	--	--	--	--	--	--	--	--	--	--	--	--
neg_934	3-Propylmalate	50.1984638789829	51.1054410928396	56.5626628116157	106.629246557731	108.904848932985	131.043588207063	52.6221892611461	115.525894565926	2.19538366206337	1.1344730850856	0.0111015070208321	1.09506873087827	up	--	--	--	--	--	--	--	--	--	--	--	--	--
neg_9366	Sapindoside A	4797.72694486078	3934.01783211221	4760.75462822379	3256.74102596925	3286.20308343371	2586.95897373606	4497.49980173226	3043.30102771301	0.676665072123149	-0.563486172979773	0.0174109397758431	1.01137604895184	down	--	--	--	--	--	--	--	--	--	--	--	--	--
neg_9370	6-Deoxoteasterone	1448.48653739991	1425.19441419406	1456.29089130121	1180.87696927273	1220.32275275076	1239.06246646535	1443.32394763173	1213.42072949628	0.840712669866884	-0.250315279647056	0.00114226700967983	1.11428673595945	down	--	--	--	--	--	--	--	--	--	--	--	--	--
neg_939	L-Rhamnulose	32.7011450203964	30.1157569588204	32.4824929816417	694.21106315837	723.422879098065	789.282402756641	31.7664649869528	735.638781671025	23.1577162260002	4.53342107913498	0.00157904828805302	1.12665064143082	up	--	--	--	--	--	--	--	--	--	--	--	--	--
neg_9392	Phytosphingosine	507.408409947002	374.243870689265	513.466501071098	106.532936000631	117.820948525115	117.626146344267	465.039593902455	113.993343623338	0.245126103493133	-2.02840396982236	0.0158330297169857	1.09392034660875	down	--	--	--	--	--	--	--	--	--	--	--	--	--
neg_9397	3-Geranylgeranylindole	674.611043618448	1000.82673513184	674.731784167182	4999.92026037137	5145.27473191628	5372.81415217489	783.389854305823	5172.66971482085	6.60293171578594	2.72310672639794	8.92663235806282e-06	1.12746871488305	up	--	--	--	--	--	--	--	--	--	--	--	--	--
neg_9403	24-Hydroxy-beta-amyrin	4097.67316174691	4047.7879335991	4043.96566525842	5775.37574709386	6048.80794105194	5873.68877364228	4063.14225353481	5899.29082059603	1.45190358901754	0.537945657008433	0.00125672698700555	1.12573172736835	up	--	--	--	--	--	--	--	--	--	--	--	--	--
neg_9424	(3R,2'S)-Myxol 2'-alpha-L-fucoside	273.884804016589	336.430390433293	264.527635094232	175.333974120596	192.770511157808	184.073288131671	291.614276514705	184.059257803358	0.631173686018343	-0.663891035040082	0.0359801187670979	1.03834758804874	down	--	--	--	--	--	--	--	--	--	--	--	--	--
neg_9434	Fusidic acid	113.113577915641	146.124841224487	126.090855495308	271.94173055185	302.027458429784	284.95899335004	128.443091545145	286.309394110558	2.22907585504453	1.15644571208197	0.000275500720111526	1.11515201358744	up	--	--	--	--	--	--	--	--	--	--	--	--	--
neg_9442	Pachymic acid	221.497337640548	214.226399180375	247.380449968169	309.447566563286	332.997796613835	346.763206507347	227.701395596364	329.736189894823	1.44810790039834	0.534169103505347	0.00239264953375171	1.08515627437437	up	--	--	--	--	--	--	HMDB0256070	--	Organic compounds	Lipids and lipid-like molecules	Prenol lipids	--	Animals
neg_945	2-Pyrone-4,6-dicarboxylate	18.749128167663	19.1146179586986	15.2774035094095	148.20558907678	159.248250482499	180.483300992935	17.713716545257	162.645713517405	9.18190787923352	3.1987939577702	0.0037596813139663	1.12057562396954	up	--	--	--	--	--	--	--	--	--	--	--	--	--
neg_947	2-[(2-Aminoethylcarbamoyl)methyl]-2-hydroxybutanedioate	52.7814054830451	56.3204483593244	50.2439206572375	82.7431735471	89.1128620603786	86.9745157829399	53.1152581665357	86.2768504634728	1.62433269538037	0.699847155193991	0.000212761058336737	1.11686756063656	up	--	--	--	--	--	--	--	--	--	--	--	--	--
neg_9477	3alpha,7alpha-Dihydroxy-5beta-cholestane	277.763560334261	266.529099855939	248.683418896774	356.211542640884	362.989097539439	362.699643792596	264.325359695658	360.633427990973	1.36435425040641	0.448218284354198	0.00511281386403663	1.11218787103172	up	C05452	Primary bile acid biosynthesis(ko00120);;Metabolic pathways(ko01100)	LMST04030109	Sterol Lipids [ST]	Bile acids and derivatives [ST04]	C27 bile acids, alcohols, and derivatives [ST0403]	HMDB0006893	3862-26-8	Organic compounds	Lipids and lipid-like molecules	Steroids and steroid derivatives	--	Animals
neg_9478	Cycloeucalenone	543.78302860847	530.785580330846	521.399085590805	318.421334178369	319.028812873652	327.298287534397	531.98923151004	321.582811528806	0.604491204861422	-0.726206745975608	0.000157546712034168	1.12758680679221	down	C22121	Steroid biosynthesis(ko00100);;Metabolic pathways(ko01100);;Biosynthesis of secondary metabolites(ko01110)	--	--	--	--	--	--	--	--	--	--	--
neg_9501	Fungichromin	5438.62342905632	6661.51790171245	5456.78703317291	1077.7392071763	1199.73492359961	1374.85567387023	5852.30945464723	1217.44326821538	0.208027835446847	-2.26515151183684	0.00573580302927205	1.11265469975055	down	--	--	--	--	--	--	--	--	--	--	--	--	--
neg_9504	Terpendole G	328.522035741061	549.814586411173	350.057133448088	80.7264568890282	147.161463885788	130.740099001031	409.464585200107	119.542673258616	0.29194874863279	-1.77621296750465	0.0454526727626608	1.00896765009894	down	C20586	Indole diterpene alkaloid biosynthesis(ko00403);;Biosynthesis of secondary metabolites(ko01110)	--	--	--	--	--	--	--	--	--	--	--
neg_951	Rabelomycin	2175.03865079393	2682.91384382648	2192.32379333808	3066.6138418681	3115.52437664895	3483.07154239832	2350.09209598616	3221.73658697179	1.37089801394352	0.455121247812445	0.0163998688777096	1.01629093074888	up	--	--	--	--	--	--	--	--	--	--	--	--	--
neg_9521	6-Deoxocastasterone	137.167106114465	115.042115331698	113.354864723219	3.30825816235199	0.983067792484559	0.622001353998213	121.854695389794	1.63777576961159	0.0134403993573871	-6.21728018392277	0.00370375839636263	1.12088629936524	down	--	--	--	--	--	--	--	--	--	--	--	--	--
neg_9526	Succinate	615.401537478013	657.191906998425	626.463307455686	545.723869004566	526.608043942274	549.316712916089	633.018917310708	540.54954195431	0.853923203828976	-0.227821765600096	0.00649513082493229	1.07943186145871	down	C00042	Citrate cycle (TCA cycle)(ko00020);;Oxidative phosphorylation(ko00190);;Alanine, aspartate and glutamate metabolism(ko00250);;Lysine degradation(ko00310);;Tyrosine metabolism(ko00350);;Phenylalanine metabolism(ko00360);;Chlorocyclohexane and chlorobenzene degradation(ko00361);;Pyruvate metabolism(ko00620);;Glyoxylate and dicarboxylate metabolism(ko00630);;Propanoate metabolism(ko00640);;Butanoate…	LMFA01170043	Fatty Acyls [FA]	Fatty Acids and Conjugates [FA01]	Dicarboxylic acids [FA0117]	HMDB0000254	110-15-6	Organic compounds	Organic acids and derivatives	Carboxylic acids and derivatives	--	Microbe,Animals,Plants
neg_956	1-(5'-Phosphoribosyl)-5-amino-4-(N-succinocarboxamide)-imidazole	3192.65944713975	3161.46192757517	3059.10853365981	402.016066349014	439.781644287266	505.745782882907	3137.74330279158	449.181164506396	0.143154210258937	-2.80435799332155	1.71595668263353e-06	1.12939619072268	down	--	--	--	--	--	--	--	--	--	--	--	--	--
neg_9575	Arginyl-Arginine	2740.28604969869	3054.55714808491	2791.70654149764	246.016469478386	229.474422329696	238.476343753435	2862.18324642708	237.989078520506	0.0831494904519451	-3.58814876720872	0.00134134501286308	1.12714238878405	down	--	--	--	--	--	--	--	--	--	--	--	--	--
neg_9576	Docosanedioate	765.753949494742	870.043134659488	707.984027042779	456.057783007743	448.173061191374	465.697702014554	781.260370399003	456.64284873789	0.584495087731988	-0.774737194911408	0.0197110940988698	1.08429179016248	down	--	--	--	--	--	--	--	--	--	--	--	--	--
neg_959	ITP	355.110162323681	341.261281040984	268.843817277152	15.3677391202785	11.4748436495791	18.5992455240884	321.738420213939	15.147276097982	0.0470794755811565	-4.40875793950624	0.00725471938273332	1.11312772923771	down	C00081	Purine metabolism(ko00230);;Metabolic pathways(ko01100);;Nucleotide metabolism(ko01232)	--	--	--	--	HMDB0000189	132-06-9	Organic compounds	Nucleosides, nucleotides, and analogues	Purine nucleotides	--	Microbe,Animals
neg_9600	6alpha-Hydroxycampestanol	2146.13835683325	2327.96389748259	2036.294412453	1762.67365299656	1775.65753856683	1836.13133200111	2170.13222225628	1791.48750785483	0.825519979603929	-0.276624962575367	0.0393454711447163	1.0247477073406	down	--	--	--	--	--	--	--	--	--	--	--	--	--
neg_9603	Castasterone	724.313023007963	784.506599603345	653.097537549181	501.303989790461	456.047798906606	490.512714898455	720.63905338683	482.621501198507	0.66971322041222	-0.578384647167454	0.0157850665212538	1.07013912595106	down	--	--	--	--	--	--	--	--	--	--	--	--	--
neg_9614	(3R,2'S)-Myxol 2'-(2,4-di-O-methyl-alpha-L-fucoside)	1767.3830463093	1798.06026607826	1796.78887572846	1149.77311675626	966.329808250241	854.273817630629	1787.41072937201	990.125580879043	0.55394407374231	-0.852187765918761	0.0106718998046742	1.10442092907007	down	--	--	--	--	--	--	--	--	--	--	--	--	--
neg_962	Betanin	470.977283985618	490.169934918522	467.954245554555	657.47696791288	665.327081075246	677.472720063848	476.367154819565	666.758923017325	1.39967442396375	0.485091283200537	3.86779664190817e-05	1.1251430985222	up	--	--	--	--	--	--	HMDB0029408	7659-95-2	Organic compounds	Lipids and lipid-like molecules	Prenol lipids	--	Animals
neg_9635	17-Octadecynoic Acid	13985.2350685728	12636.636857376	12815.1760646983	6949.73771657204	6655.81148319838	7301.32727915812	13145.682663549	6968.95882630951	0.530132896455303	-0.915574027620594	0.00139365129888705	1.117606546641	down	--	--	--	--	--	--	--	--	--	--	--	--	--
neg_9649	2,3-Dinor-TXB2	5454.10195931451	5821.88995044428	5329.40393114025	3819.88642236604	3562.84858438526	3966.05835473691	5535.13194696635	3782.93112049607	0.683440098039468	-0.549113200433581	0.000945221423320075	1.10468497619189	down	--	--	LMFA03030003	Fatty Acyls [FA]	Eicosanoids [FA03]	Thromboxanes [FA0303]	HMDB0002904	63250-09-9	Organic compounds	Lipids and lipid-like molecules	Fatty Acyls	--	Animals
neg_967	Tubuloside A	1273.7883971838	1402.58153944794	1285.89880547731	510.875591138827	447.570596768973	539.968801582326	1320.75624736968	499.471663163375	0.37817096391411	-1.40288949792769	0.000193031446399499	1.12214811419135	down	--	--	--	--	--	--	--	--	--	--	--	--	--
neg_970	Furfural	163.169470956032	183.636483889277	162.582193897558	53.4310190384328	50.2453498022846	52.1577697286599	169.796049580956	51.9447128564591	0.305924154211213	-1.70875407565055	0.00299189828728005	1.12237341432715	down	C14279	Furfural degradation(ko00365);;Metabolic pathways(ko01100);;Microbial metabolism in diverse environments(ko01120)	--	--	--	--	HMDB0032914	98-01-1	Organic compounds	Organic oxygen compounds	Organooxygen compounds	--	Microbe,Animals,Plants
neg_9709	(15Z)-Tetracosenoic acid	685.677156118905	732.455850766792	677.798316646382	1.00858224228875	2.25574070391282	2.53614071881206	698.643774510693	1.93348788833788	0.00276748746482716	-8.49720750224339	0.000593862308163879	1.12887180106771	down	--	--	--	--	--	--	--	--	--	--	--	--	--
neg_9712	Vindoline	9184.88167848955	12191.2572775895	8728.77032922742	15851.6360554265	14341.2314069933	14986.9800372858	10034.9697617688	15059.9491665685	1.50074684070737	0.585680630882944	0.0301483107881848	1.02451403140814	up	--	--	--	--	--	--	HMDB0259814	--	Organic compounds	Alkaloids and derivatives	Plumeran-type alkaloids	--	Animals
neg_9728	Xanthoxin	252.730812223614	220.087677799102	239.02986641706	194.34381958976	163.139564922009	180.701124137556	237.282785479925	179.394836216442	0.756038141804513	-0.403469075250334	0.0115216132556441	1.02957832130045	down	C13453	Carotenoid biosynthesis(ko00906);;Biosynthesis of terpenoids and steroids(ko01062);;Metabolic pathways(ko01100);;Biosynthesis of secondary metabolites(ko01110)	--	--	--	--	HMDB0304066	--	Organic compounds	Lipids and lipid-like molecules	Prenol lipids	--	Animals
neg_9729	Antibiotic JI-20A	17.2256283725094	22.7853413309511	17.1037456881501	136.058243525763	122.377916479323	127.66593802993	19.0382384638702	128.700699345005	6.76011594188438	2.75704799019788	0.000203811312340554	1.12663418277847	up	--	--	--	--	--	--	--	--	--	--	--	--	--
neg_973	2-Phosphinomethylmalate	460.518301441113	437.442740364184	469.413544226648	381.915071275417	410.109589325475	394.039081133194	455.791528677315	395.354580578029	0.867402212861061	-0.205226971170314	0.00905141999325609	1.04401545399493	down	--	--	--	--	--	--	--	--	--	--	--	--	--
neg_9762	Brassinolide	42202.2137465808	42500.3469654325	41507.7244766405	4827.15909253429	4826.25490576275	4998.01720897647	42070.0950628846	4883.8104024245	0.116087458208126	-3.10671597934468	3.47561138282891e-05	1.13006773163171	down	--	--	--	--	--	--	--	--	--	--	--	--	--
neg_9807	Spheroidenone	9683.96531282283	11764.7606753943	9318.0913931818	5749.10830917798	5414.32141304475	5703.68796483131	10255.6057937996	5622.37256235135	0.548224324861485	-0.867161752534559	0.0242148611659206	1.0726191686632	down	C15903	Carotenoid biosynthesis(ko00906);;Metabolic pathways(ko01100);;Biosynthesis of secondary metabolites(ko01110)	LMPR01070121	Prenol Lipids [PR]	Isoprenoids [PR01]	C40 isoprenoids (tetraterpenes) [PR0107]	--	--	--	--	--	--	--
neg_9816	Taxa-4(20),11(12)-dien-5alpha,13alpha-diol	21.1825951569515	23.8125452623456	25.8648181092086	1.60282690122348e-07	1.60282690122348e-07	1.60282690122348e-07	23.6199861761686	1.60282690122348e-07	6.78589263037188e-09	-27.1348142507655	0.00327509613341375	1.12298740278418	down	C11897	Diterpenoid biosynthesis(ko00904);;Metabolic pathways(ko01100);;Biosynthesis of secondary metabolites(ko01110)	LMPR0104390005	Prenol Lipids [PR]	Isoprenoids [PR01]	C20 isoprenoids (diterpenes) [PR0104]	--	--	--	--	--	--	--
neg_9817	6-Deoxyerythronolide B	1816.15872007159	1611.10336101577	1734.32749854189	1212.77076586055	1252.23447906286	1218.92946113673	1720.52985987642	1227.97823535338	0.713720967005818	-0.486567939677927	0.0117029221206559	1.09713696074194	down	--	--	--	--	--	--	--	--	--	--	--	--	--
neg_9830	Caloxanthin	649.449625448905	682.312102318111	612.513672596406	936.923779898908	883.979784055882	842.032578307271	648.091800121141	887.64538075402	1.36962908740413	0.453785246314378	0.00295119391910664	1.08719763175901	up	C16282	Carotenoid biosynthesis(ko00906)	LMPR01070134	Prenol Lipids [PR]	Isoprenoids [PR01]	C40 isoprenoids (tetraterpenes) [PR0107]	--	--	--	--	--	--	--
neg_984	Fumaric acid	5313.55397581831	4987.60057561242	5353.15060163823	3608.8177986849	3765.25315801309	3462.57764718247	5218.10171768965	3612.21620129349	0.692247180434961	-0.530640822468192	0.000556063109753205	1.11227852174416	down	C00122	Citrate cycle (TCA cycle)(ko00020);;Oxidative phosphorylation(ko00190);;Arginine biosynthesis(ko00220);;Alanine, aspartate and glutamate metabolism(ko00250);;Tyrosine metabolism(ko00350);;Phenylalanine metabolism(ko00360);;Pyruvate metabolism(ko00620);;Styrene degradation(ko00643);;Butanoate metabolism(ko00650);;Carbon fixation pathways in prokaryotes(ko00720);;Nicotinate and nicotinamide metabol…	--	--	--	--	HMDB0000134	110-17-8	Organic compounds	Organic acids and derivatives	Carboxylic acids and derivatives	--	Microbe,Animals,Plants
neg_985	L-Malic acid	9526.35971636891	8804.83721332571	9753.71077725379	6574.27378222898	6872.96394280275	6287.76084674428	9361.63590231614	6578.33285725867	0.702690526089692	-0.509038647094867	0.00264132402546333	1.09943811223291	down	C00149	Citrate cycle (TCA cycle)(ko00020);;Pyruvate metabolism(ko00620);;Glyoxylate and dicarboxylate metabolism(ko00630);;Methane metabolism(ko00680);;Carbon fixation in photosynthetic organisms(ko00710);;Carbon fixation pathways in prokaryotes(ko00720);;Biosynthesis of plant secondary metabolites(ko01060);;Biosynthesis of phenylpropanoids(ko01061);;Biosynthesis of terpenoids and steroids(ko01062);;Bio…	--	--	--	--	HMDB0000156	97-67-6	Organic compounds	Organic acids and derivatives	Hydroxy acids and derivatives	--	Microbe,Animals
neg_9870	Adonixanthin	5585.20566649181	3256.55322053793	4085.88648936813	42.4859933459468	50.1986927845352	20.6673135799581	4309.21512546596	37.78399990348	0.00876818603930674	-6.83350587560431	0.0245025022297488	1.07649270341942	down	C15968	Carotenoid biosynthesis(ko00906);;Biosynthesis of secondary metabolites(ko01110)	LMPR01070016	Prenol Lipids [PR]	Isoprenoids [PR01]	C40 isoprenoids (tetraterpenes) [PR0107]	--	--	--	--	--	--	--
neg_9878	Arachidoyl glycine	6961.06760017262	7004.88267467926	6794.01806208825	4975.45591944724	4725.78632406917	5018.14456490713	6919.98944564671	4906.46226947451	0.709027420924914	-0.496086671558808	0.000117558677961522	1.12324447786932	down	--	--	--	--	--	--	--	--	--	--	--	--	--
neg_9889	Torulene	2221.62966351831	2315.89386831778	2179.45735212052	46.6752723430594	56.5459766837031	76.0070474748647	2238.99362798554	59.7427655005424	0.0266828653524548	-5.22794259042568	0.000196693789186823	1.12940811236825	down	C08613	Carotenoid biosynthesis(ko00906);;Metabolic pathways(ko01100);;Biosynthesis of secondary metabolites(ko01110)	LMPR01070088	Prenol Lipids [PR]	Isoprenoids [PR01]	C40 isoprenoids (tetraterpenes) [PR0107]	--	--	--	--	--	--	--
neg_9890	6'-Oxolividamine	442.18773998299	449.308134133212	427.112588384469	34.9365166188996	45.3193343364194	28.5663547580584	439.53615416689	36.2740685711258	0.0825280656147177	-3.59897136450619	2.35634981929743e-06	1.12929571329092	down	--	--	--	--	--	--	--	--	--	--	--	--	--
neg_9891	DL-2-hydroxy stearic acid	2038.81459711877	2195.04231046663	1944.0413182668	3230.96462803473	3023.35799593864	3318.56010819475	2059.2994086174	3190.96091072271	1.54953713742146	0.631837332098518	0.000675821710509738	1.1080664645687	up	--	--	LMFA02000120	Fatty Acyls [FA]	Octadecanoids [FA02]	Other Octadecanoids [FA0200]	HMDB0242145	1330-70-7	Organic compounds	Lipids and lipid-like molecules	Fatty Acyls	--	Animals
neg_990	Guanosine 3'-phosphate	1428.91630735017	1415.05415169274	1456.28223669877	844.665512449922	930.81418821748	921.681010409227	1433.41756524723	899.053570358876	0.627209818099176	-0.672979951868986	0.000621538802365254	1.12328431995979	down	C06193	Purine metabolism(ko00230);;Metabolic pathways(ko01100)	--	--	--	--	HMDB0240587	117-68-0	Organic compounds	Nucleosides, nucleotides, and analogues	Ribonucleoside 3'-phosphates	--	Animals
neg_9931	ACECLIDINE	183.351224501288	178.085901239845	165.123106847709	194.821695488344	204.025189518419	210.622071745022	175.520077529614	203.156318917262	1.15745344792811	0.210954170337511	0.0185346964705323	1.00582714667837	up	--	--	--	--	--	--	--	--	--	--	--	--	--
neg_9932	ent-7alpha-Hydroxykaur-16-en-19-oic acid	594.162526293373	610.120503028325	519.546081077377	825.25773546658	752.044312961332	821.009479690963	574.609703466358	799.437176039625	1.39126988496189	0.476402307679285	0.00388552495474294	1.07491529553776	up	--	--	--	--	--	--	--	--	--	--	--	--	--
neg_9934	Sarpagine	6995.05867085773	7347.583968298	5748.25559630948	12076.6504983083	10575.1371202363	12846.5900817438	6696.9660784884	11832.7925667628	1.76688853252093	0.821211027636114	0.00455247199183503	1.0763851641515	up	--	--	--	--	--	--	--	--	--	--	--	--	--
neg_9941	Epothilone B	239.543368140895	160.14736023914	205.08466964365	74.1927529745468	71.5874155591412	78.2479692632176	201.591799341228	74.6760459323019	0.370431962889026	-1.43271950732592	0.0305149752905398	1.06199990198484	down	--	--	--	--	--	--	HMDB0251874	--	Organic compounds	Phenylpropanoids and polyketides	Macrolides and analogues	--	Animals
neg_9944	Timosaponin A1	676.002813469819	547.555238389272	637.886254448207	1257.25495684197	1202.56371424623	1259.38287416843	620.481435435766	1239.73384841888	1.99801924379608	0.998570478423362	0.00082873887794516	1.11987864782726	up	--	--	--	--	--	--	--	--	--	--	--	--	--
neg_9950	Farnesylcysteine	382.814148210344	331.997233834497	465.679898424255	1080.61738248847	1052.04616924412	778.123092296796	393.497093489699	970.262214676462	2.46574175700198	1.30202171077005	0.0161353846220391	1.06302314222338	up	C19691	Terpenoid backbone biosynthesis(ko00900);;Biosynthesis of secondary metabolites(ko01110)	--	--	--	--	HMDB0011627	68000-92-0	Organic compounds	Lipids and lipid-like molecules	Prenol lipids	--	Animals
neg_9988	4alpha-Carboxy-stigmasta-7,24(24(1))-dien-3beta-ol	26020.0024900009	26773.6810815853	25135.6916298501	2296.00984740544	2254.52922260784	2481.99467192039	25976.4584004788	2344.17791397789	0.0902423986302415	-3.47005077489746	0.000308956525575227	1.12927804008496	down	--	--	--	--	--	--	--	--	--	--	--	--	--
neg_999	(S)-Lactate	70.673403997721	64.2432690515158	73.969285171622	50.5953803003052	48.9130503545675	47.3022966798796	69.6286527402863	48.9369091115841	0.702827172229197	-0.508758125962081	0.0118834144197981	1.0853024068237	down	--	--	--	--	--	--	--	--	--	--	--	--	--
neg_9995	22-Hydroxydocosanoate	39.5098342181851	31.850387103039	32.8515027986741	51.0272623794087	54.4651382195653	61.6025521776445	34.7372413732994	55.6983175922062	1.60341798571888	0.681150562309238	0.00710466015131815	1.05839524777681	up	C19623	Cutin, suberine and wax biosynthesis(ko00073)	LMFA01050079	Fatty Acyls [FA]	Fatty Acids and Conjugates [FA01]	Hydroxy fatty acids [FA0105]	HMDB0302963	--	Organic compounds	Lipids and lipid-like molecules	Fatty Acyls	--	Animals,Plants
neg_9996	Abscisic alcohol	76.2456442699573	72.6873713740484	68.1454213570522	8.51075326040128	3.09895265693013	8.99352951811179	72.3594790003526	6.86774514514773	0.0949114786345306	-3.39727361182575	3.74208403058309e-05	1.12536076120219	down	--	--	--	--	--	--	--	--	--	--	--	--	--
pos_1003	Anacardic Acid	830.755323310869	768.333047368312	828.280742312084	556.652076811994	583.113177299566	580.555879367513	809.123037663755	573.440377826358	0.708718391558962	-0.496715606783844	0.00293010102934885	1.11089052398256	down	--	--	--	--	--	--	--	--	--	--	--	--	--
pos_1012	1-Hexadecanol	48993.9785153251	41682.2367957968	43556.5333633075	52200.8163706146	55717.5212609729	55704.3850245105	44744.2495581431	54540.9075520327	1.21894786683503	0.285636424672706	0.0281734264291845	1.00820729496726	up	C00823	Fatty acid degradation(ko00071)	LMFA05000061	Fatty Acyls [FA]	Fatty alcohols [FA05]	-	HMDB0003424	36653-82-4	Organic compounds	Lipids and lipid-like molecules	Fatty Acyls	--	Animals,Plants
pos_102	Maltoxazine	935.717518038166	939.559150699656	1042.93442834381	97.5789537248409	64.7737962527952	83.7590923084925	972.737032360544	82.0372807620429	0.0843365452664661	-3.56769826501587	0.000801855411058326	1.12653381375964	down	--	--	--	--	--	--	HMDB0030372	80933-73-9	Organic compounds	Organoheterocyclic compounds	Pyrrolidines	--	Animals,Plants
pos_1024	Ubiquinone-6	20761.5575714968	25178.958168766	20646.2881206211	1509.12230615728	2459.67030631277	2125.56326510692	22195.6012869613	2031.45195919232	0.0915249797889319	-3.44969063982902	0.00430091311779187	1.11766104124533	down	C17568	--	--	--	--	--	HMDB0036062	1065-31-2	Organic compounds	Lipids and lipid-like molecules	Prenol lipids	--	Microbe,Animals
pos_1044	Handelin	952.371104908012	1156.9419832086	902.398896840452	1.60282690122348e-07	1.60282690122348e-07	1.60282690122348e-07	1003.90399498569	1.60282690122348e-07	1.59659380700675e-10	-32.5442836287075	0.00596243905862727	1.11685553367873	down	--	--	--	--	--	--	--	--	--	--	--	--	--
pos_1074	Norecasantalic acid	27.6056627749847	28.8614844124163	30.929011437983	61.918076407414	64.0801351098277	57.6374408450603	29.132052875128	61.2118841207673	2.10118677125662	1.07120440665145	0.00065527335387878	1.12029154357928	up	--	--	--	--	--	--	HMDB0036817	59300-52-6	Organic compounds	Lipids and lipid-like molecules	Prenol lipids	--	Animals
pos_1077	Lysyl-Proline	90.1056510737998	69.5464345622316	82.6640083813327	139.585735268991	157.573523595416	155.2926865293	80.7720313391214	150.817315131236	1.86719725418356	0.90087434459691	0.00107332189607794	1.10013635565952	up	--	--	--	--	--	--	--	--	--	--	--	--	--
pos_1080	7,10,13,16-Docosatetraynoic acid	168.99500619241	144.787151600501	166.156545340615	401.615821927684	445.690749656555	428.138267608019	159.979567711175	425.148279730753	2.65751611792269	1.4100784417758	0.000232344630093504	1.12310655955218	up	--	--	LMFA01030682	Fatty Acyls [FA]	Fatty Acids and Conjugates [FA01]	Unsaturated fatty acids [FA0103]	--	--	--	--	--	--	--
pos_1081	8-Amino-7-oxononanoate	43.1945791920953	24.7743439842439	38.7026829682336	147.300265609724	166.672865303226	155.329866071886	35.5572020481909	156.434332328279	4.39951186587353	2.1373434628977	0.000106270397004393	1.12068614748235	up	C01092	--	LMFA01100065	Fatty Acyls [FA]	Fatty Acids and Conjugates [FA01]	Amino fatty acids [FA0110]	HMDB0240687	682799-71-9	Organic compounds	Lipids and lipid-like molecules	Fatty Acyls	--	Animals
pos_1084	Nostoxanthin	29951.8575322603	27936.1666102188	26667.3581022747	86857.4969170029	87338.0763423501	74216.4595267296	28185.1274149179	82804.0109286942	2.93786186273784	1.55476656246047	0.00446466493679156	1.11580369635667	up	C16284	Carotenoid biosynthesis(ko00906)	LMPR01070104	Prenol Lipids [PR]	Isoprenoids [PR01]	C40 isoprenoids (tetraterpenes) [PR0107]	--	--	--	--	--	--	--
pos_1086	Lys Val Leu	57.5693156782315	57.5913570090562	60.8483132886511	68.2601851806452	78.7951516097771	81.2333466564561	58.6696619919796	76.0962278156261	1.29702857033724	0.375210258949577	0.0403951634676174	1.02126659230192	up	--	--	--	--	--	--	--	--	--	--	--	--	--
pos_1087	5-(N-Methyl-4,5-dihydro-1H-pyrrol-2-yl)pyridin-2-ol	23.2202815031578	19.101766943678	20.1298705535842	37.088254514207	39.1485986354558	40.6045982359227	20.8173063334733	38.9471504618618	1.87090249996641	0.903734376066603	0.000423767697901557	1.11306197238595	up	--	--	--	--	--	--	--	--	--	--	--	--	--
pos_1110	3beta-Hydroxyergosta-7,24(24(1))-dien-4alpha-carboxylate	89.4198718920092	144.124628435161	75.9464591610647	716.086254765914	717.365901846994	726.512539382861	103.163653162745	719.98823199859	6.97908817616974	2.80303855940787	0.000893352962919215	1.12759831012829	up	--	--	--	--	--	--	--	--	--	--	--	--	--
pos_1122	2-Oleoyl-1-palmitoyl-sn-glycero-3-phosphocholine	2649.75907908373	2341.66530841707	2504.73093733088	939.532594290716	1079.48163117241	892.620352979144	2498.71844161056	970.544859480757	0.388417055446706	-1.3643215438003	0.000368833486664652	1.11963643433894	down	--	--	LMGP01010005	Glycerophospholipids [GP]	Glycerophosphocholines [GP01]	Diacylglycerophosphocholines [GP0101]	HMDB0007972	26853-31-6	Organic compounds	Lipids and lipid-like molecules	Glycerophospholipids	--	Microbe,Animals
pos_1136	Yucalexin P17	218.617190284544	121.851651217842	210.883658861224	18.8425018193141	15.7044124006765	14.9264787640652	183.78416678787	16.4911309946853	0.0897309669429788	-3.47825023199735	0.0325937003030634	1.05942254856451	down	--	--	--	--	--	--	HMDB0036752	119642-82-9	Organic compounds	Lipids and lipid-like molecules	Prenol lipids	--	Animals
pos_1137	Pro Ile Gln Gln	20.0279114132368	25.4508530559298	12.8581581107923	672.381202347024	522.503789692632	599.399188827588	19.4456408599863	598.094726955748	30.7572648935659	4.94285531145335	0.00528488986826274	1.11779681572696	up	--	--	--	--	--	--	--	--	--	--	--	--	--
pos_1143	Deserpidine	160.3218675733	181.773670478	159.335842968944	4.17837393071617	6.82206319832622	1.60282690122348e-07	167.143793673415	3.66681242977503	0.0219380711014594	-5.51041950700054	0.00107024306338993	1.1254128729379	down	--	--	--	--	--	--	--	--	--	--	--	--	--
pos_1144	Clerodendrin A	312670.120212159	347752.192878062	301733.807712215	48843.0402604332	53356.1466965498	48450.5411590428	320718.706934145	50216.5760386753	0.15657513875231	-2.67507293746995	0.0023593291084186	1.12424038680116	down	--	--	--	--	--	--	--	--	--	--	--	--	--
pos_1178	Enalkiren	1129.01098475932	1225.5457823466	1018.30775022516	7157.32112520689	6510.30551486086	7085.8712919547	1124.28817244369	6917.83264400748	6.15307784388699	2.62130824449395	0.000560405611950238	1.12722949993383	up	--	--	--	--	--	--	HMDB0251784	--	Organic compounds	Organic acids and derivatives	Peptidomimetics	--	Animals
pos_1188	5-(12-Heneicosenyl)-1,3-benzenediol	89.2509676077266	82.7887964484939	81.6620560813643	22.8742173118041	39.1581053807917	42.5522532221203	84.5672733791949	34.8615253049054	0.412234235678715	-1.27846377052237	0.00764913735945677	1.09320438130122	down	--	--	--	--	--	--	HMDB0039868	189562-00-3	Organic compounds	Benzenoids	Phenols	--	Animals
pos_1219	Testosterone	0.057294463938926	1.60282690122348e-07	1.60282690122348e-07	30.5539274330487	17.0429950450614	34.9492454872528	0.0190982615014354	27.5153893217876	1440.72743583072	10.4925817095784	0.0363140278435306	1.05255279934615	up	--	--	--	--	--	--	--	--	--	--	--	--	--
pos_1225	Asn Leu Trp Asp	1898.12937531209	983.318211925135	2099.83264261102	35.4363822447651	51.699424433452	20.4554367771764	1660.42674328275	35.8637478184645	0.021599114783926	-5.53288400345126	0.0418374979042929	1.04093749296039	down	--	--	--	--	--	--	--	--	--	--	--	--	--
pos_1236	Aurachin A	2292.8616799343	3293.22466220638	2070.94445046677	535.965023228813	461.390364107112	597.423057969883	2552.34359753582	531.592815101936	0.208276352609879	-2.26342904767934	0.0317310906614342	1.0585291148311	down	--	--	--	--	--	--	--	--	--	--	--	--	--
pos_1268	(all-E)-1,7,9-Heptadecatriene-11,13,15-triyne	24.4449524483796	21.6805363555439	19.1047554105101	49.5255327051892	52.3874277062943	56.2916280206004	21.7434147381445	52.7348628106946	2.42532571106146	1.27817850819824	0.000329287908439064	1.11598551607443	up	--	--	--	--	--	--	HMDB0031260	41688-30-6	Organic compounds	Hydrocarbons	Unsaturated hydrocarbons	--	Animals
pos_1271	2E-Eicosenoic acid	37.2507560169238	47.5226235654265	37.016399754609	79.501626130623	86.2967350839441	96.675287307506	40.5965931123198	87.4912161740244	2.1551369084583	1.10777952169485	0.00240030571604076	1.09408979295102	up	--	--	--	--	--	--	--	--	--	--	--	--	--
pos_1275	3,4-Dihydroanhydrorhodovibrin	15962.0053556988	15185.8510110952	14653.0720961944	2357.51218348949	2703.73891864156	2516.91231562316	15266.9761543295	2526.05447258474	0.165458729158255	-2.59545668851271	0.000440568747517149	1.12802370123506	down	--	--	--	--	--	--	--	--	--	--	--	--	--
pos_129	L-Histidine	1570.07990826997	1343.4282650912	1548.76619063267	727.94285204182	886.545623442355	687.343929378039	1487.42478799795	767.277468287405	0.515842867806546	-0.954996425284656	0.00178161007756407	1.09333020692714	down	C00135	Histidine metabolism(ko00340);;Staurosporine biosynthesis(ko00404);;beta-Alanine metabolism(ko00410);;D-Amino acid metabolism(ko00470);;Aminoacyl-tRNA biosynthesis(ko00970);;Biosynthesis of plant secondary metabolites(ko01060);;Biosynthesis of alkaloids derived from histidine and purine(ko01065);;Metabolic pathways(ko01100);;Biosynthesis of secondary metabolites(ko01110);;Biosynthesis of amino ac…	--	--	--	--	HMDB0000177	71-00-1	Organic compounds	Organic acids and derivatives	Carboxylic acids and derivatives	--	Microbe,Animals
pos_1301	(S)-(-)-Perillyl alcohol	411.311023828473	410.885058405987	382.229528976498	467.818881434366	494.037339250663	491.209947217255	401.475203736986	484.355389300761	1.20643911452641	0.270755108767705	0.00307555584021287	1.08065285770134	up	C02452	--	--	--	--	--	HMDB0003634	536-59-4	Organic compounds	Lipids and lipid-like molecules	Prenol lipids	--	Animals,Plants
pos_1306	3,7,11-Trimethyl-2E,4E,10-dodecatriene	33.5030256027964	32.0484717680216	28.8039404450744	38.2408127433002	40.444377350102	40.9752889925538	31.4518126052975	39.8868263619853	1.26818847811866	0.342769174688672	0.0109905142866758	1.05522233215618	up	--	--	LMFA11000044	Fatty Acyls [FA]	Hydrocarbons [FA11]	-	--	--	--	--	--	--	--
pos_1308	(2E,6E)-Farnesol	751.979124335141	735.230946117209	692.252734679492	826.548005067059	874.50041968039	897.47631706707	726.487601710614	866.174913938173	1.19227762717305	0.253720212905278	0.00751489872292591	1.05218242267684	up	C06081	Terpenoid backbone biosynthesis(ko00900);;Sesquiterpenoid and triterpenoid biosynthesis(ko00909);;Insect hormone biosynthesis(ko00981);;Biosynthesis of secondary metabolites(ko01110)	LMPR0103010001	Prenol Lipids [PR]	Isoprenoids [PR01]	C15 isoprenoids (sesquiterpenes) [PR0103]	HMDB0004305	4602-84-0	Organic compounds	Lipids and lipid-like molecules	Prenol lipids	--	Microbe,Animals,Plants
pos_1310	3E,4Z,7,11-Tetramethyl-6,10-tridecadienal	1276.30042068749	1228.30031323331	1177.36324780355	1459.06587029505	1533.98697179806	1559.83928672494	1227.32132724145	1517.63070960602	1.23653901869128	0.306307764341077	0.00224004079092284	1.08670902780093	up	--	--	--	--	--	--	--	--	--	--	--	--	--
pos_1320	Docosanamide	6236.4306777439	6088.27347211062	5741.788793826	6992.80783110329	7340.54935660294	7337.76260730248	6022.16431456017	7223.70659833624	1.19952000991919	0.262457224301131	0.00358685938414257	1.07956610563377	up	--	--	LMFA08010020	Fatty Acyls [FA]	Fatty amides [FA08]	Primary amides [FA0801]	HMDB0000583	3061-75-4	Organic compounds	Lipids and lipid-like molecules	Fatty Acyls	--	Animals
pos_1341	beta-Tocotrienol	530.270717071591	608.961881082541	545.285014231803	1261.6597538502	1248.60934022351	1366.0540660605	561.505870795312	1292.10772004474	2.30114730272474	1.20235333736842	0.000217571639599362	1.1220273961468	up	C14154	--	--	--	--	--	HMDB0030554	490-23-3	Organic compounds	Lipids and lipid-like molecules	Prenol lipids	--	Animals
pos_1355	L-Histidinol	2198.76064227162	2107.85203890516	1988.35288495248	3216.94893586995	3282.82455119704	3152.30162380064	2098.32185537642	3217.35837028921	1.53330070029321	0.616640656083616	0.00031031015871759	1.12115304825949	up	--	--	--	--	--	--	--	--	--	--	--	--	--
pos_1369	(±)-Myrtenyl acetate	197.437050390153	158.33594889065	162.47569489919	1.60282690122348e-07	1.60282690122348e-07	1.60282690122348e-07	172.749564726664	1.60282690122348e-07	9.27832671393168e-10	-30.0054163007598	0.00511410822917106	1.1186133999863	down	--	--	--	--	--	--	HMDB0035126	--	Organic compounds	Lipids and lipid-like molecules	Prenol lipids	--	Animals
pos_1372	13S-HpOTrE(gamma)	30123.7802567797	40208.2868181006	29372.51823338	6406.23245935886	7348.7388569069	5033.1602197382	33234.8617694201	6262.71051200132	0.188437988863963	-2.40783825509149	0.0138290399751231	1.09288530284983	down	--	--	LMFA02000112	Fatty Acyls [FA]	Octadecanoids [FA02]	Other Octadecanoids [FA0200]	--	--	--	--	--	--	--
pos_1373	24-Methylidenecycloartanol	47.3180646752089	59.3379204877273	64.7561166654032	373.073972317394	375.160424999703	359.246939416052	57.1373672761131	369.160445577716	6.46092851625048	2.69174151314353	1.6897607801395e-06	1.12898104864628	up	C08830	Steroid biosynthesis(ko00100);;Metabolic pathways(ko01100);;Biosynthesis of secondary metabolites(ko01110)	LMST01100001	Sterol Lipids [ST]	Sterols [ST01]	Cycloartanols and derivatives [ST0110]	HMDB0303481	--	Organic compounds	Lipids and lipid-like molecules	Steroids and steroid derivatives	--	Animals
pos_1379	2-(2-Methylpropyl)pyridine	19159.3053719831	19351.1669171863	17831.3057550902	21415.0425969729	22012.7698133665	20938.6534976048	18780.5926814199	21455.4886359814	1.14242872948349	0.19210416543395	0.0134400673125285	1.03986966890329	up	--	--	--	--	--	--	HMDB0037291	6304-24-1	Organic compounds	Organoheterocyclic compounds	Pyridines and derivatives	--	Animals
pos_1388	Donhexocin	176629.964849534	214733.609852562	163963.711843509	23606.9894650354	24787.8590534973	24475.3563933125	185109.095515202	24290.0683039484	0.131220285185574	-2.92993733320524	0.00885264964544238	1.11038014072296	down	--	--	--	--	--	--	HMDB0033087	--	Organic compounds	Lipids and lipid-like molecules	Fatty Acyls	--	Animals
pos_1397	1-Hydroxyvitamin D3 diacetate	194.145353316817	220.477514117395	168.419617585405	1751.87749264241	1792.807410124	1885.80139946431	194.347495006539	1810.16210074357	9.31404904746865	3.21940847936175	0.000133494246562881	1.12869305399181	up	--	--	LMST03020656	Sterol Lipids [ST]	Secosteroids [ST03]	Vitamin D3 and derivatives [ST0302]	--	--	--	--	--	--	--
pos_1408	N,N-Dimethylaniline	89524.4341434945	89169.0526867719	82911.7331558253	101841.227784533	105265.103044993	99699.5202640042	87201.7399953639	102268.617031177	1.17278183940612	0.229934668542078	0.00617586078109272	1.06450296276985	up	C02846	--	--	--	--	--	HMDB0001020	121-69-7	Organic compounds	Organic nitrogen compounds	Organonitrogen compounds	--	Animals
pos_1414	Ile Glu Met Thr	338.882838893157	270.087325961504	369.541320950463	560.002998025287	657.691085788191	588.238788460013	326.170495268375	601.977624091164	1.84559190001491	0.884083577407284	0.0026192284659997	1.08250635190756	up	--	--	--	--	--	--	--	--	--	--	--	--	--
pos_1423	Cholesteryl oleate (Lipids)	3011.29497153242	2890.31115120605	2722.61204028342	6109.52091983714	5662.57435627513	5296.86343745194	2874.73938767396	5689.6529045214	1.97918911499142	0.984909471013479	0.00330314034032125	1.11294338033644	up	--	--	--	--	--	--	--	--	--	--	--	--	--
pos_1456	TG(15:1(9Z)/18:1(9Z)/18:2(9Z,12Z))[iso6]	18.0799530049302	17.4576083138236	24.3286823862787	64.9291719235047	45.0142921857552	49.1371821488292	19.9554145683442	53.0268820860297	2.65726787606546	1.4099436715586	0.0218650524919392	1.05291640457047	up	--	--	LMGL03015497	Glycerolipids [GL]	Triradylglycerols [GL03]	Triacylglycerols [GL0301]	--	--	--	--	--	--	--
pos_1459	gamma-Tocopherol	43.9986866569837	9.37702711302962	50.4789489998456	236.885430867726	189.389073566079	190.223060864184	34.6182209232863	205.499188432663	5.93615682585328	2.56952920666427	0.00128448071662419	1.09987545749013	up	--	--	--	--	--	--	--	--	--	--	--	--	--
pos_148	Piplartine	3592.09794943051	3303.82263058197	3972.36516477438	2053.69933226335	1307.7454315429	1852.00948537412	3622.76191492895	1737.81808306012	0.47969425644528	-1.05981292915976	0.00329363441825002	1.0785340153458	down	C10166	--	--	--	--	--	HMDB0030341	20069-09-4	Organic compounds	Phenylpropanoids and polyketides	Cinnamic acids and derivatives	--	Animals,Plants
pos_1538	Leu Gly Ala Ser	340.991814233046	350.902225911936	320.802742268074	1924.43802777006	2009.0352024819	1877.44294002115	337.565594137685	1936.9720567577	5.73806125504502	2.52056336927039	0.000322543499245875	1.12882496762703	up	--	--	--	--	--	--	--	--	--	--	--	--	--
pos_1555	Sucrose 1',4'-(4,4'-dihydroxy-3,3'-dimethoxy-b-truxinate)	244.595583900944	290.465160581855	282.062684461228	1819.35145976481	1128.74749083513	1865.07559277434	272.374476314676	1604.39151445809	5.8903886155784	2.5583628183126	0.0301470719494642	1.06421426572492	up	--	--	--	--	--	--	HMDB0036978	--	Organic compounds	Phenylpropanoids and polyketides	Stilbenes	--	Animals
pos_1561	Thr Gln Leu	139.646212189011	184.152429410538	141.18285228527	574.393644356563	636.083253443729	545.750815618144	154.99383129494	585.409237806145	3.77698410907827	1.91723471393371	0.000640623754660895	1.11903597439967	up	--	--	--	--	--	--	--	--	--	--	--	--	--
pos_1564	Phenylalanyl-Threonine	33.7598809496923	41.1986425248995	27.7806189336846	176.823269538431	198.154819998653	159.416495813136	34.2463808027588	178.131528450073	5.20147017800268	2.3789194537799	0.00288722750360394	1.11510899161489	up	--	--	--	--	--	--	--	--	--	--	--	--	--
pos_1567	Arginyl-Methionine	120.143030352139	143.978341720504	136.266731541376	849.33400661571	991.058569726331	818.574653264224	133.462701204673	886.322409868755	6.64097460840034	2.73139498246471	0.00437481388486472	1.11883864393748	up	--	--	--	--	--	--	--	--	--	--	--	--	--
pos_1568	Gln Gln Leu	2082.15229506649	2412.41125427901	2015.99314427814	10720.7144821081	12076.7745563638	10631.1803670789	2170.18556454121	11142.8898018503	5.13453318643096	2.36023311778303	0.00156998653056133	1.12365083951824	up	--	--	--	--	--	--	--	--	--	--	--	--	--
pos_1574	alpha-Naphthylacetamide	66.2009034374544	103.659301225355	69.7896861088518	345.235904827904	391.862368629597	345.258992102933	79.8832969238871	360.785755186811	4.51641042720819	2.17517659647245	0.00020578165093167	1.11929463030469	up	C18533	--	--	--	--	--	HMDB0032710	86-86-2	Organic compounds	Benzenoids	Naphthalenes	--	Animals
pos_1578	Isococculidine	13.4759370335909	19.6959245995897	14.73277676643	166.20630706122	222.10436604486	136.827695835272	15.9682127998702	175.046122980451	10.9621612120471	3.45446035144542	0.0233016573621935	1.07769337734595	up	--	--	--	--	--	--	--	--	--	--	--	--	--
pos_1580	Paromamine	108.625952214267	137.206431855056	106.487562208571	1183.36685184134	1222.76110754078	1103.80690225063	117.439982092631	1169.97828721092	9.96235069491147	3.31648619769032	0.000509773695124245	1.12750036813124	up	--	--	--	--	--	--	--	--	--	--	--	--	--
pos_1587	Lys Glu His His	668.668413048583	338.120353514892	706.68426541072	3946.19404177178	2905.30789080315	3845.75602480121	571.157677324732	3565.75265245871	6.24302674028735	2.64224564519491	0.00665517379161474	1.1004522118313	up	--	--	--	--	--	--	--	--	--	--	--	--	--
pos_1590	3',5'-Cyclic AMP	414.233206651354	455.831838607114	417.413736649148	55.3738940737672	33.2438679687258	36.3026815825022	429.159593969205	41.6401478749984	0.097027186296542	-3.36546715340386	0.000128305091028	1.1268316829639	down	C00575	Purine metabolism(ko00230);;Metabolic pathways(ko01100);;Endocrine resistance(ko01522);;Biofilm formation - Pseudomonas aeruginosa(ko02025);;Biofilm formation - Escherichia coli(ko02026);;MAPK signaling pathway(ko04010);;Ras signaling pathway(ko04014);;Rap1 signaling pathway(ko04015);;Calcium signaling pathway(ko04020);;cGMP-PKG signaling pathway(ko04022);;cAMP signaling pathway(ko04024);;Chemoki…	--	--	--	--	HMDB0000058	60-92-4	Organic compounds	Nucleosides, nucleotides, and analogues	Purine nucleotides	--	Microbe,Animals
pos_1605	Versiconol acetate	68.4639226993739	166.439359411406	66.9938992041513	753.621050400173	448.087502878791	707.323456426465	100.632393771644	636.344003235143	6.32345092256419	2.66071210114272	0.0207871021586266	1.05826226194034	up	--	--	--	--	--	--	--	--	--	--	--	--	--
pos_1612	(R)-4'-Phosphopantothenoyl-L-cysteine	599.246660508611	654.668195693166	572.962465523183	1209.0633237336	1146.14950070729	1185.68566445229	608.959107241653	1180.29949629773	1.93822455771131	0.954735727372554	7.61380352389733e-05	1.12398702230512	up	--	--	--	--	--	--	--	--	--	--	--	--	--
pos_1614	Ala Lys Gln Tyr	2600.87247051641	1850.6117207982	2526.26171015389	9046.84807048208	11882.9589418066	8851.36302977337	2325.9153004895	9927.05668068735	4.2680215735277	2.09356746855755	0.0124274160526394	1.0922841563892	up	--	--	--	--	--	--	--	--	--	--	--	--	--
pos_1617	D-Glucosamine 6-phosphate	185.381882512897	175.373689154028	196.471906163734	279.440563603837	242.075914821952	251.776540638031	185.74249261022	257.76433968794	1.38775105289912	0.472748787685529	0.0101286650513457	1.06551498845119	up	--	--	--	--	--	--	--	--	--	--	--	--	--
pos_1630	(R)-5-Phosphomevalonate	13.6210954565723	18.1180000672938	10.675408062424	59.607424191145	89.206190231688	67.3962271399295	14.1381678620967	72.0699471875875	5.09754502072374	2.34980261195606	0.0179578650066652	1.07790332621451	up	C01107	Terpenoid backbone biosynthesis(ko00900);;Metabolic pathways(ko01100);;Biosynthesis of secondary metabolites(ko01110)	LMFA01050415	Fatty Acyls [FA]	Fatty Acids and Conjugates [FA01]	Hydroxy fatty acids [FA0105]	HMDB0001343	73566-35-5	Organic compounds	Organic acids and derivatives	Organic phosphoric acids and derivatives	--	Microbe,Animals
pos_1632	Alanyl-Lysine	1.60282690122348e-07	1.60282690122348e-07	1.60282690122348e-07	61.0234073120086	42.3484546065302	56.4145986960285	1.60282690122348e-07	53.2621535381891	332301345.189132	28.3079168923147	0.0109383847845382	1.10603028581011	up	--	--	--	--	--	--	--	--	--	--	--	--	--
pos_1640	Ankorine	57.7426673307622	91.9814221645199	74.4260642206009	745.442783018627	1005.54805187614	717.899046888613	74.7167179052943	822.963293927793	11.0144465254874	3.46132509650842	0.0138635526123337	1.09723457172697	up	--	--	--	--	--	--	--	--	--	--	--	--	--
pos_1643	Arg Cys Cys His	59.6254265943922	65.3336868576759	53.8846697513726	83.7152409052688	87.4198441465772	85.6738618282229	59.6145944011469	85.6029822933563	1.43594002698959	0.521995495281074	0.010032083461323	1.09194588273539	up	--	--	--	--	--	--	--	--	--	--	--	--	--
pos_1645	Leu Pro	2163.22191342518	2484.3954336188	2100.32640365179	7311.26179419271	9164.94181566295	7191.51403373355	2249.31458356526	7889.23921452974	3.50739699647746	1.81040073610371	0.0105615928482533	1.10121897618947	up	--	--	--	--	--	--	--	--	--	--	--	--	--
pos_1653	4-Methylbenzyl alcohol	53.77870715989	90.3787675826237	53.5755389830889	155.919334974198	128.415870611422	140.970706707593	65.9110045752009	141.768637431071	2.15090997845922	1.10494714524066	0.00980551215814258	1.05493986301838	up	C06757	Xylene degradation(ko00622);;Metabolic pathways(ko01100);;Microbial metabolism in diverse environments(ko01120);;Degradation of aromatic compounds(ko01220)	--	--	--	--	HMDB0041609	589-18-4	Organic compounds	Benzenoids	Benzene and substituted derivatives	--	Animals
pos_1654	Leu Pro Pro	2449.64685254941	2801.36024249332	2315.55456942282	24441.921270971	32855.2761074483	23584.3683279371	2522.18722148852	26960.5219021188	10.6893420410748	3.41810114876037	0.0141651212054388	1.0982711522553	up	--	--	--	--	--	--	--	--	--	--	--	--	--
pos_1657	2-(Hydroxymethyl)-3-(acetamidomethylene)succinate	40.3617724151746	42.2072605052196	38.6552228226428	55.8824296756499	65.1684751542843	59.7795024430076	40.408085247679	60.2768024243139	1.49170152594093	0.5769588961012	0.0101121111580813	1.08539204666535	up	--	--	--	--	--	--	--	--	--	--	--	--	--
pos_1665	N-Acetyl-O-demethylpuromycin	108.447377492842	86.9434704956378	129.278020090652	184.897184039731	254.229527508131	193.390326933802	108.222956026377	210.839012827221	1.94819122087031	0.962135289259042	0.0240043560428139	1.01551896313042	up	--	--	--	--	--	--	--	--	--	--	--	--	--
pos_1669	5-(2-Furanyl)-1,2,3,4,5,6-hexahydro-7H-cyclopenta[b]pyridin-7-one	24679.0751375163	26652.2041758775	24475.6207587002	3509.45227780285	4016.60040400178	3439.96618078745	25268.966690698	3655.33962086403	0.1446572653962	-2.78928931059088	0.000524831830761552	1.12775702511834	down	--	--	--	--	--	--	HMDB0039656	118355-71-8	Organic compounds	Organoheterocyclic compounds	Pyridines and derivatives	--	Animals
pos_1674	dTDP-4-amino-2,3,4,6-tetradeoxy-D-glucose	641.70920328367	540.54003170418	720.88167995721	6088.33744213749	7533.05121197866	6184.92113026277	634.376971648353	6602.10326145964	10.4072240269139	3.3795133972731	0.00557150681542967	1.11639547010834	up	--	--	--	--	--	--	--	--	--	--	--	--	--
pos_1675	Decarbamoylnovobiocin	213.896807986327	429.966906714566	193.472578713521	930.831909212162	586.176094152086	942.721223189593	279.112097804805	819.909742184614	2.93756432857315	1.55462044503842	0.0237732478500447	1.00504569339374	up	--	--	--	--	--	--	--	--	--	--	--	--	--
pos_1686	7-(Acetyloxy)-3-(3-pyridinyl)-2H-1-benzopyran-2-one	187.959572618154	225.769543399809	192.538627905499	838.172839955545	928.166032497416	858.560206153344	202.089247974487	874.966359535435	4.32960371867926	2.1142349835526	0.000340099729545503	1.12577649632082	up	--	--	--	--	--	--	--	--	--	--	--	--	--
pos_1689	CMP-5-N-acetyl-7-N-(D-alanyl)-legionaminic acid	113.781599569603	128.879993441537	122.866161085566	311.984431855553	397.317178263792	317.694797828834	121.842584698902	342.332135982726	2.80962634557285	1.49037827805008	0.0135222881027143	1.09551586250048	up	--	--	--	--	--	--	--	--	--	--	--	--	--
pos_1703	Isopenicillin N	179.206425561339	187.398722646601	185.377315984857	103.847909562224	126.637379456187	102.065146279044	183.994154730932	110.850145099152	0.602465579742224	-0.731049275708595	0.0071010251601955	1.10249630198588	down	--	--	--	--	--	--	HMDB0253667	--	Organic compounds	Organic acids and derivatives	Carboxylic acids and derivatives	--	Animals
pos_1711	5,6,7,8-Tetrahydromonapterin	4.1797235794613	2.91607326220554	6.02807178373716	40.5225697749024	43.4835801758544	42.9804723953459	4.37462287513467	42.3288741153676	9.67600529772856	3.27441155921083	7.85428359481432e-06	1.12759614211812	up	--	--	--	--	--	--	--	--	--	--	--	--	--
pos_172	Methylpyrazine	32.1507054559661	35.5263273871927	32.7570263610334	48.3286395204817	53.5897890539248	42.0024713304212	33.4780197347307	47.9736333016092	1.43298897849207	0.519027513482837	0.0396136693125013	1.01708525941684	up	--	--	--	--	--	--	HMDB0033112	109-08-0	Organic compounds	Organoheterocyclic compounds	Diazines	--	Animals,Plants
pos_1720	Thr Cys Ala Lys	296.403424573671	311.372226693075	281.945134095588	1062.96818611453	1214.50221233811	1028.045982362	296.573595120778	1101.83879360488	3.7152289068626	1.89345110245207	0.00430418298356833	1.11864977277054	up	--	--	--	--	--	--	--	--	--	--	--	--	--
pos_1722	Cortisol 21-acetate	25.8905657868133	3.54077492365325	33.8244108653119	199.92197905929	168.239138626509	201.969659498856	21.0852505252595	190.043592394885	9.01310573318627	3.17202431511885	0.00034358315035451	1.11467821481281	up	C02821	--	LMST02030093	Sterol Lipids [ST]	Steroids [ST02]	C21 steroids (gluco/mineralocorticoids, progestogins) and derivatives [ST0203]	--	--	--	--	--	--	--
pos_1725	Aristolochene	54.2641682769592	77.0235616550975	63.0992477045868	236.048526227624	299.974823396395	229.738617374959	64.7956592122145	255.253988999659	3.93936865683654	1.9779644345967	0.00903156762652508	1.09740395657153	up	--	--	--	--	--	--	HMDB0037060	6813-21-4	Organic compounds	Lipids and lipid-like molecules	Prenol lipids	--	Animals
pos_1727	20-trifluoro-LTB4	13318.6088618469	10579.809570517	14165.684491497	52220.2809809928	38400.9782393956	51476.6186758967	12688.0343079536	47365.9592987617	3.73312036751586	1.90038202640648	0.0126034533758438	1.09234223878743	up	--	--	LMFA03020019	Fatty Acyls [FA]	Eicosanoids [FA03]	Leukotrienes [FA0302]	--	--	--	--	--	--	--
pos_1733	beta-PC-M6	77.8799228800933	89.9930856930393	68.7588559745046	418.549884790228	451.743483398667	397.40082278225	78.8772881825457	422.564730323715	5.35724211696748	2.42149049916656	0.000633269968511702	1.1247090358589	up	--	--	--	--	--	--	--	--	--	--	--	--	--
pos_1734	dTDP-3-methyl-4-oxo-2,6-dideoxy-L-allose	121.951608750579	130.152837731483	111.926685441028	17.3713657516119	24.5619206093429	6.66300357577102	121.34371064103	16.1987633122419	0.133494873584034	-2.90514375370034	0.000142919810633791	1.11918917984256	down	--	--	--	--	--	--	--	--	--	--	--	--	--
pos_1742	Littorine	1.60282690122348e-07	1.60282690122348e-07	1.60282690122348e-07	17.8770922480889	22.7885610187582	20.4423494318114	1.60282690122348e-07	20.3693342328862	127083805.602075	26.9212049572928	0.00481317198670905	1.11934884156569	up	--	--	--	--	--	--	--	--	--	--	--	--	--
pos_1763	Daimuron	2.18094752471894	3.04063323812293	1.60282690122348e-07	65.1429894942403	66.9232824881506	54.0878656559351	1.74052697437485	62.0513792127753	35.6509149966276	5.15586719944312	0.00307810795050854	1.11980456655381	up	--	--	--	--	--	--	--	--	--	--	--	--	--
pos_1766	N-Carbamoylsarcosine	5.17154711182282	10.8800328941332	9.52332841235997	43.6209090895291	52.283494972861	42.589408116095	8.524969472772	46.164604059495	5.41522221363264	2.43702054003639	0.00142216961650534	1.11073486139587	up	C01043	Arginine and proline metabolism(ko00330);;Metabolic pathways(ko01100)	--	--	--	--	HMDB0012265	--	Organic compounds	Organic acids and derivatives	Carboxylic acids and derivatives	--	Animals
pos_1768	3D-3,5/4-Trihydroxycyclohexane-1,2-dione	374.264335342871	372.498894679793	375.243968546696	275.59194850317	314.826644214174	261.896520708957	374.00239952312	284.105037808767	0.759634264836326	-0.396623112261295	0.0294787522870353	1.0658903745606	down	--	--	--	--	--	--	--	--	--	--	--	--	--
pos_1769	p-CHLOROPHENYLALANINE	41377.1232621144	40194.0670261212	39727.131002183	31539.7580746625	36047.2681705548	30390.009172093	40432.7737634729	32659.0118057701	0.80773612012922	-0.308044039978943	0.0375643861491071	1.02625746041467	down	--	--	--	--	--	--	--	--	--	--	--	--	--
pos_1776	Colforsin	127.729452599012	82.0452810028799	165.181879208074	2694.46855739523	1989.18431911805	2687.66826801803	124.985537603322	2457.1070481771	19.6591309306157	4.29712764088916	0.00934438054682403	1.10803844844424	up	--	--	--	--	--	--	--	--	--	--	--	--	--
pos_1781	Trp Arg Gly Ser	103.847289733165	70.3731203167866	116.406409361962	732.788703656042	603.47558621865	717.436030142233	96.8756064706379	684.566773338975	7.06645148638591	2.82098592816452	0.00226746234147946	1.11837849024571	up	--	--	--	--	--	--	--	--	--	--	--	--	--
pos_179	2,5-Diamino-6-(5-phospho-D-ribitylamino)pyrimidin-4(3H)-one	1663.43410117901	1601.47149345232	1830.59861610495	698.985189936946	500.962039717558	662.410033119132	1698.50140357876	620.785754257879	0.365490280402405	-1.45209505424098	0.000321733334691378	1.11426965087628	down	C18910	Riboflavin metabolism(ko00740);;Metabolic pathways(ko01100);;Biosynthesis of cofactors(ko01240)	--	--	--	--	HMDB0304043	--	Organic compounds	Organic oxygen compounds	Organooxygen compounds	--	Microbe,Animals
pos_1792	(-)-Carvone	20.3558056851239	25.8927433384626	15.1775360227441	35.0017927911149	32.3237128376856	35.4159720368733	20.4753616821102	34.2471592218913	1.67260338320733	0.742095386251463	0.0371232031441805	1.02281742635848	up	--	--	--	--	--	--	HMDB0035824	22327-39-5	Organic compounds	Lipids and lipid-like molecules	Prenol lipids	--	Microbe,Animals
pos_1802	Ala Pro Leu	4.17124882526337	14.3437844469256	4.13887240716884	140.459448465938	190.280388022306	143.194341886945	7.55130189311927	157.978059458396	20.9206388109507	4.38685499978578	0.00902342979120385	1.10375478107598	up	--	--	--	--	--	--	--	--	--	--	--	--	--
pos_1809	Isoleucyl-Proline	391.048073455535	481.705109066668	377.392287594111	4421.89798110327	5777.61158660457	4363.12901178919	416.715156705438	4854.21285983234	11.6487552269754	3.54210389321616	0.0103763344729948	1.10623806874394	up	--	--	--	--	--	--	--	--	--	--	--	--	--
pos_1810	Gamma-Glu-Leu	226.747657701608	245.380389757977	235.177737755133	188.81249569093	199.657759237833	191.855018094943	235.768595071573	193.441757674569	0.820472962549763	-0.285472302206355	0.00503732507100312	1.08376030443943	down	--	--	--	--	--	--	--	--	--	--	--	--	--
pos_1817	Lys Thr Tyr	1378.4250666885	1233.34550936061	1485.2907739877	11283.2764923173	8234.53944896152	11165.122589236	1365.68711667894	10227.6461768383	7.48901124710743	2.90477525632662	0.0120832138889133	1.10265094673647	up	--	--	--	--	--	--	--	--	--	--	--	--	--
pos_183	Gibberellin A7	41.7693129949999	43.0792135445659	37.8448231479511	24.5549170139914	18.5840087081754	23.3810272234499	40.8977832291723	22.1733176485389	0.542164291015233	-0.883197999918596	0.00161706209922083	1.0942998601643	down	--	--	--	--	--	--	HMDB0303475	--	Organic compounds	Lipids and lipid-like molecules	Prenol lipids	--	Animals
pos_1830	Pro Pro Val His	1307.63240132869	1686.79701708748	1276.51748963439	15263.9037112135	19108.9216677311	15163.6203239911	1423.64896935019	16512.1485676452	11.5984690911427	3.53586248813921	0.00687243882168533	1.11356134044982	up	--	--	--	--	--	--	--	--	--	--	--	--	--
pos_1833	9(S)-HPOT	335.027939103141	581.718663364086	343.913789899041	6436.54842717099	9354.35405254149	6314.93548590709	420.220130788756	7368.61265520652	17.5351253196166	4.13217583613354	0.0192812643313755	1.08620599157678	up	--	--	--	--	--	--	--	--	--	--	--	--	--
pos_1837	N-Desmethylzolmitriptan	169.936857473202	267.537820228581	153.89869519652	995.602512364282	1183.62510526312	997.966988444287	197.124457632768	1059.06486869056	5.37256960099565	2.42561226771557	0.000938024245161465	1.11480862751499	up	--	--	--	--	--	--	--	--	--	--	--	--	--
pos_1838	12-Oxo-2,3-dinor-10,15-phytodienoic acid	77.0245351245584	116.052448026476	80.4748246908286	7.88457436483679	7.49769956318646	5.39430956692837	91.1839359472877	6.92552783165054	0.0759511832835786	-3.71878374836464	0.0208835205857436	1.0836193792698	down	--	--	--	--	--	--	HMDB0032090	197247-23-7	Organic compounds	Lipids and lipid-like molecules	Fatty Acyls	--	Animals
pos_1840	Thr Pro Leu	1250.16569665576	1724.9539024057	1242.55257156068	13420.3970007626	17461.5939289244	13165.2375655111	1405.89072354071	14682.4094983994	10.4434926929612	3.38453237845456	0.0100615744999748	1.10573496789893	up	--	--	--	--	--	--	--	--	--	--	--	--	--
pos_1846	2-Hydroxy-6-oxonona-2,4-diene-1,9-dioate	118.263444026876	119.041926044294	123.712939803519	92.3972206649674	87.8667549857158	79.0656439221845	120.339436624896	86.4432065242892	0.718328163640459	-0.477285014214825	0.00580062184463422	1.09614983307473	down	--	--	--	--	--	--	--	--	--	--	--	--	--
pos_1847	(S)-Norlaudanine	10.7881485135148	5.28104482133043	6.77854507114486	28.8743810406133	32.0093038523176	28.2445156714276	7.6159128019967	29.7094001881195	3.90096380572142	1.96383061267971	0.000676443977431093	1.11194813523726	up	--	--	--	--	--	--	--	--	--	--	--	--	--
pos_1849	Gly His His Lys	253.050323256423	196.585074431442	264.709866042721	1115.11716683082	866.551032311123	1094.8569423801	238.115087910195	1025.50838050735	4.30677614555074	2.10660833818465	0.00695595329200203	1.10637310393768	up	--	--	--	--	--	--	--	--	--	--	--	--	--
pos_1851	Gln Pro Val	754.439906901633	996.905085164936	786.830523948448	1994.906612464	2244.17498680221	1985.02529463519	846.058505338339	2074.70229796713	2.4521972001658	1.29407500197386	0.00044520264663893	1.11117423365221	up	--	--	--	--	--	--	--	--	--	--	--	--	--
pos_1852	jasmolin II	274.827997042412	175.279128270987	275.390647717878	715.619259159805	572.12702762674	696.674050931387	241.832591010426	661.473445905977	2.73525352038866	1.4516745572068	0.00233320927728259	1.09219421390048	up	C16781	--	LMPR0102060005	Prenol Lipids [PR]	Isoprenoids [PR01]	C10 isoprenoids (monoterpenes) [PR0102]	--	--	--	--	--	--	--
pos_1853	Fumitremorgin B	388.665136129777	307.986974873187	403.80125328453	1136.21113130232	1004.21981125749	1114.98339617719	366.817788095831	1085.13811291233	2.9582483405326	1.56474316961612	0.000250440262425613	1.11925201486875	up	--	--	--	--	--	--	--	--	--	--	--	--	--
pos_1855	Barbital	48.2616306791456	66.8954645211211	50.7573446141859	81.9276595617732	90.8745276926834	83.430509454754	55.3048132714842	85.4108989030702	1.54436646379763	0.627015131343868	0.0208138102274902	1.03837016550175	up	--	--	--	--	--	--	HMDB0248870	57-44-3	Organic compounds	Organoheterocyclic compounds	Diazines	--	Animals
pos_1856	4-(L-Alanin-3-yl)-2-hydroxy-cis,cis-muconate 6-semialdehyde	75.7546956130019	77.7979132530503	78.2841128644107	56.5840694913796	56.8255610381583	55.778256468409	77.2789072434876	56.395962332649	0.72977173648378	-0.454482817388211	0.000321625348599938	1.12670790083273	down	--	--	--	--	--	--	--	--	--	--	--	--	--
pos_1858	Ser Pro Leu	277.726634152567	380.882641020705	256.342317697188	2118.92325398357	2459.36639570775	2034.24008959418	304.983864290153	2204.17657976183	7.22719080529729	2.85343498343859	0.00257006574006803	1.11880517044591	up	--	--	--	--	--	--	--	--	--	--	--	--	--
pos_1859	Broussoflavan A	13853.2671968415	21320.2301393383	14511.6914805648	1634.16220086018	1306.91849578226	1572.51195611925	16561.7296055815	1504.5308842539	0.0908438261029723	-3.46046771993049	0.0240504107758038	1.07734927606125	down	--	--	--	--	--	--	--	--	--	--	--	--	--
pos_1867	Coumaryl acetate	3032.87747728047	3357.79431452094	2947.2437859354	610.594602335937	511.144982014222	637.36665162324	3112.63852591227	586.368745324466	0.188383180521294	-2.40825793281211	0.00114906583637742	1.12418445332411	down	--	--	--	--	--	--	--	--	--	--	--	--	--
pos_1871	Piperidine	18.2038623075658	28.3746290753542	16.7936428432726	63.3638473423452	76.0346040456807	60.3709010006244	21.1240447420642	66.5897841295501	3.1523216762058	1.65641476099597	0.00217435946915927	1.0923123646475	up	C01746	Tropane, piperidine and pyridine alkaloid biosynthesis(ko00960);;Protein digestion and absorption(ko04974)	--	--	--	--	HMDB0034301	110-89-4	Organic compounds	Organoheterocyclic compounds	Piperidines	--	Microbe,Animals
pos_1876	Amrinone	289.517239603348	230.435012903461	278.641072518835	929.931595951539	564.456771552907	920.132467002	266.197775008548	804.840278168815	3.02346733793312	1.59620399385421	0.0436328507485233	1.03040857375193	up	C13594	--	--	--	--	--	HMDB0015496	60719-84-8	Organic compounds	Organoheterocyclic compounds	Pyridines and derivatives	--	Animals
pos_1882	Indaconitine	63.6724846436949	71.3751190877616	70.1195213422048	15.6458113387728	21.4693925410372	30.9945987275491	68.3890416912204	22.7032675357864	0.331972301034611	-1.59086522327628	0.00269251407386254	1.1034422661726	down	--	--	--	--	--	--	--	--	--	--	--	--	--
pos_1884	Notopterol	119.860437756946	105.106819818574	105.269675111969	524.367321568383	614.984882753337	484.915413529336	110.078977562496	541.422539283685	4.91849171633428	2.29821597268421	0.0071421059496886	1.11226235869931	up	--	--	--	--	--	--	--	--	--	--	--	--	--
pos_1887	3-(4-Hydroxyphenyl)pyruvate	1782.31893996372	1960.96774833728	1744.32810304656	388.813056257346	425.489723291523	384.020651604309	1829.20493044919	399.441143717726	0.218368722426108	-2.19516186515071	0.00156892999875207	1.12514597898628	down	--	--	--	--	--	--	--	--	--	--	--	--	--
pos_1889	3-Hydroxy-9,10-secoandrosta-1,3,5(10)-triene-9,17-dione	27834.7999356826	28979.3936462681	27616.7898945871	2933.83563669331	3553.33113365243	2938.09075523966	28143.6611588459	3141.75250852847	0.111632686692611	-3.16316857645906	2.00197414774549e-05	1.12943801617405	down	--	--	--	--	--	--	--	--	--	--	--	--	--
pos_1892	Pro Pro Glu Lys	618.001082263537	402.255904592996	613.104042719971	2923.38223090509	2345.32522414165	2867.28223309444	544.453676525501	2711.99656271373	4.98113371190855	2.31647413875959	0.00307963144241366	1.11207023339712	up	--	--	--	--	--	--	--	--	--	--	--	--	--
pos_1896	2-Hydroxyphenylacetate	128.380376261173	138.876742676981	124.74918092163	41.6033644395089	44.0738151228689	39.1016165084539	130.668766619928	41.5929320236106	0.318308139730059	-1.65150404505131	0.000895287962831237	1.12457629740691	down	C05852	Phenylalanine metabolism(ko00360);;Styrene degradation(ko00643);;Metabolic pathways(ko01100);;Microbial metabolism in diverse environments(ko01120)	--	--	--	--	HMDB0000669	614-75-5	Organic compounds	Benzenoids	Benzene and substituted derivatives	--	Animals
pos_1909	Isopentenyladenosine	142.619785239509	141.431703572576	124.147647676023	201.428890022038	206.805809292213	204.911611657268	136.066378829369	204.382103657173	1.50207645279862	0.586958245120101	0.00500689084901167	1.11234745307414	up	C16427	Zeatin biosynthesis(ko00908);;Biosynthesis of secondary metabolites(ko01110)	--	--	--	--	HMDB0304396	--	Organic compounds	Nucleosides, nucleotides, and analogues	Purine nucleosides	--	Animals
pos_1915	Methohexital	884.196638290575	1125.12797767175	861.404680195744	3481.28283629749	3983.01597696573	3460.92884888241	956.909765386023	3641.74255404854	3.80573245856619	1.92817414430594	0.000887124432043126	1.11893306383021	up	C07844	--	--	--	--	--	HMDB0014617	151-83-7	Organic compounds	Organoheterocyclic compounds	Diazines	--	Animals
pos_1916	Cinnamyl alcohol	15.6330170905845	15.3027353493512	12.2744182595221	101.009460031887	112.827787284735	89.0987927711115	14.4033902331526	100.978680029245	7.01075777262631	2.80957038941788	0.00529663206524705	1.11593045951112	up	C02394	--	--	--	--	--	HMDB0029697	104-54-1	Organic compounds	Phenylpropanoids and polyketides	Cinnamyl alcohols	--	Animals
pos_1922	Gly Trp Thr Arg	1071.35863570942	552.070180802337	1104.49166751563	4813.68281469224	3545.60404212342	4796.71448105123	909.306828009129	4385.33377928896	4.82272170867823	2.26984756293136	0.00669918771858832	1.09332770819212	up	--	--	--	--	--	--	--	--	--	--	--	--	--
pos_1926	17-trifluoromethylphenyl trinor PGF2α	2199.64582954331	1472.18527530989	2358.32267343753	6356.83345093675	5011.49079447775	6317.91010595774	2010.05125943024	5895.41145045741	2.93296572552507	1.55236021193908	0.00342292835306505	1.0920016198159	up	--	--	--	--	--	--	--	--	--	--	--	--	--
pos_1931	Glycyl-Serine	61.7420481305307	59.0787015336733	53.513499243735	37.0734376512812	36.8112258167083	34.5365665675447	58.1114163026463	36.1404100118447	0.621915835326129	-0.685208743106198	0.007014786911055	1.10065096911833	down	--	--	--	--	--	--	HMDB0028850	687-38-7	Organic compounds	Organic acids and derivatives	Carboxylic acids and derivatives	--	Animals
pos_1932	6-Methylquinoline	7349.32118942322	8489.11553955321	7051.29916898264	439.340837871229	560.792674943722	440.913377910705	7629.91196598636	480.348963575219	0.0629560295998935	-3.98951163141288	0.00350405212110321	1.12175841681201	down	--	--	--	--	--	--	HMDB0033115	91-62-3	Organic compounds	Organoheterocyclic compounds	Quinolines and derivatives	--	Animals
pos_1933	Fumitremorgin C	508.750159808247	531.507761827119	527.670093545534	1824.77325463214	1903.9685622701	1837.29298944835	522.642671726967	1855.3449354502	3.54993006851045	1.82779060467171	0.000127674223150131	1.12936079858125	up	--	--	--	--	--	--	--	--	--	--	--	--	--
pos_1934	Phe His Ala	57.8340513025565	50.1848897262441	43.377131586728	103.858801404303	93.9859747851768	102.136314743072	50.4653575385095	99.9936969775173	1.98143244900649	0.986543783786065	0.00101184000035165	1.1066564239398	up	--	--	--	--	--	--	--	--	--	--	--	--	--
pos_1936	Cinnamylideneacetone	23.974913791552	39.556548745366	27.9586000475671	65.5721884429192	69.3578888952621	66.5891789397741	30.4966875281617	67.1730854259851	2.20263546209585	1.13923074762891	0.012166465791134	1.09312855090388	up	--	--	--	--	--	--	HMDB0031621	4173-44-8	Organic compounds	Benzenoids	Benzene and substituted derivatives	--	Animals,Plants
pos_1937	N-(2,3-Dihydroxybenzoyl)-L-serine	3341.27014191988	3507.80941926315	3361.15024453166	2308.74013440097	2508.11210443366	2316.0799173303	3403.40993523823	2377.64405205498	0.698606426289505	-0.517448181136321	0.000329788941023289	1.11555541368889	down	--	--	--	--	--	--	--	--	--	--	--	--	--
pos_1938	Dehydroisochalciporone	263.919786479606	338.969828567724	247.742137083426	1312.38333323104	1529.80619732961	1313.93993709952	283.543917376919	1385.37648922006	4.88593266974744	2.2886339827843	0.00157118356791732	1.1191233163892	up	--	--	--	--	--	--	HMDB0033527	--	Organic compounds	Organoheterocyclic compounds	Azepines	--	Animals
pos_1940	2,3-Dihydrothienamycin	250.127820516441	281.836397206399	241.159911297974	346.448177622014	368.505314607947	359.953882783274	257.708043006938	358.302458337745	1.39034255259196	0.475440377941805	0.00539684926720588	1.08930252855184	up	--	--	--	--	--	--	--	--	--	--	--	--	--
pos_1946	Roquefortine L	47.0260806138804	20.6169533607615	53.8807045695455	254.184385352851	172.659288227567	285.819649850377	40.5079128480625	237.554441143598	5.86439597701862	2.55198252072851	0.020750349020325	1.06454209097895	up	--	--	--	--	--	--	--	--	--	--	--	--	--
pos_1952	Valyl-Histidine	266.564466294679	298.195047406592	267.567265128284	150.29632031264	124.728664128173	155.308413402301	277.442259609852	143.444465947705	0.51702457350737	-0.951695243293552	0.000702879143274807	1.10609432385748	down	--	--	--	--	--	--	--	--	--	--	--	--	--
pos_1953	Dihydroberberine	117.105091951583	251.132958954567	151.46821057056	878.830010248593	894.446439669467	834.134880446452	173.235420492237	869.137110121504	5.01708661919087	2.3268498462143	0.000840283807896456	1.12119595278155	up	--	--	--	--	--	--	HMDB0033524	120834-89-1	Organic compounds	Alkaloids and derivatives	Protoberberine alkaloids and derivatives	--	Animals
[truncated: 1,167 more rows]
