# Supplementary material for: Metabolomics reveals the response of hydroprimed maize to mitigate the impact of soil salinization
Source: Front Plant Sci. 2023 Jun 7;14:1109460. doi: 10.3389/fpls.2023.1109460 (PMC10282767; doi:10.3389/fpls.2023.1109460)
Supplement: Supplementary file 5 [file Table_4.xls]

#ID	name	ctrsal-2	ctrsal-1	ctrsal-3	hydsal-3	hydsal-2	hydsal-1	B_Mean	C_Mean	Fold_change	log2FC	Pvalue	VIP	regulated	KEGG_annotation	KEGG_pathway_annotation	LM_ID(lipidmaps)	CATEGORY(lipidmaps)	MAIN_CLASS(lipidmaps)	SUB_CLASS	HMDB_ID	CAS	kingdom(HMDB)	super_class(HMDB)	HMDB_taxonomy	sub_class(HMDB)	species
neg_10010	(S)-Dihydroorotate	464.188777061133	449.021809331926	447.972658143454	476.931896576556	489.490039183463	485.771648918272	453.727748178838	484.064528226097	1.06686119632098	0.0933724869349285	0.0117463263043706	1.07177503296625	up	C00337	Pyrimidine metabolism(ko00240);;Metabolic pathways(ko01100);;Biosynthesis of cofactors(ko01240)	--	--	--	--	HMDB0003349	5988-19-2	Organic compounds	Organic acids and derivatives	Carboxylic acids and derivatives	--	Microbe,Animals
neg_10011	Phthalate 3,4-cis-dihydrodiol	2443.69279593564	2416.59541757258	2409.34688976738	2560.80262623119	2528.31775356355	2564.74623465486	2423.21170109187	2551.2888714832	1.05285430502569	0.0743058086716745	0.00124172353628123	1.13060805005731	up	--	--	--	--	--	--	--	--	--	--	--	--	--
neg_1006	C20818	665.231791103695	649.736889871843	687.356127777984	503.586452168738	503.812356765581	501.468702327732	667.441602917841	502.95583708735	0.75355781672672	-0.408209888034471	0.00422930501456206	1.15332825480638	down	--	--	--	--	--	--	--	--	--	--	--	--	--
neg_1007	cAMP	3213.16947119367	3357.2404403635	3444.75370423821	1917.13209990966	1859.08395487149	1892.61730405619	3338.38787193179	1889.61111961245	0.56602503726417	-0.821062224978682	0.00128552498986104	1.15815473794353	down	C00575	Purine metabolism(ko00230);;Metabolic pathways(ko01100);;Endocrine resistance(ko01522);;Biofilm formation - Pseudomonas aeruginosa(ko02025);;Biofilm formation - Escherichia coli(ko02026);;MAPK signaling pathway(ko04010);;Ras signaling pathway(ko04014);;Rap1 signaling pathway(ko04015);;Calcium signaling pathway(ko04020);;cGMP-PKG signaling pathway(ko04022);;cAMP signaling pathway(ko04024);;Chemoki…	--	--	--	--	HMDB0000058	60-92-4	Organic compounds	Nucleosides, nucleotides, and analogues	Purine nucleotides	--	Microbe,Animals
neg_10073	4'-Apo-beta,psi-caroten-4'-al	4275.42507181927	4847.95753429646	5142.80676380368	2467.13472104967	2634.80784165057	2306.53228920214	4755.3964566398	2469.49161730079	0.519302993939175	-0.945351551863447	0.00638414446451857	1.13220274436528	down	C19892	Carotenoid biosynthesis(ko00906);;Metabolic pathways(ko01100);;Biosynthesis of secondary metabolites(ko01110)	LMPR01070596	Prenol Lipids [PR]	Isoprenoids [PR01]	C40 isoprenoids (tetraterpenes) [PR0107]	--	--	--	--	--	--	--
neg_1015	Pelargonidin 3-O-(6-caffeoyl-beta-D-glucoside)	546.171032991543	522.113133663969	530.567462864974	409.359501123268	421.626737756043	440.076655489036	532.950543173495	423.687631456116	0.79498489472069	-0.331000646463433	0.00084421108362305	1.13865127153261	down	--	--	--	--	--	--	--	--	--	--	--	--	--
neg_1039	2-Hydroxyparaconate	503.638972697801	512.783414049683	484.641391668775	186.05267116671	178.108800619224	200.585735610861	500.35459280542	188.249069132265	0.376231320425737	-1.41030813985393	1.2387582592329e-05	1.16049738010829	down	--	--	--	--	--	--	--	--	--	--	--	--	--
neg_1061	3-Dehydroshikimic acid	45.8234465457607	48.4495782694764	46.8730054382976	41.3541421578852	37.5684447224834	42.6602471782099	47.0486767511782	40.5276113528595	0.861397474942684	-0.215249000345212	0.0326953439423744	1.03080085229727	down	--	--	--	--	--	--	--	--	--	--	--	--	--
neg_1066	Pregabalin	33.459575019635	37.5610539826341	31.4075351862951	83.1653249808336	64.5921169784816	76.2073985975871	34.1427213961881	74.6549468523008	2.18655525392993	1.12865980557142	0.0110070416213822	1.11959265269998	up	--	--	--	--	--	--	HMDB0014375	148553-50-8	Organic compounds	Organic acids and derivatives	Carboxylic acids and derivatives	--	Animals
neg_1067	2-Hydroxymuconate	149.342064937458	168.5855589408	145.734353294513	227.552043283886	231.905633857192	224.746981999549	154.553992390924	228.068219713542	1.47565401699022	0.561354505623794	0.0057411031353564	1.1405813153407	up	--	--	--	--	--	--	--	--	--	--	--	--	--
neg_1073	Albuterol	251.009929626483	278.404258009873	264.486901120331	902.537809569459	745.472217934287	795.961603115637	264.633696252229	814.657210206461	3.07843340339392	1.62219635866748	0.00584595014991516	1.14656021554286	up	C11770	--	--	--	--	--	HMDB0001937	18559-94-9	Organic compounds	Benzenoids	Benzene and substituted derivatives	--	Animals
neg_1077	Racanisodamine	37.4406478140183	40.1172599788087	22.8763380053293	158.239250787343	136.167341129644	102.522426417335	33.4780819327188	132.309672778107	3.9521282325556	1.98262975802348	0.0178090192681948	1.09970227039029	up	--	--	--	--	--	--	HMDB0244793	1000301-24-1	Organic compounds	Alkaloids and derivatives	Tropane alkaloids	--	Animals
neg_1096	C20916	500.82113914284	512.090992051272	451.269578558003	1099.5879655395	1000.17069856973	1024.89279256591	488.060569917372	1041.55048555838	2.13405988878535	1.09360066352938	0.000293392181633492	1.15403215156415	up	--	--	--	--	--	--	--	--	--	--	--	--	--
neg_1111	3-Dimethylallyl-4-hydroxybenzoate	1074.40444170671	1026.67524324033	987.752929028489	1641.65177632185	1676.1799792985	1725.37684678701	1029.61087132518	1681.06953413579	1.63272317819657	0.707280208354073	4.88335410926309e-05	1.1568394515338	up	--	--	--	--	--	--	--	--	--	--	--	--	--
neg_1138	2,5-Dioxopentanoate	3071.08925919381	3154.54667199904	2783.41497352177	2221.93672734561	2060.6165490797	2046.28389247412	3003.01696823821	2109.61238963314	0.70249765883634	-0.509434677512276	0.00609870994711332	1.11930796021947	down	C00433	Pentose and glucuronate interconversions(ko00040);;Ascorbate and aldarate metabolism(ko00053);;D-Amino acid metabolism(ko00470);;Metabolic pathways(ko01100)	--	--	--	--	HMDB0060365	--	Organic compounds	Organic acids and derivatives	Keto acids and derivatives	--	Animals
neg_1139	2-Amino-5-oxohexanoate	1823.34110823005	1817.61481581544	1662.44582525631	4771.99631237037	4508.64912518471	4559.25407746218	1767.8005831006	4613.29983833909	2.60962683372786	1.38384352188311	2.89316978167244e-05	1.16065974850064	up	--	--	--	--	--	--	--	--	--	--	--	--	--
neg_1140	3-Amino-2,3-dideoxy-scyllo-inosose	33.2854336552172	37.5343462164762	32.5381126667135	47.4755702565115	53.7304523639633	50.8290501993725	34.4526308461356	50.6783576066158	1.47095755424147	0.55675561697422	0.00263770107763464	1.1162776502812	up	--	--	--	--	--	--	--	--	--	--	--	--	--
neg_1141	Aconitic acid	6555.81767763974	6737.68368695333	6046.24867999114	5514.50381683659	5144.0583404588	5233.83639422828	6446.58334819474	5297.46618384122	0.821747877552021	-0.283232269835661	0.0154923541438302	1.07603781304525	down	--	--	--	--	--	--	HMDB0247961	--	Organic compounds	Organic acids and derivatives	Carboxylic acids and derivatives	--	Animals
neg_1176	Maltoheptaose	72.9752019257738	76.6960570910689	82.0072481187292	42.6324927247434	50.6284605396981	50.6001857866347	77.2261690451906	47.9537130170254	0.62095159723596	-0.687447279177825	0.00143214880992978	1.12748854950769	down	--	--	--	--	--	--	HMDB0013000	137767-17-0	Organic compounds	Organic oxygen compounds	Organooxygen compounds	--	Animals
neg_1195	1-NM-PP1	471.389017127788	401.137414995825	416.90434161284	1480.68955297382	1652.39998734327	1570.3631274094	429.810257912151	1567.81755590883	3.6476969245096	1.8669858655577	0.000435745263663539	1.15815895843304	up	--	--	--	--	--	--	--	--	--	--	--	--	--
neg_1215	8-Demethyl-8-alpha-L-rhamnosyltetracenomycin C	524.193008375255	542.133994996431	535.787547322944	515.087772187782	503.854805934544	508.143338166716	534.038183564877	509.028638763014	0.953168995080247	-0.0691960709414988	0.0220960093623362	1.04312937384711	down	--	--	--	--	--	--	--	--	--	--	--	--	--
neg_1220	Premithramycin A2'	916.227112154678	892.610177237026	903.408687856783	777.495402483859	745.759070180363	806.685682844062	904.081992416162	776.646718502761	0.859044561242914	-0.219195124621732	0.0104076367790869	1.11531740020838	down	--	--	--	--	--	--	--	--	--	--	--	--	--
neg_1236	Scopolamine	174.394564162137	162.910427402234	156.003361322826	506.199569291224	492.66512448411	501.961165183009	164.436117629066	500.275286319448	3.04236863246776	1.60519496963449	2.23374714247947e-06	1.16240143754283	up	C01851	--	--	--	--	--	HMDB0003573	51-34-3	Organic compounds	Organic acids and derivatives	Hydroxy acids and derivatives	--	Animals
neg_1237	Bialaphos	468.514445308101	474.333651091963	449.652721533975	377.235693973767	327.011593363068	358.178357765552	464.166939311346	354.141881700796	0.762962313141501	-0.39031629862267	0.00699922266146099	1.11448979905964	down	--	--	--	--	--	--	HMDB0249177	--	Organic compounds	Organic acids and derivatives	Carboxylic acids and derivatives	--	Animals
neg_1239	6-O-Methyl-N-deacetylisoipecoside aglycon	220.77722676857	235.406121444743	194.272096249211	389.778288787768	345.235279930576	322.707793501796	216.818481487508	352.573787406713	1.62612423529508	0.7014374829955	0.00741420018975627	1.10148404977852	up	--	--	--	--	--	--	--	--	--	--	--	--	--
neg_1258	Imidazole-4-acetaldehyde	158.795707975982	168.634305083501	139.173269991468	240.354714973065	229.525487584421	193.235425475911	155.53442768365	221.038542677799	1.42115508424528	0.507063997974998	0.0246364239241307	1.03702593847547	up	C05130	Histidine metabolism(ko00340);;Metabolic pathways(ko01100)	--	--	--	--	HMDB0003905	645-14-7	Organic compounds	Organoheterocyclic compounds	Azoles	--	Animals
neg_1262	2,3-Dinor-11b-PGF2a	611.887466098519	440.922698829312	625.309226037679	1613.34308485482	2417.33646681111	2465.77575548032	559.373130321837	2165.48510238208	3.87127122308532	1.9528073870652	0.0241643158826419	1.09734334009579	up	--	--	--	--	--	--	HMDB0002277	--	Organic compounds	Lipids and lipid-like molecules	Fatty Acyls	--	Animals
neg_1269	Urdamycinone F	665.443847227741	711.143584608146	756.736335710386	1018.5228329706	939.276856944222	950.925151471529	711.107922515424	969.574947128784	1.36347088315241	0.447283891906904	0.00205092759208532	1.11976847528428	up	--	--	--	--	--	--	--	--	--	--	--	--	--
neg_1274	D-Glucose	87.7997311544516	97.3591567884654	86.3236439232467	130.730500395711	113.833880452273	121.339540254145	90.4941772887212	121.96797370071	1.34779913310413	0.430605502997789	0.00834673557927018	1.08722988273357	up	--	--	--	--	--	--	HMDB0242534	50-99-7	Organic compounds	Organic oxygen compounds	Organooxygen compounds	--	Animals
neg_1278	Gentianose	639.873328358406	670.852321155478	645.087467326259	1122.40674043095	1057.8293136504	1040.4594886597	651.937705613381	1073.56518091368	1.6467296977456	0.719603763488381	0.00123535694343754	1.15399197518464	up	--	--	--	--	--	--	--	--	--	--	--	--	--
neg_1287	Bursehernin	548.066335799227	582.200380158864	565.520998113656	280.90854841618	225.160544312099	237.001181271926	565.262571357249	247.690091333402	0.438185904894913	-1.19038501691537	0.000344758532303623	1.15458800129969	down	--	--	--	--	--	--	--	--	--	--	--	--	--
neg_1298	4-(beta-Acetylaminoethyl)imidazole	212.579589078283	210.845289863093	204.07352639064	47.2639674418754	42.0890024514018	38.6115894456338	209.166135110672	42.6548531129703	0.203928102847056	-2.29386749145865	1.34051819001725e-06	1.16210168830741	down	C05135	Histidine metabolism(ko00340)	--	--	--	--	HMDB0013253	673-49-4	Organic compounds	Organic acids and derivatives	Carboxylic acids and derivatives	--	Animals,Plants
neg_1302	Deacetylisoipecoside	1024.35364788227	1085.31953991421	1006.61410100081	1936.91673747153	1600.81379183083	1678.96520803385	1038.7624295991	1738.89857911207	1.67400988865489	0.743308050153035	0.0163105521375396	1.11475767077161	up	--	--	--	--	--	--	--	--	--	--	--	--	--
neg_1303	Hesperidin methylchalcone	73.4554017913837	84.0371737695622	60.6073638995572	148.351591522043	127.246378101352	102.643047565771	72.6999798201677	126.080339063055	1.73425548913398	0.794316450898187	0.0371817753924267	1.01686098800384	up	--	--	--	--	--	--	HMDB0253112	--	Organic compounds	Phenylpropanoids and polyketides	Flavonoids	--	Animals
neg_1304	Adenine	193.972051344932	194.990304687261	178.772636557095	154.44132632522	154.405170599531	132.278680763458	189.244997529763	147.04172589607	0.776991348862177	-0.364029559347192	0.012231354725826	1.06851585170269	down	C00147	Purine metabolism(ko00230);;Zeatin biosynthesis(ko00908);;Metabolic pathways(ko01100);;Biosynthesis of secondary metabolites(ko01110);;Nucleotide metabolism(ko01232)	--	--	--	--	HMDB0000034	73-24-5	Organic compounds	Organoheterocyclic compounds	Imidazopyrimidines	--	Microbe,Animals,Plants
neg_1314	Leucyl-Tryptophan	69.7821970199837	93.8578043132084	65.4579036556325	626.888189607438	497.209673280444	445.662632815485	76.3659683296082	523.253498567789	6.85191990638212	2.77650828753682	0.0125027909238674	1.12991787348197	up	--	--	--	--	--	--	HMDB0028940	--	Organic compounds	Organic acids and derivatives	Carboxylic acids and derivatives	--	Animals
neg_1332	Methylmalonic acid	120.643314998907	130.334811651129	126.63717239703	112.778076068013	96.7894127846142	99.4701527417293	125.871766349022	103.012547198119	0.818392799164204	-0.289134643665064	0.0248618752634426	1.04165914821603	down	C02170	Pyrimidine metabolism(ko00240);;Valine, leucine and isoleucine degradation(ko00280);;Propanoate metabolism(ko00640);;Metabolic pathways(ko01100)	LMFA01170118	Fatty Acyls [FA]	Fatty Acids and Conjugates [FA01]	Dicarboxylic acids [FA0117]	HMDB0000202	516-05-2	Organic compounds	Organic acids and derivatives	Carboxylic acids and derivatives	--	Microbe,Animals,Plants
neg_1338	2-Phosphoglycolate	134.999095181749	127.708010981211	138.152209884183	57.2702909481662	55.2472185880098	72.0525996713103	133.619772015714	61.5233697358288	0.46043612264653	-1.11892707306208	0.000938093728974291	1.14686517388454	down	C00988	Glyoxylate and dicarboxylate metabolism(ko00630);;Metabolic pathways(ko01100);;Biosynthesis of secondary metabolites(ko01110);;Carbon metabolism(ko01200)	--	--	--	--	HMDB0000816	13147-57-4	Organic compounds	Organic acids and derivatives	Organic phosphoric acids and derivatives	--	Microbe,Animals
neg_1339	2-(alpha-D-Mannosyl)-3-phosphoglycerate	1037.92609232765	1075.50543245075	1017.18162341749	566.246942826977	484.531622780536	473.350843750602	1043.5377160653	508.043136452705	0.486846932919975	-1.03845984173482	0.000368673093894364	1.15401816166324	down	--	--	--	--	--	--	--	--	--	--	--	--	--
neg_1340	Itaconate	2068.65591699163	2116.14174926635	2076.07074268142	1319.27650056152	1196.13256634371	1188.16966240006	2086.95613631313	1234.52624310176	0.591543934067875	-0.757442773138797	0.00095929958807451	1.15689028716288	down	C00490	C5-Branched dibasic acid metabolism(ko00660);;Metabolic pathways(ko01100)	LMFA01170063	Fatty Acyls [FA]	Fatty Acids and Conjugates [FA01]	Dicarboxylic acids [FA0117]	HMDB0002092	97-65-4	Organic compounds	Lipids and lipid-like molecules	Fatty Acyls	--	Microbe,Animals,Plants
neg_1341	3-Amino-5-hydroxybenzoate	83.9134437557845	84.7999065572628	87.0642292824737	67.9814379859311	62.5272696352673	62.7392426529061	85.259193198507	64.4159834247015	0.755531233737144	-0.404436697106438	0.00185279628417104	1.14238591940152	down	C12107	Biosynthesis of ansamycins(ko01051);;Biosynthesis of secondary metabolites(ko01110)	--	--	--	--	HMDB0304942	--	Organic compounds	Benzenoids	Benzene and substituted derivatives	--	Animals
neg_1342	3,6,7,8-Tetrahydroxy-2-naphthoate	1169.36451222268	1280.76303658765	1181.19646495633	615.270545179085	520.812204740015	518.887829261816	1210.44133792222	551.656859726972	0.455748529436311	-1.13369009375924	0.000168188719113387	1.15135317000903	down	--	--	--	--	--	--	--	--	--	--	--	--	--
neg_1354	Dihydropalmatine	45.6399810577381	41.6701766544678	46.7885161544389	125.936503280589	123.944743115536	175.928720684008	44.6995579555483	141.936655693378	3.17534808363267	1.66691474968169	0.0283969533495551	1.09752553002815	up	--	--	--	--	--	--	--	--	--	--	--	--	--
neg_1356	Lysyl-Methionine	381.422663069699	411.054688871415	361.225513415696	695.780724914809	663.14811038939	792.624853363069	384.567621785603	717.184562889089	1.86491145447736	0.899107133312156	0.00719097560524033	1.12878226105637	up	--	--	--	--	--	--	--	--	--	--	--	--	--
neg_1368	L-Norleucine	2996.417177297	2583.70331239998	2882.37347229209	4771.96854573192	5404.59554821893	5483.62493115876	2820.83132066302	5220.06300836987	1.85054064386343	0.887946822239742	0.00227619266783713	1.13762215219682	up	C01933	--	LMFA01100042	Fatty Acyls [FA]	Fatty Acids and Conjugates [FA01]	Amino fatty acids [FA0110]	HMDB0001645	327-57-1	Organic compounds	Organic acids and derivatives	Carboxylic acids and derivatives	--	Microbe,Animals,Plants
neg_1374	Glyceocarpin	553.496167884237	612.053401560563	504.720665344276	1338.31967060448	1223.36002162111	1351.35294918497	556.756744929692	1304.34421380352	2.34275422019043	1.22820560810132	0.000195282195080391	1.15260336630883	up	--	--	--	--	--	--	HMDB0037916	--	Organic compounds	Phenylpropanoids and polyketides	Isoflavonoids	--	Animals
neg_1398	Pelargonidin 3-O-(6-O-malonyl-beta-D-glucoside)	119.61643032316	89.6259405440689	114.830864619415	20.6883746373022	17.1336165073603	41.6860166284137	108.024411828881	26.5026692576921	0.245339630265002	-2.02714780037715	0.00283454691485128	1.11553629639559	down	--	--	--	--	--	--	--	--	--	--	--	--	--
neg_1415	6-Hydroxy-3-succinoylpyridine	130.625263700327	126.850163100731	127.301805222436	57.0328846939785	62.0073002209319	52.4163809027917	128.259077341165	57.1521886059007	0.44559956137746	-1.16618028231461	0.000320581378755966	1.1590328186594	down	--	--	--	--	--	--	--	--	--	--	--	--	--
neg_1420	Kanamycin D	640.287701033029	765.73256517369	669.487169874751	1291.62819890778	1116.40835792662	988.920289508154	691.835812027157	1132.31894878085	1.63668738896738	0.710778790074134	0.0237126279913384	1.06696444374279	up	--	--	--	--	--	--	--	--	--	--	--	--	--
neg_1450	L-Leucyl-L- Alanine	1187.14120525871	1391.63447469168	1164.33561638872	7332.21153573339	5505.12339143565	5813.52214108587	1247.70376544637	6216.95235608497	4.9827150708813	2.31693207801915	0.0116492387740408	1.13379452994215	up	--	--	--	--	--	--	--	--	--	--	--	--	--
neg_1460	Undecanedioic acid	2247.74242089501	2405.71321157452	2169.17867454879	9146.68254001362	7467.82411507429	7739.68805407785	2274.21143567277	8118.06490305525	3.5696174839846	1.83576948503157	0.00702985512714934	1.1448815362615	up	--	--	LMFA01170007	Fatty Acyls [FA]	Fatty Acids and Conjugates [FA01]	Dicarboxylic acids [FA0117]	HMDB0000888	1852-04-6	Organic compounds	Lipids and lipid-like molecules	Fatty Acyls	--	Animals
neg_1462	Deacetylepithienamycin F	64.2712887177428	63.6612346687488	68.9519600746492	101.923615460014	91.2033948301572	91.9063815211166	65.6281611537136	95.0111306037626	1.44771892025481	0.533781525267964	0.00533226003883263	1.12502863498952	up	--	--	--	--	--	--	--	--	--	--	--	--	--
neg_1474	Melatonin	935.396861904187	1031.51633013174	899.906561602263	1399.65630785718	1162.53275326768	1251.00269759879	955.606584546063	1271.06391957455	1.33011214042475	0.411547883030629	0.0258934713009192	1.03862666392411	up	C01598	Tryptophan metabolism(ko00380);;Metabolic pathways(ko01100);;Biosynthesis of secondary metabolites(ko01110);;Neuroactive ligand-receptor interaction(ko04080);;Circadian entrainment(ko04713)	--	--	--	--	HMDB0001389	73-31-4	Organic compounds	Organoheterocyclic compounds	Indoles and derivatives	--	Animals
neg_1475	Gibberellin A29-catabolite	396.938668730713	369.098139012043	363.880146747591	451.547312858316	436.127406066877	452.577755914826	376.638984830116	446.750824946673	1.18615130918585	0.246288056332829	0.00896733105541997	1.10528864589118	up	C11855	Diterpenoid biosynthesis(ko00904)	LMPR0104170012	Prenol Lipids [PR]	Isoprenoids [PR01]	C20 isoprenoids (diterpenes) [PR0104]	--	--	--	--	--	--	--
neg_1478	Dihydroshikonofuran	71.201955817977	76.3968426788488	72.7727974697059	203.986699738354	130.041965925422	199.676889230638	73.4571986555106	177.901851631471	2.42184367070368	1.27610574249735	0.0482835259620649	1.05673246399335	up	--	--	--	--	--	--	--	--	--	--	--	--	--
neg_1487	2-Imino-3-(7-chloroindol-3-yl)propanoate	901.527439978055	1034.59145325732	823.999070989813	174.544606368369	108.20420309989	124.686933822581	920.039321408396	135.81191443028	0.147615336942751	-2.76008547252864	0.00319122732035985	1.1475951647288	down	--	--	--	--	--	--	--	--	--	--	--	--	--
neg_1497	Quercetin 3-O-[beta-D-xylosyl-(1->2)-beta-D-glucoside]	1201.69791619926	1142.98090934426	1152.61599725898	92.6954855458128	79.7709070070559	91.19833706166	1165.76494093417	87.8882432048429	0.0753910502184215	-3.72946292054948	0.000151564050829677	1.16251402453991	down	--	--	--	--	--	--	--	--	--	--	--	--	--
neg_1503	Valienone	106.635991630061	100.573971618866	100.510281812344	64.7391642916802	62.1600718293422	65.8386590084977	102.573415020424	64.2459650431734	0.6263412896059	-0.67497910761608	0.000419546603841932	1.15474913461368	down	--	--	--	--	--	--	--	--	--	--	--	--	--
neg_1505	Porphobilinogen	1639.39695318966	1646.86582997091	1569.13733877067	2417.05236972784	2239.30667253707	2189.76733937457	1618.46670731041	2282.04212721316	1.41000251466741	0.495697735599219	0.00561522806079353	1.13594323746938	up	C00931	Porphyrin metabolism(ko00860);;Metabolic pathways(ko01100);;Biosynthesis of secondary metabolites(ko01110);;Microbial metabolism in diverse environments(ko01120);;Biosynthesis of cofactors(ko01240)	--	--	--	--	HMDB0000245	487-90-1	Organic compounds	Organic nitrogen compounds	Organonitrogen compounds	--	Microbe,Animals
neg_1506	Serinyl-Isoleucine	48.8279683694718	48.4442116251312	40.5233401010307	1.22894600710384	0.932526026047744	3.10015521812936	45.9318400318779	1.75387575042698	0.0381843128690195	-4.71087612728062	0.00235722498867302	1.15380763735861	down	--	--	--	--	--	--	--	--	--	--	--	--	--
neg_1513	Geranyl-hydroxybenzoate	797.037967264625	649.317002647434	769.4943160764	1883.00518926456	2404.67011155569	2398.34072776223	738.61642866282	2228.67200952749	3.01736046348475	1.59328705572156	0.00946140957035017	1.13127639085397	up	--	--	--	--	--	--	--	--	--	--	--	--	--
neg_1521	L-Leucine	118.529077688454	131.096182548931	108.869955076915	250.832672137037	238.832010867713	270.597606559735	119.498405104767	253.420763188162	2.12070414635227	1.08454336845841	0.000539679282279737	1.14722750879313	up	C00123	Valine, leucine and isoleucine degradation(ko00280);;Valine, leucine and isoleucine biosynthesis(ko00290);;Glucosinolate biosynthesis(ko00966);;Aminoacyl-tRNA biosynthesis(ko00970);;Biosynthesis of plant secondary metabolites(ko01060);;Biosynthesis of alkaloids derived from histidine and purine(ko01065);;Metabolic pathways(ko01100);;Biosynthesis of secondary metabolites(ko01110);;2-Oxocarboxylic …	--	--	--	--	HMDB0000687	61-90-5	Organic compounds	Organic acids and derivatives	Carboxylic acids and derivatives	--	Microbe,Animals
neg_1522	7,8-Dihydro-.alpha.-ionone	160.424903128866	202.190568522879	148.790685415879	628.359361732185	444.092299228911	472.424583468187	170.468719022541	514.958748143094	3.02084013475223	1.59494983752405	0.0201193587662075	1.09937284771211	up	--	--	--	--	--	--	--	--	--	--	--	--	--
neg_1538	Vanillylamine	616.426304447201	649.624113838932	599.4395149395	1502.81086404337	1410.05650933921	1367.51389042625	621.829977741878	1426.79375460294	2.294507832807	1.19818473171533	0.000853608358914403	1.15681281870029	up	C16666	Biosynthesis of various alkaloids(ko00996);;Biosynthesis of alkaloids derived from shikimate pathway(ko01063);;Metabolic pathways(ko01100);;Biosynthesis of secondary metabolites(ko01110)	--	--	--	--	HMDB0012309	1196-92-5	Organic compounds	Benzenoids	Phenols	--	Animals,Plants
neg_1539	Asp-HoPhe-OH	1525.10926829262	1452.33778820757	1466.22376910405	1332.46874723893	1235.18302295066	1224.66753938361	1481.22360853475	1264.1064365244	0.853420394625547	-0.228671507111915	0.00920439217169517	1.08829559198604	down	--	--	--	--	--	--	--	--	--	--	--	--	--
neg_1544	(S)-5-Oxo-2,5-dihydrofuran-2-acetate	124.892196508618	99.7242004224077	111.50258824611	46.5177603782115	51.4075286442516	56.5823714794907	112.039661725712	51.5025535006513	0.459681444118748	-1.12129366457814	0.00711325287689279	1.12595207290839	down	--	--	--	--	--	--	--	--	--	--	--	--	--
neg_1546	Methylitaconate	107.46947741341	102.6915428907	114.897283849113	60.2092870300874	61.6718839255767	62.7359106229057	108.352768051074	61.5390271928566	0.567950669832901	-0.81616246705541	0.00431415224439535	1.14980476093432	down	--	--	--	--	--	--	--	--	--	--	--	--	--
neg_1554	Isotabtoxin	64.5377936730126	68.8269346320172	57.0827725468291	13.3859865349857	1.60282690122348e-07	11.4108269674358	63.482500283953	8.26560455423473	0.130202882956141	-2.94116670183327	0.00062076620677256	1.14145077318013	down	--	--	--	--	--	--	--	--	--	--	--	--	--
neg_1561	Pseudolaric Acid A	23.2909264529178	19.168176997134	25.0086000809521	33.5418350161761	34.0499737767123	37.2308874087273	22.4892345103346	34.9408987338719	1.5536722122674	0.635682161649196	0.00604241883737414	1.10293450644453	up	--	--	--	--	--	--	--	--	--	--	--	--	--
neg_1568	Yohimbine	427.187556556076	328.962756990721	421.722938423296	527.631525770643	545.725508660657	583.59807271931	392.624417323364	552.318369050203	1.40673464176151	0.492350212639854	0.0211214936168981	1.06097714177579	up	--	--	--	--	--	--	--	--	--	--	--	--	--
neg_157	Nitrous oxide	74.3323467356598	77.4052441338964	80.2446054389583	116.761936168024	101.886268143285	105.152755800925	77.3273987695048	107.933653370745	1.39580090741795	0.481093174810745	0.0125308531837904	1.10902491791631	up	C00887	Nitrogen metabolism(ko00910);;Metabolic pathways(ko01100);;Microbial metabolism in diverse environments(ko01120)	--	--	--	--	HMDB0035807	10024-97-2	Inorganic compounds	Homogeneous non-metal compounds	Other non-metal organides	--	Animals
neg_1573	Tetracenomycin F2	43.6226496479747	65.0329901612856	42.8736156467893	105.729185913635	93.0622145879189	85.6705837022578	50.5097518186832	94.8206614012706	1.87727434776658	0.90863950325323	0.0100020883383545	1.07210987053808	up	--	--	--	--	--	--	--	--	--	--	--	--	--
neg_1574	Gamma-Mangostin	241.84871125359	197.836271956594	223.358139335532	314.218791344491	372.233790895707	380.629219503857	221.014374181905	355.693933914685	1.60937013816998	0.68649616887726	0.00906361406543867	1.09355125936562	up	--	--	--	--	--	--	--	--	--	--	--	--	--
neg_1577	Daunorubicin	625.07995572467	765.794602982104	519.579419388295	2109.06583939888	1675.70494191517	1705.62545748613	636.817992698356	1830.13207960006	2.87386992921688	1.52299476718138	0.00485074325080326	1.12508181312349	up	--	--	--	--	--	--	HMDB0255779	20830-81-3	Organic compounds	Phenylpropanoids and polyketides	Anthracyclines	--	Animals
neg_1580	trans-Cinnamic acid	4219.33361837797	4359.91481542239	4030.02336925161	7836.67592063867	7261.36928623149	7367.31673126938	4203.09060101732	7488.45397937985	1.78165418979247	0.833217344107175	0.00043047440449053	1.15470152369232	up	C10438	--	--	--	--	--	HMDB0000567	102-94-3	Organic compounds	Phenylpropanoids and polyketides	Cinnamic acids and derivatives	--	Animals,Plants
neg_1581	(E)-4-(Trimethylammonio)but-2-enoate	21449.2547220948	20696.9513080069	20725.6740457931	37638.4207515624	37134.9870646622	37939.5943094543	20957.2933586316	37571.0007085596	1.7927410789946	0.842167138499553	1.07747882231251e-06	1.16233362620084	up	--	--	--	--	--	--	--	--	--	--	--	--	--
neg_1608	Sinapoyl malate	174.750548467844	132.622750724691	154.798724392483	21.1179341731133	16.0864978653189	7.4842402732375	154.057341195006	14.8962241038899	0.0966927248538857	-3.37044884414771	0.00409609696304031	1.14393984913353	down	--	--	--	--	--	--	--	--	--	--	--	--	--
neg_1626	Ophthalmate	3365.39385873899	3345.02436737779	3229.49431105961	2203.90196876067	2091.75361036004	1996.19782923489	3313.3041790588	2097.28446945187	0.63298880999439	-0.65974809903832	0.000159591855963385	1.15473304769951	down	C21016	Cysteine and methionine metabolism(ko00270);;Metabolic pathways(ko01100)	--	--	--	--	HMDB0005765	495-27-2	Organic compounds	Organic acids and derivatives	Carboxylic acids and derivatives	--	Animals
neg_1638	3,6-Dihydronicotinic acid	438.928515300517	519.795676370929	446.981654144595	355.718447020433	338.879692940135	323.32216698208	468.568615272014	339.306768980883	0.724134647353426	-0.465670114418927	0.0263035296370477	1.07115529799598	down	--	--	--	--	--	--	--	--	--	--	--	--	--
neg_1639	N-Acetyl-beta-alanine	779.5805045193	819.781134150349	752.43333711161	622.806307078238	592.771302807857	541.200851666549	783.931658593753	585.592820517548	0.746994733658298	-0.420830022892716	0.00340929278781426	1.11061993188879	down	C01073	beta-Alanine metabolism(ko00410)	--	--	--	--	HMDB0061880	3025-95-4	Organic compounds	Organic acids and derivatives	Carboxylic acids and derivatives	--	Animals
neg_1656	Alanyl-Isoleucine	1000.85534676042	1123.64170637691	973.350113968835	5798.87602291137	4759.36619144078	4536.25567805851	1032.61572236872	5031.49929747022	4.87257668896271	2.28468489208461	0.00860944904223411	1.14149272790847	up	--	--	--	--	--	--	--	--	--	--	--	--	--
neg_1667	(R)-2-Methylimino-1-phenylpropan-1-ol	54.311455110852	61.4028165057231	58.9494577126679	174.872538590985	161.47570113172	142.892695924826	58.2212431097477	159.746978549177	2.74379195662401	1.45617109575072	0.00614913608389951	1.14330298262256	up	--	--	--	--	--	--	--	--	--	--	--	--	--
neg_1681	Lactoyl-CoA	101.013177878693	109.048842327796	114.486808166185	25.5581897852333	28.0847249484528	21.9801253524576	108.182942790891	25.2076800287146	0.233009746069109	-2.1015377953232	0.000472938575169989	1.1572878970097	down	C00827	Propanoate metabolism(ko00640);;Styrene degradation(ko00643);;Metabolic pathways(ko01100);;Microbial metabolism in diverse environments(ko01120)	LMFA07050339	Fatty Acyls [FA]	Fatty esters [FA07]	Fatty acyl CoAs [FA0705]	HMDB0002346	1926-57-4	Organic compounds	Lipids and lipid-like molecules	Fatty Acyls	--	Animals
neg_1701	1D-1-Guanidino-3-amino-1,3-dideoxy-scyllo-inositol	1395.7729644316	1478.57782612703	1383.7826199027	2035.19057755628	1931.66324303343	1937.29615302799	1419.37780348711	1968.0499912059	1.38655824148498	0.471508217125194	0.000279870915969358	1.14799327478308	up	--	--	--	--	--	--	--	--	--	--	--	--	--
neg_1715	Plastoquinol-1	64.1409535230524	67.0736544010412	73.7194287312026	141.87411697629	104.305719845154	116.974063583209	68.3113455517654	121.051300134884	1.77205263865214	0.825421459646023	0.0343148182031517	1.0674430184764	up	C16693	Photosynthesis(ko00195);;Metabolic pathways(ko01100)	LMPR02010037	Prenol Lipids [PR]	Quinones and hydroquinones [PR02]	Ubiquinones [PR0201]	--	--	--	--	--	--	--
neg_1717	Crocetin dialdehyde	178.822644908562	202.604126805279	160.182108432418	1447.43795542629	1205.21806136135	1214.67377686891	180.536293382086	1289.10993121885	7.1404475358901	2.83601449968507	0.00429477699639081	1.15125318204231	up	C19730	Biosynthesis of various plant secondary metabolites(ko00999);;Metabolic pathways(ko01100);;Biosynthesis of secondary metabolites(ko01110)	LMPR0104010021	Prenol Lipids [PR]	Isoprenoids [PR01]	C20 isoprenoids (diterpenes) [PR0104]	--	--	--	--	--	--	--
neg_1734	Isoleucyl-Glutamine	19548.8582078785	21721.4681420526	19138.6247734885	59554.597768794	50228.0504856518	50666.3586524799	20136.3170411399	53483.0023023086	2.65604689244012	1.40928061765382	0.00550115690153081	1.14309299532544	up	--	--	--	--	--	--	HMDB0028905	--	Organic compounds	Organic acids and derivatives	Carboxylic acids and derivatives	--	Animals
neg_1738	N-Formyl-4-amino-5-aminomethyl-2-methylpyrimidine	475.998050478468	487.500871657509	457.775746767062	1896.78202249573	1811.2137843582	1746.5581014751	473.75822296768	1818.18463610968	3.83779013843885	1.94027582291645	0.000705458034093264	1.16073733300338	up	--	--	--	--	--	--	--	--	--	--	--	--	--
neg_1749	17-Hydroxylinolenic acid	4091.89173238974	4084.0193690992	4049.04291559119	16525.5325702896	15348.147062089	15049.2108978705	4074.98467236004	15640.963510083	3.83828769128216	1.9404628499468	0.00150245085791318	1.15971605587478	up	C16346	alpha-Linolenic acid metabolism(ko00592)	--	--	--	--	HMDB0011108	--	Organic compounds	Lipids and lipid-like molecules	Fatty Acyls	--	Animals
neg_1752	gamma-Glutamyl-gamma-aminobutyraldehyde	1494.20136882382	1246.06089966301	1480.97597522461	2513.62073058054	3441.10058959955	3230.33216082169	1407.07941457048	3061.68449366726	2.17591449491986	1.12162186532961	0.0208719362001968	1.0970366008103	up	--	--	--	--	--	--	--	--	--	--	--	--	--
neg_1755	Formylisoglutamine	54.4624784597183	52.9215468738392	52.6547302978045	36.8984116732143	33.1176563357313	28.2297054736056	53.3462518771207	32.7485911608504	0.613887386808064	-0.703954066969894	0.0114436198653283	1.12855977045741	down	--	--	--	--	--	--	--	--	--	--	--	--	--
neg_1759	N1-(5-Phospho-alpha-D-ribosyl)-5,6-dimethylbenzimidazole	286.625423032071	268.088470308478	251.209736437765	62.0908790780207	93.35910685142	91.4696083353729	268.641209926105	82.3065314216045	0.306380884169799	-1.7066018079827	0.000205301504624	1.14932373541636	down	C04778	Porphyrin metabolism(ko00860);;Metabolic pathways(ko01100);;Biosynthesis of cofactors(ko01240)	--	--	--	--	HMDB0003882	--	Organic compounds	Nucleosides, nucleotides, and analogues	Benzimidazole ribonucleosides and ribonucleotides	--	Animals
neg_1768	3-Dimethylallyl-4-hydroxymandelic acid	187.350333407733	161.071394888275	179.782883178031	316.479893454008	285.079970759049	308.164033115631	176.06820382468	303.241299109563	1.72229450021263	0.784331854505377	0.000568521718084721	1.14234380644527	up	--	--	--	--	--	--	--	--	--	--	--	--	--
neg_1770	Tryptophyl-Cysteine	1857.30360281954	2040.29933668202	1867.77256449742	850.969452670678	750.770874000843	811.153097837248	1921.79183466633	804.29780816959	0.418514530898315	-1.25665038061592	0.000535241474881304	1.15519788885794	down	--	--	--	--	--	--	HMDB0029080	--	Organic compounds	Organic acids and derivatives	Carboxylic acids and derivatives	--	Animals
neg_1773	3-Hydroxykynurenamine	2349.73776253248	2579.98364846672	2286.99465112266	11357.3009753294	9278.24466376006	9487.11875875856	2405.57202070729	10040.888132616	4.17401268645608	2.06143498541856	0.00662641063201634	1.14584986436032	up	C05636	Tryptophan metabolism(ko00380)	--	--	--	--	HMDB0060281	--	Organic compounds	Organic oxygen compounds	Organooxygen compounds	--	Animals
neg_1786	N-Demethyl-desepoxyansamitocin P-3	608.146309353298	578.967039109142	645.546604306558	951.127747454614	1015.81341675994	974.226001674736	610.886650922999	980.38905529643	1.60486246313476	0.682449663543439	0.000165670175814969	1.15089609827913	up	--	--	--	--	--	--	--	--	--	--	--	--	--
neg_1799	2-Hydroxy-5-methyl-cis,cis-muconic semialdehyde	144.127675371886	162.192542537071	140.153005115173	91.235205367264	75.8294342707234	82.0608294106432	148.82440767471	83.0418230162102	0.557985241222779	-0.841701131786838	0.00227961393914436	1.12921402698555	down	--	--	--	--	--	--	--	--	--	--	--	--	--
neg_1800	N4-acetyl-2'-O-methylcytidine	415.084896946053	339.580972514031	403.511443091275	146.077258131362	195.584586214311	170.966975542172	386.059104183786	170.876273295948	0.442616872505101	-1.17586964732848	0.00305106867490148	1.12701988113603	down	--	--	--	--	--	--	--	--	--	--	--	--	--
neg_1808	(R)-3-((R)-3-Hydroxybutanoyloxy)butanoate	11.956286998721	15.3398699476985	15.1831940536276	2.9040221192122	5.07053239553772	3.51190947509576	14.1597836666824	3.82882132994856	0.270401117706175	-1.88682697985815	0.00301514587762812	1.12955657536857	down	--	--	--	--	--	--	--	--	--	--	--	--	--
neg_1846	3-Phosphinomethylmalate	30581.8739263071	30168.8685574268	30329.5919951981	31779.1024639885	32138.3937531289	31505.2951474674	30360.1114929773	31807.5971215283	1.04767721715665	0.0671942999515658	0.00451091833675727	1.11353816670155	up	--	--	--	--	--	--	--	--	--	--	--	--	--
neg_1881	3'-Hydroxyechinenone	132.665273755139	133.215840966523	104.045699019299	28.1063448844321	70.6458466341295	40.0512595836205	123.308937913654	46.2678170340607	0.375218680956116	-1.41419643800466	0.00996846453955007	1.07447488687122	down	--	--	--	--	--	--	--	--	--	--	--	--	--
neg_1906	Sinapine	71.5718132955114	84.4910353591733	85.2065207021799	147.199149167104	119.141034006483	127.924945335392	80.4231231189549	131.421709502993	1.63412839997031	0.708521346226942	0.0116861158291323	1.09105679903253	up	C00933	Phenylpropanoid biosynthesis(ko00940);;Biosynthesis of secondary metabolites(ko01110)	--	--	--	--	HMDB0029379	84123-22-8	Organic compounds	Phenylpropanoids and polyketides	Cinnamic acids and derivatives	--	Animals,Plants
neg_1910	Dihydroechinofuran	2991.21591512296	2442.47505559625	3016.55428627732	4875.4327170248	4887.74000500333	4958.27409295978	2816.74841899884	4907.1489383293	1.74213249050955	0.800854346171343	0.00707388371475111	1.1446008791629	up	--	--	--	--	--	--	--	--	--	--	--	--	--
neg_1913	Raucaffricine	6406.24840033943	6197.35726101761	7549.80438905667	12596.2686663742	13231.0487221328	11808.4553824726	6717.8033501379	12545.2575903265	1.8674642493173	0.901080624365874	0.000584003433366239	1.13997365708466	up	--	--	--	--	--	--	--	--	--	--	--	--	--
neg_1918	Avermectin B1b aglycone	157.254905032862	125.616187220906	218.082866452673	26.0050370946914	33.5021472998188	15.6921659426089	166.984652902147	25.066450112373	0.15011229880546	-2.73588591207426	0.0309267438169059	1.08469304628133	down	--	--	--	--	--	--	--	--	--	--	--	--	--
neg_1930	13Z-Docosenamide	14.7422114453443	14.2966231698084	10.8185729821088	70.3684872067889	53.4918008077768	59.4331950201165	13.2858025324205	61.0978276782274	4.5987306772876	2.20123570936842	0.00753955189841658	1.13772735312324	up	--	--	--	--	--	--	--	--	--	--	--	--	--
neg_1942	Hederacolchiside A1	1144.21451546017	941.026008950647	1493.66558059076	2764.73516059723	2936.08387174683	2539.03595243329	1192.96870166719	2746.61832825912	2.30233896699945	1.20310025310889	0.00214928187028415	1.12682003289609	up	--	--	--	--	--	--	--	--	--	--	--	--	--
neg_1953	2-Hydroxy-2-hydropyrone-4,6-dicarboxylate	89.0329282525182	85.3162500696105	92.2680858870852	98.2636044517401	97.5299370491402	100.92681987134	88.8724214030713	98.9067871240734	1.11290753152198	0.154333728028836	0.0213834873630254	1.06023704548392	up	--	--	--	--	--	--	--	--	--	--	--	--	--
neg_1973	Avermectin A1b	615.005144172019	658.757552131124	277.480614727095	1277.40354533668	1397.00389541682	996.142014975428	517.081103676746	1223.51648524298	2.36619840977182	1.24257105118932	0.0139782912667621	1.04978887889459	up	C11968	Biosynthesis of 12-, 14- and 16-membered macrolides(ko00522);;Metabolic pathways(ko01100);;Biosynthesis of secondary metabolites(ko01110)	LMPK04000021	Polyketides [PK]	Macrolides and lactone polyketides [PK04]	-	--	--	--	--	--	--	--
neg_2068	2-Oxo-2,3-dihydrofuran-5-acetate	87.5156377531625	91.8352824603678	89.0106219797814	81.0917755796201	79.5743114014806	84.5589602954455	89.4538473977706	81.7416824255154	0.913786100915684	-0.130071596193611	0.0173321818992372	1.03884036157863	down	--	--	--	--	--	--	--	--	--	--	--	--	--
neg_2074	4-Hydroxyphenylglyoxylate	1929.03032850123	1918.03951045506	1905.84181320928	1995.37727719127	1977.75738274484	2008.44627778513	1917.63721738852	1993.86031257375	1.03974844381099	0.0562345257076609	0.00309893379587987	1.11696860262461	up	--	--	--	--	--	--	--	--	--	--	--	--	--
neg_2169	13(S)-HOT	578.952273132308	526.935035043289	592.71904056419	303.024826114902	272.798979031492	279.036595468605	566.202116246596	284.953466871666	0.503271638687344	-0.990590796233966	0.00142840115454506	1.14937185066721	down	--	--	--	--	--	--	--	--	--	--	--	--	--
neg_2177	trans-3-Chloro-2-propene-1-ol	279.667680572105	281.34032014364	277.605778732958	293.597786540617	291.143011285529	286.140019485425	279.537926482901	290.293605770524	1.03847663686623	0.0544687595081553	0.0231246044892691	1.05911839418662	up	C06611	Chloroalkane and chloroalkene degradation(ko00625);;Metabolic pathways(ko01100);;Microbial metabolism in diverse environments(ko01120)	--	--	--	--	HMDB0060514	--	Organic compounds	Organohalogen compounds	Vinyl halides	--	Animals
neg_219	L-Lysine monohydrochloride	278.556033642535	286.301393502544	268.079950275853	411.450195367693	439.01319431524	419.379458235059	277.645792473644	423.280949305997	1.52453579625622	0.608370025372286	0.000311418116751645	1.15314704746267	up	--	--	--	--	--	--	--	--	--	--	--	--	--
neg_2194	Cimiracemoside C	963.49985607553	842.423371518137	1236.74384597711	445.445283278686	645.233256843732	354.161112727331	1014.22235785693	481.613217616583	0.474859594531363	-1.07442709137421	0.0246200957532677	1.02251001344492	down	--	--	--	--	--	--	--	--	--	--	--	--	--
neg_2210	Methyl protodioscin	167.459074101501	163.807821888215	197.631300033492	305.679240090507	257.645771472792	240.64884488469	176.299398674403	267.991285482663	1.52009188628942	0.60415853412109	0.0240884477605574	1.04612587033476	up	--	--	--	--	--	--	HMDB0033674	60478-70-8	Organic compounds	Phenylpropanoids and polyketides	Isoflavonoids	--	Animals
neg_2212	1-Methylhistamine	4086.23077230633	3915.55940010972	4462.55768908873	2024.20476586217	1995.79839375513	1908.79988663482	4154.78262050159	1976.26768208404	0.475660909991351	-1.07199462598565	0.00401589477449781	1.15038267587002	down	C05127	Histidine metabolism(ko00340);;Metabolic pathways(ko01100)	--	--	--	--	HMDB0000898	501-75-7	Organic compounds	Organic nitrogen compounds	Organonitrogen compounds	--	Animals
neg_2219	Avermectin B1b monosaccharide	139.548466340254	121.837470011711	145.13687312656	53.6935791059135	58.152784899724	44.4863061348356	135.507603159508	52.1108900468244	0.384560635948108	-1.37871700051146	0.00149588805986578	1.14209642982409	down	--	--	--	--	--	--	--	--	--	--	--	--	--
neg_2259	2-Carboxy-2,5-dihydro-5-oxofuran-2-acetate	7920.75149128932	7869.77836080819	7880.9214199254	8327.50175053247	8337.35459682422	8133.33704084001	7890.48375734097	8266.06446273223	1.04759919885037	0.0670868615030896	0.0249156811619703	1.09347739506595	up	--	--	--	--	--	--	--	--	--	--	--	--	--
neg_226	Pyridoxamine	227.851723343557	220.993067068856	209.883212892274	352.331305464708	368.877734139425	324.802571330858	219.576001101562	348.67053697833	1.58792643653737	0.667144078664118	0.00429927925733184	1.1374742456535	up	--	--	--	--	--	--	--	--	--	--	--	--	--
neg_2271	1-epi-Valienol 1-phosphate	9150.98576831284	9058.91537796891	9137.78935525846	9599.85784126336	9699.87557276146	9495.70185391004	9115.89683384674	9598.47842264495	1.05293846536376	0.0744211264789585	0.00581245053101504	1.12256397389156	up	--	--	--	--	--	--	--	--	--	--	--	--	--
neg_2285	L-Xylulose 1-phosphate	9048.79153770418	8940.5924223868	8992.59993119861	9486.54054814015	9573.61493668715	9358.30092317375	8993.99463042986	9472.81880266702	1.05323820970686	0.0748317659902152	0.00679372860547148	1.11677333948509	up	--	--	--	--	--	--	--	--	--	--	--	--	--
neg_232	Proxyphylline	622.65699656618	664.442195444109	617.939384350563	1120.44132107812	1045.73116631473	1043.79232704646	635.012858786951	1069.98827147977	1.68498677888782	0.752737271461847	0.000439713177950385	1.15287916432058	up	--	--	--	--	--	--	HMDB0256878	--	Organic compounds	Organoheterocyclic compounds	Imidazopyrimidines	--	Animals
neg_254	Nogalaviketone	54.2854479154562	55.9784538219631	63.2455798857769	135.689052846405	107.823642842794	136.197332726786	57.8364938743987	126.570009471995	2.18841082840986	1.12988359940677	0.0126646853633592	1.1186588227026	up	--	--	--	--	--	--	--	--	--	--	--	--	--
neg_2541	Fluvoxamine	7464.07187123018	7790.22408555496	7201.85306115006	6030.94539508952	5378.65959491727	5486.02262709903	7485.3830059784	5631.87587236861	0.752383126938269	-0.410460599768198	0.00241039688843844	1.1185701476483	down	C07571	--	--	--	--	--	HMDB0014322	54739-18-3	Organic compounds	Benzenoids	Benzene and substituted derivatives	--	Animals
neg_2549	Streptomycin	105.30337947196	77.4186856873602	101.851014617405	405.739137242525	399.184608939507	341.227503351957	94.8576932589084	382.05041651133	4.02761656314524	2.00992634253535	0.00165201933534528	1.14945736610127	up	C00413	Streptomycin biosynthesis(ko00521);;Metabolic pathways(ko01100);;Biosynthesis of secondary metabolites(ko01110)	--	--	--	--	HMDB0015214	57-92-1	Organic compounds	Benzenoids	Benzene and substituted derivatives	--	Microbe,Animals
neg_255	Adenylyl sulfate	179.518918177139	198.353346827457	175.588383738307	286.905940986362	252.247724952215	248.922382505621	184.486882914301	262.692016148066	1.42390619863252	0.509854110331708	0.00954830627546546	1.09492101624935	up	C00224	Purine metabolism(ko00230);;Monobactam biosynthesis(ko00261);;Sulfur metabolism(ko00920);;Metabolic pathways(ko01100);;Biosynthesis of secondary metabolites(ko01110);;Microbial metabolism in diverse environments(ko01120)	--	--	--	--	HMDB0001003	485-84-7	Organic compounds	Nucleosides, nucleotides, and analogues	Purine nucleotides	--	Microbe,Animals
neg_2557	Oripavine	210.332159201555	194.991748318817	206.772081011723	338.921086810855	294.426918922608	305.332757316874	204.031996177365	312.893587683446	1.53355156811507	0.616876680340181	0.00874559161067011	1.12564631272578	up	--	--	--	--	--	--	--	--	--	--	--	--	--
neg_2558	S-Formylglutathione	1019.88156765644	1057.47442853443	1026.12655060722	607.996092687017	573.629155574007	579.182277556493	1034.49418226603	586.935841939172	0.567365048543343	-0.817650816052153	9.83356376750121e-06	1.16040117408813	down	C01031	Methane metabolism(ko00680);;Metabolic pathways(ko01100);;Microbial metabolism in diverse environments(ko01120)	--	--	--	--	HMDB0001550	50409-81-9	Organic compounds	Organic acids and derivatives	Carboxylic acids and derivatives	--	Microbe,Animals
neg_2562	Catechol	78.339827103892	90.1819596095347	84.3600670959931	47.4757953597895	43.8930607618073	42.8056044836521	84.2939512698066	44.7248202017496	0.530581607909151	-0.914353428062073	0.00291571363214284	1.14362630554218	down	C15571	Chlorocyclohexane and chlorobenzene degradation(ko00361);;Benzoate degradation(ko00362);;Fluorobenzoate degradation(ko00364);;Dioxin degradation(ko00621);;Polycyclic aromatic hydrocarbon degradation(ko00624);;Naphthalene degradation(ko00626);;Aminobenzoate degradation(ko00627);;Metabolic pathways(ko01100);;Microbial metabolism in diverse environments(ko01120);;Degradation of aromatic compounds(ko…	--	--	--	--	HMDB0000957	120-80-9	Organic compounds	Benzenoids	Phenols	--	Animals,Plants
neg_2563	cis-1,2-Dihydroxy-4-methylcyclohexa-3,5-diene-1-carboxylate	188.664182401341	213.156294848789	188.363077539516	110.866099533187	102.199549853733	99.4657471487907	196.727851596549	104.17713217857	0.529549483375733	-0.917162592756236	0.00306386638903151	1.14225627394904	down	--	--	--	--	--	--	--	--	--	--	--	--	--
neg_2570	N-[(7,8-Dihydropterin-6-yl)methyl]-4-(beta-D-ribofuranosyl)aniline 5'-phosphate	686.340567649078	694.172812477222	644.398020347424	367.859287628777	388.728660685298	358.51076943326	674.970466824575	371.699572582445	0.550690127719395	-0.860687349514487	0.000301568964174908	1.15505512943214	down	--	--	--	--	--	--	--	--	--	--	--	--	--
neg_2577	cis-(Homo)2-aconitate	450.031794250164	479.880670447737	432.368798706813	321.504869170728	235.628846756887	245.813856631416	454.093754468238	267.64919085301	0.589413944189649	-0.762646903147385	0.00890688239251649	1.10578043997917	down	--	--	--	--	--	--	--	--	--	--	--	--	--
neg_2580	2-Propylmalate	292.584355088289	275.017903419395	290.134772688259	69.2668666216016	74.6381505197178	83.2659507801723	285.912343731981	75.7236559738306	0.264849201630886	-1.91675693514728	1.39087084908473e-05	1.16079881537868	down	--	--	--	--	--	--	--	--	--	--	--	--	--
neg_2586	5-Methyl-H4SPT	97.5844225569741	93.2129796571505	102.910828784695	252.141693483534	192.934334005757	274.410894667963	97.9027436662732	239.828974052418	2.44966550549326	1.29258476697823	0.0267922671403828	1.09955117828806	up	--	--	--	--	--	--	--	--	--	--	--	--	--
neg_2590	Mecarbinate	85.0243686208239	84.3403719986371	82.8953490944445	62.1763196240614	56.9375103603308	67.3228966962861	84.0866965713018	62.1455755602261	0.739065489480008	-0.436225885912605	0.01503093999935	1.12031662439934	down	--	--	--	--	--	--	--	--	--	--	--	--	--
neg_2595	Thr Tyr Arg Lys	484.183671841439	520.610602756374	481.429144015802	2350.91123718104	2000.47318925962	1986.63173241938	495.407806204538	2112.67205295335	4.2645110280743	2.0923803305673	0.00499062925151149	1.15063561374484	up	--	--	--	--	--	--	--	--	--	--	--	--	--
neg_2628	Dehydroandrographolide succinate	108.698240921941	142.939263027148	136.64171080289	192.31395221104	234.613514652102	219.876916339527	129.426404917326	215.601461067556	1.66582283735128	0.736234976174333	0.00654652782871792	1.0881071693908	up	--	--	--	--	--	--	HMDB0250944	--	Organic compounds	Lipids and lipid-like molecules	Prenol lipids	--	Animals
neg_2631	Calystegin A3	268.19731478011	243.98004986253	258.718951056744	101.133334494497	89.5812269867416	95.6551695354069	256.965438566461	95.4565770055485	0.371476325913999	-1.4286578237595	0.00033630257409636	1.1578478918523	down	--	--	--	--	--	--	HMDB0038593	131580-36-4	Organic compounds	Alkaloids and derivatives	Tropane alkaloids	--	Animals
neg_2632	1-Isothiocyanato-7-(methylthio)heptane	151.392067431612	146.076515145275	133.546268563182	53.4645022281654	45.7355578910586	52.1517875770941	143.67161704669	50.4506158987727	0.351152280010724	-1.50983129235337	0.000793556571442793	1.15409242900789	down	--	--	--	--	--	--	HMDB0038440	4430-38-0	Organic compounds	Organosulfur compounds	Isothiocyanates	--	Animals
neg_2657	Leu Tyr Phe Lys	1383.6617758107	1507.83899234399	1394.92266936536	3037.27496254121	2711.93362492843	2667.97764973155	1428.80781250668	2805.72874573373	1.96368519347007	0.973563663755176	0.00361170857655127	1.14506233847941	up	--	--	--	--	--	--	--	--	--	--	--	--	--
neg_2661	Kaempferol 3-O-[6-(4-coumaroyl)-beta-D-glucosyl-(1->2)-beta-D-glucosyl-(1->2)-beta-D-glucoside]	144.87777294285	113.085025874508	138.853209127704	4.92454501294223	8.21792183366734	8.41933570308806	132.272002648354	7.18726751656588	0.0543370280381501	-4.20192053021183	0.00550849475872706	1.14918238550873	down	--	--	--	--	--	--	--	--	--	--	--	--	--
neg_2664	(4-{4-[2-(gamma-L-Glutamylamino)ethyl]phenoxymethyl}furan-2-yl)methanamine	4680.21692800133	4421.93722631971	4666.75186869265	12084.2295942334	13145.5702876675	12999.7113595831	4589.63534100456	12743.170413828	2.77651043427751	1.47327281766641	0.000936872473159619	1.15920419375814	up	--	--	--	--	--	--	--	--	--	--	--	--	--
neg_2668	10-Deacetylbaccatin III	681.838658694934	724.871186539401	666.700667174742	535.713709793401	464.112802388114	497.16888014658	691.136837469692	498.998464109365	0.721996625062323	-0.469936001566093	0.00230933323431675	1.11964301342116	down	--	--	--	--	--	--	--	--	--	--	--	--	--
neg_2678	(3Z)-Phytochromobilin	1187.34141241392	1058.94472421233	1179.98324508981	1498.9529817914	1837.36100801737	1741.22164882658	1142.08979390535	1692.51187954512	1.4819429160273	0.567489876557074	0.0197964956531501	1.08171017068119	up	--	--	--	--	--	--	--	--	--	--	--	--	--
neg_2694	Coenzyme B	151.938049307269	173.948993643541	162.826728850379	123.359931857282	131.473067413757	118.046752451427	162.904590600396	124.293250574155	0.762981878632541	-0.390279302463769	0.0108206454920805	1.08532876237339	down	--	--	--	--	--	--	HMDB0304798	--	Organic compounds	Organic acids and derivatives	Carboxylic acids and derivatives	--	Animals
neg_2706	Antibiotic G-418	1640.18258317352	1297.17530040936	1645.94032476227	2454.08956938624	3405.41797787192	3517.3046434626	1527.76606944838	3125.60406357359	2.04586561128571	1.03271138051855	0.0311216683251929	1.06241122796595	up	--	--	--	--	--	--	--	--	--	--	--	--	--
neg_2717	20-HETE	1570.91037987718	1999.47235505719	1566.46836759052	7150.85279331308	5270.62148385742	5514.8104445197	1712.28370084163	5978.76157389673	3.49168865589156	1.80392492362185	0.0145024138698841	1.11868940032648	up	C14748	Arachidonic acid metabolism(ko00590);;Metabolic pathways(ko01100);;Vascular smooth muscle contraction(ko04270)	LMFA03060009	Fatty Acyls [FA]	Eicosanoids [FA03]	Hydroxy/hydroperoxyeicosatetraenoic acids [FA0306]	HMDB0005998	79551-86-3	Organic compounds	Lipids and lipid-like molecules	Fatty Acyls	--	Animals
neg_2726	Deoxyguanosine	65.9364824183214	64.4868549600316	58.0800391923779	29.2739994755205	29.5419415725019	27.6188928849764	62.8344588569103	28.8116113109996	0.458532019454656	-1.1249056136395	0.00328752811396336	1.1506853243319	down	C00330	Purine metabolism(ko00230);;Metabolic pathways(ko01100);;Nucleotide metabolism(ko01232);;ABC transporters(ko02010)	--	--	--	--	HMDB0000085	961-07-9	Organic compounds	Nucleosides, nucleotides, and analogues	Purine nucleosides	--	Microbe,Animals,Plants
neg_2734	Serinyl-Glutamine	215.017451387833	209.719852174368	216.042660765775	152.595104492915	153.87602029672	146.16471626961	213.593321442659	150.878613686415	0.706382637188026	-0.501478212759678	4.60466600417084e-05	1.15771151014887	down	--	--	--	--	--	--	--	--	--	--	--	--	--
neg_2736	Neobavaisoflavone	97.6374575122786	101.971385240916	101.597777556347	72.7327825670599	62.8757682833877	64.5419746125602	100.402206769847	66.7168418210026	0.664495771232779	-0.589668076485853	0.00281041523517208	1.14117091066053	down	--	--	LMPK12050027	Polyketides [PK]	Flavonoids [PK12]	Isoflavonoids [PK1205]	HMDB0255518	--	Organic compounds	Phenylpropanoids and polyketides	Isoflavonoids	--	Animals,Plants
neg_2747	4'-Demethylpodophyllotoxin	49.643238585049	34.188731394733	60.7218707446337	5.70054007324438	9.46713960531497	3.00050531800808	48.1846135748052	6.05606166552248	0.125684553973243	-2.99212073451192	0.0262423794830095	1.08930072346174	down	--	--	--	--	--	--	--	--	--	--	--	--	--
neg_2756	N-Acetylaspartylglutamylglutamate	139.322654212815	101.58583368285	120.593793881116	52.0627020763769	53.2203521249502	64.0079683729134	120.50076059226	56.4303408580802	0.468298627998076	-1.09449928359237	0.0187094205864209	1.09415249184321	down	--	--	--	--	--	--	--	--	--	--	--	--	--
neg_2759	p-Hydroxybenzyldesulphoglucosinolate	372.379097405283	319.334699298916	387.680444838958	169.003271798742	202.605064960928	264.753937082384	359.798080514386	212.120757947351	0.589555001638954	-0.76230168135968	0.0158584997454284	1.05205132059166	down	--	--	--	--	--	--	--	--	--	--	--	--	--
neg_2783	Desulfoglucotropeolin	1477.73748869926	1530.17678442774	1468.65539996616	635.021847506855	667.587673121689	702.218588217952	1492.18989103105	668.276036282165	0.447849191513024	-1.1589150931502	7.16468694278138e-06	1.16067056902297	down	--	--	--	--	--	--	--	--	--	--	--	--	--
neg_2814	Kirenol	307.461708493262	406.287328946109	314.100241552551	1562.36330443733	1304.1782644257	1347.6338100495	342.616426330641	1404.72512630418	4.09999351563066	2.03562162802953	0.0021361252918158	1.1482669498888	up	--	--	--	--	--	--	HMDB0253803	--	Organic compounds	Lipids and lipid-like molecules	Prenol lipids	--	Animals
neg_2831	L-Proline	85.6743059388349	104.381007858606	86.3398298323367	316.186158944885	244.862655591267	257.239126172403	92.1317145432592	272.762646902852	2.96057278706975	1.56587632353041	0.0101569544263055	1.12766892196399	up	C16435	--	--	--	--	--	HMDB0251528	147-85-3	Organic compounds	Organic acids and derivatives	Carboxylic acids and derivatives	--	Animals
neg_2832	1-Hydroxy-2-naphthaldehyde	84.9707026844322	91.6466046433064	81.3550314319158	62.7692366328412	65.2092113624748	68.8015180259893	85.9907795865515	65.5933220071018	0.762794828962805	-0.390633031329777	0.00820270271849178	1.10033766869332	down	--	--	--	--	--	--	--	--	--	--	--	--	--
neg_284	UDP-N-acetyl-alpha-D-glucosamine	169.196624033247	167.265887429748	164.236874460848	113.514720846322	114.697975234242	126.716748528348	166.899795307948	118.309814869637	0.708867345531151	-0.496412422077386	0.003819709405861	1.14399990949888	down	--	--	--	--	--	--	--	--	--	--	--	--	--
neg_2851	Tryptophyl-Glutamate	7349.19394145325	8201.77950701524	7193.58753677518	4447.17490450847	3844.98362677617	3977.6492089457	7581.52032841456	4089.93591341011	0.53946118143106	-0.890408944945714	0.00176693043300982	1.13885129353018	down	--	--	--	--	--	--	HMDB0029082	--	Organic compounds	Organic acids and derivatives	Carboxylic acids and derivatives	--	Animals
neg_2854	Proansamitocin	476.432344573718	510.295741811268	475.365879434423	1710.93373567259	1461.07783715388	1513.1365096635	487.364655273136	1561.71602749666	3.20440969733723	1.68005861420411	0.00425631533058679	1.15144661196726	up	--	--	--	--	--	--	--	--	--	--	--	--	--
neg_2891	11-Dehydro-thromboxane B2	33413.2763623783	25150.7555829894	33265.9885429844	53487.426727744	78004.4192937129	79365.7712812386	30610.0068294507	70285.8724342318	2.29617303994222	1.19923136782356	0.0321706368539181	1.06264732560393	up	C05964	--	LMFA03030014	Fatty Acyls [FA]	Eicosanoids [FA03]	Thromboxanes [FA0303]	HMDB0004242	67910-12-7	Organic compounds	Lipids and lipid-like molecules	Fatty Acyls	--	Animals
neg_2892	Seneciphylline	131.667935689773	131.654818877875	120.952964206985	172.641142994353	170.868901487679	174.756860944333	128.091906258211	172.755635142122	1.34868501990966	0.43155345186349	0.00345429244677842	1.14761517967578	up	--	--	--	--	--	--	--	--	--	--	--	--	--
neg_2904	Acetyl-L-tyrosine	1029.14864091673	1115.43366775897	1006.46899502873	405.846329047596	359.799352297856	374.579679740796	1050.35043456814	380.075120362083	0.361855536831717	-1.46651424811434	0.000687332863638162	1.15658912768661	down	--	--	--	--	--	--	HMDB0244966	--	Organic compounds	Organic acids and derivatives	Carboxylic acids and derivatives	--	Animals
neg_2911	Harpagide	1092.08510418124	1032.90842720567	1029.02001744835	378.798063227623	441.23806178963	375.995056750395	1051.33784961175	398.677060589216	0.379209272011317	-1.39893385501509	2.50500957311987e-05	1.15839477226876	down	--	--	--	--	--	--	--	--	--	--	--	--	--
neg_2928	Formyl-5-hydroxykynurenamine	47.613262290776	37.3679422936547	37.0090283558878	27.8682462127623	25.1663430954942	26.3297384668832	40.6634109801062	26.4547759250466	0.650579360840857	-0.620203040237874	0.0489595910463147	1.03900059500742	down	C05647	Tryptophan metabolism(ko00380)	--	--	--	--	HMDB0012948	958733-17-0	Organic compounds	Organic oxygen compounds	Organooxygen compounds	--	Animals
neg_2934	D-Gluconic acid	1208.97891916782	1282.49945741441	1183.26391907426	827.857457476354	822.491492362634	809.490334788989	1224.91409855216	819.946428209326	0.66939096315284	-0.579079020263555	0.00426402133183203	1.15036975180602	down	--	--	--	--	--	--	--	--	--	--	--	--	--
neg_2939	N1-Methyl-4-pyridone-5-carboxamide	121.107871377122	106.486054919441	125.855858984205	36.3813103360833	62.2456194764108	63.937505792366	117.816595093589	54.18814520162	0.459936438992952	-1.12049359346893	0.0062668672368572	1.1031182690645	down	C05843	Nicotinate and nicotinamide metabolism(ko00760);;Metabolic pathways(ko01100)	--	--	--	--	HMDB0004194	769-49-3	Organic compounds	Organoheterocyclic compounds	Pyridines and derivatives	--	Animals
neg_295	NADP+	12.8143940754096	2.04531172529579	10.2339405891735	35.0372488050736	23.519905571116	34.2416617802418	8.3645487966263	30.9329387188105	3.69810009731628	1.88678427502534	0.010651611830961	1.06580949311358	up	C00006	Photosynthesis(ko00195);;Glutathione metabolism(ko00480);;Nicotinate and nicotinamide metabolism(ko00760);;Drug metabolism - other enzymes(ko00983);;Metabolic pathways(ko01100);;Biosynthesis of cofactors(ko01240);;Thyroid hormone synthesis(ko04918);;Aldosterone synthesis and secretion(ko04925);;Alcoholic liver disease(ko04936);;Chemical carcinogenesis - reactive oxygen species(ko05208);;Diabetic …	--	--	--	--	HMDB0304435	--	Organic compounds	Nucleosides, nucleotides, and analogues	(5'-5')-dinucleotides	--	Microbe,Animals
neg_2962	Androstenedione	69.1805928112883	65.0612832214832	67.6357316604549	133.613031015156	124.15926934063	133.271970430228	67.2925358977421	130.348090262005	1.93703638186681	0.953851051228672	0.000751655604645861	1.15684390923139	up	--	--	--	--	--	--	--	--	--	--	--	--	--
neg_2989	Salicylaldehyde	233.693480368305	236.063135517994	230.13606553302	159.810527579452	175.239592886458	163.847653372969	233.297560473106	166.299257946293	0.712820389587672	-0.488389490440116	0.00192010258725777	1.15071703376086	down	C06202	Naphthalene degradation(ko00626);;Biosynthesis of phenylpropanoids(ko01061);;Metabolic pathways(ko01100);;Microbial metabolism in diverse environments(ko01120);;Degradation of aromatic compounds(ko01220)	--	--	--	--	HMDB0034170	90-02-8	Organic compounds	Organic oxygen compounds	Organooxygen compounds	--	Animals,Plants
neg_2999	Aldosterone	1052.51828861522	993.545222956283	1001.75002447961	1522.32615555851	1617.72649775527	1624.05870819862	1015.93784535037	1588.03712050413	1.56312428734896	0.644432494660793	0.000480140284445739	1.15342846556767	up	--	--	--	--	--	--	--	--	--	--	--	--	--
neg_3003	Valyl-Isoleucine	1634.11052349451	2015.63122565265	1605.01287514596	4876.52325412912	3757.00575549941	3863.26566817299	1751.58487476437	4165.59822593384	2.3781880546863	1.2498628003806	0.0128122992807553	1.10936706365792	up	--	--	--	--	--	--	--	--	--	--	--	--	--
neg_3006	Nonivamide	2616.62395809722	2912.03321120862	2556.25114510762	16981.0019444353	14113.620773238	14310.8710374342	2694.96943813782	15135.1645850358	5.6160802311339	2.48956354608268	0.00497960273784292	1.15038856128061	up	--	--	--	--	--	--	--	--	--	--	--	--	--
neg_3013	Creatine	1328.86093198286	1495.66119873579	1308.29678337612	4353.02039514031	3633.664269455	3632.87484536043	1377.60630469826	3873.18650331858	2.8115336653943	1.49135732185884	0.00648448275620008	1.14104170455412	up	C00300	Glycine, serine and threonine metabolism(ko00260);;Arginine and proline metabolism(ko00330);;Metabolic pathways(ko01100)	--	--	--	--	HMDB0000064	57-00-1	Organic compounds	Organic acids and derivatives	Carboxylic acids and derivatives	--	Animals,Plants
neg_3022	2-Dehydropantoate	6275.0958296577	6609.4690660242	6227.35594668853	2474.70107591629	2356.91576699879	2340.52206681745	6370.64028079014	2390.71296991084	0.375270438219489	-1.41399744791831	0.000272466873279847	1.16085013491383	down	C00966	Pantothenate and CoA biosynthesis(ko00770);;Metabolic pathways(ko01100);;Biosynthesis of secondary metabolites(ko01110);;Biosynthesis of cofactors(ko01240)	--	--	--	--	HMDB0304068	--	Organic compounds	Organic acids and derivatives	Keto acids and derivatives	--	Microbe,Animals,Plants
neg_3024	S-(Hydroxymethyl)glutathione	2786.66118954518	2738.96124562082	2790.27299874674	2378.25087367818	2325.54775455819	2354.86909745264	2771.96514463758	2352.88924189634	0.848816315907884	-0.236475706950944	5.12505428792946e-05	1.1566921817362	down	C14180	Methane metabolism(ko00680);;Metabolic pathways(ko01100);;Microbial metabolism in diverse environments(ko01120)	--	--	--	--	HMDB0004662	32260-87-0	Organic compounds	Organic acids and derivatives	Carboxylic acids and derivatives	--	Microbe,Animals
neg_3037	N(pi)-Methyl-L-histidine	159.692134994637	159.666469568493	153.434137259926	122.347927978087	112.967602368309	114.260237114645	157.597580607685	116.525255820347	0.73938480128333	-0.435602706945831	0.000585380692062476	1.14563852145617	down	--	--	--	--	--	--	--	--	--	--	--	--	--
neg_3041	2-Methylglutaric acid	141.764174047502	137.836062909094	137.909372776819	330.041269677747	334.971440278312	328.756273231396	139.169869911138	331.256327729152	2.38023020313709	1.25110111003056	5.83305390535984e-07	1.16295799506297	up	--	--	LMFA01170084	Fatty Acyls [FA]	Fatty Acids and Conjugates [FA01]	Dicarboxylic acids [FA0117]	HMDB0000422	617-62-9	Organic compounds	Lipids and lipid-like molecules	Fatty Acyls	--	Microbe,Animals
neg_3045	Val Phe	917.231582340656	973.105096879045	904.333563221752	2124.06563480555	1900.24366979224	1898.47191551616	931.556747480484	1974.26040670465	2.11931308752182	1.08359673374559	0.00302970158249344	1.15048515344211	up	--	--	--	--	--	--	--	--	--	--	--	--	--
neg_3051	2-Amino-4-methoxyphenol	441.566226179213	392.11779383559	408.861812380483	211.107414349035	246.697274261118	228.579186413993	414.181944131762	228.794625008049	0.552401253240685	-0.856211502224653	0.000810860374261803	1.14217564669309	down	--	--	--	--	--	--	--	--	--	--	--	--	--
neg_3052	L-4-Hydroxyphenylglycine	492.677761925833	460.090128261444	462.234562915757	235.191607534407	278.343946048453	279.025303180582	471.667484367678	264.186952254481	0.560112708656719	-0.836210932254617	0.000522066694105133	1.14605638613991	down	--	--	--	--	--	--	HMDB0255011	122-87-2	Organic compounds	Organic acids and derivatives	Carboxylic acids and derivatives	--	Animals
neg_3057	APGPR Enterostatin	4683.81323845397	3587.43554547668	4528.82481317608	6250.3437912793	8921.59043873083	8807.78437149113	4266.69119903558	7993.23953383375	1.87340474408847	0.905662623663868	0.0367857908504557	1.03943325940295	up	--	--	--	--	--	--	HMDB0006117	117830-79-2	Organic compounds	Benzenoids	Benzene and substituted derivatives	--	Animals
neg_3061	5,10-Methylenetetrahydromethanopterin	2049.6726847409	1790.27021922285	2056.4271177432	1016.35102291612	1254.97932123685	1264.57111763648	1965.45667390232	1178.63382059648	0.599674282443664	-0.737748991996232	0.00280678907639852	1.11309952595942	down	C04377	Methane metabolism(ko00680);;Metabolic pathways(ko01100);;Microbial metabolism in diverse environments(ko01120);;Carbon metabolism(ko01200)	--	--	--	--	HMDB0060401	--	Organic compounds	Nucleosides, nucleotides, and analogues	Pyrimidine nucleosides	--	Animals
neg_3065	D-4'-Phosphopantothenate	70.0929501951425	82.0470529140834	51.1666788210836	2.64523486697404	1.60282690122348e-07	0.011462239823976	67.7688939767698	0.885565755693569	0.0130674370456323	-6.25787998086321	0.0168459063046046	1.12256515911307	down	C03492	beta-Alanine metabolism(ko00410);;Pantothenate and CoA biosynthesis(ko00770);;Metabolic pathways(ko01100);;Biosynthesis of cofactors(ko01240)	--	--	--	--	HMDB0001016	5875-50-3	Organic compounds	Organic acids and derivatives	Carboxylic acids and derivatives	--	Microbe,Animals
neg_3072	Nalidixic acid	88.813828963452	77.4042867861566	87.2434854901313	7.4552449913532	2.2727788557997	12.4951533030508	84.4872004132466	7.40772571673457	0.0876786741719651	-3.51163020694153	9.70999015258262e-05	1.15496936242953	down	--	--	--	--	--	--	--	--	--	--	--	--	--
neg_3076	Androsterone sulfate	354.374134590657	336.556295524808	339.173668778429	611.329864313599	652.31934776785	627.690710368502	343.368032964631	630.44664081665	1.83606678633823	0.876618537273808	0.000304946961007913	1.15851235352	up	C04555	--	LMST05020001	Sterol Lipids [ST]	Steroid conjugates [ST05]	Sulfates [ST0502]	HMDB0002759	2479-86-9	Organic compounds	Lipids and lipid-like molecules	Steroids and steroid derivatives	--	Animals
neg_3082	Threoninyl-Histidine	281.607602258231	183.369064837459	286.752632269271	87.9740421802817	102.835114542308	114.700650108527	250.576433121654	101.836602277039	0.406409337894908	-1.29899454420468	0.0415794698846227	1.05535122714331	down	--	--	--	--	--	--	--	--	--	--	--	--	--
neg_3086	3,4-Dihydroxybenzaldehyde	493.424235334786	530.637852728809	477.793251894419	304.579128530598	280.122753277865	275.115795285444	500.618446652671	286.605892364636	0.572503658786434	-0.804643181597122	0.000939631839404164	1.14680174523749	down	C16700	Isoquinoline alkaloid biosynthesis(ko00950);;Biosynthesis of alkaloids derived from shikimate pathway(ko01063)	--	--	--	--	HMDB0059965	139-85-5	Organic compounds	Organic oxygen compounds	Organooxygen compounds	--	Animals,Plants,Microbe
neg_3089	L-Dihydroanticapsin	249.665350791605	142.747402848546	248.180282682708	40.8199220519349	50.2544390039784	47.6872972803991	213.53101210762	46.2538861121041	0.216614372102504	-2.20679912768841	0.0412054387414127	1.07090314348811	down	--	--	--	--	--	--	--	--	--	--	--	--	--
neg_3099	5,6-EET	10588.8361299202	11710.0744178751	10522.3487077765	34452.7224347716	30631.3220652344	30192.0691701907	10940.4197518573	31758.7045567322	2.90287806839777	1.53748397471612	0.00238033907415596	1.15274588492759	up	--	--	--	--	--	--	HMDB0246887	--	Organic compounds	Lipids and lipid-like molecules	Fatty Acyls	--	Animals
neg_3103	Folinic acid	5424.75518592654	5485.1167782086	5478.72763853518	4964.41542979903	4545.59398812983	4840.14455235088	5462.86653422344	4783.38465675991	0.875618070987686	-0.191626365750766	0.0293832750781618	1.09126075882491	down	C03479	--	--	--	--	--	HMDB0247218	--	Organic compounds	Organoheterocyclic compounds	Pteridines and derivatives	--	Microbe,Animals
neg_3110	C20915	441.18805523224	464.029805317476	444.968339251406	708.326829206364	618.06522950932	654.43963754138	450.062066600374	660.277232085688	1.46708038976316	0.552947926727074	0.0109311032709062	1.12617017246455	up	--	--	--	--	--	--	--	--	--	--	--	--	--
neg_3112	Pelargonidin 3-O-(6-caffeoyl-beta-D-glucoside) 5-O-beta-D-glucoside	3293.25111692885	3315.50197250595	3318.8104938822	4773.49672813219	4421.72076889238	4654.71592967532	3309.18786110567	4616.64447556663	1.3950989394794	0.480367440645623	0.00594635587145151	1.14882270133716	up	--	--	--	--	--	--	--	--	--	--	--	--	--
neg_3118	Shikimic acid	530.937004252622	621.669281342078	487.829899763163	225.596324619811	200.427450649055	198.337789316485	546.812061785954	208.12052152845	0.380607042296586	-1.39362583912838	0.0104424982799699	1.13126308156897	down	--	--	--	--	--	--	--	--	--	--	--	--	--
neg_3119	Quinate	25461.3364943521	25871.4269358791	25343.1268665783	38186.4470513419	36973.7392453162	37333.7050965108	25558.6300989365	37497.963797723	1.46713511845391	0.553001744730925	0.000143473636717023	1.16073634778787	up	--	--	--	--	--	--	--	--	--	--	--	--	--
neg_3122	gamma-Glutamyltyramine	56.2512384057236	51.2507941672517	45.260449937274	153.322976073636	133.257231209014	148.344593459005	50.9208275034164	144.974933580552	2.84706554642744	1.50947570783861	0.000782566956072047	1.1513325274984	up	--	--	--	--	--	--	--	--	--	--	--	--	--
neg_3124	Chlorogenic Acid	45839.5590292708	46948.8425887771	45267.8411051727	65383.603088915	63660.6547414321	64068.261044271	46018.7475744069	64370.8396248727	1.39879599115106	0.484185566493721	1.41491340132939e-05	1.1597647785899	up	--	--	--	--	--	--	--	--	--	--	--	--	--
neg_3126	Gibberellin A37 open lactone	179.945915958079	141.646934591409	175.907747173636	283.081516320141	340.935977959139	350.935194226657	165.833532574375	324.984229501979	1.95970154200404	0.970633951964216	0.00603787618116099	1.11226572265586	up	--	--	--	--	--	--	--	--	--	--	--	--	--
neg_3130	Glycosyl-4,4'-diaponeurosporenoate	8.23862915748285	9.89115132295566	9.48527903829349	155.662391232483	121.865528149993	84.044880313178	9.20501983957733	120.524266565218	13.0933195871039	3.71075900918332	0.0327728761964214	1.09024608649422	up	--	--	--	--	--	--	--	--	--	--	--	--	--
neg_3142	Tulipanin	139.176513505789	126.803218754438	133.390330607573	95.3417762142979	102.544904009228	79.4139317510149	133.123354289267	92.4335373248469	0.694345014203864	-0.526275390878498	0.013075481909043	1.0875894291927	down	C16315	Anthocyanin biosynthesis(ko00942)	LMPK12010282	Polyketides [PK]	Flavonoids [PK12]	Anthocyanidins [PK1201]	HMDB0038001	15674-58-5	Organic compounds	Phenylpropanoids and polyketides	Flavonoids	--	Animals
neg_3160	Ligustroflavone	464.496463076773	485.198647676088	476.455138934883	293.061439757991	265.257569912766	294.181208774195	475.383416562581	284.166739481651	0.597763257154432	-0.742353873599367	0.000210782450964158	1.15545390246908	down	--	--	--	--	--	--	HMDB0254089	--	Organic compounds	s	Sphingolipids	--	Animals
neg_3167	2-Aminophenol	109.709988101707	114.41030526217	102.391780256475	56.3093111048291	56.7381488741499	56.1634648634882	108.837357873451	56.4036416141557	0.518237880046099	-0.94831362325716	0.00434087178258867	1.15278862528328	down	C01987	Tryptophan metabolism(ko00380);;Aminobenzoate degradation(ko00627);;Metabolic pathways(ko01100);;Microbial metabolism in diverse environments(ko01120)	--	--	--	--	--	--	--	--	--	--	--
neg_3170	7,8-Dihydro-7,8-dihydroxykynurenate	166.09405206808	167.351403706372	166.361602692996	130.347280640128	127.857357314934	112.22813589685	166.602352822483	123.477591283971	0.741151545533921	-0.432159529905037	0.016503376623587	1.12487944974635	down	--	--	--	--	--	--	--	--	--	--	--	--	--
neg_3171	Minoxidil	19.3811219720549	18.7111720967161	20.4553419712074	3.90247693810602	11.6531417672899	11.3552728588428	19.5158786799928	8.97029718807957	0.459640958788891	-1.12142073204537	0.0483820407636883	1.04439816895273	down	--	--	--	--	--	--	HMDB0014494	38304-91-5	Organic compounds	Organic nitrogen compounds	Organonitrogen compounds	--	Animals
neg_3173	Asp-Gly-OH	408.604779145364	411.296326470132	420.826973532455	1354.49332795786	1297.619941388	1340.05010088336	413.57602638265	1330.72112340974	3.2175973424981	1.68598379519499	0.000195456166448344	1.16238235046366	up	--	--	--	--	--	--	--	--	--	--	--	--	--
neg_3183	Quercetin 3-O-(6-O-malonyl-beta-D-glucoside)	20.7354699746941	43.6979269076545	29.7327899739782	89.9880498324659	60.242205897441	81.065394362163	31.3887289521089	77.09855003069	2.45624950753254	1.29645711811712	0.0166954159290168	1.04683170283242	up	C12638	--	--	--	--	--	HMDB0037368	96862-01-0	Organic compounds	Phenylpropanoids and polyketides	Flavonoids	--	Animals
neg_3208	S-(Phenylacetothiohydroximoyl)-L-cysteine	276.246003670425	270.195048712542	265.248738389329	84.5862198595237	59.9629626462121	60.7345923123511	270.563263590765	68.4279249393623	0.252909149716872	-1.98330886329398	0.000428868728311371	1.15894891643119	down	--	--	--	--	--	--	--	--	--	--	--	--	--
neg_3211	Validoxylamine A	5.588541128426	12.5391717806823	1.60282690122348e-07	394.506696701624	270.315793163095	205.26672117865	6.04257102313033	290.029737014456	47.9977373711046	5.5848944932123	0.0356605520164295	1.08300989580591	up	--	--	--	--	--	--	--	--	--	--	--	--	--
neg_3217	3-Methoxy-4-hydroxyphenylacetaldehyde	141.214104536721	141.464176842421	139.306186860801	353.696278905191	349.697211128194	358.337571091835	140.661489413314	353.910353708407	2.51604298507383	1.33115657000063	4.89832409481408e-05	1.16292803546264	up	C05581	Tyrosine metabolism(ko00350);;Metabolic pathways(ko01100)	--	--	--	--	HMDB0005175	5703-24-2	Organic compounds	Benzenoids	Phenols	--	Animals
neg_3218	D-Biotin	142.204316231324	149.624434682096	137.247235760224	301.240700685192	291.408171973539	297.89586779982	143.025328891215	296.848246819517	2.07549424371749	1.05345493070242	7.45834381195578e-06	1.16122033616245	up	C00120	Biotin metabolism(ko00780);;Metabolic pathways(ko01100);;Biosynthesis of cofactors(ko01240);;ABC transporters(ko02010);;Vitamin digestion and absorption(ko04977)	--	--	--	--	HMDB0000030	58-85-5	Organic compounds	Organoheterocyclic compounds	Biotin and derivatives	--	Microbe,Animals
neg_3219	N-Succinyl-L-glutamate	156.093234338369	164.100412581072	157.413832032622	9.46854483664865	9.64978562414017	7.28366726073615	159.202492984021	8.80066590717499	0.055279699094023	-4.17710642710106	8.5045376840013e-05	1.16256846527625	down	--	--	--	--	--	--	--	--	--	--	--	--	--
neg_3224	8-Methylthiooctyl-desulfoglucosinolate	340.827133655879	324.101960299653	318.181746143908	297.926308903614	261.089790673062	283.964532303829	327.70361336648	280.993543960168	0.857462452346918	-0.221854596778482	0.0284823573547007	1.02157630541947	down	--	--	--	--	--	--	--	--	--	--	--	--	--
neg_3229	Ginkgetin	622.15095482621	589.380175149606	678.007998063136	33.77464296344	34.7874302957156	27.7678840368745	629.846376012984	32.1099857653434	0.0509806628857724	-4.29390605737579	0.00175236668940679	1.15905063102056	down	C10048	--	LMPK12040003	Polyketides [PK]	Flavonoids [PK12]	Biflavonoids and polyflavonoids [PK1204]	HMDB0033762	481-46-9	Organic compounds	Phenylpropanoids and polyketides	Flavonoids	--	Animals,Plants
neg_3233	UDP-N-acetylmuramoyl-L-alanyl-gamma-D-glutamyl-L-lysine	1867.50669692243	2134.96730137191	2205.81815340045	242.028041104015	218.607896318311	255.915090801397	2069.4307172316	238.850342741241	0.115418380887264	-3.11505509704577	0.00288635246728607	1.15612197185932	down	--	--	--	--	--	--	--	--	--	--	--	--	--
neg_3237	L-Homocysteine	22336.0258309952	22627.5540950125	21865.7974731183	10062.1479013428	10015.3986826047	9871.89817006881	22276.459133042	9983.14825133877	0.448147894228444	-1.15795317720414	0.000145318407521671	1.16238950405846	down	--	--	--	--	--	--	--	--	--	--	--	--	--
neg_3257	6-Oxo-1,4,5,6-tetrahydronicotinate	1281.56156389664	1322.22358168695	1290.38754275584	605.882397039985	560.493137455125	600.6021903078	1298.05756277981	588.992574934303	0.453749195584953	-1.14003300941342	3.76231244282458e-06	1.16162580808329	down	--	--	--	--	--	--	--	--	--	--	--	--	--
neg_327	7,8-Dihydroneopterin 3'-triphosphate	176.111756783097	159.88822694859	166.070193680229	292.705491082582	239.418052153438	242.439693024891	167.356725803972	258.187745420304	1.54273898572038	0.625493994598063	0.0273923874907273	1.08205964426191	up	C04895	Folate biosynthesis(ko00790);;Metabolic pathways(ko01100);;Biosynthesis of cofactors(ko01240)	--	--	--	--	HMDB0000980	20574-65-6	Organic compounds	Organoheterocyclic compounds	Pteridines and derivatives	--	Microbe,Animals
neg_3272	(S)-5-Amino-3-oxohexanoic acid	233.719574225806	208.16912599668	209.259385530479	170.728016365947	166.524893541567	173.86161279941	217.049361917655	170.371507568975	0.784943600219432	-0.349339097707146	0.024641500564467	1.09081181796397	down	C03656	Lysine degradation(ko00310);;Metabolic pathways(ko01100)	LMFA01060173	Fatty Acyls [FA]	Fatty Acids and Conjugates [FA01]	Oxo fatty acids [FA0106]	HMDB0012131	19355-90-9	Organic compounds	Organic acids and derivatives	Keto acids and derivatives	--	Animals
neg_3273	Lividamine	191.997711357124	184.022536856263	207.269557427309	697.862989280616	569.639712496796	640.310774431758	194.429935213565	635.937825403057	3.27078144990652	1.70963536331251	0.00565678924590195	1.1465273244653	up	C21255	Neomycin, kanamycin and gentamicin biosynthesis(ko00524);;Biosynthesis of secondary metabolites(ko01110)	--	--	--	--	--	--	--	--	--	--	--
neg_3275	Avermitilol	211.779260294316	250.67854563635	206.970934324748	1161.93127947987	886.007401993842	932.4556170208	223.142913418471	993.464766164837	4.45214571659617	2.15450081217007	0.0105046219706676	1.13497205780582	up	C20181	Sesquiterpenoid and triterpenoid biosynthesis(ko00909)	--	--	--	--	--	--	--	--	--	--	--
neg_3288	(R)-Lipoate	143.487503532489	157.033730129222	150.272094016864	215.808754794644	197.9928774006	211.139075226287	150.264442559525	208.31356914051	1.38631312632721	0.471253155583148	0.00136370764554056	1.13400496711883	up	C00725	--	--	--	--	--	HMDB0251530	--	Organic compounds	Organoheterocyclic compounds	Dithiolanes	--	Animals
neg_3289	Tabtoxinine-delta-lactam	648.546500970655	668.381615645015	638.568871080945	609.356246940648	596.143644612249	601.562181094343	651.832329232205	602.354024215747	0.924093508717589	-0.113889250023691	0.0174839424454539	1.08468139745229	down	--	--	--	--	--	--	--	--	--	--	--	--	--
neg_3293	Dihydromacarpine	1554.21742443246	1652.80867100884	1618.12469117833	1001.54372660799	956.837813641604	976.727581378167	1608.38359553988	978.369707209254	0.608293761464814	-0.717159886583951	0.000448734058588402	1.15756556764211	down	C05316	Isoquinoline alkaloid biosynthesis(ko00950);;Metabolic pathways(ko01100);;Biosynthesis of secondary metabolites(ko01110)	--	--	--	--	--	--	--	--	--	--	--
neg_3298	2-Hydroxy-cis-hex-2,4-dienoate	159.754698267668	181.748364084672	157.540896909871	98.8896581215354	80.7060205236839	103.70665249985	166.347986420737	94.4341103816898	0.567690132075549	-0.816824430832088	0.00240106167275489	1.11714974114428	down	C11354	Xylene degradation(ko00622);;Steroid degradation(ko00984);;Metabolic pathways(ko01100);;Microbial metabolism in diverse environments(ko01120);;Degradation of aromatic compounds(ko01220)	LMFA01031001	Fatty Acyls [FA]	Fatty Acids and Conjugates [FA01]	Unsaturated fatty acids [FA0103]	--	--	--	--	--	--	--
neg_3300	5,10-Dihydrophenazine	48.1304186432553	47.4817645435233	41.8139689380473	26.0840274631656	27.2293611382278	34.1174184135225	45.808717374942	29.1436023383053	0.636202103188492	-0.652442953669175	0.00746780277411901	1.08483373114107	down	--	--	--	--	--	--	--	--	--	--	--	--	--
neg_3306	gamma-L-Glutamyl-L-cysteine	1243.71149328377	1365.1161390502	1261.36154300812	638.613071733404	594.629492889141	618.457726007371	1290.06305844736	617.233430209972	0.478452139349556	-1.0635534790088	0.0013708373495103	1.15515164127048	down	C00669	Glutathione metabolism(ko00480);;Metabolic pathways(ko01100);;Biosynthesis of cofactors(ko01240);;Ferroptosis(ko04216)	--	--	--	--	HMDB0001049	636-58-8	Organic compounds	Organic acids and derivatives	Carboxylic acids and derivatives	--	Microbe,Animals
neg_3310	Licoflavone A	70.0235009212527	61.1667247410763	62.3008562204063	87.8753247722535	96.4441366571612	93.2857629662908	64.4970272942451	92.5350747985685	1.43471844642404	0.520767645749923	0.00177346724778568	1.12430986152437	up	--	--	LMPK12110032	Polyketides [PK]	Flavonoids [PK12]	Flavones and Flavonols [PK1211]	--	--	--	--	--	--	--
neg_3315	alpha-ketoglutarate	100161.877206064	101252.311474476	98562.1945532725	74301.0751606623	72988.0947114078	73386.9751542209	99992.1277446042	73558.7150087637	0.73564506194572	-0.442918240131437	9.35237755953192e-05	1.16064392075322	down	--	--	--	--	--	--	--	--	--	--	--	--	--
neg_3316	2-Hydroxyethanesulfonate	383.364423429381	394.379136611855	372.266865305131	306.264214583847	308.064930674362	308.3815173396	383.336808448789	307.570220865936	0.802349824193899	-0.317696706596827	0.00656697660229863	1.14665606065352	down	C05123	Taurine and hypotaurine metabolism(ko00430);;Metabolic pathways(ko01100)	--	--	--	--	HMDB0003903	107-36-8	Organic compounds	Organic acids and derivatives	Organic sulfonic acids and derivatives	--	Animals
neg_3328	4-Deoxy-4-thio-alpha-D-digitoxosyl-calicheamicin T0	200.225092989482	188.740858516212	197.923120534558	100.075347602874	103.156366362329	92.8360830813463	195.629690680084	98.6892656821831	0.504469773167362	-0.987160266404052	3.6228940801394e-05	1.15792702434617	down	--	--	--	--	--	--	--	--	--	--	--	--	--
neg_3329	Propionic acid	173.829862063286	180.100399293344	184.320755500244	128.710702130919	120.595197325845	129.830278667165	179.417005618958	126.37872604131	0.704385437742229	-0.505563011263719	0.000232191198025764	1.14914590237359	down	C00163	Propanoate metabolism(ko00640);;Ethylbenzene degradation(ko00642);;Nicotinate and nicotinamide metabolism(ko00760);;Metabolic pathways(ko01100);;Microbial metabolism in diverse environments(ko01120);;Degradation of aromatic compounds(ko01220);;Carbohydrate digestion and absorption(ko04973);;Protein digestion and absorption(ko04974)	LMFA01010003	Fatty Acyls [FA]	Fatty Acids and Conjugates [FA01]	Straight chain fatty acids [FA0101]	HMDB0000237	79-09-4	Organic compounds	Organic acids and derivatives	Carboxylic acids and derivatives	--	Microbe,Animals,Plants
neg_3344	Regaloside B	1565.78299080447	1597.96810821254	1626.62893787457	1788.75271555899	1689.34349832962	1752.18877775283	1596.79334563053	1743.42833054715	1.09183090931452	0.126749444918678	0.0188535667225512	1.05499524957244	up	--	--	--	--	--	--	--	--	--	--	--	--	--
neg_3346	6'''-Deamino-6'''-hydroxyparomomycin II	5571.65507986629	6058.28801377792	5685.67107969984	2420.15055987214	2274.56343110549	2263.92723025675	5771.87139111468	2319.54707374479	0.401870886679066	-1.31519602897389	0.000668189654113487	1.15860138351902	down	--	--	--	--	--	--	--	--	--	--	--	--	--
neg_3349	Lapachol	81.1431542360425	93.4234497165091	86.2133780097683	139.452757249674	135.638297283189	116.262771335501	86.9266606541066	130.451275289455	1.50070501164814	0.585640419292493	0.0130381547951645	1.09144601438705	up	C10366	--	--	--	--	--	--	--	--	--	--	--	--
neg_3366	Anhydrotetracycline	463.451766828344	518.70771147556	458.752306468575	683.501365503889	627.083980023388	565.406026698487	480.303928257493	625.330457408588	1.30194741416594	0.380671179030355	0.0313567256119861	1.02355591633199	up	--	--	--	--	--	--	--	--	--	--	--	--	--
neg_3374	Delphinidin 3-O-(6''-O-malonyl)-beta-glucoside-3'-O-beta-glucoside	4167.18993154709	4199.88163321137	4144.13088135497	2466.04546809294	2465.21173305455	2403.85877404645	4170.40081537114	2445.03865839798	0.586283852953924	-0.770328771368203	6.16955837223254e-07	1.16270105106026	down	--	--	--	--	--	--	--	--	--	--	--	--	--
neg_3378	Corynebactin	286.212628098216	287.146241148746	290.678720599522	251.312946671604	243.596069901053	258.082128900749	288.012529948828	250.997048491135	0.871479614222793	-0.198461177872793	0.00758570089179695	1.1319229104345	down	C12219	Biosynthesis of siderophore group nonribosomal peptides(ko01053);;Biosynthesis of secondary metabolites(ko01110)	--	--	--	--	--	--	--	--	--	--	--
neg_3382	4-Hydroxyindole	27.8405699573921	33.1179144193983	33.4681790519288	20.1580911245192	21.6476541526784	18.606506687577	31.4755544762397	20.1374173215915	0.639779589484051	-0.644353127160001	0.0124433117407504	1.09628311454864	down	--	--	--	--	--	--	--	--	--	--	--	--	--
neg_3391	Diosmetin-7-O-��-D-glucopyranoside	10281.7038902373	11971.7242961704	10056.6634882756	17151.732415223	15556.4554283389	15437.20269245	10770.0305582278	16048.463512004	1.49010380474211	0.575412836305048	0.00306434826989243	1.11105963615455	up	--	--	--	--	--	--	--	--	--	--	--	--	--
neg_3403	TRIBOA-glucoside	367.269835703964	431.309861305619	336.879440122617	178.706550579017	125.431601720405	117.368119978392	378.486379044067	140.502090759271	0.371220996417715	-1.42964978266797	0.00330426028918761	1.11871055440581	down	--	--	--	--	--	--	--	--	--	--	--	--	--
neg_3416	Ureidoacrylate	149.162586521199	138.390227827336	145.074786065015	80.4328810165255	83.69819083431	80.7049218516989	144.20920013785	81.6119979008448	0.565927817523651	-0.821310041727013	0.00104841355745819	1.15674741259746	down	--	--	--	--	--	--	--	--	--	--	--	--	--
neg_3423	Vincamine	1238.07660084135	1340.06027088231	1220.5321152518	8064.41349488749	7110.32539944993	7070.06499686394	1266.22299565849	7414.93463040045	5.85594690336862	2.54990247257789	0.00249971758315662	1.1566960541813	up	--	--	--	--	--	--	--	--	--	--	--	--	--
neg_3426	Eupalinolide A	634.003522352889	643.253750523907	644.975144526558	171.1677366137	197.901466118539	232.596598631417	640.744139134451	200.555267121219	0.313003670064214	-1.67574852158762	0.00116674811988361	1.15935373900763	down	--	--	--	--	--	--	--	--	--	--	--	--	--
neg_3428	5''-Phosphoribosylparomamine	73.9514620776993	92.7513352593689	105.347204595963	3.92424798743226	32.4928307733262	4.46720243980044	90.6833339776771	13.6280937335196	0.150282230876893	-2.73425365743131	0.00421630893315785	1.10157875668591	down	--	--	--	--	--	--	--	--	--	--	--	--	--
neg_3439	Dehypoxanthine futalosine	2959.02844730884	3053.07868680193	2879.46579755673	2413.9316681173	2245.61497734103	2190.0037985087	2963.85764388917	2283.18348132234	0.770341816527448	-0.376429353514453	0.00174473003510801	1.12926578147708	down	--	--	--	--	--	--	--	--	--	--	--	--	--
neg_3440	Strychnine	140.516066753036	145.064187051414	181.880200906372	56.8281434941647	93.4597454246742	75.7082314335752	155.820151570274	75.3320401174714	0.48345505609072	-1.04854631763375	0.0097553147024703	1.07375569197413	down	--	--	--	--	--	--	HMDB0251975	57-24-9	Organic compounds	Alkaloids and derivatives	Strychnos alkaloids	--	Animals
neg_3448	2-Aminoethylphosphonate	7616.93917921246	6848.47583581112	7150.68061722174	2176.12590631166	2458.58101816682	2404.03877288042	7205.36521074844	2346.2485657863	0.325625210820173	-1.61871569344902	0.000639091663095173	1.15752309014964	down	C03557	Phosphonate and phosphinate metabolism(ko00440);;Metabolic pathways(ko01100);;Microbial metabolism in diverse environments(ko01120);;ABC transporters(ko02010)	--	--	--	--	HMDB0011747	2041-14-7	Organic compounds	Organic acids and derivatives	Organic phosphonic acids and derivatives	--	Animals
neg_3450	3-METHOXYCATECHOL	583.183335063071	542.341982299298	527.540635606216	183.466743710509	205.818359726111	210.135068152635	551.021984322862	199.806723863085	0.36261116533966	-1.46350474638511	0.000372688486463071	1.15657836226306	down	--	--	--	--	--	--	--	--	--	--	--	--	--
neg_3455	alpha-1,5-L-Arabinotriose	112.541603325957	93.4197693532777	125.41323509815	3.27525917393549	56.9297914769495	21.6659954251564	110.458202592462	27.2903486920138	0.247064935437183	-2.01703782343765	0.0167825947803606	1.06502369653803	down	--	--	--	--	--	--	--	--	--	--	--	--	--
neg_3475	N-Acetyl-N6,N6,O-tridemethylpuromycin-5'-phosphate	282.700644089741	287.442455039951	292.874874096237	206.718829966583	178.771477376369	202.406152542574	287.672657741976	195.965486628509	0.681209984176796	-0.553828514808086	0.00478011510336493	1.14089415166951	down	--	--	--	--	--	--	--	--	--	--	--	--	--
neg_3476	Chlorophyllide b	622.29614092563	617.287782170676	626.215808119559	822.835944189185	795.080341714138	849.960637010282	621.933243738622	822.625640971202	1.32269122008362	0.40347630632729	0.00519637899902753	1.14859525620249	up	--	--	--	--	--	--	HMDB0304289	--	Organic compounds	Organoheterocyclic compounds	Tetrapyrroles and derivatives	--	Animals
neg_3481	3,4-Dihydroxy-9,10-secoandrosta-1,3,5(10)-triene-9,17-dione	1036.95440422237	1047.08331071502	973.614537899676	876.442280663035	874.097605205609	867.207330459809	1019.21741761236	872.582405442818	0.856129801516689	-0.224098548485521	0.0223895711164501	1.10862190675636	down	--	--	--	--	--	--	--	--	--	--	--	--	--
neg_3483	Glucoberteroin	345.511091701011	344.220016958647	363.409358782385	194.249470868592	225.656210666164	185.672985668683	351.046822480681	201.85955573448	0.575021742991531	-0.798311585938197	0.00170415397350418	1.14442270010175	down	--	--	--	--	--	--	--	--	--	--	--	--	--
neg_3489	Pyridoxal	362.787049342946	379.504380756179	367.064163053642	226.147359307807	224.123732266128	228.124792208186	369.785197717589	226.131961260707	0.611522480230287	-0.709522560123865	0.000731456452506647	1.16030233209592	down	C00250	Vitamin B6 metabolism(ko00750);;Metabolic pathways(ko01100);;Microbial metabolism in diverse environments(ko01120);;Biosynthesis of cofactors(ko01240);;Vitamin digestion and absorption(ko04977)	--	--	--	--	HMDB0001545	66-72-8	Organic compounds	Organoheterocyclic compounds	Pyridines and derivatives	--	Microbe,Animals,Plants
neg_3490	Pyridoxine (Vitamin B6)	45.2212831028717	48.4218181729809	46.0946733260716	37.2072122030194	37.5248896148242	40.3268748577612	46.5792582006414	38.3529922252016	0.823392078508315	-0.280348525693499	0.00395680297464503	1.10314779645753	down	--	--	--	--	--	--	--	--	--	--	--	--	--
neg_3491	Gemcitabine	299.23831258509	334.516562924796	319.463940184535	436.752421971062	389.617830083771	409.052772777941	317.739605231474	411.807674944258	1.29605396420209	0.374125789415364	0.00661442949591054	1.09311421021656	up	C07650	--	--	--	--	--	HMDB0014584	95058-81-4	Organic compounds	Nucleosides, nucleotides, and analogues	Pyrimidine nucleosides	--	Animals
neg_3495	Streptidine 6-phosphate	425.291776934004	439.036499493871	426.103706072111	294.091030985745	287.988830596567	297.086433399208	430.143994166662	293.055431660507	0.681296113940302	-0.553646117117508	6.21961627059863e-05	1.15992373008627	down	--	--	--	--	--	--	--	--	--	--	--	--	--
neg_3499	cyclo-Dopa 5-O-glucoside	84547.1243428195	88104.139635721	84055.9033606345	44323.4882586508	43273.573240907	43853.0413441187	85569.055779725	43816.7009478922	0.512062457025198	-0.96560830625371	0.000526049898608542	1.16093791726099	down	--	--	--	--	--	--	--	--	--	--	--	--	--
neg_3505	Guanosine	3695.35457353548	3791.40628307289	3622.9679613852	789.503955755419	809.6323979156	768.057625782112	3703.24293933119	789.06465981771	0.213073965911676	-2.23057376429411	0.000131723180192372	1.1625211905831	down	--	--	--	--	--	--	HMDB0246240	118-00-3	Organic compounds	Nucleosides, nucleotides, and analogues	Purine nucleosides	--	Animals
neg_3508	UWM6	1466.39129554895	1555.59265768104	1339.31794378458	623.694759485529	597.214694261212	645.950381960886	1453.76729900486	622.286611902542	0.42805104525911	-1.22414524603888	0.00405911037181504	1.14933415069548	down	--	--	--	--	--	--	--	--	--	--	--	--	--
neg_3515	N-Acetylserotonin	919.264601378207	925.293417607932	908.053225204207	406.703887161226	396.055738213661	386.351025804243	917.537081396782	396.37021705971	0.431993676436825	-1.21091790064678	3.86416099996025e-07	1.16271688251198	down	C00978	Tryptophan metabolism(ko00380);;Metabolic pathways(ko01100);;Biosynthesis of secondary metabolites(ko01110)	--	--	--	--	HMDB0001238	1210-83-9	Organic compounds	Organoheterocyclic compounds	Indoles and derivatives	--	Animals
neg_3517	5,6-Epoxytetraene	526.541010094505	568.374155210936	548.486734569627	777.960096053535	699.943676117775	733.751078605963	547.800633291689	737.218283592424	1.34577844345038	0.428440917492707	0.00479189033353489	1.12269616710019	up	--	--	--	--	--	--	--	--	--	--	--	--	--
neg_3518	N-Acetylbialaphos	30643.2657632459	31374.4677044832	30150.525144579	26517.0087569625	25797.7400040769	26160.2425836793	30722.7528707694	26158.3304482396	0.851431854374204	-0.232037028624904	0.0011281307194431	1.14461482005683	down	--	--	--	--	--	--	--	--	--	--	--	--	--
neg_3526	Prolyl-Tyrosine	224.894405831687	241.267538146818	226.782056196307	115.875818668947	118.311613434596	134.935163345665	230.981333391604	123.040865149736	0.53268748319646	-0.908638713260969	0.000190267119964417	1.15092589109002	down	--	--	--	--	--	--	HMDB0029029	--	Organic compounds	Organic acids and derivatives	Carboxylic acids and derivatives	--	Animals
neg_3548	Protoviolaceinic acid	1888.73313410586	1999.05283697062	1876.02790218771	1652.27861136962	1602.16775817246	1551.98847474649	1921.27129108806	1602.14494809619	0.833898344043259	-0.262056571509356	0.00368774504875264	1.11264793090079	down	--	--	--	--	--	--	--	--	--	--	--	--	--
neg_3550	Biochanin A 7-O-(6-O-malonyl-beta-D-glucoside)	163.999025616871	165.196377183856	178.094641318447	51.3338930631307	38.0454969923643	50.9449911020402	169.096681373058	46.7747937191784	0.276615681273985	-1.85404515005859	4.12675310648925e-05	1.15737429455879	down	--	--	--	--	--	--	--	--	--	--	--	--	--
neg_3557	Doxycycline	772.310409272213	840.41940852599	725.504171158359	249.083657667447	252.474364246412	275.579954516283	779.411329652187	259.045992143381	0.332361081098192	-1.58917663995699	0.00261993774012076	1.15305739507517	down	--	--	--	--	--	--	--	--	--	--	--	--	--
neg_3577	Salidroside	431.243924518131	482.027851028735	440.693390448552	68.2799599250393	53.6147371636271	55.8625287832513	451.321721998473	59.2524086239726	0.131286409972913	-2.92921051056375	0.000737363569585057	1.15929685637812	down	--	--	--	--	--	--	HMDB0257463	--	Organic compounds	Organic oxygen compounds	Organooxygen compounds	--	Animals
neg_3585	Propionyladenylate	203.747568115086	244.015745487016	194.957187711413	31.4254300895871	23.6741753645419	23.8754736460008	214.240167104505	26.3250263667099	0.122876240821212	-3.02472210971462	0.00532897818991407	1.147989086826	down	C05983	Propanoate metabolism(ko00640)	--	--	--	--	HMDB0006806	--	Organic compounds	Nucleosides, nucleotides, and analogues	Purine nucleotides	--	Animals
neg_3596	Quercetin 3-O-beta-D-glucosyl-(1->2)-beta-D-glucosyl-(1->2)-beta-D-glucoside	629.695371401946	671.542468008423	631.9549059131	487.235048334005	452.922690055981	439.255675056291	644.39758177449	459.804471148759	0.713541583881471	-0.486930585142303	0.000731691625614937	1.13763403450343	down	--	--	--	--	--	--	--	--	--	--	--	--	--
neg_3605	2,3-Pyridinedicarboxylic acid	420.02254443218	448.146463031774	439.002495290214	368.730678570029	324.195146512174	324.172831532271	435.723834251389	339.032885538158	0.778091210274612	-0.361988812557712	0.00955726340267683	1.09770314688452	down	C03722	Tryptophan metabolism(ko00380);;beta-Alanine metabolism(ko00410);;Nicotinate and nicotinamide metabolism(ko00760);;Biosynthesis of plant secondary metabolites(ko01060);;Biosynthesis of alkaloids derived from ornithine, lysine and nicotinic acid(ko01064);;Metabolic pathways(ko01100);;Biosynthesis of cofactors(ko01240)	--	--	--	--	HMDB0000232	89-00-9	Organic compounds	Organoheterocyclic compounds	Pyridines and derivatives	--	Microbe,Animals,Plants
neg_3613	(4Z,7Z,10Z,13Z,16Z,19Z)-Docosahexaenoyl-CoA	424.612432992228	414.539428238298	445.156891537478	236.275436365869	198.686161842702	228.081346973395	428.102917589335	221.014315060655	0.516264444786306	-0.953817852001712	0.00019594746227623	1.15216447655765	down	--	--	--	--	--	--	--	--	--	--	--	--	--
neg_3617	2,6-Dihydroxypseudooxynicotine	187.946235098394	195.983397107223	176.098502542602	89.9810791196232	95.3130080921226	85.9124038861191	186.676044916073	90.4021636992883	0.484272975356489	-1.04610759867303	0.000838331464477211	1.15294317030946	down	--	--	--	--	--	--	--	--	--	--	--	--	--
neg_3622	N-Glycolylneuraminic acid	777.759295429407	836.640516928784	796.376634206042	560.248121498191	518.411235484648	525.983747292127	803.592148854744	534.881034758322	0.665612569162875	-0.587245417872097	0.000383537093815746	1.1485675663512	down	--	--	--	--	--	--	HMDB0242723	--	Organic compounds	Organic oxygen compounds	Organooxygen compounds	--	Animals
neg_3625	Pelargonidin 5-O-beta-D-glucoside 3-O-beta-D-sambubioside	2500.66086614166	2546.89735781938	2441.61565272169	1063.0080464059	1033.16122689459	1065.19108563989	2496.39129222758	1053.78678631346	0.422124043451997	-1.24426108984886	0.000122590047299495	1.16203854292434	down	--	--	--	--	--	--	--	--	--	--	--	--	--
neg_3626	Pantetheine 4'-phosphate	94920.160922332	98970.8921559884	97149.5532192961	127076.618742319	121079.936371463	122284.22126407	97013.5354325388	123480.258792617	1.27281474942724	0.348022458885181	0.000635311503189881	1.14772675940991	up	C01134	Carbapenem biosynthesis(ko00332);;Pantothenate and CoA biosynthesis(ko00770);;Metabolic pathways(ko01100);;Biosynthesis of secondary metabolites(ko01110);;Biosynthesis of cofactors(ko01240)	--	--	--	--	HMDB0001416	2226-71-3	Organic compounds	Organic acids and derivatives	Carboxylic acids and derivatives	--	Animals
neg_3628	Kaempferol 3-sophorotrioside	779.104955963699	712.105398231015	752.790970242336	517.070854798224	502.931404447108	491.01630812948	748.000441479017	503.672855791604	0.673359035451496	-0.570552139015284	0.00262654951944182	1.1465437760056	down	--	--	--	--	--	--	--	--	--	--	--	--	--
neg_3636	Salicyluric acid	18547.2059807322	19251.8436999503	18773.7067839092	15978.6767627684	15651.8522804183	15773.2427891252	18857.5854881972	15801.2572774373	0.837925793168332	-0.25510561059094	0.00125776950725165	1.15054186722367	down	C07588	--	--	--	--	--	HMDB0000840	487-54-7	Organic compounds	Benzenoids	Benzene and substituted derivatives	--	Microbe,Animals
neg_3640	OSU03012	275.412922580614	287.870135704207	266.291879864393	388.956882757037	435.138529983871	362.146738759009	276.524979383071	395.414050499972	1.42993971605076	0.515954326592568	0.0233290165577997	1.08986283558729	up	--	--	--	--	--	--	--	--	--	--	--	--	--
neg_3654	Petunidin 3-O-glucoside	269.75716234264	276.935810448085	263.175282319637	207.393301614663	226.80837894787	229.324199476539	269.956085036787	221.175293346357	0.819301010815213	-0.287534500132341	0.00738696150759159	1.10514342494042	down	--	--	--	--	--	--	--	--	--	--	--	--	--
neg_3657	Acarbose	642.792069995022	668.1270034557	611.457939354143	964.184861957821	915.169892868235	913.378920431066	640.792337601622	930.911225085707	1.45275024443949	0.538786697409945	0.000241972334384522	1.14860096834073	up	C06802	--	--	--	--	--	HMDB0014429	56180-94-0	Organic compounds	Organic oxygen compounds	Organooxygen compounds	--	Animals
neg_3658	Decanoyl-CoA	1758.86489548828	1838.38555270947	1781.86006736731	1398.57434229969	1293.92012228851	1322.07589784385	1793.03683852169	1338.19012081068	0.746326060938038	-0.422122030457951	0.000466343434936271	1.14645442302139	down	C05274	--	--	--	--	--	HMDB0006404	1264-57-9	Organic compounds	Lipids and lipid-like molecules	Fatty Acyls	--	Animals
neg_3668	1-Myristoyl-sn-glycero-3-phosphocholine	2532.61939243147	2030.01462101776	2589.98666150543	10422.8875551055	13405.2098989925	13176.2905116202	2384.20689165155	12334.7959885727	5.17354262826929	2.37115251689585	0.00752085573675142	1.14162492737007	up	--	--	LMGP01050012	Glycerophospholipids [GP]	Glycerophosphocholines [GP01]	Monoacylglycerophosphocholines [GP0105]	HMDB0010379	20559-16-4	Organic compounds	Lipids and lipid-like molecules	Glycerophospholipids	--	Microbe,Animals
neg_3671	13-Dihydrodaunorubicin	1990.01714914567	2086.17207097411	1995.43816506507	1406.30821687519	1298.04183220467	1324.47043790929	2023.87579506162	1342.94016232972	0.663548704721196	-0.591725731053918	0.000113673920363571	1.15319969971363	down	--	--	--	--	--	--	HMDB0244506	--	Organic compounds	Phenylpropanoids and polyketides	Anthracyclines	--	Animals
neg_3677	Erythromycin D	43.3510420103055	40.0346818422418	38.1801002664222	352.386276623122	556.021322834013	512.509797251889	40.5219413729898	473.639132236341	11.6884610210716	3.54701308263292	0.0197777288152336	1.11856233696167	up	C06633	--	LMPK04000010	Polyketides [PK]	Macrolides and lactone polyketides [PK04]	-	--	--	--	--	--	--	--
neg_3678	Pelargonidin 3-O-rutinoside 5-O-beta-D-glucoside	4515.9331738522	4675.58383716043	4525.97124331459	2937.16434028354	2815.46560696401	2713.97711771583	4572.49608477574	2822.20235498779	0.617212634557392	-0.69616050020696	4.23194623344904e-05	1.15811609018061	down	--	--	--	--	--	--	--	--	--	--	--	--	--
neg_3683	Luteolin 7-O-[beta-D-glucuronosyl-(1->2)-beta-D-glucuronide]-4'-O-beta-D-glucuronide	240.065463511342	230.113571290534	233.977771117614	175.791679431951	195.054082132903	194.352916167948	234.718935306497	188.399559244267	0.802660249793033	-0.317138642214207	0.00841499797031198	1.11405000850311	down	--	--	--	--	--	--	--	--	--	--	--	--	--
neg_3690	Ingenol Mebutate	324.938142472551	334.141585395955	348.367334086507	446.303405648658	429.810683051535	405.38773876625	335.815687318338	427.167275822148	1.27202894907412	0.347131504121026	0.00567662884373939	1.11380757155647	up	--	--	--	--	--	--	--	--	--	--	--	--	--
neg_3701	4-Amino-5-hydroxymethyl-2-methylpyrimidine	54.6277860452677	56.0003651260074	59.0535429790171	44.2802223613731	39.064824430591	37.0720756732506	56.5605647167641	40.1390408217382	0.70966478186243	-0.494790382590887	0.00540055314635924	1.11268564894456	down	C01279	Thiamine metabolism(ko00730);;Metabolic pathways(ko01100);;Biosynthesis of cofactors(ko01240);;ABC transporters(ko02010)	--	--	--	--	HMDB0247327	--	Organic compounds	Organoheterocyclic compounds	Diazines	--	Microbe,Animals
neg_3709	Reduced riboflavin	2204.66928345093	2197.46353652821	2175.96227080223	1304.37853291499	1234.20592768633	1190.48843813944	2192.69836359379	1243.02429958025	0.566892519380988	-0.818852863167239	0.000640787163387799	1.16022140877043	down	--	--	--	--	--	--	--	--	--	--	--	--	--
neg_3747	3-Hydroxyanthranilic acid	269.209460088109	276.050281089078	254.90287603126	208.4564694041	193.589126266715	194.78576512414	266.720872402816	198.943786931652	0.74588758329793	-0.422969884299222	0.00132007272270735	1.1330054035717	down	C00632	Tryptophan metabolism(ko00380);;Aminobenzoate degradation(ko00627);;Metabolic pathways(ko01100);;Microbial metabolism in diverse environments(ko01120);;Biosynthesis of cofactors(ko01240)	--	--	--	--	HMDB0001476	548-93-6	Organic compounds	Benzenoids	Benzene and substituted derivatives	--	Microbe,Animals,Plants
neg_3801	Ala Glu Val Asp	1206.82194950797	1249.90566173233	1180.56769998341	1338.96915930361	1300.54146629022	1292.44544105692	1212.4317704079	1310.65202221692	1.08101095187894	0.112381139299574	0.0203080892604413	1.03883825619266	up	--	--	--	--	--	--	--	--	--	--	--	--	--
neg_3810	4'-Oxonebramine	732.367008938059	652.457953361335	707.451697440347	1499.03469143653	1790.8692662148	1804.7674760181	697.42555324658	1698.22381122314	2.43498937387332	1.28391547649911	0.00719661210377139	1.13972646642794	up	--	--	--	--	--	--	--	--	--	--	--	--	--
neg_3821	Pelargonidin 3-O-rutinoside	974.378310007011	992.501189776185	973.706281052192	217.509271411126	228.833227224596	224.344800346005	980.195260278463	223.562432993909	0.228079487887339	-2.132391389815	1.39381060795649e-06	1.16304994729275	down	--	--	--	--	--	--	--	--	--	--	--	--	--
neg_3829	Xylotetraose	1716.32816842127	1676.22639021704	1575.47507249897	2238.00214519981	2234.61980962496	2220.37308629708	1656.00987704576	2230.99834704062	1.34721318874052	0.429978167060155	0.00470201579523008	1.15124616383701	up	--	--	--	--	--	--	--	--	--	--	--	--	--
neg_3830	Luteolin 7-O-[beta-D-glucuronosyl-(1->2)-beta-D-glucuronide]	33472.4210811616	39484.6245213907	32633.3062638524	59850.7182642003	53213.3465196428	53001.7445396378	35196.7839554682	55355.2697744936	1.5727365842439	0.653277055732298	0.00295937770336455	1.11140203693001	up	--	--	--	--	--	--	--	--	--	--	--	--	--
neg_3841	C1'-C9-Glycosylated UWM6	1210.107191739	1197.45658416793	1170.20000572526	1619.27203595622	1627.93527047465	1601.03150099512	1192.58792721073	1616.07960247533	1.35510310443531	0.438402624714598	2.41481545326482e-05	1.16079124223662	up	--	--	--	--	--	--	--	--	--	--	--	--	--
neg_3849	Kedarcidin chromophore	207.04831302039	197.11743778875	177.664679875848	104.092697447651	139.150103619862	95.9682556392044	193.943476894996	113.070352235572	0.583006729825672	-0.77841555789369	0.0102822059163255	1.08281072570015	down	--	--	--	--	--	--	--	--	--	--	--	--	--
neg_3851	2-Acetylfuran	1130.05341208661	1179.8936861833	1121.12752003213	649.716138087174	621.294110143863	615.227227504925	1143.69153943401	628.745825245321	0.549751225366651	-0.863149180111947	9.35995911732754e-05	1.1593190528351	down	--	--	--	--	--	--	--	--	--	--	--	--	--
neg_3857	p-Coumaroylagmatine	8.61302138225662	6.61492595353976	6.41217759817661	12.3127937370927	12.9752864207675	13.4371320144091	7.213374977991	12.9084040574231	1.78950963963587	0.839564315208566	0.00635260221072584	1.12300260486469	up	--	--	--	--	--	--	--	--	--	--	--	--	--
neg_3859	Glucovanillin	7029.20589075828	7101.15667258222	6827.40096856839	4196.77167858313	4092.85968544329	4016.89436557819	6985.92117730296	4102.17524320154	0.587206059027602	-0.768061240323445	3.22008160553576e-05	1.16052935659348	down	--	--	--	--	--	--	HMDB0029664	494-08-6	Organic compounds	Organic oxygen compounds	Organooxygen compounds	--	Animals
neg_3860	[6]-Gingerol	48.3601533759596	32.6279827124609	42.7403606404529	100.28198382601	107.471749928367	124.685757506539	41.2428322429578	110.813163753639	2.68684660405591	1.42591395816352	0.00246904744124902	1.12951607047479	up	C10462	--	--	--	--	--	HMDB0005783	58253-27-3	Organic compounds	Benzenoids	Phenols	--	Animals
neg_3862	Hesperetin 7-O-glucoside	548.048005340977	545.172705489442	556.867444945922	828.978010873629	853.900175959675	817.211453259593	550.02938525878	833.363213364299	1.5151248927768	0.5994367209347	0.000564022266314202	1.15949732995365	up	--	--	--	--	--	--	--	--	--	--	--	--	--
neg_3867	Bergenin	1103.44948986279	1101.35418459683	1108.97656044489	438.262664946893	386.880629987888	397.238465624595	1104.59341163484	407.460586853125	0.368878342529736	-1.43878300642974	0.000397683458651511	1.16209183905089	down	--	--	--	--	--	--	--	--	--	--	--	--	--
neg_3869	Rosiglitazone	549.494627262638	573.661457739649	563.810344275588	403.130402156678	376.916454503805	386.472680281264	562.322143092625	388.839845647249	0.691489478804323	-0.532220794331987	7.94033845971189e-05	1.15513476415331	down	--	--	--	--	--	--	HMDB0005031	122320-73-4	Organic compounds	Benzenoids	Phenol ethers	--	Animals
neg_3872	Delphinidin-3-(p-coumaroyl)-rutinoside-5-glucoside	612.77972376706	621.754964917625	687.093051058684	324.508310465422	300.921835442196	254.220915508315	640.542579914456	293.217020471978	0.457763511226898	-1.12732562603052	0.000404089311864138	1.14523907386992	down	--	--	--	--	--	--	--	--	--	--	--	--	--
neg_3883	4-Amino-anhydrotetracycline	145.837839989316	149.930751935654	152.739927685682	84.6456195889646	97.9602556322372	91.8573511777856	149.502839870217	91.4877421329958	0.611946516951891	-0.708522525466155	0.000888180897057746	1.1505625304512	down	--	--	--	--	--	--	--	--	--	--	--	--	--
neg_3885	Aurantio-obtusin ��-D-glucoside	1018.04743241683	1016.37732500802	1021.1222696524	1390.04849996081	1452.19717895535	1352.45269750218	1018.51567569242	1398.23279213945	1.3728142094513	0.457136390787245	0.00572684849535402	1.14983634892607	up	--	--	--	--	--	--	--	--	--	--	--	--	--
neg_3886	Apiin	23622.4271305266	23605.2698787202	23246.5659395166	15774.0301657107	15489.5042073355	15342.3881149125	23491.4209829211	15535.3074959862	0.661318338608839	-0.596583186276483	1.45787134765275e-06	1.16206016998515	down	--	--	--	--	--	--	--	--	--	--	--	--	--
neg_3901	4-Methylumbelliferyl beta-D-glucuronide	1854.16249891694	1561.61068546861	1804.75385962662	921.332922443725	1066.56567024764	996.968549347751	1740.17568133739	994.955714013039	0.571755900673418	-0.806528745175905	0.00609195554557424	1.12371089544343	down	--	--	--	--	--	--	--	--	--	--	--	--	--
neg_3903	8-Methylthiooctyl glucosinolate	1300.23487947223	1479.20306065271	1415.25094158009	396.960428930332	363.098700073673	373.043689252332	1398.22962723501	377.700939418779	0.270127976164888	-1.88828503266266	0.00194359968764621	1.15709254201203	down	--	--	--	--	--	--	--	--	--	--	--	--	--
neg_3904	Formononetin 7-O-glucoside-6''-O-malonate	12499.4055781365	12829.634996832	12837.4897855222	25748.5175305582	25516.6554550938	25257.6666807254	12722.1767868302	25507.6132221258	2.00497239187329	1.00358237115315	4.66199918050935e-07	1.16275810648401	up	--	--	--	--	--	--	--	--	--	--	--	--	--
neg_3914	dTDP-L-epivancosamine	134.065235963908	166.555218250443	134.823102317984	438.685757893139	375.731603301797	380.884597750241	145.147852177445	398.433986315059	2.74502157860365	1.456817490295	0.00147262795570442	1.14474451529828	up	--	--	--	--	--	--	--	--	--	--	--	--	--
neg_3916	Coumermic acid	181.191408143188	177.292498279008	174.173834854775	569.59206086592	481.693548447096	413.641910368427	177.552580425657	488.309173227148	2.75022290330276	1.45954855262173	0.0202796488027458	1.11692558314039	up	--	--	--	--	--	--	--	--	--	--	--	--	--
neg_3937	Deacetylcephalosporin C	64.3124441827062	63.4008999539766	63.3113403067259	2.76328657273174	1.32137465455053	1.60282690122348e-07	63.6748948144696	1.36155379585499	0.0213828982336314	-5.54739878087392	2.07236019969171e-05	1.16280477454959	down	--	--	--	--	--	--	--	--	--	--	--	--	--
neg_3946	Tetrahydrosarcinapterin	27.4392280088177	27.5879803683587	35.8699047143919	11.4060287352767	1.60282690122348e-07	1.60282690122348e-07	30.2990376971894	3.80200968528069	0.125482852732098	-2.99443786193472	0.00635698690916995	1.09653711359324	down	--	--	--	--	--	--	--	--	--	--	--	--	--
neg_3954	L-Histidinol phosphate	59.3032393797013	54.8867481296367	63.9854887267297	11.9749134666	25.541341584648	13.8473272783145	59.3918254120226	17.1211941098542	0.28827526332249	-1.79448104928966	0.00228580156100572	1.1322287312158	down	--	--	--	--	--	--	--	--	--	--	--	--	--
neg_3955	(-)-Maackiain-3-O-glucosyl-6''-O-malonate	39336.2315082622	45379.4027643688	38536.1205881899	65537.6724094296	59901.3901173833	59573.3715121694	41083.9182869403	61670.8113463274	1.50109371057559	0.586014044621876	0.00217624307548071	1.11971353407186	up	--	--	--	--	--	--	--	--	--	--	--	--	--
neg_3969	Astragalin	374.932135713228	353.872634875139	354.117901746805	135.342426340037	126.792794262508	142.123215108462	360.974224111724	134.752811903669	0.373303141617009	-1.42158044486891	4.27272746799719e-05	1.16005700899681	down	--	--	--	--	--	--	--	--	--	--	--	--	--
neg_4012	Arginyl-Serine	20.5368164748517	26.2916907719779	25.1338368777368	3.21098573983922	5.97715880827399	1.60282690122348e-07	23.9874480415221	3.06271490279863	0.127679897315341	-2.96939669848003	0.00105563972532641	1.13251208334054	down	--	--	--	--	--	--	--	--	--	--	--	--	--
neg_4013	Biotin sulfone	183.976643502917	191.718276297334	169.46463903805	77.1302548075461	53.4003348872111	44.071760510739	181.7198529461	58.2007834018321	0.320277517608904	-1.64260556549951	0.000953155399022572	1.14243860914399	down	C20387	Biotin metabolism(ko00780)	--	--	--	--	HMDB0004818	40720-05-6	Organic compounds	Organoheterocyclic compounds	Thienoimidazolidines	--	Animals
neg_4032	S-Ribosyl-L-homocysteine	19.9272398981096	13.8242226958576	21.1750234160292	5.38801542201618	6.10070261166625	1.53490781443846	18.3088286699988	4.3412086160403	0.237110122896823	-2.07637083805102	0.0103143074687224	1.08641258797792	down	--	--	--	--	--	--	--	--	--	--	--	--	--
neg_4052	4-Hydroxy-2,2'-bipyrrole-5-carbaldehyde	114.491696354541	125.178177638706	110.270698351724	35.0563616386765	30.7071657319476	31.7987513291862	116.646857448324	32.5207595666034	0.278796705526427	-1.84271458156039	0.00141027587911116	1.15619621789894	down	--	--	--	--	--	--	--	--	--	--	--	--	--
neg_4054	Butanoic acid	363.771363396173	384.937464720751	356.239930995183	39.2299820779453	32.2126212306632	32.7757775528261	368.316253037369	34.7394602871449	0.0943196505738242	-3.40629781620201	0.000317604277872335	1.16156896382377	down	C00246	Butanoate metabolism(ko00650);;Metabolic pathways(ko01100);;Carbohydrate digestion and absorption(ko04973);;Protein digestion and absorption(ko04974)	LMFA01010004	Fatty Acyls [FA]	Fatty Acids and Conjugates [FA01]	Straight chain fatty acids [FA0101]	HMDB0000039	107-92-6	Organic compounds	Lipids and lipid-like molecules	Fatty Acyls	--	Microbe,Animals,Plants
neg_4055	Pentoxifylline	19519.9874285337	20667.4947345361	19087.1121838084	10741.1952276238	8789.47096708631	8932.73430330006	19758.1981156261	9487.80016600339	0.480195618572112	-1.05830585477827	0.00030711830334384	1.14984996822469	down	C07424	--	--	--	--	--	HMDB0014944	6493-05-6	Organic compounds	Organoheterocyclic compounds	Imidazopyrimidines	--	Animals
neg_4057	Anandamide (18_4, n-3)	2618.06218922965	3202.07107686016	2571.07192090362	24175.7388869852	19451.8934284413	19393.9623628066	2797.06839566448	21007.1982260777	7.51043423129708	2.90889632255025	0.00676670588937162	1.14570140293583	up	--	--	--	--	--	--	--	--	--	--	--	--	--
neg_4065	Quinic acid	11826.9779225712	12293.3479100001	11789.9723973217	9643.16831210613	9586.39330680353	9325.14390085522	11970.0994099643	9518.23517325496	0.795167596129707	-0.330669128046893	0.000617647817218833	1.1495764015003	down	--	--	--	--	--	--	--	--	--	--	--	--	--
neg_4104	Glutathione	206.944607287841	217.1158968415	219.287527833437	133.201617661772	145.803627789145	129.515813349698	214.449343987593	136.173686266872	0.634992319094015	-0.655188953824595	0.000330591580692182	1.14897136234427	down	--	--	--	--	--	--	HMDB0062697	--	Organic compounds	Organic acids and derivatives	Carboxylic acids and derivatives	--	Animals
neg_4108	D-Glucuronate	128.060527294536	129.939922443798	128.008444467596	83.5650737509193	69.9981031481992	69.0028847543368	128.669631401977	74.1886872178184	0.576582729036082	-0.794400471906729	0.00656566714012867	1.14610179155618	down	--	--	--	--	--	--	--	--	--	--	--	--	--
neg_4118	Penicillin G	1086.09625228003	1112.43846970225	1100.65485548879	812.817879666827	749.335555953953	752.415951091081	1099.72985915702	771.523128903954	0.70155695280962	-0.511367867448761	0.00155677947225457	1.15302062017235	down	C05551	Bile secretion(ko04976)	--	--	--	--	HMDB0015186	61-33-6	Organic compounds	Organic acids and derivatives	Carboxylic acids and derivatives	--	Animals
neg_4124	2'-Deamino-2'-hydroxyparomamine	2180.51447510372	2287.2782587403	2150.43911195434	511.188785066305	481.664633299042	478.193302308567	2206.07728193279	490.348906891305	0.222271862779757	-2.16960276459419	0.000291115907393448	1.16177510367528	down	--	--	--	--	--	--	--	--	--	--	--	--	--
neg_4132	Rebaudioside A	130.257929095783	108.663300594642	102.187897564659	276.966133432525	233.87054131983	270.213490414788	113.703042418361	260.350055055714	2.28973692803907	1.19518185403611	0.00161341912606609	1.13718551675078	up	--	--	--	--	--	--	--	--	--	--	--	--	--
neg_4154	L-Valine	3157.56741252273	3385.33085398126	3041.75511395898	2897.43995998882	2688.07429755296	2658.38004152968	3194.88446015432	2747.96476635715	0.86011397301811	-0.21740025203378	0.0270866482037914	1.01318042023051	down	C00183	Valine, leucine and isoleucine degradation(ko00280);;Valine, leucine and isoleucine biosynthesis(ko00290);;Penicillin and cephalosporin biosynthesis(ko00311);;Cyanoamino acid metabolism(ko00460);;Pantothenate and CoA biosynthesis(ko00770);;Glucosinolate biosynthesis(ko00966);;Aminoacyl-tRNA biosynthesis(ko00970);;Biosynthesis of plant secondary metabolites(ko01060);;Biosynthesis of alkaloids deri…	--	--	--	--	HMDB0000883	72-18-4	Organic compounds	Organic acids and derivatives	Carboxylic acids and derivatives	--	Microbe,Animals
neg_4157	(S)-Ureidoglycolate	226.537103446486	253.53083307102	220.517044616439	148.409016317106	145.998081240416	126.534809332335	233.528327044648	140.313968963286	0.60084346399852	-0.734938916144583	0.00263415507978396	1.12466937598425	down	--	--	--	--	--	--	--	--	--	--	--	--	--
neg_4158	6-Aminonicotinic acid	3556.35466182917	3768.25666969267	3463.7572576391	2079.15777884911	1874.69226674158	1837.21139370746	3596.12286305365	1930.35381309938	0.536787503266844	-0.897577009759124	0.000174557793138244	1.15179792968943	down	--	--	--	--	--	--	--	--	--	--	--	--	--
neg_4160	Atractylodin	200.030977966614	221.476813179195	204.440564722163	115.167695804615	114.531472026205	109.097183014768	208.649451955991	112.932116948529	0.541252880800039	-0.885625296332305	0.0025750998831387	1.15165032078187	down	--	--	--	--	--	--	HMDB0248710	--	Organic compounds	Organoheterocyclic compounds	Heteroaromatic compounds	--	Animals
neg_4162	Garbanzol	95.5500481651568	120.295910835796	87.7135322784213	192.924760470941	168.871933549725	170.230298803682	101.186497093125	177.342330941449	1.75262842410916	0.809520161803463	0.00435905273669882	1.10502855926913	up	--	--	--	--	--	--	--	--	--	--	--	--	--
neg_4167	7-Methylthioheptyl-desulfoglucosinolate	150.280127858907	149.479978005062	151.745946246486	93.7803628662112	94.0661399134495	86.105973486416	150.502017370152	91.3174920886922	0.606752611588599	-0.720819681840064	0.00110850922500955	1.1585296876172	down	--	--	--	--	--	--	--	--	--	--	--	--	--
neg_4180	Methacycline	128.941684446742	136.850425622901	144.306020806084	46.7158056939522	27.3734138963593	47.1210918267674	136.699376958576	40.4034371390263	0.295564164504348	-1.75845673347464	0.000519451473874792	1.14823886200693	down	C07654	--	--	--	--	--	HMDB0015066	914-00-1	Organic compounds	Phenylpropanoids and polyketides	Tetracyclines	--	Animals
neg_4188	6-Amino-6-deoxyfutalosine	624.731101234991	612.875768621234	603.908467253906	902.524210154786	837.51073440822	838.60374286473	613.838445703377	859.546229142579	1.40028086405968	0.485716227560489	0.00477067155763425	1.14456091762596	up	--	--	--	--	--	--	--	--	--	--	--	--	--
neg_4192	4-Hydroxy-2H-pyran-3-carboxaldehyde	153.741169563102	156.253993260011	150.571159492741	121.784711222686	116.537014586853	106.587937303043	153.522107438618	114.969887704194	0.748881640711986	-0.417190373334185	0.00706196243994528	1.12938674935791	down	--	--	--	--	--	--	HMDB0031256	26110-68-9	Organic compounds	Organoheterocyclic compounds	Pyrans	--	Animals
neg_4201	1,3,5(10)-Estratrien-3,17.beta.-diol 17-glucosiduronate	1281.55686762539	1177.31759982588	1285.63145609097	1013.2398224506	1107.41032646907	1074.5468405637	1248.16864118075	1065.06566316112	0.853302693259133	-0.228870493320171	0.0170333417149445	1.04437133698277	down	--	--	--	--	--	--	--	--	--	--	--	--	--
neg_4223	4-Imidazolone-5-acetate	210.928694732472	226.659337846302	219.769041983534	199.749098909037	190.294615855636	192.464266301235	219.119024854103	194.169327021969	0.886136323175289	-0.174399434887987	0.0145691091141453	1.06871045847079	down	--	--	--	--	--	--	--	--	--	--	--	--	--
neg_4224	L-Arginine phosphate	1447.66744825084	1508.35822611991	1399.5132301288	588.027355047626	596.59054082544	557.635224456703	1451.84630149985	580.751040109923	0.400008623164842	-1.32189699372971	0.000369150120472808	1.15970372463392	down	C05945	--	--	--	--	--	HMDB0029438	1189-11-3	Organic compounds	Organic acids and derivatives	Carboxylic acids and derivatives	--	Animals
neg_4265	Cucurbitacin IIb	51.7119095956739	58.4038877361321	57.0609708980501	306.733434502821	211.44587929795	236.845106808764	55.725589409952	251.674806869845	4.51632382061262	2.17514893111609	0.0200479265368984	1.11661327444585	up	--	--	--	--	--	--	--	--	--	--	--	--	--
neg_4271	Nodularin	167.353686373688	198.988293307806	174.853041849393	349.87389468778	311.881906688855	277.924168753735	180.398340510296	313.226656710123	1.73630564352252	0.796020929108131	0.0121690710496256	1.09977614340234	up	--	--	--	--	--	--	HMDB0255692	--	Organic compounds	Organic acids and derivatives	Carboxylic acids and derivatives	--	Animals
neg_4283	Febrifugine	1340.97093157621	1395.12101860016	1322.37375697676	541.388551030533	496.543076367862	540.232172410462	1352.82190238438	526.054599936286	0.388857246477976	-1.36268747077312	1.97935666344251e-05	1.16086579171686	down	--	--	--	--	--	--	--	--	--	--	--	--	--
neg_4284	Protoemetine	232.523355148766	214.908044557404	189.075781721395	437.596766824676	501.04447296684	368.151549164202	212.169060475855	435.597596318573	2.05306841318715	1.03778170232297	0.0199016427392628	1.09423789723587	up	--	--	--	--	--	--	--	--	--	--	--	--	--
neg_4288	(13S,14R)-1,8-Dihydroxy-13-O-acetyl-N-methylcanadine	482.627192968397	493.267484100722	476.047837085881	258.601375985207	233.637364639448	225.8696253382	483.980838051667	239.369455320952	0.49458457133255	-1.01571085962615	0.000217943712207544	1.15849806464852	down	--	--	--	--	--	--	--	--	--	--	--	--	--
neg_4312	Lys Phe Thr Asp	4386.42787484156	2853.69030187235	4498.15415253575	1285.27983091277	2126.86450989333	2062.09887389672	3912.75744308322	1824.74773823427	0.466358511811145	-1.10048864568566	0.0398489508641181	1.01060935743038	down	--	--	--	--	--	--	--	--	--	--	--	--	--
neg_4320	5-Amino-6-(1-D-ribitylamino)uracil	1819.81085860953	1943.10145484417	1840.20054123997	3805.01966863953	3610.35635387232	3703.11015696875	1867.70428489789	3706.16205982687	1.98434093116057	0.988659917579033	3.275103228016e-05	1.16006937913755	up	C04732	Methane metabolism(ko00680);;Riboflavin metabolism(ko00740);;Metabolic pathways(ko01100);;Biosynthesis of secondary metabolites(ko01110);;Microbial metabolism in diverse environments(ko01120);;Biosynthesis of cofactors(ko01240)	--	--	--	--	HMDB0011106	17014-74-3	Organic compounds	Organic oxygen compounds	Organooxygen compounds	--	Microbe,Animals
neg_4350	9alpha-Hydroxyandrosta-1,4-diene-3,17-dione	97.2290354911766	100.250264172388	107.837027998336	83.4000403677045	78.3362999070172	87.5707521389953	101.772109220634	83.1023641379057	0.816553422880787	-0.29238081791376	0.0113708565126091	1.0644454240673	down	--	--	--	--	--	--	--	--	--	--	--	--	--
neg_4360	6,8a-Seco-6,8a-deoxy-5-oxoavermectin ''1a'' aglycone	821.98440935915	828.213964995573	841.120000788216	3904.77687872697	3539.89070387012	3502.36131177547	830.43945838098	3649.00963145752	4.39407062686016	2.13555805870111	0.00203236879465146	1.1584092621515	up	--	--	--	--	--	--	--	--	--	--	--	--	--
neg_4373	Peonidin-3-(p-coumaroyl)-rutinoside-5-glucoside	536.255808651593	533.671785208335	538.652920476159	230.447158584753	277.967407457178	242.259353458517	536.193504778696	250.224639833483	0.466668539628727	-1.09952988332023	0.00228397422585528	1.15741446021132	down	--	--	--	--	--	--	--	--	--	--	--	--	--
neg_4381	2-(4'-Methylthio)butylmalic acid	157.71534872773	159.604088977408	142.316994501032	48.258456660957	57.0106476100271	50.2919633144406	153.212144068723	51.8536891951416	0.33844372788023	-1.56301211413536	0.000586293459598113	1.15472321833048	down	--	--	--	--	--	--	--	--	--	--	--	--	--
neg_4389	Amarogentin	1441.96578047222	1470.7541380997	1279.93995635357	1830.9645955973	2040.71709394415	1800.06009877693	1397.55329164183	1890.58059610613	1.35277889395194	0.435926056116886	0.00791952456931055	1.08433046241457	up	--	--	--	--	--	--	--	--	--	--	--	--	--
neg_4399	Glucoputranjivin	203.091224456071	206.664178111413	211.530643316444	98.8664834166403	81.9868725631748	95.9258394485899	207.095348627976	92.2597318094683	0.445493983426942	-1.16652214717771	0.00038334478983031	1.15760412107813	down	--	--	--	--	--	--	--	--	--	--	--	--	--
neg_4410	1-Methylpyrrolinium	5117.10199388009	5373.28054563234	5012.41241131657	2225.93038934506	2259.51166628717	2202.63848839773	5167.598316943	2229.36018134332	0.431411275530824	-1.21286421106443	0.00105926966630383	1.16002320764776	down	C06178	Nicotinate and nicotinamide metabolism(ko00760);;Tropane, piperidine and pyridine alkaloid biosynthesis(ko00960);;Biosynthesis of plant secondary metabolites(ko01060);;Biosynthesis of alkaloids derived from ornithine, lysine and nicotinic acid(ko01064);;Metabolic pathways(ko01100);;Biosynthesis of secondary metabolites(ko01110)	--	--	--	--	HMDB0060253	--	Organic compounds	Organoheterocyclic compounds	Pyrrolines	--	Animals,Plants
neg_4411	p-Coumaric acid	5117.55653203714	4853.76360225175	4334.58907946016	2192.54469469372	2676.01622150483	2035.20971588642	4768.63640458302	2301.25687736166	0.482581744993176	-1.05115475228425	0.00135615838511673	1.12981531500813	down	C06738	--	--	--	--	--	HMDB0030677	4501-31-9	Organic compounds	Phenylpropanoids and polyketides	Cinnamic acids and derivatives	--	Animals,Plants
neg_4415	1,2-Dihydroxy-6-methylcyclohexa-3,5-dienecarboxylate	9970.9420464933	10455.332710947	9924.30898382074	13889.3688741489	13549.192525662	13393.5297957818	10116.861247087	13610.6970651976	1.3453478043021	0.427979191871728	0.000114119463975556	1.15382572263454	up	--	--	--	--	--	--	--	--	--	--	--	--	--
neg_4434	Ajugol	532.591790954117	540.402664221127	516.130694257618	70.7045373170826	85.0788971893661	73.7431365405835	529.708383144287	76.5088570156774	0.14443580553045	-2.79149966528078	5.38400320862667e-06	1.1623968603105	down	--	--	--	--	--	--	HMDB0248074	--	Organic compounds	Lipids and lipid-like molecules	Prenol lipids	--	Animals
neg_4446	Pelargonidin 3-O-sophoroside	6251.30664659538	6424.97152462081	6059.91118702482	1856.79806046645	1857.09482890272	1789.1071595267	6245.396452747	1834.33334963196	0.293709672958413	-1.7675373150968	0.000342186696098574	1.16179664435172	down	--	--	--	--	--	--	--	--	--	--	--	--	--
neg_4459	Daidzein	974.966639393155	1157.49504596335	978.78617306949	1772.24635523375	1604.02471154267	1580.65084807529	1037.08261947533	1652.30730495057	1.59322630031779	0.671951200421614	0.00195520958034352	1.12099706239466	up	C10208	Isoflavonoid biosynthesis(ko00943);;Biosynthesis of phenylpropanoids(ko01061);;Metabolic pathways(ko01100);;Biosynthesis of secondary metabolites(ko01110)	LMPK12050038	Polyketides [PK]	Flavonoids [PK12]	Isoflavonoids [PK1205]	HMDB0003312	486-66-8	Organic compounds	Phenylpropanoids and polyketides	Isoflavonoids	--	Microbe,Animals,Plants
neg_4465	N-Acetyl-N6,O-didemethylpuromycin-5'-phosphate	223.292212714221	185.126649284534	226.38582533487	51.4328370597262	56.7890779920687	58.497037364682	211.601562444542	55.5729841388256	0.262630310933506	-1.92889466338663	0.00609901282984463	1.14646484563072	down	--	--	--	--	--	--	--	--	--	--	--	--	--
neg_4478	19-Oxoandrost-4-ene-3,17-dione	290.464268065838	285.838866664942	279.450478171904	138.329591500414	137.714684925687	133.124443591636	285.251204300895	136.389573339246	0.478138466316084	-1.06449961948601	3.1862614957703e-05	1.1618081243962	down	C05297	--	--	--	--	--	HMDB0006768	--	Organic compounds	Lipids and lipid-like molecules	Steroids and steroid derivatives	--	Animals
neg_4489	Aclacinomycin S	867.697274499929	710.325374801891	810.115172146465	2953.79664719702	4934.60726909622	4712.02223471429	796.045940482762	4200.14205033584	5.27625584999362	2.39951452375692	0.0316562040985613	1.09147557217866	up	--	--	--	--	--	--	--	--	--	--	--	--	--
neg_4501	6-Carboxy-5,6,7,8-tetrahydropterin	77.3734450130419	76.969473581073	73.8939500001462	7.36608641798413	12.9181223027255	8.48301781631614	76.078956198087	9.58907551234192	0.126041102448551	-2.98803381648797	2.07465521921029e-05	1.16101993723721	down	C20239	Folate biosynthesis(ko00790);;Metabolic pathways(ko01100)	--	--	--	--	HMDB0060410	--	Organic compounds	Organoheterocyclic compounds	Pteridines and derivatives	--	Animals
neg_4505	CDP-choline	2205.49802001983	2201.53304140101	2152.00359050011	231.652636783042	247.039135248612	249.580754473526	2186.34488397365	242.75750883506	0.111033492755201	-3.1709331701735	1.64932082630333e-05	1.16301469687502	down	--	--	--	--	--	--	--	--	--	--	--	--	--
neg_4512	Dehydroascorbate	3845.25320292558	4081.10631902117	3809.09606823589	1395.00869274779	1358.1107375244	1340.07571600537	3911.81853006088	1364.39838209252	0.348788772180412	-1.51957449565657	0.000786104215334238	1.16052567233214	down	C05422	Ascorbate and aldarate metabolism(ko00053);;Glutathione metabolism(ko00480);;Metabolic pathways(ko01100)	--	--	--	--	HMDB0001264	490-83-5	Organic compounds	Organoheterocyclic compounds	Lactones	--	Animals,Plants
neg_4545	1-Methylnicotinamide	42.0379604960506	42.3695022642234	44.3333470909856	91.2822570753241	75.8228649427294	101.049949178505	42.9136032837532	89.3850237321862	2.08290651197838	1.05859808770695	0.0231938074022068	1.10856601491252	up	C02918	Nicotinate and nicotinamide metabolism(ko00760);;Metabolic pathways(ko01100);;Bile secretion(ko04976)	--	--	--	--	HMDB0000699	3106-60-3	Organic compounds	Organoheterocyclic compounds	Pyridines and derivatives	--	Microbe,Animals
neg_4546	DIPROTIN A	2037.28964699814	2459.12891064605	1953.84634718428	22350.6971948858	17093.52534191	17516.2904659243	2150.08830160949	18986.8376675734	8.83072460482688	3.1425318230266	0.00941579049700126	1.14033856143284	up	--	--	--	--	--	--	--	--	--	--	--	--	--
neg_4547	Vomilenine	455.491030562784	400.265027805559	399.113687099923	136.147048120647	165.343446176863	137.23084751496	418.289915156089	146.240447270823	0.349615044427386	-1.51616082751513	0.00100295090472427	1.14946842521934	down	--	--	--	--	--	--	--	--	--	--	--	--	--
neg_4549	Lochnerinine	176.335085721429	175.191957373637	181.615007198053	255.54174888793	265.940038286425	246.620582994459	177.714016764373	256.034123389605	1.44070866244093	0.526778625765172	0.0022535813781913	1.15009912189495	up	--	--	--	--	--	--	--	--	--	--	--	--	--
neg_4550	Slaframine	150.337595166523	155.947648629925	145.655908102567	820.253485172295	705.793276202093	713.085732975706	150.647050633005	746.377498116698	4.95447799993753	2.308733064158	0.00365319868473121	1.15429235841826	up	--	--	--	--	--	--	--	--	--	--	--	--	--
neg_4579	5-Amino-5-deoxy-3-dehydroshikimate	31.8358629305052	41.2541027001752	31.0162576068516	11.3563952462863	6.33765633810241	6.2066578151665	34.7020744125107	7.96690313318507	0.229580025634228	-2.12293096756018	0.00548115194695874	1.12110381386624	down	--	--	--	--	--	--	--	--	--	--	--	--	--
neg_4580	(2S,4S)-4-Hydroxy-2,3,4,5-tetrahydrodipicolinate	191.243551527382	270.825474122945	202.23662519104	57.2701709531809	44.8125897468507	47.0554191732	221.435216947122	49.7127266244105	0.22450235021235	-2.15519754692782	0.0184577446640063	1.1161989431838	down	--	--	--	--	--	--	--	--	--	--	--	--	--
neg_4583	Nateglinide	308.366621853902	312.916162290621	297.294822487091	638.129504413575	636.471815370855	623.223986961966	306.192535543871	632.608435582132	2.06604786905882	1.04687368094727	1.01263177693553e-06	1.16235686362618	up	C12508	--	--	--	--	--	HMDB0014869	105816-04-4	Organic compounds	Organic acids and derivatives	Carboxylic acids and derivatives	--	Animals
neg_4597	2',3',4'-Trihydroxyacetophenone	253.226664055348	252.83979782293	250.402785471542	105.534413661591	102.732534478632	101.21359908799	252.156415783273	103.160182409404	0.40911186847639	-1.28943270397365	3.06950880859481e-07	1.16298816072062	down	--	--	--	--	--	--	--	--	--	--	--	--	--
neg_4598	Succinate semialdehyde	204.807995359227	214.42083044684	215.662464153154	41.0954657618933	40.5166017445432	38.3793000925996	211.630429986407	39.997122533012	0.188995139005204	-2.40357896638426	0.000201691056034612	1.16236007278897	down	C00232	Alanine, aspartate and glutamate metabolism(ko00250);;Tyrosine metabolism(ko00350);;Butanoate metabolism(ko00650);;Carbon fixation pathways in prokaryotes(ko00720);;Vitamin B6 metabolism(ko00750);;Nicotinate and nicotinamide metabolism(ko00760);;Metabolic pathways(ko01100);;Microbial metabolism in diverse environments(ko01120);;Carbon metabolism(ko01200);;Quorum sensing(ko02024)	LMFA06000118	Fatty Acyls [FA]	Fatty aldehydes [FA06]	-	HMDB0001259	692-29-5	Organic compounds	Lipids and lipid-like molecules	Fatty Acyls	--	Microbe,Animals
neg_4611	Gardenoside	33.1371424317672	38.7263481527277	46.5857442953885	78.1280810718677	67.9227205953478	60.8400552903918	39.4830782932945	68.9636189858691	1.74666267086833	0.804601010626471	0.0112092953584965	1.06750813024334	up	--	--	--	--	--	--	--	--	--	--	--	--	--
neg_4618	Spinosin	29770.5104646017	30540.9816757415	29211.9786126838	11723.1677106842	11103.8779643507	11358.0451867447	29841.1569176757	11395.0302872599	0.38185618334758	-1.38889870960568	4.38279242721633e-05	1.16197766674931	down	--	--	--	--	--	--	--	--	--	--	--	--	--
neg_4628	Glycyl-Glutamine	349.192171888335	364.531092451036	362.746230667043	130.35276730691	146.56910236411	142.400674687311	358.823165002138	139.774181452777	0.38953499964793	-1.36017513489309	5.74288714202071e-06	1.16103734254801	down	--	--	--	--	--	--	HMDB0028839	--	Organic compounds	Organic acids and derivatives	Carboxylic acids and derivatives	--	Animals
neg_4630	QUINALIZARIN	586.190150450728	589.195234669708	580.125070461888	186.973006749191	179.507528823373	181.347134739856	585.170151860775	182.609223437473	0.312061753076087	-1.68009654643743	5.11310949467414e-08	1.16306553287089	down	--	--	--	--	--	--	--	--	--	--	--	--	--
neg_4633	Acronycine	4443.60576418502	4638.30488856145	4412.85413753912	1479.20098904952	1468.73689165393	1481.71949685734	4498.2549300952	1476.55245918693	0.328250061886929	-1.60713281176933	0.000525853882370891	1.16195614457549	down	C10632	Biosynthesis of various alkaloids(ko00996);;Biosynthesis of alkaloids derived from shikimate pathway(ko01063);;Biosynthesis of secondary metabolites(ko01110)	--	--	--	--	--	--	--	--	--	--	--
neg_4649	diethyl 2,6-dimethyl-4-oxo-4h-pyran-3,5-dicarboxylate	1695.41480794925	1694.77117023172	1678.90322241227	1162.00992980371	1166.20923494785	1151.11261793731	1689.69640019775	1159.77726089629	0.686382039258982	-0.542916292940079	2.79530272768101e-07	1.16280323119053	down	--	--	--	--	--	--	--	--	--	--	--	--	--
neg_4655	Liquiritigenin	1727.5649998172	1735.47317974851	1727.90390108585	638.215270095452	661.867110577371	688.680649838931	1730.31402688385	662.921010170585	0.383121791692603	-1.38412500733302	0.000122408517458399	1.16280324269082	down	--	--	--	--	--	--	--	--	--	--	--	--	--
neg_4669	Benzylsuccinate	245.758625943044	263.633538439533	254.060716419764	178.66061590641	191.487230011922	179.332648206075	254.48429360078	183.160164708136	0.719730723324978	-0.474470850537181	0.000533526729122306	1.14369002082234	down	--	--	--	--	--	--	--	--	--	--	--	--	--
neg_4685	Kaempferol 3-O-glucoside	373.802878049954	447.612003271217	365.921238482637	38.3729171416271	26.4037562440546	33.9761651856518	395.778706601269	32.9176128571112	0.0831717631799588	-3.58776237336255	0.00450430774886264	1.15119282477702	down	C12249	Flavone and flavonol biosynthesis(ko00944);;Biosynthesis of secondary metabolites(ko01110)	LMPK12111725	Polyketides [PK]	Flavonoids [PK12]	Flavones and Flavonols [PK1211]	HMDB0037429	480-10-4	Organic compounds	Phenylpropanoids and polyketides	Flavonoids	--	Animals
neg_4687	2-Oxo-9-methylthiononanoic acid	284.176580448334	270.298036229279	267.437487017395	298.045091586995	299.886104302229	296.848550023835	273.970701231669	298.259915304353	1.08865624668437	0.122548481609499	0.039086279410081	1.06877348438125	up	--	--	--	--	--	--	--	--	--	--	--	--	--
neg_4708	Mepivacaine	193.810990865733	187.510993747222	188.283392821731	228.547745091176	215.085609596378	217.202091468724	189.868459144895	220.278482052093	1.16016363667854	0.214328306365705	0.00831124312843376	1.11297498894072	up	C07528	--	--	--	--	--	HMDB0015096	96-88-8	Organic compounds	Organoheterocyclic compounds	Piperidines	--	Animals
neg_4712	N-Acetylglucosaminylasparagine	156.904279064443	151.509820512396	131.537032195885	187.353258401228	189.122864179327	181.527293049311	146.650377257575	186.001138543289	1.26833044702366	0.342930669904339	0.028210643019287	1.07751513069697	up	C04540	--	--	--	--	--	HMDB0000489	2776-93-4	Organic compounds	Organic oxygen compounds	Organooxygen compounds	--	Animals
neg_4715	Vomicine	1387.44573176201	1377.10089935943	1313.10283020739	1065.9413048068	1062.66288944701	1086.03665151331	1359.21648710961	1071.54694858904	0.788356349964307	-0.343080196021657	0.00355420433959084	1.14653627217528	down	--	--	--	--	--	--	--	--	--	--	--	--	--
neg_4732	Coumermycin A1	357.263836804203	358.401844290654	360.239799672757	208.571396672851	250.112733266711	220.977871680133	358.635160255871	226.554000539898	0.631711626875239	-0.662661969113746	0.00832878902878621	1.14341623535938	down	--	--	--	--	--	--	--	--	--	--	--	--	--
neg_4733	5-O-Caffeoylshikimic acid	103.196484454646	139.696142450739	105.346518951729	1.60282690122348e-07	1.60282690122348e-07	1.60282690122348e-07	116.079715285705	1.60282690122348e-07	1.38079844293077e-09	-29.4318501112233	0.0102178060080679	1.13978819596631	down	C10434	Phenylpropanoid biosynthesis(ko00940);;Flavonoid biosynthesis(ko00941);;Stilbenoid, diarylheptanoid and gingerol biosynthesis(ko00945);;Metabolic pathways(ko01100);;Biosynthesis of secondary metabolites(ko01110)	--	--	--	--	HMDB0033999	73263-62-4	Organic compounds	Phenylpropanoids and polyketides	Cinnamic acids and derivatives	--	Animals
neg_4746	Parthenin	152.645047970103	123.594189401103	146.774933777417	72.7354570948891	86.2952808691123	86.5105761220078	141.004723716208	81.8471046953364	0.580456473643149	-0.78474020628664	0.00968728538284461	1.10224026959446	down	--	--	--	--	--	--	--	--	--	--	--	--	--
neg_4747	Graniline	481.320173053933	468.208380071482	435.782919671365	191.128455787663	176.767149146373	176.164718571785	461.77049093226	181.353441168607	0.39273501605197	-1.34837186120084	0.000827995407069825	1.15696369552763	down	--	--	--	--	--	--	--	--	--	--	--	--	--
neg_4753	(-)-Jasmonic acid	204.664676231834	217.86331066646	200.696102995155	151.892121242169	147.261160446243	144.289702025206	207.741363297816	147.814327904539	0.711530556832988	-0.491002379955982	0.00278540041245558	1.14304559272878	down	C08491	alpha-Linolenic acid metabolism(ko00592);;Biosynthesis of plant secondary metabolites(ko01060);;Biosynthesis of plant hormones(ko01070);;Metabolic pathways(ko01100);;Biosynthesis of secondary metabolites(ko01110);;Plant hormone signal transduction(ko04075)	LMFA02020001	Fatty Acyls [FA]	Octadecanoids [FA02]	Jasmonic acids [FA0202]	HMDB0032797	59366-47-1	Organic compounds	Lipids and lipid-like molecules	Fatty Acyls	--	Animals
neg_4761	THF-L-glutamate	2088.8559081242	2138.25591288908	2061.50504160839	3552.54167739463	3354.70951880921	3379.27080645846	2096.20562087389	3428.8406675541	1.63573679671971	0.70994062565389	0.000765652195023965	1.15756331848206	up	--	--	--	--	--	--	--	--	--	--	--	--	--
neg_4790	Morusin	129.36349893308	125.224195046975	101.935699010239	67.3041629140495	55.9219239634245	65.0993229610979	118.841130996765	62.7751366128573	0.528227357703002	-0.920769072063996	0.0126715261979923	1.10437968034262	down	C10106	--	LMPK12110912	Polyketides [PK]	Flavonoids [PK12]	Flavones and Flavonols [PK1211]	HMDB0036631	62596-29-6	Organic compounds	Phenylpropanoids and polyketides	Flavonoids	--	Animals,Plants
neg_4803	gamma-L-Glutamyl-S-(hercyn-2-yl)-L-cysteine S-oxide	1551.11228064917	1723.74210554501	1645.94696011975	1207.61001004424	853.571929052627	1175.30794167777	1640.26711543798	1078.82996025821	0.657716020826369	-0.60446328262741	0.0239813799733229	1.06500123178954	down	--	--	--	--	--	--	--	--	--	--	--	--	--
neg_4810	S-Allyl-L-cysteine	26.7792960362439	21.6747087364329	24.4517872605802	13.442954202822	10.4362237056898	10.373972584259	24.3019306777523	11.4177168309236	0.469827561535107	-1.08979674611007	0.00309996743277552	1.12072082975129	down	--	--	--	--	--	--	--	--	--	--	--	--	--
neg_4813	N-Succinyl-2-L-amino-6-oxoheptanedioate	101.366414338668	73.9549719035505	93.5132937293084	10.6372500468284	36.8037676465977	41.9418486228137	89.611559990509	29.7942887720799	0.332482648167664	-1.58864904466656	0.00981776959610591	1.07100708208882	down	C04462	Lysine biosynthesis(ko00300);;Metabolic pathways(ko01100);;Microbial metabolism in diverse environments(ko01120);;Biosynthesis of amino acids(ko01230)	--	--	--	--	HMDB0012266	--	Organic compounds	Organic acids and derivatives	Carboxylic acids and derivatives	--	Animals
neg_4820	Pseudouridine	7119.75537374184	7403.92052118634	7102.85749899834	4837.09836240999	4595.30234657163	4580.9402293959	7208.84446464217	4671.11364612584	0.647969819440084	-0.626001476774562	4.65833729669155e-05	1.15735207957711	down	C02067	Pyrimidine metabolism(ko00240);;Metabolic pathways(ko01100)	--	--	--	--	HMDB0000767	1445-07-4	Organic compounds	Nucleosides, nucleotides, and analogues	Nucleoside and nucleotide analogues	--	Microbe,Animals
neg_4824	Formylmethanofuran	682.942766585927	665.30875688091	680.551308828252	1744.57526454402	1647.28319075745	1631.67944897361	676.26761076503	1674.51263475836	2.47610946924408	1.30807509776883	0.00098670877407807	1.16025753689565	up	--	--	--	--	--	--	--	--	--	--	--	--	--
neg_4825	(1'S,5'S)-5'-Hydroxyaverantin	545.728477883303	522.116739837221	549.741688810523	424.795169476476	418.045043875101	430.544187562356	539.195635510349	424.461466971311	0.787212356734969	-0.345175228300217	0.00196625827604356	1.14824795886511	down	--	--	--	--	--	--	--	--	--	--	--	--	--
neg_4827	Creatinine	4923.78739682553	5127.23089778007	4776.4922591404	1843.86416049517	1815.82281951681	1829.11431244187	4942.50351791533	1829.60043081795	0.370176859598806	-1.43371338224367	0.000999435764935261	1.16068279124003	down	C00791	Arginine and proline metabolism(ko00330);;Metabolic pathways(ko01100)	--	--	--	--	HMDB0000562	60-27-5	Organic compounds	Organic acids and derivatives	Carboxylic acids and derivatives	--	Animals
neg_4829	m-CRESYL ACETATE	2454.08421454114	2582.49664697631	2393.86960233252	609.066462716056	593.568737963131	592.451910591952	2476.81682128332	598.362370423713	0.241585233628089	-2.04939581912576	0.000794839823160615	1.16114147913258	down	--	--	--	--	--	--	--	--	--	--	--	--	--
neg_4831	5-FLUOROINDOLE-2-CARBOXYLIC ACID	4958.51355026508	5163.32751606425	4783.06387782002	1391.38456778701	1345.00844204966	1353.42327484014	4968.30164804978	1363.27209489227	0.274393986409299	-1.86567923098797	0.000780098067698016	1.16098266773723	down	--	--	--	--	--	--	--	--	--	--	--	--	--
neg_4853	Chelirubine	9083.8355575735	8951.57246516259	9112.95573451831	6271.66943457871	6229.80139063298	6113.84706688775	9049.45458575147	6205.10596403315	0.68568839207207	-0.544374995670036	2.06724957711146e-06	1.16194695635097	down	--	--	--	--	--	--	--	--	--	--	--	--	--
neg_4856	Bilirubin beta-diglucuronide	1296.51402522794	1272.98662423434	1249.89557382596	1057.59985714453	1111.42699019526	1084.91579303865	1273.13207442941	1084.64754679281	0.851952101889292	-0.231155772780466	0.000863223416058753	1.1361311025177	down	--	--	--	--	--	--	--	--	--	--	--	--	--
neg_4873	cis-1,2-Dihydro-3-ethylcatechol	119.656457670899	127.82048770748	122.199064934722	34.7180512874834	28.5119769574845	27.6380904973188	123.225336771034	30.2893729140956	0.245804748502141	-2.02441530865474	9.81180643967771e-06	1.16040273205789	down	--	--	--	--	--	--	--	--	--	--	--	--	--
neg_4875	(2S,5S)-trans-Carboxymethylproline	535.02430818854	523.372839053793	526.295350171421	370.136519468641	369.507448515174	373.979560233761	528.230832471251	371.207842739192	0.702737931829064	-0.50894132157859	8.97584335533598e-05	1.16185770422447	down	--	--	--	--	--	--	--	--	--	--	--	--	--
neg_4893	(S)-N-Methylcanadine	1107.36969180667	1107.03433557232	1107.18021889512	706.656196281448	719.672311800721	744.448346863357	1107.19474875804	723.592284981842	0.653536593985395	-0.613660074653707	0.000833219761757877	1.16130824495806	down	--	--	--	--	--	--	--	--	--	--	--	--	--
neg_4909	Ser Leu Arg Glu	1225.64610645016	1254.2836252012	1273.33530580169	3721.82676549796	3233.90117294834	3352.37321514838	1251.08834581768	3436.03371786489	2.74643571683116	1.45756052448184	0.00421368867097403	1.15269839451976	up	--	--	--	--	--	--	--	--	--	--	--	--	--
neg_4962	beta-Nitropropanoate	20.3749360094554	25.3381214331276	20.125078653687	16.8135886855232	14.355792160431	14.9137436373893	21.9460453654233	15.3610414944478	0.699945764199031	-0.514684956761875	0.0438869764824474	1.01354608196075	down	C05669	beta-Alanine metabolism(ko00410)	--	--	--	--	HMDB0034259	504-88-1	Organic compounds	Organic 1,3-dipolar compounds	Allyl-type 1,3-dipolar organic compounds	--	Microbe,Animals
neg_4969	100-1	1513.85615755482	1447.1753447385	1554.34524865171	1136.09813410892	1168.29203493855	1195.17625731775	1505.12558364834	1166.52214212174	0.775033096769343	-0.367670174790208	0.00216038476398747	1.13855560556903	down	--	--	--	--	--	--	--	--	--	--	--	--	--
neg_4978	4-Hydroxycoumarin	75.9191854022395	73.2670857532914	70.4138570026285	34.8708774222266	34.9661156239613	40.9004200586859	73.2000427193865	36.9124710349579	0.504268435695625	-0.987736171179592	0.000191916073462666	1.15171941485957	down	--	--	--	--	--	--	--	--	--	--	--	--	--
neg_4980	Jasmonic acid	224.702575372806	224.504169542498	211.388249392788	6.71157146135072	3.79269066059737	3.49317756739959	220.198331436031	4.66581322978256	0.021189139805712	-5.5605311685216	0.000221202330486439	1.16214716289485	down	C08491	alpha-Linolenic acid metabolism(ko00592);;Biosynthesis of plant secondary metabolites(ko01060);;Biosynthesis of plant hormones(ko01070);;Metabolic pathways(ko01100);;Biosynthesis of secondary metabolites(ko01110);;Plant hormone signal transduction(ko04075)	LMFA02020001	Fatty Acyls [FA]	Octadecanoids [FA02]	Jasmonic acids [FA0202]	HMDB0032797	59366-47-1	Organic compounds	Lipids and lipid-like molecules	Fatty Acyls	--	Animals
neg_4981	2-Succinyl-5-enolpyruvyl-6-hydroxy-3-cyclohexene-1-carboxylate	93.6612401612768	100.209642250506	95.0190622614615	53.6220801358397	46.2533118583891	43.4193916389683	96.2966482244148	47.7649278777324	0.496018592115672	-1.01153389715751	0.000430096774511905	1.15046209797901	down	--	--	--	--	--	--	--	--	--	--	--	--	--
neg_4982	Agarotetrol	4693.89670953277	4764.08696888398	4629.23466933471	1599.48727434429	1629.1225243161	1675.79207492447	4695.73944925049	1634.80062452829	0.348145514076431	-1.52223766077401	3.86505556442351e-06	1.16271928405156	down	--	--	--	--	--	--	--	--	--	--	--	--	--
neg_4985	Premithramycinone	246.54270493765	202.096528298657	243.458342132576	66.3079362539832	78.0496388507687	108.478766427645	230.699191789628	84.278780510799	0.365318923993682	-1.452771605779	0.00165266910158855	1.12575647362016	down	--	--	--	--	--	--	--	--	--	--	--	--	--
neg_4989	1,3-Dicaffeoylquinic acid	17329.0484596233	17598.9866351929	17038.8966811223	7722.70406712096	7854.98344581809	7829.18295974173	17322.3105919795	7802.29015756026	0.450418557970716	-1.15066182488317	0.000132676646375426	1.16248932164526	down	--	--	--	--	--	--	--	--	--	--	--	--	--
neg_4996	16-Epivellosimine	4738.16129609166	4920.79615385774	4734.97970114686	1511.12316223265	1448.46018445402	1439.63152791157	4797.97905036542	1466.40495819941	0.305629712594875	-1.71014328930973	7.12109965341255e-05	1.16235321972069	down	--	--	--	--	--	--	--	--	--	--	--	--	--
neg_4997	(R)-2,3-Dihydroxy-3-methylpentanoate	261.387536598616	281.152551594369	246.355949677155	85.0846712225928	83.7106683657568	89.378144398955	262.965345956713	86.0578279957682	0.327259197148868	-1.61149435727877	0.00258424469430332	1.15541534817646	down	--	--	--	--	--	--	--	--	--	--	--	--	--
neg_4998	CYCLOPIAZONIC ACID	12686.8424280882	13294.9706759299	12605.963477255	2764.77290721383	2704.91169354213	2804.96097296921	12862.5921937577	2758.21519124172	0.214436961826427	-2.22137449483923	0.000375686759707297	1.16213728720387	down	--	--	--	--	--	--	--	--	--	--	--	--	--
neg_5011	Morroniside	523.787277957935	532.806873399297	536.244028356875	180.251583722176	179.811934858735	169.252041827388	530.946059904702	176.4385201361	0.332309689175899	-1.58939973648808	2.74543058111816e-07	1.1628136464164	down	--	--	--	--	--	--	--	--	--	--	--	--	--
neg_5012	Nodakenin	65.8040150257	75.5018946871736	63.4429118737325	14.5639349275543	0.3210657932413	15.0364175391435	68.2496071955354	9.97380608664637	0.146137193992507	-2.77460468362208	0.000908420492639901	1.13871022502003	down	--	--	--	--	--	--	--	--	--	--	--	--	--
neg_5039	Pinocembrin	50.4100113831487	54.1746414824433	50.0612304447249	78.917429970958	82.0881643585063	79.3460138952463	51.5486277701056	80.1172027415702	1.5542063136748	0.63617802752873	0.000108158279056619	1.15566192322617	up	C09827	Flavonoid biosynthesis(ko00941)	LMPK12140214	Polyketides [PK]	Flavonoids [PK12]	Flavanones [PK1214]	HMDB0030808	480-39-7	Organic compounds	Phenylpropanoids and polyketides	Flavonoids	--	Animals
neg_5043	8-D-Olivosyl-landomycin	101.448586065046	93.7579685203167	97.3210238416066	35.7444228771494	48.5976673904523	43.1767713263986	97.5091928089898	42.5062871980001	0.43592081908898	-1.1978619880544	0.000690590518016439	1.14891810068085	down	--	--	--	--	--	--	--	--	--	--	--	--	--
neg_5066	3-beta-D-Galactosyl-sn-glycerol	102.096903694265	81.6850570813637	89.0237093504494	6.7963884424848	9.49579709151807	9.71442240494498	90.9352233753594	8.66886931298262	0.0953301591089687	-3.39092348546489	0.00441390188694023	1.15072656942161	down	--	--	--	--	--	--	--	--	--	--	--	--	--
neg_5072	Manninotriose	199.566533178101	198.587470207404	188.728559074808	87.0168954530009	95.7397053666245	89.3766908087914	195.627520820104	90.7110972094723	0.463692924334959	-1.10875838263416	3.16183757132422e-05	1.15914004277749	down	--	--	--	--	--	--	--	--	--	--	--	--	--
neg_5073	Rhoifolin	17789.118224999	18433.3011542346	17600.9055183529	5665.53311698869	5836.0246284093	5488.69082882809	17941.1082991955	5663.41619140869	0.31566701995008	-1.66352455530047	7.31947832891299e-05	1.16208604707895	down	C12627	--	--	--	--	--	HMDB0038848	17306-46-6	Organic compounds	Phenylpropanoids and polyketides	Flavonoids	--	Animals
neg_5089	Pyridoxal (Vitamin B6)	12.8011532413083	10.3552687464523	13.3568957989727	3.45425353638268	1.60282690122348e-07	2.13625293249564	12.1711059289111	1.86350220972034	0.153108700277909	-2.70737182974291	0.00169813837095906	1.12471718168166	down	--	--	--	--	--	--	--	--	--	--	--	--	--
neg_5091	(±)Abscisic Acid	148.626743188896	182.315092345301	163.445886311336	88.6130545480151	74.5511647868312	75.2905175818014	164.795907281844	79.4849123055492	0.482323339314545	-1.05192747201818	0.00510157344354796	1.12808525836876	down	--	--	--	--	--	--	--	--	--	--	--	--	--
neg_5092	Procaine	892.2777337131	950.525816286944	891.933503579926	671.462329148447	627.871611976089	608.83946379555	911.57901785999	636.057801640029	0.697753885486778	-0.51920984183479	0.000517435752304075	1.14171143894384	down	C07375	--	--	--	--	--	HMDB0014859	59-46-1	Organic compounds	Benzenoids	Benzene and substituted derivatives	--	Animals
neg_5105	3-Amino-4,7-dihydroxycoumarin	66.3546471491511	67.148708011503	71.5795818273848	59.39884491352	49.3938041589389	58.8011656895826	68.360978996013	55.8646049206805	0.817200188486749	-0.29123855805941	0.0421592549965307	1.00688491141996	down	--	--	--	--	--	--	--	--	--	--	--	--	--
neg_5107	2'-O-methylinosine	226.847862746873	190.612962368262	237.291373167095	149.22593700027	153.620775606654	129.153239463421	218.250732760743	143.999984023448	0.659791526021165	-0.599917846002023	0.0182609592681438	1.06834233848306	down	--	--	--	--	--	--	--	--	--	--	--	--	--
neg_5109	8-Amino-8-demethylriboflavin	5008.80670965192	5279.77912789661	4934.72191745515	1751.70069601587	1674.18661798504	1726.76549747861	5074.43591833456	1717.55093715984	0.338471302978547	-1.56289457365892	0.000605064436453218	1.16083891020156	down	--	--	--	--	--	--	--	--	--	--	--	--	--
neg_5110	Macluroxanthone	86.1926720864175	74.6060249657492	95.7156182205779	3.67005303813517	0.74911761842557	8.63819861620487	85.5047717575815	4.3524564242552	0.0509030821881503	-4.29610317545933	0.00234669725984254	1.14873048503659	down	--	--	--	--	--	--	--	--	--	--	--	--	--
neg_5118	Rifamycin S	4015.61993090705	3349.9953920785	4058.84802779129	1817.02466631992	1937.52603867013	1985.15438914431	3808.15445025895	1913.23503137812	0.502404788557886	-0.993077879870019	0.0114403995305781	1.12920899025716	down	--	--	--	--	--	--	--	--	--	--	--	--	--
neg_5130	Menadione (Vitamin K3)	327.909629887784	327.0348482732	328.444438197208	693.885773936345	708.377331196552	677.26544194069	327.796305452731	693.176182357862	2.11465526251278	1.08042249001149	0.000590609768960704	1.16185542241509	up	--	--	--	--	--	--	--	--	--	--	--	--	--
neg_5136	5-Formiminotetrahydrofolate	137.168728119249	162.585249559221	140.862457613291	207.607012780932	218.791393832026	237.295259093734	146.872145097254	221.231221902231	1.50628440645256	0.590994195667287	0.00326296114203875	1.10935386691688	up	C00664	--	--	--	--	--	HMDB0001534	2311-81-1	Organic compounds	Organoheterocyclic compounds	Pteridines and derivatives	--	Animals
neg_5141	Cyanidin 3-O-sophoroside	1795.39517808852	1962.71820842602	1856.48650888009	651.370601991813	673.41834100108	667.64774683544	1871.53329846488	664.145563276111	0.354867083487574	-1.49464933477879	0.00138395187481717	1.15942949540027	down	--	--	--	--	--	--	--	--	--	--	--	--	--
neg_5145	Eriodictyol	67.3767105816774	73.5924324082335	64.5662471259488	42.4749866145684	42.4267064324291	46.6526822027999	68.5117967052866	43.8514584165991	0.640057048937609	-0.643727595163259	0.00369562605615202	1.1297851602356	down	C05631	Flavonoid biosynthesis(ko00941);;Metabolic pathways(ko01100);;Biosynthesis of secondary metabolites(ko01110)	LMPK12140002	Polyketides [PK]	Flavonoids [PK12]	Flavanones [PK1214]	HMDB0005810	552-58-9	Organic compounds	Phenylpropanoids and polyketides	Flavonoids	--	Animals
neg_5149	Chlorogenate	6491.12234405619	6841.11806499936	6631.28481264781	3073.29980959825	2996.80966779502	3096.4743910728	6654.50840723445	3055.52795615536	0.459166593408093	-1.12291041210212	0.000325146503344526	1.16128136822026	down	C00852	Phenylpropanoid biosynthesis(ko00940);;Flavonoid biosynthesis(ko00941);;Stilbenoid, diarylheptanoid and gingerol biosynthesis(ko00945);;Biosynthesis of secondary metabolites(ko01110)	--	--	--	--	HMDB0003164	202650-88-2	Organic compounds	Organic oxygen compounds	Organooxygen compounds	--	Animals
neg_5158	CAY10503	171.609350303631	152.061351167727	180.364200747401	48.537806548971	90.6640334594884	82.7710536938215	168.01163407292	73.990964567427	0.440391910808473	-1.18314012540307	0.00594858780314504	1.10552869277707	down	--	--	--	--	--	--	--	--	--	--	--	--	--
neg_5160	N-Acetyl-D-lactosamine	693.731532482311	702.067361705747	679.888847379664	1096.37019856679	1119.69977272744	1165.30543105229	691.895913855907	1127.12513411551	1.62903857580844	0.70402076744145	0.00093419664486411	1.15782653368195	up	--	--	--	--	--	--	--	--	--	--	--	--	--
neg_5164	Isorhamnetin 3-glucoside	5998.68848304945	6277.75842320811	5966.80515810859	1638.61529447575	1605.592725854	1639.88680419444	6081.08402145538	1628.03160817473	0.267720623893813	-1.90119981342363	0.000423328667702785	1.16207602630081	down	--	--	LMPK12110576	Polyketides [PK]	Flavonoids [PK12]	Flavones and Flavonols [PK1211]	HMDB0302682	--	Organic compounds	Lipids and lipid-like molecules	Prenol lipids	--	Microbe,Animals
neg_5166	Glu Ile Ser Arg	320.134347349779	334.091041117974	304.545848363991	6566.27408008449	5744.7078824702	5773.64247300823	319.590412277248	6028.20814518764	18.8622934656691	4.23743319881036	0.00219664852482574	1.15808061690506	up	--	--	--	--	--	--	--	--	--	--	--	--	--
neg_5187	Macrozamin	751.850953710806	757.314609565561	735.657786889212	1182.65743721921	1179.4039922086	1200.27852377485	748.274450055193	1187.44665106755	1.58691326555379	0.666223278283396	1.14377040156879e-06	1.162303600739	up	--	--	--	--	--	--	--	--	--	--	--	--	--
neg_5189	Sophoraflavanone G	41.3222261579119	22.8823821026168	38.4697467663703	7.6368165361457	5.20978371806791	11.9517997926943	34.2247850089663	8.2661333489693	0.241524770624672	-2.04975693636562	0.0343051227324111	1.05406030924754	down	--	--	LMPK12140467	Polyketides [PK]	Flavonoids [PK12]	Flavanones [PK1214]	HMDB0258381	--	Organic compounds	Phenylpropanoids and polyketides	Flavonoids	--	Animals
neg_5212	Parishin	19411.4919310992	20015.0287968522	19085.4798311352	22941.354748696	22950.9524985277	23543.1620760385	19504.0001863622	23145.1564410874	1.18668766509094	0.246940269168158	0.000658606199006315	1.14398513044714	up	--	--	--	--	--	--	--	--	--	--	--	--	--
neg_5216	N-Formylmaleamic acid	4539.51681144209	4431.34627155042	4466.42328985065	1692.13431493334	1925.69943793214	1820.40493365893	4479.09545761439	1812.74622884147	0.404712568864732	-1.30503044045071	7.25653958531171e-05	1.16138604325361	down	--	--	--	--	--	--	--	--	--	--	--	--	--
neg_5218	(R)(-)-Allantoin	5334.0764920417	5177.94065380306	5214.749802068	2151.88940968018	2363.61282803197	2342.93214567215	5242.25564930425	2286.14479446143	0.436099447909384	-1.19727093088128	1.04034180484394e-05	1.16139679103259	down	--	--	--	--	--	--	--	--	--	--	--	--	--
neg_5219	Dopaquinone	6120.80866474463	6005.55612937193	6009.08112574202	2472.68733193833	2679.1768033964	2655.23730245259	6045.14863995286	2602.36714592911	0.430488529054498	-1.21595329930165	1.2594562468305e-05	1.16208890917754	down	C00822	Tyrosine metabolism(ko00350);;Betalain biosynthesis(ko00965);;Metabolic pathways(ko01100)	--	--	--	--	HMDB0001229	4430-97-1	Organic compounds	Organic acids and derivatives	Carboxylic acids and derivatives	--	Animals,Plants
neg_5221	Valyl-Tyrosine	105.910804937434	116.023395492665	104.498777465508	84.8873901992014	79.0803880782075	82.8880658619649	108.810992631869	82.2852813797913	0.756222137024152	-0.403118012677381	0.00831628320512819	1.1133785104779	down	--	--	--	--	--	--	--	--	--	--	--	--	--
neg_5227	cis-2,3-Dihydroxy-2,3-dihydro-p-cumate	526.074940213499	534.060689868568	523.18970758319	418.399053685118	420.047345874712	409.405306311816	527.775112555086	415.950568623882	0.788120846794321	-0.343511232079368	1.75901869047205e-05	1.15922144585835	down	--	--	--	--	--	--	--	--	--	--	--	--	--
neg_5228	2,6-Dihydroxy-N-methylmyosmine	227.610671812689	237.115554031664	223.26354307871	157.151964776082	168.827670712146	165.823369728409	229.329922974354	163.934335072212	0.71484057965931	-0.484306560100128	0.000301493264381261	1.14762044791992	down	--	--	--	--	--	--	--	--	--	--	--	--	--
neg_5229	MM 42842	44.4277362324863	28.4476152918908	57.6045715793108	112.845237674444	106.206138362637	131.774322986603	43.4933077012293	116.941899674561	2.68873318345609	1.42692659641435	0.0030709631302573	1.11072505869176	up	--	--	--	--	--	--	--	--	--	--	--	--	--
neg_5235	Novclobiocin 104	1358.9518061829	1399.24706333977	1348.76519144537	1889.90853860549	1915.19325787907	1974.03328982472	1368.98802032268	1926.37836210309	1.4071550177985	0.492781270358361	0.000161803513172725	1.15694920660773	up	--	--	--	--	--	--	--	--	--	--	--	--	--
neg_5243	2,3-Dehydro-UWM6	110.585135399901	110.501243957189	103.962358457443	250.772767427759	237.284022166511	236.724578701759	108.349579271511	241.59378943201	2.2297621371155	1.15688981691376	0.00016738613227622	1.15992600201075	up	--	--	--	--	--	--	--	--	--	--	--	--	--
neg_5259	Xanthoxic acid	1297.28639009159	1365.00344612634	1367.86454519851	636.499236910049	610.304515617414	656.088195824056	1343.38479380548	634.297316117173	0.472163537239665	-1.08264146093337	7.36488630587308e-05	1.16012971569381	down	--	--	--	--	--	--	--	--	--	--	--	--	--
neg_5263	Naringenin 7-O-beta-D-glucoside	9.04769911049732	8.05575145107539	5.2905248034378	1.60282690122348e-07	3.12046036941811	2.59748491257671	7.4646584550035	1.9059818140925	0.255334095401905	-1.96954189759311	0.0207398344881466	1.02553995373677	down	--	--	--	--	--	--	--	--	--	--	--	--	--
neg_5264	Isoswertisin 2''-rhamnoside	3736.11383608489	3674.34902096977	3798.84859039911	1310.91340065496	1403.48978028082	1430.39472287142	3736.43714915126	1381.59930126907	0.369763827442649	-1.43532399648814	1.31675217255367e-06	1.16220559837152	down	C12629	--	--	--	--	--	HMDB0037417	64821-00-7	Organic compounds	Phenylpropanoids and polyketides	Flavonoids	--	Animals
neg_5274	3-Hydroxy-2-methylpyridine-5-carboxylate	94.2433755913601	119.110637115175	90.9434966407798	21.8846291385008	26.8786292145771	29.1516895795605	101.432503115772	25.9716493108795	0.25604858909216	-1.96551048547973	0.0102717497990751	1.1303497937471	down	--	--	--	--	--	--	--	--	--	--	--	--	--
neg_5289	Benzoylpaeoniflorin	720.475045257435	766.179477864006	750.27613912171	390.580168450224	358.944656913834	361.711996270751	745.64355408105	370.41227387827	0.496768558986304	-1.00935422815253	4.20083625749939e-05	1.1587421636488	down	--	--	--	--	--	--	--	--	--	--	--	--	--
neg_5294	Octanoyl-CoA	4058.57669192347	4232.05812282894	4073.59954297235	1873.26894093869	1942.32577150733	1867.59201580629	4121.41145257492	1894.3955760841	0.459647282947338	-1.12140088227113	9.34742182251623e-05	1.16153023392678	down	C01944	--	--	--	--	--	HMDB0001070	1264-52-4	Organic compounds	Lipids and lipid-like molecules	Fatty Acyls	--	Animals
neg_5298	S-Methyl-L-cysteine	72.6095126909493	69.5749142654986	75.2907880879565	55.8013239266772	52.6065245464932	44.5113215689948	72.4917383481348	50.9730566807217	0.703156771271347	-0.508081715801779	0.0113354334466819	1.0989283833956	down	C22040	ABC transporters(ko02010)	--	--	--	--	HMDB0302211	--	Organic compounds	Organic acids and derivatives	Carboxylic acids and derivatives	--	Animals
neg_5300	Protodeoxyviolaceinic acid	164.897886482971	169.385797975036	165.487604453513	44.4970583783228	45.2215783184061	50.0098713208508	166.590429637173	46.5761693391932	0.279584904370762	-1.83864162751225	1.13164826214747e-06	1.16245055557026	down	--	--	--	--	--	--	--	--	--	--	--	--	--
neg_5327	Nocardicin G	943.262061294739	937.688898692838	941.692357910261	863.715551574721	860.911199036717	896.80223696154	940.881105965946	873.809662524326	0.92871422008973	-0.106693369848189	0.0262559217315284	1.09888041520573	down	--	--	--	--	--	--	--	--	--	--	--	--	--
neg_5334	L-Cysteine	395.141280285485	417.939732689202	399.136564237089	237.296298481292	223.008953045111	217.856392934748	404.072525737259	226.05388148705	0.559438880618273	-0.837947571273623	5.26668664698859e-05	1.15722190144473	down	--	--	--	--	--	--	--	--	--	--	--	--	--
neg_5341	DL-Methionine sulfoxide	16548.5762494057	17098.3514252391	16008.3275983217	12398.3143164327	12036.0933647281	11675.5798544238	16551.7517576555	12036.6625118615	0.727213813262657	-0.459548491427585	0.000604784177343344	1.14714119176363	down	--	--	--	--	--	--	HMDB0250776	62697-73-8	Organic compounds	Organic acids and derivatives	Carboxylic acids and derivatives	--	Animals
neg_535	L-Asparagine	673.333082763726	618.655829504399	644.803103406278	806.834017642495	891.140906107799	851.947038395099	645.597338558134	849.973987381798	1.31656984410765	0.3967840584709	0.00374659824582342	1.11922850013797	up	--	--	--	--	--	--	--	--	--	--	--	--	--
neg_5352	PSOROMIC ACID	186.790672400265	173.096347421052	194.922919277623	61.2771651870885	65.6425096995678	55.1015980005677	184.936646366313	60.6737576290747	0.32807860865442	-1.60788656440886	0.000512416919580743	1.15593514155978	down	--	--	--	--	--	--	--	--	--	--	--	--	--
neg_5355	N-Phospho-D-lombricine	44.0517023038385	48.466582344974	47.4380863096759	35.2538710650025	35.1984172444351	34.3290623697291	46.6521236528295	34.9271168930556	0.748671532146581	-0.417595197139898	0.00987542367922114	1.13320554987787	down	--	--	--	--	--	--	--	--	--	--	--	--	--
neg_5370	Glycolate	2607.46264746069	2649.81030618634	2561.53282640268	1528.763093622	1625.04240535543	1524.86273999631	2606.2685933499	1559.55607965791	0.598386552958218	-0.740850339779579	2.40700871178646e-05	1.1595194780919	down	--	--	--	--	--	--	--	--	--	--	--	--	--
neg_5379	Gibberellin A1	89.3643970196097	85.1842995786684	107.341755535477	4.61655235853122	0.956602504214837	3.22470329762627	93.963484044585	2.93261938679078	0.0312102027357699	-5.00183846100399	0.0046873498405976	1.15051107250987	down	C00859	Diterpenoid biosynthesis(ko00904);;Biosynthesis of terpenoids and steroids(ko01062);;Biosynthesis of plant hormones(ko01070);;Metabolic pathways(ko01100);;Biosynthesis of secondary metabolites(ko01110);;Plant hormone signal transduction(ko04075)	LMPR0104170001	Prenol Lipids [PR]	Isoprenoids [PR01]	C20 isoprenoids (diterpenes) [PR0104]	--	--	--	--	--	--	--
neg_5390	1-Hydro-1,1a-dihydroxy-9-fluorenone	23.6266338324927	23.4582134564444	28.7245710210128	19.1391892801412	15.0190848508278	16.1196397454717	25.2698061033166	16.7593046254802	0.66321461102468	-0.592452304246925	0.0194968697889132	1.04193079908599	down	--	--	--	--	--	--	--	--	--	--	--	--	--
neg_5395	Kaempferol-3-O-rutinoside	164729.49451027	189946.675659608	160734.028852079	27126.6505039387	22135.7405957853	22381.967005885	171803.399673986	23881.4527018697	0.139004540929849	-2.84679608193882	0.00300723503121141	1.15411756577757	down	--	--	--	--	--	--	HMDB0037574	17297-56-2	Organic compounds	Phenylpropanoids and polyketides	Flavonoids	--	Animals
neg_5400	2-(7'-Methylthio)heptylmalic acid	89.9934919206049	85.7854868884728	96.983865755799	3.12946636739156	12.9153095198853	7.65914636906747	90.9209481882922	7.90130741878144	0.0869030468360083	-3.52444943070809	5.02675563531167e-05	1.1571220318361	down	--	--	--	--	--	--	--	--	--	--	--	--	--
neg_5407	S-Glutathionyl-L-cysteine	206.240510148775	231.362476145145	203.263050053973	4.34509669858475	10.8766515428099	14.4008265165186	213.622012115964	9.87419158597108	0.0462227253089017	-4.43525386563069	0.000762220490466075	1.15828806283999	down	--	--	--	--	--	--	--	--	--	--	--	--	--
neg_5418	Pentalenolactone F	60.5181336570699	47.9095103330122	50.7878881478379	306.458575496485	310.15271139697	311.286336321568	53.0718440459733	309.299207738341	5.82793406368943	2.54298455507463	3.62947525577623e-05	1.16271772537628	up	--	--	--	--	--	--	--	--	--	--	--	--	--
neg_5437	Dihydrokalafungin	167.975375944386	176.803133640583	167.309350204113	134.91732124662	137.213006714477	145.091407168266	170.695953263027	139.073911709788	0.814746390006605	-0.29557704022927	0.00188943077740238	1.12159274114522	down	--	--	--	--	--	--	--	--	--	--	--	--	--
neg_5438	Retinoate	70.6024060804264	60.0875481925678	73.4906520930728	32.8763857958137	19.7697525772191	32.3143525571582	68.0602021220223	28.320163643397	0.416104606810055	-1.26498183393745	0.00256448254635445	1.11528450712623	down	--	--	--	--	--	--	HMDB0244343	--	Organic compounds	Lipids and lipid-like molecules	Prenol lipids	--	Animals
neg_5439	Salbostatin	104.835216338593	111.010806258766	115.578015128079	34.0023000794547	36.9338579272515	33.0751172772646	110.474679241813	34.6704250946569	0.313831416688421	-1.67193831163217	0.000515559896386647	1.15899830871989	down	C17698	Acarbose and validamycin biosynthesis(ko00525);;Biosynthesis of secondary metabolites(ko01110)	--	--	--	--	--	--	--	--	--	--	--
neg_5484	Syringin	191.891986305495	254.813889518083	216.072190001072	59.7422129612568	51.2390123863814	64.8730951664561	220.92602194155	58.6181068380314	0.265329119326378	-1.91414507781151	0.00987648269725139	1.13352376281736	down	--	--	--	--	--	--	--	--	--	--	--	--	--
neg_5488	Folate	1921.03396895143	1910.21236168697	1851.88950721083	1127.64057151745	1255.63611676288	1290.89501638716	1894.37861261641	1224.72390155583	0.646504290852561	-0.629268149645077	0.00178652022228081	1.14818832510343	down	C00504	One carbon pool by folate(ko00670);;Folate biosynthesis(ko00790);;Biosynthesis of phenylpropanoids(ko01061);;Metabolic pathways(ko01100);;Biosynthesis of cofactors(ko01240);;Antifolate resistance(ko01523);;Bile secretion(ko04976);;Vitamin digestion and absorption(ko04977)	--	--	--	--	HMDB0000121	59-30-3	Organic compounds	Benzenoids	Phenols	--	Animals
neg_5504	13-Deoxycarminomycin	460.126707954082	477.330074331838	480.958515950579	522.118142787453	526.93909929371	564.138439897618	472.805099412166	537.731893992927	1.13732253451049	0.185641447679948	0.0235145410576035	1.05874606131372	up	--	--	--	--	--	--	--	--	--	--	--	--	--
neg_5535	Magnesium protoporphyrin	1357.92963887094	1347.54679929614	1398.42253231647	754.021150829713	765.20849627034	797.487033785679	1367.96632349452	772.238893628577	0.564516012101721	-0.82491359227327	1.04317204905757e-05	1.16067603092516	down	--	--	--	--	--	--	--	--	--	--	--	--	--
neg_5548	Elloramycin A	706.113583969475	677.15733561085	649.193501774942	1639.95376864226	1619.76352620983	1728.65841102773	677.488140451756	1662.79190195994	2.45434835339136	1.29534002978443	0.000146170661250208	1.16002575466261	up	--	--	--	--	--	--	--	--	--	--	--	--	--
neg_5556	Azelaic acid	2572.32748298883	2643.42100675891	2544.74558062222	2126.60291764663	2039.24968103908	2052.123249898	2586.83135678999	2072.65861619457	0.801234533806851	-0.319703491162859	0.000220037077199216	1.1493144806105	down	C08261	--	LMFA01170054	Fatty Acyls [FA]	Fatty Acids and Conjugates [FA01]	Dicarboxylic acids [FA0117]	HMDB0000784	123-99-9	Organic compounds	Lipids and lipid-like molecules	Fatty Acyls	--	Animals,Plants
neg_5557	L-Methionine	44.6086421613519	48.8412661315576	47.6076424248697	28.6239830656985	29.3800830040829	25.0303742017269	47.0191835725931	27.6781467571694	0.588656472829586	-0.764502140847249	0.000471973969357961	1.14296559341002	down	C01733	--	--	--	--	--	HMDB0033951	59-51-8	Organic compounds	Organic acids and derivatives	Carboxylic acids and derivatives	--	Animals
neg_5579	Asp-Ser-OH	375.894867822563	422.292654725471	366.616708250021	91.998081679951	83.4141708357723	85.0037063982175	388.268076932685	86.8053196379803	0.223570581243098	-2.16119773267663	0.00270730660827158	1.15548586213734	down	--	--	--	--	--	--	--	--	--	--	--	--	--
neg_558	maltotetraose	344.658328946795	328.095636170304	294.991068642424	577.755891895754	655.971691950172	523.261707096787	322.581677919841	585.663096980904	1.81554978806464	0.860406493899651	0.0122822678065507	1.11042345103803	up	--	--	--	--	--	--	--	--	--	--	--	--	--
neg_5581	5-Amino-6-(5'-phosphoribosylamino)uracil	115.795111870789	117.934019713085	107.032693839876	75.2381491686335	81.2881305840747	78.4477655426737	113.58727514125	78.3246817651273	0.689555072676298	-0.536262314860854	0.00250463957475808	1.13718230919582	down	C01268	Riboflavin metabolism(ko00740);;Metabolic pathways(ko01100);;Biosynthesis of secondary metabolites(ko01110);;Biosynthesis of cofactors(ko01240)	--	--	--	--	--	--	--	--	--	--	--
neg_5582	Prunitrin	158.550060597607	150.885134228145	158.868581350811	20.0774554240673	11.1343494419596	10.8940992903423	156.101258725521	14.0353013854564	0.0899115196126331	-3.47535022171767	4.58220415245504e-06	1.16146274467431	down	--	--	--	--	--	--	HMDB0034149	154-36-9	Organic compounds	Phenylpropanoids and polyketides	Isoflavonoids	--	Animals
neg_5592	Agroclavine	66.6841514166837	65.2854924123636	56.6400706510534	42.7524525171247	52.0239284880222	39.161712447815	62.8699048267002	44.6460311509873	0.710133588941375	-0.493837647771049	0.022687348013043	1.02114114494577	down	--	--	--	--	--	--	--	--	--	--	--	--	--
neg_5605	UDP-3-O-(3-hydroxytetradecanoyl)-D-glucosamine	3974.0074593151	4120.36656503676	3867.2152184355	2352.51564355415	2357.48292269973	2374.10029814854	3987.19641426245	2361.36628813414	0.59223726217434	-0.755752830540529	0.00189460460688731	1.15838783968004	down	--	--	--	--	--	--	--	--	--	--	--	--	--
neg_5608	Yersiniabactin	258.556636210258	273.543342953993	276.433307942033	230.991694219763	204.857481732011	212.003649420554	269.511095702095	215.950941790776	0.801269206480012	-0.319641061238518	0.00674528302236627	1.09599830636242	down	--	--	--	--	--	--	--	--	--	--	--	--	--
neg_5621	Zidovudine	43.3703339214891	42.9892588884536	45.1634863979177	16.2473678197434	14.4183606654042	14.150702855129	43.8410264026201	14.9388104467589	0.340749559774587	-1.55321630172021	6.68162475007598e-06	1.16092330739906	down	C07210	Bile secretion(ko04976)	--	--	--	--	HMDB0014638	30516-87-1	Organic compounds	Nucleosides, nucleotides, and analogues	Pyrimidine nucleosides	--	Animals
neg_5623	N-((R)-Pantothenoyl)-L-cysteine	188.234975628477	222.999702158377	180.414884792431	123.872592441569	118.583629022549	101.721922175993	197.216520859762	114.726047880037	0.581726355276378	-0.781587427535655	0.011419120126562	1.09558565752432	down	C04079	Pantothenate and CoA biosynthesis(ko00770)	--	--	--	--	HMDB0006834	--	Organic compounds	Organic acids and derivatives	Peptidomimetics	--	Animals
neg_5625	5-Hydroxy-3',4',7-trimethoxyflavone	406.439489626694	403.483632720001	409.246073258297	89.2806717468619	93.4975124951817	100.973878610406	406.389731868331	94.5840209508165	0.232742152504634	-2.10319557042666	5.74027604329335e-06	1.16292503932174	down	--	--	--	--	--	--	--	--	--	--	--	--	--
neg_5627	Irbesartan	952.087052850382	950.508739917204	946.110767533128	2121.94118516989	2032.85687229366	2086.86652949919	949.568853433571	2080.55486232091	2.19105213360546	1.13162381203204	0.000496500453781337	1.16202257846034	up	C07469	--	--	--	--	--	HMDB0015163	138402-11-6	Organic compounds	Benzenoids	Benzene and substituted derivatives	--	Animals
neg_5628	Steganacin	9394.10506579917	9622.62717103612	9297.96603258752	2776.15289304589	2865.71607803827	2821.52830874708	9438.23275647427	2821.13242661041	0.298904731362471	-1.74224236127333	8.31579386539627e-05	1.16269712241665	down	--	--	--	--	--	--	--	--	--	--	--	--	--
neg_5654	7'-O-Dmethylcephaeline	137.156294001683	147.370487483551	167.980468312459	275.026568622789	249.554852980047	268.572157163944	150.835749932564	264.384526255593	1.75279750572258	0.809659336448859	0.000760971036807383	1.13825258705186	up	--	--	--	--	--	--	--	--	--	--	--	--	--
neg_5657	3-Methyl-1-hydroxybutyl-ThPP	264.800418402237	282.469831427298	269.025218196605	238.419650377619	214.900480994486	211.70990425619	272.098489342047	221.676678542765	0.814692794064366	-0.295671947238827	0.0111053068880559	1.0819681173751	down	C15974	Valine, leucine and isoleucine degradation(ko00280)	--	--	--	--	HMDB0006865	--	Organic compounds	Organoheterocyclic compounds	Diazines	--	Animals
neg_5669	Phorbol	778.697671142661	856.773147868868	844.616412832964	392.779725071003	421.841716552035	396.492520142187	826.695743948164	403.704653921742	0.488335227170414	-1.03405624107554	0.00118490457530995	1.15479123607846	down	--	--	--	--	--	--	--	--	--	--	--	--	--
neg_5670	Secologanin	32.9728741187005	26.2964170057338	34.3014091177396	9.04386549191132	13.4769704271816	13.4193447597419	31.190233414058	11.9800602262783	0.384096523653416	-1.38045918837499	0.00531194920883789	1.11440172503493	down	--	--	--	--	--	--	--	--	--	--	--	--	--
neg_5690	Asp-Leu-OH	64.6812403599639	62.85858475462	55.614775047963	144.655422296556	139.340754337576	151.846860375098	61.0515333875156	145.28101233641	2.37964559242534	1.25074672474188	8.18194646997364e-05	1.1566452762735	up	--	--	--	--	--	--	--	--	--	--	--	--	--
neg_5693	2'-O-Methyluridine	7348.01410027095	7540.15583454263	7316.94733827547	2945.75514707069	2924.89963559095	2969.16883654255	7401.70575769635	2946.60787306806	0.398098488311854	-1.32880270175283	0.000159378723019731	1.16264841766662	down	--	--	--	--	--	--	HMDB0240328	2140-76-3	Organic compounds	Nucleosides, nucleotides, and analogues	Pyrimidine nucleosides	--	Animals
neg_5697	1,2-Dihydroxy-5-(methylthio)pent-1-en-3-one	213.549111697044	220.234281235914	224.527083288472	106.692821450795	117.522650333124	114.057551803859	219.436825407143	112.757674529259	0.513850281601771	-0.960580026236326	1.90477430717359e-05	1.15922300850579	down	C15606	Cysteine and methionine metabolism(ko00270);;Metabolic pathways(ko01100)	--	--	--	--	HMDB0012134	746507-19-7	Organic compounds	Organic oxygen compounds	Organooxygen compounds	--	Microbe,Animals
neg_5701	Levoglucosan	2.71978015470664	6.25148376049695	6.24129460866559	51.2871145139732	46.3201934881653	52.3094385935331	5.07085284128973	49.9722488652239	9.85480163382416	3.30082683171743	0.000113258144685838	1.15763507913434	up	--	--	--	--	--	--	HMDB0000640	498-07-7	Organic compounds	Organoheterocyclic compounds	Oxepanes	--	Microbe,Animals
neg_5744	ferulic acid	143.09420881311	133.2346801161	136.803818137798	72.8681988680541	77.1046285811615	72.8986169819449	137.710902355669	74.2904814770535	0.539466957272429	-0.8903934985459	0.000346795114521554	1.15723243762039	down	--	--	--	--	--	--	--	--	--	--	--	--	--
neg_5745	5-Methoxyindoleacetate	246.147209732018	244.226777480693	232.418832291292	284.76324378156	288.034507365635	281.708429139901	240.930939834668	284.835393429032	1.18222837475541	0.241508752353153	0.00384986284154003	1.13832132494267	up	C05660	Tryptophan metabolism(ko00380)	--	--	--	--	HMDB0004096	3471-31-6	Organic compounds	Organoheterocyclic compounds	Indoles and derivatives	--	Animals
neg_5747	(1R,5aS,6R)-4a-Hydroxy-1,4,4a,5,5a,6,9,10a-octahydrophenazine-1,6-dicarboxylate	400.986337572077	396.617018083182	403.511209736349	92.2479791201208	95.2562545819013	103.799906290577	400.371521797203	97.101379997533	0.242528188722466	-2.04377565535402	2.4380500325462e-06	1.16286676715972	down	--	--	--	--	--	--	--	--	--	--	--	--	--
neg_5751	Ribostamycin	502.24008032295	505.867276213379	500.459089492747	388.397896459884	388.501384194505	423.115824828458	502.855482009692	400.005035160949	0.795467185844937	-0.33012567633004	0.0112351983549187	1.13438952750051	down	--	--	--	--	--	--	--	--	--	--	--	--	--
neg_5753	Aquayamycin	44098.6245970607	46494.9918410885	44116.7751837426	7930.45458144856	7754.70006775919	7919.04717309744	44903.4638739639	7868.06727410173	0.175221833580278	-2.51274554120726	0.000434628374934439	1.1621659012424	down	--	--	--	--	--	--	--	--	--	--	--	--	--
neg_5771	Neomycin B	1519.65255643819	1587.09320601564	1538.79292321134	1301.6162837714	1251.31496469849	1283.01676998013	1548.51289522172	1278.64933948334	0.825727279010006	-0.276262727513189	0.000644261223153739	1.14408282588152	down	--	--	--	--	--	--	--	--	--	--	--	--	--
neg_5782	Dihydrophaseic acid	723.52022103281	819.90325340202	730.178578853271	471.693614202589	475.506945682222	467.116349922413	757.867351096034	471.438969935741	0.622060007274284	-0.684874337648395	0.0111981823932711	1.1365889709316	down	C15971	Carotenoid biosynthesis(ko00906)	LMPR0103050005	Prenol Lipids [PR]	Isoprenoids [PR01]	C15 isoprenoids (sesquiterpenes) [PR0103]	HMDB0038660	41756-77-8	Organic compounds	Lipids and lipid-like molecules	Prenol lipids	--	Animals,Plants
neg_5789	C20822	554.587318613996	557.144149822393	566.050824913566	304.799297238873	281.330158647998	325.241905076425	559.260764449985	303.790453654432	0.543200011452976	-0.880444584886545	0.00134060777938322	1.15722282282144	down	--	--	--	--	--	--	--	--	--	--	--	--	--
neg_5790	Verruculogen	622.675616588758	676.713384056304	627.104300738108	384.46622556202	366.06934351188	364.173555968983	642.16443379439	371.569708347628	0.578620815469512	-0.789309870765248	0.00158682514903115	1.15253577315629	down	C20045	Staurosporine biosynthesis(ko00404);;Metabolic pathways(ko01100);;Biosynthesis of secondary metabolites(ko01110)	--	--	--	--	--	--	--	--	--	--	--
neg_5810	Swainsonine	25.8738529772265	24.2497064080042	28.6190562236439	110.062281871577	108.36677082505	122.538929072479	26.2475385362915	113.655993923035	4.33015818858166	2.11441973019764	0.00136469063693964	1.15669100498778	up	--	--	--	--	--	--	--	--	--	--	--	--	--
neg_5812	Dexamethasone	658.574555854478	695.467591280855	671.994314478364	544.630365232785	572.49008051384	579.111357880059	675.345487204566	565.410601208895	0.837216820015011	-0.256326798692111	0.00189172815596019	1.1217507476412	down	C15643	--	--	--	--	--	HMDB0015364	50-02-2	Organic compounds	Lipids and lipid-like molecules	Steroids and steroid derivatives	--	Animals
neg_5813	3-Dehydroquinate	299.232772178702	274.508855983084	292.749421297617	3.69936821696766	2.57773754971736	1.95653483938733	288.830349819801	2.74454686869078	0.00950228004225693	-6.71751055953595	0.0006346359889427	1.16168899486693	down	C00944	Phenylalanine, tyrosine and tryptophan biosynthesis(ko00400);;Metabolic pathways(ko01100);;Biosynthesis of secondary metabolites(ko01110);;Biosynthesis of amino acids(ko01230)	--	--	--	--	HMDB0012710	10534-44-8	Organic compounds	Organic acids and derivatives	Hydroxy acids and derivatives	--	Microbe,Animals
neg_5819	N-Methyltyramine	1.60282690122348e-07	1.60282690122348e-07	1.60282690122348e-07	174.696434965505	175.006110430428	187.962281907929	1.60282690122348e-07	179.221609101287	1118159477.8855	30.0584788217258	0.000594351478733762	1.16188272895387	up	C02442	Tyrosine metabolism(ko00350);;Metabolic pathways(ko01100)	--	--	--	--	HMDB0003633	370-98-9	Organic compounds	Benzenoids	Benzene and substituted derivatives	--	Animals,Plants
neg_5823	13(S)-HPOT	530.48280825026	534.154977976926	517.458684564344	279.743546546475	276.658100774898	280.759580873346	527.365490263843	279.053742731573	0.529146764214627	-0.91826017096329	0.00020811766969499	1.16215484084098	down	C04785	alpha-Linolenic acid metabolism(ko00592);;Metabolic pathways(ko01100);;Biosynthesis of secondary metabolites(ko01110)	LMFA02000052	Fatty Acyls [FA]	Octadecanoids [FA02]	Other Octadecanoids [FA0200]	HMDB0301803	67597-26-6	Organic compounds	Lipids and lipid-like molecules	Fatty Acyls	--	Animals
neg_5824	S-(p-Azidophenacyl)glutathione	88.4004569875415	57.3125785605787	84.7093005622069	2.73662856919346	16.0946937908093	16.5353340855647	76.807445370109	11.7888854818558	0.15348623333388	-2.7038188333741	0.0109838635548779	1.10391711582468	down	--	--	--	--	--	--	--	--	--	--	--	--	--
neg_5827	Threoninyl-Tryptophan	28917.2915965639	29431.0500538921	28853.0566965124	17210.6494877213	16792.3450765978	16774.5465665213	29067.1327823228	16925.8470436135	0.5823019136551	-0.780160734888137	1.5297543886184e-06	1.1624027279848	down	--	--	--	--	--	--	HMDB0304790	--	Organic compounds	Organic acids and derivatives	Carboxylic acids and derivatives	--	Animals
neg_5835	4-Hydroxyphenylacetylglutamic acid	101.876893716271	105.067295360647	100.425256976093	61.8440176216608	59.1689770624898	60.3150010078029	102.45648201767	60.4426652306512	0.589935004992918	-0.761372077937574	7.93045631924099e-05	1.15994860307919	down	C05595	--	--	--	--	--	HMDB0006061	1029120-37-3	Organic compounds	Organic acids and derivatives	Carboxylic acids and derivatives	--	Animals
neg_5839	Sweroside	1915.74297807326	1886.78271904904	1921.50532485894	1537.53748018208	1531.51755061303	1539.45594069083	1908.01034066041	1536.17032382865	0.805116351359467	-0.312730805573632	0.000499325880392393	1.1612749827764	down	--	--	--	--	--	--	--	--	--	--	--	--	--
neg_5855	Portulacaxanthin II	4273.5763378386	4662.01052096505	4058.35732147873	660.879802757073	592.756785180094	594.027479723102	4331.31472676079	615.888022553423	0.142194243874312	-2.81406503008521	0.00196165307946126	1.15784223021783	down	--	--	--	--	--	--	HMDB0012281	--	Organic compounds	Organic acids and derivatives	Carboxylic acids and derivatives	--	Animals
neg_5863	Validamine 7-phosphate	29620.2543074034	35160.9545810713	28793.6749049138	6402.65108052322	5324.52462877443	5345.57391598296	31191.6279311295	5690.9165417602	0.1824501290643	-2.45442592340942	0.00495672763214791	1.14869031581689	down	--	--	--	--	--	--	--	--	--	--	--	--	--
neg_5874	Melittoside	13543.8262610184	15533.5172559755	13256.9958736561	5938.82313060317	5000.91413385292	5059.78981351191	14111.44646355	5333.175692656	0.377932602900181	-1.40379911475592	0.00239953807569439	1.14534995780161	down	--	--	--	--	--	--	--	--	--	--	--	--	--
neg_5886	Methionyl-Methionine	97.2335531584344	97.3900972314526	89.4530775012726	47.4214609577203	45.169713472939	41.6609729035538	94.6922426303865	44.750715778071	0.47259114933783	-1.08133548403939	0.000250816506465113	1.15412190216234	down	--	--	--	--	--	--	HMDB0028979	--	Organic compounds	Organic acids and derivatives	Carboxylic acids and derivatives	--	Animals
neg_5887	1-(3,4-Dihydroxyphenyl)-1-decene-3,5-dione	4.55686698725532	2.39003027241306	3.93404047258986	1.60282690122348e-07	1.60282690122348e-07	1.60282690122348e-07	3.62697924408608	1.60282690122348e-07	4.41917858735185e-08	-24.4316465247949	0.0301172439290016	1.09608626701505	down	--	--	--	--	--	--	--	--	--	--	--	--	--
neg_5889	Isovitexin	147.11565643871	154.405837306727	161.998823178088	58.9019943666207	49.0348118532412	45.3889352128009	154.506772307842	51.1085804775543	0.330785374091724	-1.59603264874523	6.38032118386265e-05	1.15599663294528	down	--	--	--	--	--	--	HMDB0253708	--	Organic compounds	Lipids and lipid-like molecules	Fatty Acyls	--	Animals
neg_5890	Scopoletin	109.75561664335	140.133756829279	116.130890006188	27.4999842633524	36.3374604109739	22.1136748813066	122.006754492939	28.650373185211	0.234826123391956	-2.09033518391968	0.00369013547250161	1.13676691948854	down	C01752	Biosynthesis of various plant secondary metabolites(ko00999);;Biosynthesis of phenylpropanoids(ko01061);;Biosynthesis of secondary metabolites(ko01110)	--	--	--	--	HMDB0034344	92-61-5	Organic compounds	Phenylpropanoids and polyketides	Coumarins and derivatives	--	Animals,Plants
neg_5891	1-OH-Nogalamycinone	109.761507608071	120.872849475433	125.374885804236	30.5891650436845	21.7200609729361	34.2024548065294	118.669747629247	28.83722694105	0.243004030236456	-2.04094785367387	0.000151599457577049	1.15346831572673	down	--	--	--	--	--	--	--	--	--	--	--	--	--
neg_5919	Sakuranetin	349.05474603066	297.807071324462	314.554543201277	153.68408063486	197.787125207566	173.84892860427	320.472120185466	175.106711482232	0.546402324735433	-0.871964473124025	0.00201972474962573	1.12222191239257	down	C09833	Flavonoid biosynthesis(ko00941);;Biosynthesis of secondary metabolites(ko01110)	LMPK12140571	Polyketides [PK]	Flavonoids [PK12]	Flavanones [PK1214]	HMDB0030090	2957-21-3	Organic compounds	Phenylpropanoids and polyketides	Flavonoids	--	Animals
neg_5923	Tetracycline	179.691454503475	154.96262483957	126.054515971093	30.0350597867644	45.6274242404618	30.1018811221697	153.569531771379	35.254788383132	0.229568899354438	-2.12300088748291	0.0104675951877702	1.12061725031386	down	C06570	Tetracycline biosynthesis(ko00253);;Biosynthesis of type II polyketide products(ko01057);;Metabolic pathways(ko01100);;Biosynthesis of secondary metabolites(ko01110);;Bile secretion(ko04976)	--	--	--	--	HMDB0014897	60-54-8	Organic compounds	Phenylpropanoids and polyketides	Tetracyclines	--	Animals
neg_5930	Maduropeptin chromophore	293.64462747892	329.37592819597	322.463082040375	685.20815908394	645.765783791287	691.948942571899	315.161212571755	674.307628482375	2.13956413919067	1.09731692827448	6.37774193360099e-05	1.15728494975764	up	--	--	--	--	--	--	--	--	--	--	--	--	--
neg_5952	Estriol 16.alpha.-(.beta.-D-glucuronide)	1352.82062923298	1336.88207640317	1310.73067058252	1114.99498097519	1099.72647552648	1068.13607186422	1333.47779207289	1094.28584278863	0.820625472200451	-0.285204158732802	0.000222114307969039	1.14941992007606	down	--	--	--	--	--	--	--	--	--	--	--	--	--
neg_5978	8-Ethyl-12-methylbacteriochlorophyllide d	4442.62660616772	4229.07388268156	4715.55139156881	2539.01255560099	2658.40426419625	2612.43874325377	4462.4172934727	2603.28518768367	0.583380041909475	-0.777492064034796	0.00382638650514101	1.14959239706792	down	--	--	--	--	--	--	--	--	--	--	--	--	--
neg_5987	Maltol	2.59973939087243	0.763103087979445	2.25283439245169	15.967604595486	8.63390214240301	12.7756217423391	1.87189229043452	12.4590428267427	6.65585455445761	2.73462390765939	0.0310136653755427	1.07427878499367	up	C11918	Polyketide sugar unit biosynthesis(ko00523);;Biosynthesis of secondary metabolites(ko01110)	--	--	--	--	HMDB0030776	118-71-8	Organic compounds	Organoheterocyclic compounds	Pyrans	--	Microbe,Animals,Plants
neg_6004	p-Acetaminobenzaldehyde	6.64228268745213	7.731287303842	5.80119841159406	13.7663041226334	13.4190555263056	13.5100189667007	6.72492280096273	13.5651262052132	2.0171422939266	1.0123128586169	0.00530804004977271	1.14773929455857	up	--	--	--	--	--	--	--	--	--	--	--	--	--
neg_6013	N-Phenylacetylphenylalanine	2544.90113473838	2561.51527986593	2537.84606325859	1508.84521356172	1509.01953479542	1484.36289429783	2548.08749262097	1500.74254755166	0.588968217103091	-0.763738311875654	9.30242913748022e-08	1.16299993767179	down	--	--	--	--	--	--	HMDB0002372	738-75-0	Organic compounds	Organic acids and derivatives	Carboxylic acids and derivatives	--	Animals
neg_6014	Dihydrosterigmatocystin	1328.44912320338	1402.69766020347	1257.9215985824	209.864576529532	219.173949234561	208.377274055806	1329.68946066308	212.4719332733	0.159790642521409	-2.64574516962045	0.00131259029323559	1.15988060026289	down	--	--	--	--	--	--	HMDB0030590	6795-16-0	Organic compounds	Phenylpropanoids and polyketides	Sterigmatocystins	--	Animals
neg_6017	5-Ribosylparomamine	46.4817995383247	33.774975887999	52.9709003429896	15.4902206681146	12.8653298505769	9.78277803126099	44.4092252564378	12.7127761833175	0.286264309046342	-1.80458028613455	0.0229481051476284	1.09117518140469	down	--	--	--	--	--	--	--	--	--	--	--	--	--
neg_6024	20-COOH-Leukotriene B4	10.2965984716851	0.23394977286794	24.336878442988	390.155524572396	688.325978903614	633.220364645562	11.6224755625137	570.567289373857	49.091717707209	5.6174077420215	0.0252539820659551	1.10518961359185	up	--	--	--	--	--	--	--	--	--	--	--	--	--
neg_6029	Matairesinol	140.273151182822	139.880444691137	139.404312707465	65.9084092728601	65.9839678900918	56.0614748450875	139.852636193808	62.6512840026798	0.447980715328509	-1.15849146639635	0.00172413245044757	1.15901160129201	down	C10682	Biosynthesis of various plant secondary metabolites(ko00999);;Biosynthesis of phenylpropanoids(ko01061);;Metabolic pathways(ko01100);;Biosynthesis of secondary metabolites(ko01110)	--	--	--	--	HMDB0035698	580-72-3	Organic compounds	Lignans, neolignans and related compounds	Furanoid lignans	--	Animals
neg_603	(S)-2-Aminobutanoate	54.9925870552154	50.6335563772547	59.8784574187566	18.7473965045033	22.4629282121211	21.2337599561608	55.1682002837422	20.8146948909284	0.377295158875472	-1.40623450603315	0.00224137616108377	1.14740669277604	down	C02356	Cysteine and methionine metabolism(ko00270);;Metabolic pathways(ko01100)	LMFA01100034	Fatty Acyls [FA]	Fatty Acids and Conjugates [FA01]	Amino fatty acids [FA0110]	HMDB0000452	1492-24-6	Organic compounds	Organic acids and derivatives	Carboxylic acids and derivatives	--	Microbe,Animals
neg_6044	2-Fluorocyclohexadiene-cis,cis-1,2-diol-1-carboxylate	401.624749988516	424.9394145521	379.345573835304	44.671586530139	56.6995048694226	61.9752151591992	401.969912791973	54.4487688529203	0.135454836593948	-2.88411618709474	0.000382881567211029	1.15931017546589	down	--	--	--	--	--	--	--	--	--	--	--	--	--
neg_6098	Tubercidin	90.3370166520205	98.098346055697	77.3910669002967	43.1089080870617	45.5826655438108	44.0638385428633	88.6088098693381	44.2518040579119	0.499406369673234	-1.00171387266532	0.0169337082857789	1.1213482046074	down	--	--	--	--	--	--	HMDB0259318	69-33-0	Organic compounds	Nucleosides, nucleotides, and analogues	Pyrrolopyrimidine nucleosides and nucleotides	--	Animals
neg_6108	5,6,7,8-Tetrahydromethanopterin	486.922035976567	488.490867015756	461.793372198085	677.230407891978	658.547592159735	693.855877285865	479.068758396803	676.544625779193	1.41220777585923	0.497952365626977	0.000145011696247863	1.1529118496278	up	C01217	Methane metabolism(ko00680);;Folate biosynthesis(ko00790);;Metabolic pathways(ko01100);;Microbial metabolism in diverse environments(ko01120);;Carbon metabolism(ko01200);;Biosynthesis of cofactors(ko01240)	--	--	--	--	HMDB0060403	--	Organic compounds	Organic oxygen compounds	Organooxygen compounds	--	Animals
neg_6117	Picroside I	206.394832397699	137.779428073036	194.276908541698	5.18647416379116	21.0088574558656	22.9581020326184	179.483723004144	16.3844778840917	0.0912867061695249	-3.45345140995648	0.0120009787695364	1.1234997044486	down	--	--	--	--	--	--	--	--	--	--	--	--	--
neg_6122	Formononetin	223.900433807285	201.583306340568	193.539206127155	253.630764311906	247.159580929337	235.661303697213	206.340982091669	245.483882979485	1.18970008037679	0.250597920517509	0.0299707547135865	1.02606862638305	up	C00858	Isoflavonoid biosynthesis(ko00943);;Biosynthesis of phenylpropanoids(ko01061);;Metabolic pathways(ko01100);;Biosynthesis of secondary metabolites(ko01110)	LMPK12050037	Polyketides [PK]	Flavonoids [PK12]	Isoflavonoids [PK1205]	HMDB0005808	485-72-3	Organic compounds	Phenylpropanoids and polyketides	Isoflavonoids	--	Animals,Plants
neg_6123	Garcinone D	183.696782620394	195.674465108572	190.574614190852	12.0483560656059	26.1181326065009	6.33546533133522	189.981953973273	14.833984667814	0.0780810195788433	-3.67888429809655	7.39392342089817e-05	1.15976581287892	down	--	--	--	--	--	--	HMDB0033332	107390-08-9	Organic compounds	Organoheterocyclic compounds	Benzopyrans	--	Animals,Plants
neg_6133	Wilforgine	2014.38206093265	2015.6082509674	1958.9276518516	3033.27843056438	3013.13991080079	2981.05794410617	1996.30598791722	3009.15876182378	1.5073634903852	0.59202735492023	2.9283786548924e-06	1.16202101046463	up	--	--	--	--	--	--	HMDB0259892	--	Organic compounds	Lipids and lipid-like molecules	Prenol lipids	--	Animals
neg_6140	Terpentecin	1054.17681514553	1147.02030478654	1087.02415745972	2195.44131624807	2177.79829343066	2107.48179161544	1096.0737591306	2160.24046709806	1.97088968612072	0.978847028669364	9.90795102597681e-06	1.16023949155583	up	C21093	Biosynthesis of various antibiotics(ko00998);;Metabolic pathways(ko01100);;Biosynthesis of secondary metabolites(ko01110)	LMPR0104040002	Prenol Lipids [PR]	Isoprenoids [PR01]	C20 isoprenoids (diterpenes) [PR0104]	--	--	--	--	--	--	--
neg_6148	Isoleucyl-Histidine	3.93712315443084	10.1599921099524	8.04504838985401	18.9134077587833	17.5195124260133	15.6253107883974	7.38072121807908	17.3527436577313	2.35109051609019	1.23333008327023	0.0166552839199028	1.07461720535178	up	--	--	--	--	--	--	HMDB0028909	--	Organic compounds	Organic acids and derivatives	Carboxylic acids and derivatives	--	Animals
neg_6157	L-Rhamnose	3.23089835039907	1.60282690122348e-07	4.37725326232511	31.1422561444915	33.3262589044007	39.1386140576636	2.53605059100229	34.5357097021853	13.6179103937103	3.7674334402408	0.0011216401059396	1.14672592057882	up	C00507	Fructose and mannose metabolism(ko00051);;Metabolic pathways(ko01100);;Microbial metabolism in diverse environments(ko01120)	--	--	--	--	HMDB0000849	3615-41-6	Organic compounds	Organic oxygen compounds	Organooxygen compounds	--	Animals
neg_6160	Rhodomycin D	5131.3929660328	5244.84985515653	5103.1904220193	4954.95843710619	4950.01061508149	4810.48542505504	5159.81108106954	4905.15149241424	0.950645559565232	-0.0730205506174232	0.0168105290927785	1.03860031449587	down	--	--	--	--	--	--	--	--	--	--	--	--	--
neg_6164	124-1	567.474207481864	600.24441801441	579.701850862374	239.946195922485	237.518299014824	216.42918033762	582.473492119549	231.29789175831	0.397095996448946	-1.33244027930921	1.41256560989471e-05	1.16052573301657	down	--	--	--	--	--	--	--	--	--	--	--	--	--
neg_6169	2,4-Dihydroxy-6-pentylbenzoate	33.0561611906559	38.8866641583655	42.4922192842032	16.3342950601714	16.8384957026627	26.717249405248	38.1450148777415	19.963346722694	0.523354015896402	-0.934140926238208	0.0152304869307839	1.04960351713526	down	--	--	--	--	--	--	--	--	--	--	--	--	--
neg_6170	7,8-Dihydrobiopterin	18.0361311988331	18.0004722101018	22.0092100216515	1.84409418122422	3.20497152329552	5.78783547122687	19.3486044768621	3.61230039191554	0.186695655298307	-2.4212397407165	0.000950386161730441	1.13546137498972	down	--	--	--	--	--	--	HMDB0247294	--	Organic compounds	Organoheterocyclic compounds	Pteridines and derivatives	--	Microbe,Animals
neg_6181	Vinorine	255.778227018049	354.375668608784	243.763338904766	104.158731465592	87.9344428701471	83.3450101112156	284.6390781772	91.8127281489849	0.3225584088346	-1.63236766766586	0.0282381485942372	1.09103243656838	down	--	--	--	--	--	--	--	--	--	--	--	--	--
neg_6199	Premithramycin A1	150492.627956726	183955.111862392	153263.985988607	24701.3863805116	17591.3437587558	18916.1421872707	162570.575269242	20402.9574421794	0.125502154423634	-2.99421596457893	0.00429081012119779	1.1496974082376	down	--	--	--	--	--	--	--	--	--	--	--	--	--
neg_6203	Indoxyl	25.6868741029098	27.5383180536902	27.7136583501937	22.6627039730812	21.7112485846837	19.092132747851	26.9796168355979	21.1553617685386	0.784123877572104	-0.350846502484231	0.015035217350146	1.06954776812073	down	C05658	Tryptophan metabolism(ko00380)	--	--	--	--	HMDB0004094	480-93-3	Organic compounds	Organoheterocyclic compounds	Indoles and derivatives	--	Animals
neg_6207	N6-(L-1,3-Dicarboxypropyl)-L-lysine	201.95795125942	204.517705743756	198.923415378805	99.0975111831022	99.7526758870923	122.938477215746	201.799690793994	107.262888095313	0.531531478929828	-0.911772959761018	0.00522467648421332	1.14685836650111	down	C00449	Lysine biosynthesis(ko00300);;Lysine degradation(ko00310);;Metabolic pathways(ko01100);;Biosynthesis of secondary metabolites(ko01110);;Biosynthesis of amino acids(ko01230)	--	--	--	--	HMDB0000279	997-68-2	Organic compounds	Organic acids and derivatives	Carboxylic acids and derivatives	--	Microbe,Animals
neg_6208	Indoleglycerol phosphate	727.98298568218	871.108766398224	713.040489613636	114.520840865551	96.7826843624528	87.9444039173514	770.710747231347	99.7493097151184	0.129425092453234	-2.94981074611657	0.00476072080503394	1.14997094992314	down	--	--	--	--	--	--	--	--	--	--	--	--	--
neg_6227	Carminomycin	7734.06247586852	8050.36808518286	7698.99618440119	6847.81835772325	6860.54674504877	6908.44078358769	7827.80891515086	6872.26862878657	0.877930044445155	-0.18782210792047	0.011701447128297	1.13174518840764	down	--	--	--	--	--	--	--	--	--	--	--	--	--
neg_626	2-(Hydroxymethyl)-4-oxobutanoate	712.849580008928	637.207663032781	728.665678389184	811.295632828847	937.249372140945	944.870393703823	692.907640476964	897.805132891205	1.29570678752106	0.373739279913131	0.0222267354592173	1.03850460730937	up	--	--	--	--	--	--	--	--	--	--	--	--	--
neg_6275	6-Oxocineole	154.811987503685	163.891540609968	161.069755707639	1.60282690122348e-07	1.60282690122348e-07	1.60282690122348e-07	159.924427940431	1.60282690122348e-07	1.00224019673874e-09	-29.8941245479324	0.000281311142820076	1.16264933671553	down	C00848	--	LMPR0102090064	Prenol Lipids [PR]	Isoprenoids [PR01]	C10 isoprenoids (monoterpenes) [PR0102]	--	--	--	--	--	--	--
neg_6277	Alfuzosin	92.7858816978028	106.420500413897	98.5795771889682	124.755678723621	120.192625231322	113.826601005518	99.261986433556	119.59163498682	1.20480799633073	0.268803250345255	0.0174579220997449	1.04087591299366	up	--	--	--	--	--	--	HMDB0014490	81403-80-7	Organic compounds	Organoheterocyclic compounds	Diazanaphthalenes	--	Animals
neg_6284	His Ala Val Asp	17350.0547641189	18336.3661121618	17417.4584616374	20080.9263510166	19484.0518801201	19548.0716000107	17701.2931126394	19704.3499437158	1.11315878553789	0.154659399300632	0.00996870281739565	1.09112832723735	up	--	--	--	--	--	--	--	--	--	--	--	--	--
neg_6287	Tobramycin	1002.98283155066	1354.50011893337	1027.98479011054	368.814835016459	340.903266432299	336.472248041707	1128.48924686486	348.730116496822	0.309023871929357	-1.6942098050301	0.0197631962693524	1.11668911426358	down	--	--	--	--	--	--	--	--	--	--	--	--	--
neg_6291	Biotin	225.137317448942	247.046445810866	220.081435214494	370.464907489459	373.06332306343	348.490799736781	230.755066158101	364.00634342989	1.57745764585074	0.657601269904244	0.00030910772852483	1.14678482410355	up	--	--	--	--	--	--	--	--	--	--	--	--	--
neg_6301	γ-CEHC	397.811342850879	430.358671038141	374.74903160836	187.833878626631	156.996676106955	150.348039503862	400.973015165793	165.059531412483	0.411647480427665	-1.28051869908183	0.000493383878274993	1.1470046941225	down	--	--	--	--	--	--	--	--	--	--	--	--	--
neg_6302	7-Hydroxy-2',4',5'-trimethoxyisoflavone	271.86846643	297.08400598859	262.895380517663	77.1214883259635	74.7885767071104	76.714875206933	277.282617645418	76.2083134133356	0.274839851341814	-1.86333688707493	0.00247670361738691	1.15715167910421	down	C16188	Isoflavonoid biosynthesis(ko00943);;Biosynthesis of secondary metabolites(ko01110)	LMPK12050089	Polyketides [PK]	Flavonoids [PK12]	Isoflavonoids [PK1205]	--	--	--	--	--	--	--
neg_6304	Antibiotic JI-20B	87.9841531295701	85.7964079538457	95.0440608800083	69.1387557710839	50.0618660009675	71.7468734278561	89.6082073211414	63.6491650666358	0.710305082195512	-0.493489287122301	0.0474253393684905	1.01165386341823	down	--	--	--	--	--	--	--	--	--	--	--	--	--
neg_6310	Miraxanthin-V	1164.31490015196	1215.99996204746	1165.66244708109	253.832912687051	231.139494557067	234.78014181757	1181.99243642684	239.917516353896	0.202977201004066	-2.30061040612501	4.58080798190552e-05	1.16236660137844	down	--	--	--	--	--	--	--	--	--	--	--	--	--
neg_6312	Auramycinone	3219.4019632451	4034.97765452399	3081.18809778612	436.858567534354	337.611487139239	325.706512222337	3445.1892385184	366.725522298643	0.10644568321488	-3.23181065078776	0.00850156945505532	1.14169448044215	down	--	--	--	--	--	--	--	--	--	--	--	--	--
neg_6314	alpha-1,5-L-Arabinotetraose	485.241283046125	513.172840957967	486.540254817444	163.976758157472	163.338673341979	165.458784487039	494.984792940512	164.258071995497	0.331844683590587	-1.59141993356588	0.00071879672708477	1.16147650089924	down	--	--	--	--	--	--	--	--	--	--	--	--	--
neg_632	sn-Glycerol 3-phosphate	116.32296009204	112.940500497908	130.476146387806	87.4036680944562	92.0762127084403	92.3373001350334	119.913202325918	90.60572697931	0.755594256694506	-0.404316359108465	0.0242783447563865	1.08716166984752	down	C00093	Glycerolipid metabolism(ko00561);;Glycerophospholipid metabolism(ko00564);;Metabolic pathways(ko01100);;Biosynthesis of secondary metabolites(ko01110);;ABC transporters(ko02010);;Choline metabolism in cancer(ko05231)	--	--	--	--	HMDB0000126	57-03-4	Organic compounds	Lipids and lipid-like molecules	Glycerophospholipids	--	Microbe,Animals
neg_6328	Vicine	228.660460265319	204.189910075072	237.012429812865	40.5184468824016	37.9520870677204	40.0073349831653	223.287600051085	39.4926229777624	0.176868858677002	-2.49924804000321	0.00271600655347136	1.15670310310038	down	--	--	--	--	--	--	--	--	--	--	--	--	--
neg_6329	Homoisocitrate	202.619894485474	218.680721345554	204.353674426898	35.7753359850208	38.163359422431	30.3818164834876	208.551430085975	34.7735039636465	0.166738266667896	-2.58434285201196	0.000126271511304798	1.16085210229974	down	C05662	Lysine biosynthesis(ko00300);;Metabolic pathways(ko01100);;Biosynthesis of secondary metabolites(ko01110);;Microbial metabolism in diverse environments(ko01120);;2-Oxocarboxylic acid metabolism(ko01210);;Biosynthesis of amino acids(ko01230);;Biosynthesis of cofactors(ko01240)	--	--	--	--	--	--	--	--	--	--	--
neg_6353	2'-Dehydrokanamycin A	33.5385894012713	31.0575205423149	39.1463593395581	79.2910650550615	78.7884620978248	86.5470953638551	34.5808230943814	81.5422075055805	2.35801812128726	1.2375748054215	0.000173891357177089	1.15060884461927	up	--	--	--	--	--	--	--	--	--	--	--	--	--
neg_637	Kanosamine	87.6844924773272	50.2698993763761	86.7357712158094	17.7256914908595	37.0456328589206	30.1192841975689	74.8967210231709	28.296869515783	0.377811860508937	-1.40426010245478	0.045701255730056	1.00562804868513	down	--	--	--	--	--	--	--	--	--	--	--	--	--
neg_6371	Sebacic acid	248.953845174052	282.801516802521	254.057215389837	142.483447391032	123.949153074864	121.752421384603	261.937525788803	129.3950072835	0.493991866548473	-1.01744080649195	0.00105528886689186	1.14338696877017	down	C08277	--	LMFA01170006	Fatty Acyls [FA]	Fatty Acids and Conjugates [FA01]	Dicarboxylic acids [FA0117]	HMDB0000792	111-20-6	Organic compounds	Lipids and lipid-like molecules	Fatty Acyls	--	Animals,Plants
neg_6372	HIERACIN	6796.49125433638	7297.57824314251	6746.05374889921	2141.81387084501	2047.69552477421	1975.62030226692	6946.7077487927	2055.04323262871	0.295829809881648	-1.75716065907807	0.00064290053186232	1.15999792955148	down	--	--	--	--	--	--	--	--	--	--	--	--	--
neg_6386	14,15-dehydro-LTB4	669.66442265581	708.421460821655	729.761691002032	339.678016395989	326.797024237321	303.689483374246	702.615858159832	323.388174669185	0.460263130860933	-1.11946921403413	0.000201464583993994	1.15674441574873	down	--	--	LMFA03020017	Fatty Acyls [FA]	Eicosanoids [FA03]	Leukotrienes [FA0302]	--	--	--	--	--	--	--
neg_6397	Alstonine	1233.53541713899	1319.64657069982	1382.60203706289	962.170256457044	942.93655346575	927.944004857127	1311.92800830057	944.350271593307	0.719818668111668	-0.474294576616269	0.0104920718035268	1.13138813750471	down	--	--	--	--	--	--	--	--	--	--	--	--	--
neg_6398	Ansamitocinoside P-3	1894.33128155331	1841.14627354901	2114.17130129736	1574.50489025476	1542.94391537382	1392.78444480085	1949.88295213323	1503.41108347648	0.77102632331428	-0.375147979407631	0.0153216408280069	1.06124116656559	down	--	--	--	--	--	--	--	--	--	--	--	--	--
neg_6400	UDPMurNAc(oyl-L-Ala-D-gamma-Glu-L-Lys-D-Ala-D-Ala)	2567.4240698438	2792.0288572428	2687.63312973093	3830.61712938392	3668.27904396254	3504.91691809102	2682.36201893918	3667.93769714583	1.36742828568547	0.45146517334771	0.00165928503288722	1.13303305112477	up	--	--	--	--	--	--	--	--	--	--	--	--	--
neg_6405	Senecionine	590.927854113266	680.204550708383	637.088116357874	205.74501213038	240.318882078075	225.548962162056	636.073507059841	223.870952123504	0.351957674134732	-1.50652615178463	0.00139657486304283	1.15301493714882	down	--	--	--	--	--	--	--	--	--	--	--	--	--
neg_6407	Serinyl-Glutamate	124.831555982252	140.670580276544	126.735216606805	81.1182445655913	68.6626706138575	68.6646407979946	130.745784288534	72.8151853258145	0.556921859638119	-0.844453174181727	0.00101298908458932	1.13512395231256	down	--	--	--	--	--	--	--	--	--	--	--	--	--
neg_6408	FISETINIDOL	151.554194332761	150.744163621823	150.262847338869	85.0543621202589	73.6416531566098	74.3166031394368	150.853735097818	77.6708728054352	0.514875370868817	-0.957704834608765	0.00233197825093198	1.15732777924921	down	--	--	--	--	--	--	--	--	--	--	--	--	--
neg_6425	Cyclic dehypoxanthine futalosine	2010.92637708327	1773.84489948078	2088.73189330063	121.004348811169	155.414857917305	164.562816629363	1957.83438995489	146.994007785946	0.0750798987596353	-3.73542948498514	0.00232221414528887	1.1569210767	down	--	--	--	--	--	--	--	--	--	--	--	--	--
neg_6429	Choloyl-CoA	531.819606597104	580.237085177345	529.499272208465	709.172751079794	672.824141527916	693.729816883634	547.185321327638	691.908903163781	1.26448732485184	0.338552575581588	0.00333754294209332	1.1228184602088	up	C01794	--	--	--	--	--	HMDB0001374	--	Organic compounds	Lipids and lipid-like molecules	Glycerolipids	--	Animals
neg_6442	Gibberellin A24	391.592133361018	507.511159831542	431.405214947965	159.445204315482	126.020047067491	118.477922446366	443.502836046842	134.64772460978	0.30360059432756	-1.71975347991598	0.00624008808068163	1.13258194191721	down	--	--	--	--	--	--	HMDB0303459	--	rganic compounds	Lipids and lipid-like molecules	Prenol lipids	--	Animals
neg_6447	Olmesartan	1601.62336722566	1683.58155839808	1683.09740919221	1205.54362283906	1165.25160098272	1209.29702410739	1656.10077827198	1193.36408264306	0.720586632347485	-0.472756206410023	0.000632454643140483	1.15340746787411	down	--	--	--	--	--	--	--	--	--	--	--	--	--
neg_645	2,4-Bis(acetamido)-2,4,6-trideoxy-beta-L-altropyranose	384.689946646193	363.254281236916	378.647758680818	522.039562751449	566.177125594078	561.521078315657	375.530662187976	549.912588887061	1.46436135383213	0.550271604888366	0.0020237296115371	1.14564764902992	up	--	--	--	--	--	--	--	--	--	--	--	--	--
neg_6455	Gibberellin A19	3804.86608090381	5448.73526737639	3936.77141011003	1225.85135717987	832.152290148247	859.595774395194	4396.79091946341	972.533140574437	0.221191582312749	-2.17663161160556	0.0183512921351271	1.10890345703747	down	C02034	--	LMPR0104170039	Prenol Lipids [PR]	Isoprenoids [PR01]	C20 isoprenoids (diterpenes) [PR0104]	HMDB0036896	6980-44-5	Organic compounds	Lipids and lipid-like molecules	Prenol lipids	--	Animals
neg_6458	Ethisterone	202.692522939451	221.605741826246	202.26844050708	267.115417409298	254.267962108977	273.100491216257	208.855568424259	264.827956911511	1.26799567236604	0.342549821607682	0.00288486375058814	1.11358336017872	up	C14487	--	--	--	--	--	HMDB0060580	--	Organic compounds	Lipids and lipid-like molecules	Steroids and steroid derivatives	--	Animals
neg_6468	Fumitremorgin A	833.20866914296	854.030828552024	855.35517648182	428.512289748745	409.344721061095	412.027477435049	847.531558058935	416.628162748296	0.491578347480632	-1.02450672407157	1.85551445653816e-06	1.1622440013955	down	--	--	--	--	--	--	--	--	--	--	--	--	--
neg_6481	Salicin 6-phosphate	99.1009134097313	129.589626083437	100.638339736389	28.8764419705001	38.6240284459174	41.1556713693422	109.776293076519	36.2187139285866	0.329932018230388	-1.59975930394799	0.0100754623664962	1.11764923153415	down	--	--	--	--	--	--	--	--	--	--	--	--	--
neg_650	Chrysoeriol	366.461930991384	410.216865549323	385.163285727104	762.042176483085	764.649948956671	771.825897803802	387.28069408927	766.172674414519	1.97833944760983	0.984289987961233	0.000664863637239817	1.16048705214552	up	C04293	Flavone and flavonol biosynthesis(ko00944)	LMPK12110799	Polyketides [PK]	Flavonoids [PK12]	Flavones and Flavonols [PK1211]	HMDB0030667	491-71-4	Organic compounds	Phenylpropanoids and polyketides	Flavonoids	--	Animals,Plants
neg_6503	Rubusoside	763.730767294249	814.406431820931	825.105428320117	342.80811923976	366.265337117449	355.987941073816	801.080875811766	355.020465810342	0.443176808397262	-1.17404570827844	0.000609084417849661	1.1587228787119	down	--	--	--	--	--	--	--	--	--	--	--	--	--
neg_6516	5-(2-Hydroxyethyl)-4-methylthiazole	515.06264248592	554.240819566865	543.755290024314	304.659356163478	304.310510598815	302.597049598454	537.686250692366	303.855638786916	0.565116996009564	-0.823378515696937	0.00243723233332323	1.15759201286762	down	--	--	--	--	--	--	--	--	--	--	--	--	--
neg_6518	7-Hydroxy-6-methyl-8-ribityllumazine	830.923516616761	902.650119563311	844.76635174512	76.3361924381574	88.2468573932875	92.9055584690083	859.446662641731	85.8295361001511	0.0998660415252901	-3.32386200276499	0.000476407216970348	1.16129114601942	down	--	--	--	--	--	--	--	--	--	--	--	--	--
neg_6527	Bruceantin	150.406212229973	143.029122803643	143.08372613493	61.3203356079634	66.7033227821204	43.8926535523375	145.506353722849	57.3054373141404	0.393834604798717	-1.34433821376951	0.00280195151913837	1.14750868678098	down	--	--	--	--	--	--	--	--	--	--	--	--	--
neg_6539	Isomaltose	25.9977721770279	29.0177970214851	31.8371428965256	54.9304125823788	60.2906129174412	50.7725449060752	28.9509040316795	55.3311901352984	1.91120768024212	0.934484556429357	0.00263465116058069	1.12962013877861	up	--	--	--	--	--	--	HMDB0002923	37169-69-0	Organic compounds	Organic oxygen compounds	Organooxygen compounds	--	Animals
neg_6541	(13S,14R)-1-Hydroxy-13-O-acetyl-N-methylcanadine	1668.03926836737	2037.93069800054	1765.66741910768	237.881346469198	200.672057813309	197.980400301424	1823.87912849186	212.17793486131	0.116333331275498	-3.10366358469361	0.00425440798834129	1.15233304760819	down	--	--	--	--	--	--	--	--	--	--	--	--	--
neg_6545	27-O-Demethylrifamycin SV	568.291284808667	588.53817253832	600.776526362247	181.007725927044	193.836307528059	187.430943879585	585.868661236411	187.424992444896	0.319909571625415	-1.64426393666342	0.00011313102629772	1.16184803653541	down	--	--	--	--	--	--	--	--	--	--	--	--	--
neg_6559	Fumonisin B1	12.1722441861826	19.7956161741861	20.4146494519033	13026.1064731522	12165.5481848195	12954.3937341808	17.4608366040907	12715.3494640508	728.221089994733	9.50823271302106	0.000470508483731222	1.16214777543779	up	--	--	--	--	--	--	HMDB0034702	116355-83-0	Organic compounds	Organic acids and derivatives	Carboxylic acids and derivatives	--	Animals
neg_657	4-(4-Deoxy-alpha-D-gluc-4-enuronosyl)-D-galacturonate	2808.66701352112	2645.67776822177	2967.25356450671	4250.87214531982	4757.44786177298	4658.55099292725	2807.19944874987	4555.62366667335	1.62283576562474	0.69851700351636	0.00162064033089921	1.13909832690164	up	--	--	--	--	--	--	--	--	--	--	--	--	--
neg_6570	L-Fucono-1,5-lactone	362.251515513293	391.03156630592	370.330320107666	303.716484698926	296.820612000063	301.112960313918	374.537800642293	300.550019004302	0.802455769454754	-0.317506220343206	0.01005017355181	1.13174203243356	down	--	--	--	--	--	--	--	--	--	--	--	--	--
neg_6574	N2-Citryl-N6-acetyl-N6-hydroxy-L-lysine	2227.50978650099	2390.24124625751	2303.1196344181	446.518181333488	427.309498616712	427.724047753587	2306.95688905887	433.850575901262	0.188061848038371	-2.41072089476944	0.000514985810966061	1.16181056617518	down	--	--	--	--	--	--	--	--	--	--	--	--	--
neg_658	D-Glucono-1,5-lactone	130.472767260077	128.803161021926	122.588272014378	172.927583487349	230.631808693902	195.485712232863	127.28806676546	199.681701471371	1.56873858285005	0.649604959286169	0.047265353609744	1.05369363541161	up	C00198	Pentose phosphate pathway(ko00030);;Metabolic pathways(ko01100);;Biosynthesis of secondary metabolites(ko01110);;Microbial metabolism in diverse environments(ko01120);;Carbon metabolism(ko01200)	--	--	--	--	HMDB0000150	90-80-2	Organic compounds	Organic oxygen compounds	Organooxygen compounds	--	Animals
neg_6580	Val Ala His Glu	1051.52416284317	1152.46379719875	1116.79359798705	594.282302229872	594.952212145658	609.927808663968	1106.92718600966	599.720774346499	0.541788820372569	-0.884197470560167	0.00268728470188718	1.15534717010606	down	--	--	--	--	--	--	--	--	--	--	--	--	--
neg_6581	Hydrocortisone succinate	234.196764483327	249.630954072971	249.215713055489	165.159038674846	202.921782704768	176.899485932815	244.347810537262	181.660102437476	0.743448865115874	-0.427694578676556	0.0171769087765622	1.08348575567063	down	C12888	--	LMST02030126	Sterol Lipids [ST]	Steroids [ST02]	C21 steroids (gluco/mineralocorticoids, progestogins) and derivatives [ST0203]	--	--	--	--	--	--	--
neg_6584	Biliverdin-IX-delta	414.328733110792	427.360206763492	447.609818445359	174.299581657883	193.642767645778	200.036258940078	429.766252773214	189.326202747913	0.440532967691671	-1.18267810628525	5.92844847533716e-05	1.15729639849777	down	--	--	--	--	--	--	--	--	--	--	--	--	--
neg_6590	Eugenin	1664.40356821336	1723.586799488	1758.21548161774	1147.57014517793	1177.39482562247	1174.79032950882	1715.40194977303	1166.58510010307	0.680065159222552	-0.556255112666084	0.000961828937030534	1.15702984339458	down	C20210	--	--	--	--	--	HMDB0036627	480-34-2	Organic compounds	Organoheterocyclic compounds	Benzopyrans	--	Animals,Plants
neg_6591	2-Hydroxy-6-oxo-6-(2-hydroxyphenoxy)-hexa-2,4-dienoate	995.067463181423	1058.13931425714	1016.45083294859	715.8824744807	697.489920638969	732.502093424584	1023.21920346238	715.291496181418	0.699059882536414	-0.516512050534191	0.000589334762907871	1.15254733423101	down	--	--	--	--	--	--	--	--	--	--	--	--	--
neg_6595	Nicotinamide D-ribonucleotide	571.213680733573	589.939646882311	603.721205354194	482.668588045615	473.059670433387	430.158553823653	588.291510990026	461.962270767552	0.785260813963001	-0.348756189269441	0.00526347105144491	1.11582881833523	down	C00455	Nicotinate and nicotinamide metabolism(ko00760);;Metabolic pathways(ko01100)	--	--	--	--	--	--	--	--	--	--	--
neg_6599	N1,N5,N10-Tricoumaroyl spermidine	455.513297921684	468.000884037876	458.41044318864	578.859673995638	554.082280246736	564.879824132897	460.641541716067	565.940592791757	1.22859217317529	0.297006097663075	0.000938805129573891	1.14964808048223	up	--	--	--	--	--	--	--	--	--	--	--	--	--
neg_6616	Xanthosine	241.514487771192	151.952335823985	236.550323259069	48.0967285691573	74.0236566888849	70.4148339476862	210.005715618082	64.1784064019095	0.305603141386041	-1.7102687215439	0.0300272623569377	1.07492946112745	down	--	--	--	--	--	--	--	--	--	--	--	--	--
neg_6618	Darutoside	32.5890890797472	52.9088589959884	46.6553503178858	107.961013461432	94.9523335472432	97.8364215487356	44.0510994645405	100.24992285247	2.27576437526078	1.18635119374291	0.00258767811330777	1.12664195819502	up	--	--	--	--	--	--	--	--	--	--	--	--	--
neg_6619	Beauvericin	1261.01241779145	1500.70801949827	1312.58223496604	609.253977706739	564.876883587858	576.679693331759	1358.10089075192	583.603518208785	0.4297202970581	-1.21853017308502	0.0072068005028656	1.1425950838937	down	--	--	--	--	--	--	--	--	--	--	--	--	--
neg_662	Dopaxanthin quinone	170.393792612163	163.709422601884	149.525284612826	272.545161431977	256.365905598514	277.266732069308	161.209499942291	268.725933033266	1.66693608707591	0.737198790211378	0.00026187522497399	1.14813204560723	up	--	--	--	--	--	--	HMDB0012220	--	Organic compounds	Organic acids and derivatives	Carboxylic acids and derivatives	--	Animals
neg_6630	COUMARINIC ACID METHYL ETHER	149.890342420208	160.864266800052	149.683921670994	421.60602153177	440.714598139089	423.883403301798	153.479510297085	428.734674324219	2.79343264449002	1.48203903431316	1.5725571612543e-05	1.16175767425143	up	--	--	--	--	--	--	--	--	--	--	--	--	--
neg_6640	Crocin II	155.70658087443	150.090761212019	181.330087563641	48.9606091064143	81.8995666264213	71.1740152061389	162.375809883363	67.3447303129915	0.414746078011042	-1.26969975628796	0.0022424990009275	1.11831219167719	down	--	--	--	--	--	--	--	--	--	--	--	--	--
neg_6649	15-Demethoxy-epsilon-rhodomycin	1311.05976201634	1367.34650009579	1353.8572537069	534.315201009464	526.251134992087	527.810456482821	1344.08783860634	529.458930828124	0.393916911990744	-1.34403673754086	0.000337739779108568	1.16229393172606	down	--	--	--	--	--	--	--	--	--	--	--	--	--
neg_6651	Copal-8-ol diphosphate	6.80892320865207	17.3864361927019	2.35822848514969	144.584910323413	132.162562010221	179.033523903385	8.85119596216789	151.926998745673	17.1645729452884	4.10136205836494	0.00553031016605973	1.13947673784887	up	--	--	--	--	--	--	--	--	--	--	--	--	--
neg_6677	6'''-Deamino-6'''-oxoneomycin C	3036.21227702725	3259.96981920806	3190.18784437704	2303.76444793561	2293.49971400564	2226.56213580148	3162.12331353745	2274.60876591424	0.719329558140998	-0.475275207441407	0.00239501295402512	1.14909365933863	down	--	--	--	--	--	--	--	--	--	--	--	--	--
neg_6683	Ononin	5319.66257708842	5504.85751787342	5415.31905239817	1926.32002186519	1966.39132050462	1903.82460698785	5413.27971578667	1932.17864978589	0.356933088853898	-1.48627444479584	5.47880469278388e-05	1.16267184267836	down	C10509	--	--	--	--	--	HMDB0033987	486-62-4	Organic compounds	Phenylpropanoids and polyketides	Isoflavonoids	--	Animals
neg_6686	Red chlorophyll catabolite	789.699576957632	790.595956971216	795.685081317676	889.98587038828	903.263314956193	867.039966960635	791.993538415508	886.763050768369	1.11965945144257	0.163059997975793	0.0104350054792134	1.13439606228647	up	--	--	--	--	--	--	--	--	--	--	--	--	--
neg_6702	Prunetin	361.561119976133	319.389727225344	361.620737312363	437.684748444357	449.059243020842	446.370499085848	347.523861504613	444.371496850349	1.27867909537616	0.354654242640941	0.016086918382964	1.11441651859366	up	C10521	Isoflavonoid biosynthesis(ko00943)	LMPK12050353	Polyketides [PK]	Flavonoids [PK12]	Isoflavonoids [PK1205]	HMDB0034127	552-59-0	Organic compounds	Phenylpropanoids and polyketides	Isoflavonoids	--	Animals,Plants,Microbe
neg_672	N6,N6,O-Tridemethylpuromycin-5'-phosphate	9.26729468265157	15.16307079215	7.40964236581242	31.0419740470606	20.8935654532973	22.7204093782987	10.6133359468713	24.8853162928855	2.34472143513194	1.22941653339067	0.0246633555032819	1.02080705337764	up	--	--	--	--	--	--	--	--	--	--	--	--	--
neg_6725	Neoandrographolide	298.207892119458	287.371478437554	284.326643919089	169.81463373895	194.633694817495	186.940078001225	289.968671492034	183.796135519223	0.633848251859418	-0.65779060545976	0.000801873804820885	1.14853835672045	down	--	--	--	--	--	--	--	--	--	--	--	--	--
neg_6735	Schisantherin A	2237.34750134735	2259.96872470705	2272.44200964779	2542.65470109763	2522.16035624846	2508.41845018104	2256.5860785674	2524.41116917571	1.11868596245987	0.161805099775065	4.81924032575584e-05	1.15648610298529	up	--	--	--	--	--	--	--	--	--	--	--	--	--
neg_6740	4-Hydroxyphenylacetaldehyde	182.050581112832	181.801686815439	192.49374202141	31.7583152813625	36.532747169786	25.3788587254195	185.448669983227	31.223307058856	0.168366303525822	-2.5703246655127	5.90823970906267e-06	1.16112885539293	down	C03765	Tyrosine metabolism(ko00350);;Isoquinoline alkaloid biosynthesis(ko00950);;Biosynthesis of plant secondary metabolites(ko01060);;Biosynthesis of alkaloids derived from shikimate pathway(ko01063);;Metabolic pathways(ko01100);;Biosynthesis of secondary metabolites(ko01110)	--	--	--	--	HMDB0003767	7339-87-9	Organic compounds	Benzenoids	Benzene and substituted derivatives	--	Animals
neg_6745	Ser Asp Arg Asp	212.026307886438	239.733230074298	231.627454080345	144.132946373734	147.501190457653	137.790111773126	227.795664013694	143.141416201504	0.628376386448249	-0.670299127804107	0.00495474816563249	1.13967267178675	down	--	--	--	--	--	--	--	--	--	--	--	--	--
neg_6747	Avermectin A1a aglycone	792.304768824002	853.436052727996	907.299573114455	680.335163071127	640.299382251527	713.068757749543	851.013464888818	677.901101024066	0.796580934371739	-0.328107144706363	0.0168599510303609	1.05996084094574	down	--	--	--	--	--	--	--	--	--	--	--	--	--
neg_6751	5(S)-HpEPE	40.0188779184838	43.3771547459478	42.7582471181174	264.072960952707	250.428829891409	250.755810489531	42.051426594183	255.085867111216	6.0660455012126	2.60075631961187	0.000241583680866728	1.16213774271523	up	--	--	--	--	--	--	--	--	--	--	--	--	--
neg_6756	Salutaridine	16414.3238880291	16634.7447752726	16687.5075325633	10655.9089684131	10607.964125147	10457.4290512762	16578.858731955	10573.7673816121	0.637786204259745	-0.64885520341401	1.61741355206119e-06	1.1626406493361	down	--	--	--	--	--	--	--	--	--	--	--	--	--
neg_6757	2'''-N-Acetyl-6'''-deamino-6'''-hydroxyparomomycin II	38.8749695332647	67.9413678435782	55.8891979752767	1.60282690122348e-07	9.55934026700796	5.91821127285193	54.2351784507065	5.15918390004753	0.0951261533090856	-3.39401414982386	0.0198541192192084	1.09413496981735	down	--	--	--	--	--	--	--	--	--	--	--	--	--
neg_6767	Docetaxel	933.758456752065	973.481512483264	971.439214196791	683.352848988005	682.389680409233	647.254903497979	959.559727810707	670.999144298406	0.69927814272628	-0.51606168318322	8.39494774337794e-05	1.15492054751449	down	C11231	Bile secretion(ko04976)	--	--	--	--	HMDB0015378	114977-28-5	Organic compounds	Lipids and lipid-like molecules	Prenol lipids	--	Animals
neg_6768	Urdamycin A	973.853778811423	940.346206493961	1019.10777408117	875.506983098717	871.674590378134	796.482014277999	977.769253128851	847.88786258495	0.867165601568793	-0.205620565398514	0.0199969311672835	1.02857862170773	down	--	--	--	--	--	--	--	--	--	--	--	--	--
neg_6771	Syrosingopine	494.729192736051	350.091249736314	505.002240864526	218.781988061065	288.371443964023	281.651988762108	449.94089444563	262.935140262399	0.584377067095356	-0.775028531798964	0.0476213693488417	1.00421592621594	down	--	--	--	--	--	--	HMDB0258655	84-36-6	Organic compounds	Alkaloids and derivatives	Yohimbine alkaloids	--	Animals
neg_6780	Acetylshikonin	259.170892729211	267.215908664819	240.018499115104	63.5802754220457	53.80748079748	72.0948800644548	255.468433503045	63.1608787613268	0.247235550377985	-2.01604188940224	0.000109847958310743	1.1573020606107	down	C17413	--	--	--	--	--	HMDB0247936	24502-78-1	Organic compounds	Benzenoids	Naphthalenes	--	Animals
neg_6796	Pelargonidin	928.380376616604	1006.50569381466	927.675369752652	744.393024932579	726.642113400739	731.581479379459	954.187146727972	734.205539237592	0.769456538746383	-0.378088253851502	0.0113577153786812	1.13037748790859	down	--	--	--	--	--	--	--	--	--	--	--	--	--
neg_6805	Dronabinol	123.575342717823	132.993945217707	123.996523581404	79.20588039813	85.769423864165	80.856897585786	126.855270505645	81.9440672826937	0.645965019475067	-0.630472053182181	0.000606675728789547	1.14811438623938	down	C06972	Biosynthesis of various plant secondary metabolites(ko00999);;Metabolic pathways(ko01100);;Biosynthesis of secondary metabolites(ko01110)	LMPK13120004	Polyketides [PK]	Aromatic polyketides [PK13]	Other aromatic polyketides [PK1312]	HMDB0014613	1972-08-3	Organic compounds	Organoheterocyclic compounds	Benzopyrans	--	Animals
neg_6806	8-Demethyl-8-(methylamino)riboflavin	684.470616568668	718.907748533878	706.702840374728	60.2349972447432	63.2034911050235	60.9308449074816	703.360401825758	61.4564444190828	0.0873754681946216	-3.51662790869725	0.000222505622103772	1.16271857250663	down	--	--	--	--	--	--	--	--	--	--	--	--	--
neg_6808	Landomycin D	354.614334674374	326.578105897972	316.423237115249	559.935376373182	615.686300306835	542.793421832093	332.538559229198	572.80503283737	1.72252214649962	0.784522531806072	0.00231803661180628	1.13950758582781	up	--	--	--	--	--	--	--	--	--	--	--	--	--
neg_6811	Pinostrobin	812.82249732557	858.817128735578	845.392979817158	83.8751437240359	83.2038791534327	85.4499930243875	839.010868626102	84.176338633952	0.100328066991304	-3.31720283545011	0.000317598301577107	1.16254609455573	down	--	--	LMPK12140216	Polyketides [PK]	Flavonoids [PK12]	Flavanones [PK1214]	HMDB0242619	--	Organic compounds	Phenylpropanoids and polyketides	Flavonoids	--	Animals
neg_6817	13-Desoxyterpendole I	525.809983497308	571.529057597026	562.547250018361	366.596476902849	339.177157415465	370.084166730784	553.295430370898	358.619267016366	0.648151507009497	-0.625597008841274	0.000610642461539397	1.14604110381819	down	--	--	--	--	--	--	--	--	--	--	--	--	--
neg_6822	12-Keto-leukotriene B4	169.205366155639	163.774716419498	175.954307445454	17.5007948322173	11.9783869008543	14.5474527716981	169.64479667353	14.6755448349232	0.0865074857743224	-3.5310312105258	6.20987415137578e-05	1.16189844979102	down	C05949	Arachidonic acid metabolism(ko00590)	LMFA03020024	Fatty Acyls [FA]	Eicosanoids [FA03]	Leukotrienes [FA0302]	HMDB0004234	136696-10-1	Organic compounds	Lipids and lipid-like molecules	Fatty Acyls	--	Animals
neg_6829	1-Dehydro-[6]-gingerdione	922.210279846904	985.657440774546	934.126594977256	490.38873027168	483.483272932587	473.605620658223	947.331438532902	482.492541287497	0.509317564752961	-0.973362622802068	0.00100821177784019	1.15895412036559	down	--	--	--	--	--	--	--	--	--	--	--	--	--
neg_6836	Acetoacetate	151.985055069664	148.036904255424	145.653591976177	68.8021556464865	70.1324713387482	65.0699006850296	148.558517100422	68.0015092234214	0.457742245619308	-1.12739264862734	6.60021859579013e-06	1.16111325348599	down	C00164	Valine, leucine and isoleucine degradation(ko00280);;Lysine degradation(ko00310);;Tyrosine metabolism(ko00350);;Styrene degradation(ko00643);;Butanoate metabolism(ko00650);;Metabolic pathways(ko01100);;Microbial metabolism in diverse environments(ko01120);;Two-component system(ko02020)	LMFA01060003	Fatty Acyls [FA]	Fatty Acids and Conjugates [FA01]	Oxo fatty acids [FA0106]	HMDB0000060	541-50-4	Organic compounds	Organic acids and derivatives	Keto acids and derivatives	--	Animals,Microbe
neg_6848	L-Methionine S-oxide	31.9383042548921	31.0804277159258	32.3753552133865	19.4633126112794	23.515471299744	19.5569455516794	31.7980290614015	20.8452431542343	0.655551421567118	-0.609219144752716	0.0100236472785536	1.12757729127557	down	C02989	Cysteine and methionine metabolism(ko00270);;Metabolic pathways(ko01100)	--	--	--	--	HMDB0002005	3226-65-1	Organic compounds	Organic acids and derivatives	Carboxylic acids and derivatives	--	Animals
neg_6866	Hesperetin	2942.57291553269	3167.10150316019	3025.26478592432	1131.1589589957	1130.72998635874	1109.30685964021	3044.9797348724	1123.73193499822	0.369044142438375	-1.43813470334948	0.00103168557225843	1.16056136112003	down	--	--	--	--	--	--	--	--	--	--	--	--	--
neg_687	Quercetin 3-O-beta-D-glucosyl-(1->2)-beta-D-glucoside	40.5011423685978	35.3722610412028	35.6168938241781	56.4225627826479	66.0588850270454	56.4811043926354	37.1634324113262	59.6541840674429	1.60518499494848	0.682739575176101	0.00824287059394824	1.10788413379952	up	--	--	--	--	--	--	--	--	--	--	--	--	--
neg_6872	Picfeltarraenin IA	484.562801374918	502.38825577882	496.164829132592	543.114958616324	527.676086601372	550.448241365186	494.371962095443	540.413095527627	1.0931305514112	0.128465710823261	0.00665893097905087	1.09085966305303	up	--	--	--	--	--	--	--	--	--	--	--	--	--
neg_6886	PGD2	101.64031227548	89.9583900977512	106.099066544501	22.7429192181036	23.6449955742312	18.2267478128335	99.2325896392441	21.5382208683894	0.217047856421874	-2.20391492037214	0.00163655036635199	1.1535058879151	down	C00696	Arachidonic acid metabolism(ko00590);;Metabolic pathways(ko01100);;Neuroactive ligand-receptor interaction(ko04080);;Fc epsilon RI signaling pathway(ko04664);;Serotonergic synapse(ko04726);;African trypanosomiasis(ko05143);;Asthma(ko05310)	LMFA03010004	Fatty Acyls [FA]	Eicosanoids [FA03]	Prostaglandins [FA0301]	HMDB0001403	41598-07-6	Organic compounds	Lipids and lipid-like molecules	Fatty Acyls	--	Animals
neg_6891	(2S)-2'-Methoxykurarinone	787.762853137898	802.686123013656	843.766943497183	370.87010340047	416.748983133655	393.03021856002	811.405306549579	393.549768364715	0.485022423674115	-1.04387664701932	5.90857984824465e-05	1.15739686770625	down	--	--	LMPK12140500	Polyketides [PK]	Flavonoids [PK12]	Flavanones [PK1214]	--	--	--	--	--	--	--
neg_6899	Aclacinomycin Y	75.1168997349714	64.7982972240778	91.164880926644	1.60282690122348e-07	16.2936148396891	25.0470517490076	77.0266926285644	13.7802222496598	0.17890190762974	-2.4827593239688	0.00400967635497494	1.1031059457839	down	--	--	--	--	--	--	HMDB0247949	--	Organic compounds	Phenylpropanoids and polyketides	Anthracyclines	--	Animals
neg_6909	3-Hydroxyethylchlorophyllide a	878.322438405235	851.878998850346	920.795787964349	407.588734813381	400.688539681508	439.678692584741	883.665741739977	415.985322359877	0.470749631575377	-1.08696812914947	0.000156657105755608	1.15763419727682	down	--	--	--	--	--	--	--	--	--	--	--	--	--
neg_6910	Thapsigargin	308.22055053847	263.319122742202	310.043662284653	129.15353824359	137.721097520269	150.099101986047	293.861111855108	138.991245916635	0.472982781012435	-1.0801404318304	0.00433424023699657	1.13795719682886	down	--	--	--	--	--	--	--	--	--	--	--	--	--
neg_6914	Chrysin-7-O-glucuronide	74.4776248966175	97.6346595073571	74.2637482201303	145.662724019597	146.12369315509	141.379852844713	82.125344208035	144.388756673133	1.75815100765211	0.814058988931065	0.0126906771004578	1.12761942739861	up	--	--	--	--	--	--	--	--	--	--	--	--	--
neg_6917	SB 431542	990.781707736433	1081.48164132198	1006.54244402624	629.396412295479	644.659482589916	641.396212842929	1026.26859769488	638.484035909441	0.622141257506611	-0.684685912655216	0.00428073247032442	1.15099854317299	down	--	--	--	--	--	--	--	--	--	--	--	--	--
neg_692	Tenuifoliside A	1639.03419647562	1649.2384550598	1716.50618473792	3757.57610687046	3863.76180610295	4019.29279478421	1668.25961209111	3880.21023591921	2.32590311951236	1.21779100570627	0.000451415997167213	1.16021036354607	up	--	--	--	--	--	--	--	--	--	--	--	--	--
neg_6932	Fustin	343.344510359437	313.249619003214	360.805927153536	526.343785612827	512.179282283194	567.256977271871	339.133352172062	535.260015055964	1.57831723605998	0.658387210986313	0.000928653735457382	1.13590563979634	up	--	--	--	--	--	--	--	--	--	--	--	--	--
neg_6951	3-Hydroxy-5,9,17-trioxo-4,5:9,10-disecoandrosta-1(10),2-dien-4-oate	583.82051538442	640.445368515625	626.23810838291	109.540128058777	116.350103744019	111.667861758392	616.834664094318	112.519364520396	0.182414139590558	-2.45471053245405	0.000988810463572718	1.16067875250156	down	--	--	--	--	--	--	--	--	--	--	--	--	--
neg_6960	Monotropein	147.831059757871	146.171968603389	142.401880508293	50.7254314314676	40.7280705169721	50.4025701130205	145.468302956518	47.2853573538201	0.325056087084169	-1.62123942420203	0.000141080274374788	1.15999891375609	down	--	--	--	--	--	--	--	--	--	--	--	--	--
neg_6967	8-iso-15-keto-PGE2	21.4182235810309	21.3569339722745	18.5448802782018	1.60282690122348e-07	1.30928981383129	1.60282690122348e-07	20.4400126105024	0.43643004479889	0.021351750271164	-5.54950185276127	0.000457686358784014	1.15675058538278	down	--	--	--	--	--	--	HMDB0002341	914804-63-0	Organic compounds	Lipids and lipid-like molecules	Fatty Acyls	--	Animals
neg_697	Amaranthin	124.913952170629	137.190889634027	126.196390475202	274.43390556291	290.267032079057	276.808978123266	129.433744093286	280.503305255078	2.16715746902069	1.11580398569805	2.72714733117132e-05	1.159290107109	up	--	--	--	--	--	--	--	--	--	--	--	--	--
neg_6971	Isorhamnetin	1475.97579564854	1631.99779379365	1512.89342556857	1274.23731963336	1212.73357126341	1265.81561367065	1540.28900500359	1250.92883485581	0.812139040655486	-0.300201352585179	0.0149331390761602	1.09751574108655	down	C10084	--	LMPK12110002	Polyketides [PK]	Flavonoids [PK12]	Flavones and Flavonols [PK1211]	HMDB0002655	480-19-3	Organic compounds	Phenylpropanoids and polyketides	Flavonoids	--	Microbe,Animals,Plants
neg_6975	6-Aminopenicillanate	108.9454517767	139.972782630923	111.839575481347	13.3780900291363	14.0162936844195	12.628257219471	120.252603296323	13.3408803110089	0.110940469855232	-3.17214235419448	0.00837572038679291	1.14375721987655	down	C02954	Penicillin and cephalosporin biosynthesis(ko00311);;Biosynthesis of secondary metabolites(ko01110);;Penicillins(ko07011);;Cephalosporins - parenteral agents(ko07012)	--	--	--	--	HMDB0060618	--	Organic compounds	Organic acids and derivatives	Carboxylic acids and derivatives	--	Microbe,Animals
neg_6977	5'-Phosphoribosylglycinamide	343.941411829545	381.134490572059	333.788379181048	133.137424327168	128.383740459376	142.158596266513	352.954760527551	134.559920351019	0.381238434494824	-1.39123452322625	0.00249518861053692	1.15239896381532	down	--	--	--	--	--	--	--	--	--	--	--	--	--
neg_6991	Tetrangulol	628.879592306765	702.607355652526	662.507263048959	155.904298856825	142.576382537017	155.68306927438	664.66473700275	151.387916889407	0.227765832097665	-2.13437675504256	0.00117325987134714	1.15916607134257	down	C12397	Biosynthesis of type II polyketide products(ko01057);;Biosynthesis of secondary metabolites(ko01110)	--	--	--	--	--	--	--	--	--	--	--
neg_6995	Neopentalenolactone D	47.7316762210119	55.1987519782282	50.9645141721707	20.1878025207731	17.7691182958348	17.282123156458	51.2983141238036	18.4130146576886	0.358939956842453	-1.47818556340288	0.00140456169542643	1.15175137902951	down	--	--	--	--	--	--	--	--	--	--	--	--	--
neg_7000	Podophyllotoxin (Podophyllum)	14339.100999514	14585.9529061474	14344.9617280423	10260.1430929446	10203.6075703686	10281.926695477	14423.3385445679	10248.5591195967	0.710553876824623	-0.492984050794645	0.00014423202482794	1.16229427226369	down	--	--	--	--	--	--	--	--	--	--	--	--	--
neg_7001	Ethyl -D-glucuronide	36.0526536560776	61.3436816029375	46.2547237180918	205.741817016613	190.308099032754	193.539004102374	47.8836863257023	196.52964005058	4.10431307885939	2.03714078457322	0.000205126176360071	1.15524827227316	up	--	--	--	--	--	--	--	--	--	--	--	--	--
neg_7006	Nocardicin E	49.1565773427937	53.9252340387049	52.9288723134476	45.0880263342346	39.199670621142	39.2340113487379	52.0035612316487	41.1739027680382	0.791751599176639	-0.336880218681416	0.0135420905351228	1.06128717989986	down	--	--	--	--	--	--	--	--	--	--	--	--	--
neg_7017	Tyrosyl-Serine	694.497332169138	755.07741179827	719.68047852634	946.235717663309	957.979486657419	945.875501817105	723.085074164583	950.030235379278	1.31385679130066	0.393808032327014	0.00426973858361266	1.14878939848797	up	--	--	--	--	--	--	HMDB0029114	--	Organic compounds	Organic acids and derivatives	Carboxylic acids and derivatives	--	Animals
neg_7020	Precorrin 6Y	788.11707237927	787.9176576089	816.615528551132	964.882621791763	991.365711614423	1043.56322838543	797.550086179767	999.937187263872	1.25376099205698	0.326262349385071	0.00602595682256369	1.12914311496694	up	--	--	--	--	--	--	--	--	--	--	--	--	--
neg_7022	4-Gingerol	1606.45202182891	1727.79986381577	1669.91598206526	1276.45211890532	1234.31666837687	1279.84163071168	1668.05595590331	1263.53680599796	0.757490659426773	-0.400699995980661	0.00287917156759144	1.14345559885987	down	--	--	--	--	--	--	--	--	--	--	--	--	--
neg_7032	Deoxyshikonin	915.222031848642	940.044008520381	926.613692316673	660.996247486393	619.283539083277	645.078811298928	927.293244228565	641.786199289533	0.692107058132887	-0.530932877413926	0.000159339696984315	1.1576900629519	down	--	--	--	--	--	--	--	--	--	--	--	--	--
neg_7036	trans,trans-Farnesyl diphosphate	147.993832095612	102.528648728731	124.839682774999	52.0986712066318	39.1572582247819	39.2379661489431	125.120721199781	43.4979651934523	0.347647973703724	-1.52430091420565	0.017145059398817	1.1016478904241	down	C00448	Steroid biosynthesis(ko00100);;Peptidoglycan biosynthesis(ko00550);;Terpenoid backbone biosynthesis(ko00900);;Carotenoid biosynthesis(ko00906);;Sesquiterpenoid and triterpenoid biosynthesis(ko00909);;Insect hormone biosynthesis(ko00981);;Biosynthesis of various other secondary metabolites(ko00997);;Biosynthesis of various antibiotics(ko00998);;Biosynthesis of various plant secondary metabolites(k…	LMPR0103010002	Prenol Lipids [PR]	Isoprenoids [PR01]	C15 isoprenoids (sesquiterpenes) [PR0103]	HMDB0000961	13058-04-3	Organic compounds	Lipids and lipid-like molecules	Prenol lipids	--	Microbe,Animals
neg_7042	6'-Dehydro-6'-oxoparomamine	348.858231438239	326.259384011352	335.000399185482	174.915219770512	190.024115751137	202.237914832478	336.706004878358	189.059083451376	0.561496025352079	-0.832652284594771	0.000167684100851397	1.15200461829716	down	--	--	--	--	--	--	--	--	--	--	--	--	--
neg_7053	Adrenic acid	7.0121815548031	9.84071695879982	14.2451631547524	1.60282690122348e-07	1.60282690122348e-07	1.60282690122348e-07	10.3660205561184	1.60282690122348e-07	1.54623164457978e-08	-25.9466682901258	0.0388296177575757	1.07871555231557	down	C16527	Biosynthesis of unsaturated fatty acids(ko01040);;Ferroptosis(ko04216)	LMFA01030178	Fatty Acyls [FA]	Fatty Acids and Conjugates [FA01]	Unsaturated fatty acids [FA0103]	HMDB0002226	28874-58-0	Organic compounds	Lipids and lipid-like molecules	Fatty Acyls	--	Animals
neg_7054	Isomaltotriose	5.7573133986943	1.60282690122348e-07	0.00232940436433801	120.900421344621	137.604277380314	117.755753756923	1.91988098778044	125.420150827286	65.3270445540914	6.0296084674658	0.0011459873929343	1.15705041604207	up	--	--	--	--	--	--	HMDB0029910	32590-17-3	Organic compounds	Organic oxygen compounds	Organooxygen compounds	--	Animals
neg_7067	Monacolin J acid	70.5969643444836	78.3197692616482	75.8428674828795	40.1172971703846	49.4107261439178	42.3917537191128	74.9198670296704	43.9732590111384	0.586937227127268	-0.768721879379674	0.00121020543515841	1.13300820745687	down	--	--	--	--	--	--	--	--	--	--	--	--	--
neg_7072	Lupanine	295.481705191819	353.593097236282	312.909547716803	143.048661196919	141.983850791569	151.809522700343	320.661450048301	145.614011562944	0.454105136557605	-1.13890173915512	0.00793927211556462	1.14074851841547	down	--	--	--	--	--	--	HMDB0242561	550-90-3	Organic compounds	Alkaloids and derivatives	Lupin alkaloids	--	Animals
neg_7080	Narirutin	27.4816228076335	31.950612779352	25.5739296626343	12.5626675924283	13.7935969355908	12.7497822756902	28.3353884165399	13.0353489345698	0.460037771247236	-1.12017577686125	0.0122915831557123	1.12770693867403	down	--	--	--	--	--	--	--	--	--	--	--	--	--
neg_7116	4a-Hydroxytetrahydrobiopterin	269.510564804666	250.276422561654	246.64236947848	143.823617622672	122.735977345422	139.640074877999	255.4764522816	135.399889948698	0.529989706446419	-0.915963755217031	0.000246474164569685	1.14851061617112	down	C15522	Folate biosynthesis(ko00790);;Metabolic pathways(ko01100)	--	--	--	--	HMDB0002281	1379003-93-6	Organic compounds	Organoheterocyclic compounds	Pteridines and derivatives	--	Animals
neg_7124	Valrubicin	2561.24966463329	1402.13074351097	2608.01142177743	137.089896368656	408.548854526448	400.134954847487	2190.46394330723	315.257901914197	0.143922890343591	-2.79663202984949	0.0360225343943253	1.06831795321083	down	--	--	--	--	--	--	HMDB0014529	56124-62-0	Organic compounds	Phenylpropanoids and polyketides	Anthracyclines	--	Animals
neg_713	Luteolin 7-O-beta-D-glucoside	119.823222302381	119.147919048515	113.285193511007	248.562250901925	235.092670664292	228.823464199987	117.418778287301	237.492795255401	2.0226134074935	1.01622059652004	0.000859215109270581	1.15718696553193	up	C03951	Flavone and flavonol biosynthesis(ko00944)	LMPK12113403	Polyketides [PK]	Flavonoids [PK12]	Flavones and Flavonols [PK1211]	HMDB0035588	5373-11-5	Organic compounds	Phenylpropanoids and polyketides	Flavonoids	--	Animals
neg_7131	Cornuside	9.06475198859073	10.7463429402036	13.0709321072401	1.60282690122348e-07	1.60282690122348e-07	1.60282690122348e-07	10.9606756786781	1.60282690122348e-07	1.46234315129082e-08	-26.0271428673874	0.011042768247651	1.13848548430023	down	--	--	--	--	--	--	--	--	--	--	--	--	--
neg_7140	1-methylguanosine	77.0758227585291	67.2786052204487	62.2943927587925	14.8804671695687	9.36783528866508	35.0757826100795	68.8829402459234	19.7746950227711	0.287076813971241	-1.80049128025831	0.0106328159808437	1.09269705335066	down	--	--	--	--	--	--	--	--	--	--	--	--	--
neg_7146	Aerobactin	1077.96935659155	1250.05845715794	1185.83177848972	502.416821921847	437.49950554229	499.657049657078	1171.2865307464	479.857792373738	0.409684376774954	-1.28741521788331	0.00177507245876642	1.14925849706164	down	C05554	Biosynthesis of various other secondary metabolites(ko00997);;Metabolic pathways(ko01100);;Biosynthesis of secondary metabolites(ko01110);;Microbial metabolism in diverse environments(ko01120)	--	--	--	--	HMDB0004051	26198-65-2	Organic compounds	Organic acids and derivatives	Carboxylic acids and derivatives	--	Microbe,Animals
neg_7153	Estradiol valerate	187.440328570785	195.825832523485	186.46328968316	5.64915250842474	4.75664105382824	1.60282690122348e-07	189.90981692581	3.46859790751189	0.0182644476397285	-5.77481806593924	6.65778002031749e-06	1.16244648036707	down	--	--	--	--	--	--	HMDB0251966	--	Organic compounds	Lipids and lipid-like molecules	Steroids and steroid derivatives	--	Animals
neg_7157	1-Oleoyl Lysophosphatidic Acid	490.934154546541	483.865136493045	499.117651780073	281.704085104556	293.811954403914	307.748703681813	491.305647606553	294.421581063428	0.599263579602093	-0.738737398476246	0.000115568248752206	1.15877365829561	down	--	--	--	--	--	--	--	--	--	--	--	--	--
neg_7170	Taxa-4(20),11(12)-dien-5alpha-acetoxy-10beta-ol	33.2800377428901	32.2965344828938	21.6705918238853	14.7387940617337	10.5110268337398	7.87895894228643	29.0823880165564	11.0429266125866	0.379711824431336	-1.3970231689279	0.0224799843332441	1.05285199681237	down	C11898	Diterpenoid biosynthesis(ko00904);;Biosynthesis of secondary metabolites(ko01110)	LMPR0104390006	Prenol Lipids [PR]	Isoprenoids [PR01]	C20 isoprenoids (diterpenes) [PR0104]	--	--	--	--	--	--	--
neg_7179	Dodecanedioic acid	574.998990932041	675.742211041535	592.788767873304	404.328688028232	356.711187795358	347.958774624846	614.50998994896	369.666216816145	0.601562582972571	-0.73321326031645	0.00535781770758678	1.11693617572131	down	--	--	--	--	--	--	--	--	--	--	--	--	--
neg_7189	9,12,13-TriHOME	140327.200913202	159740.255756394	138383.872744635	104309.853290913	86787.9627334124	88792.9659338319	146150.443138077	93296.9273193858	0.6383622609426	-0.647552730858917	0.00438005338135936	1.10382949509963	down	C14833	Linoleic acid metabolism(ko00591)	LMFA02000014	Fatty Acyls [FA]	Octadecanoids [FA02]	Other Octadecanoids [FA0200]	HMDB0004708	--	Organic compounds	Lipids and lipid-like molecules	Fatty Acyls	--	Animals
neg_7212	Cephaeline	175.532667662302	187.861061887056	184.640311861958	501.569437270642	467.700625762739	495.433237449459	182.678013803772	488.23443349428	2.67265021842601	1.41827103804406	0.000362002877236161	1.16016642708503	up	--	--	--	--	--	--	--	--	--	--	--	--	--
neg_7214	Steviolbioside	4252.10358976814	4482.77985011357	4330.16224433042	427.46152173591	417.502969827846	446.130342781728	4355.01522807071	430.364944781828	0.0988205372986678	-3.33904528986851	0.000245584062528751	1.16257109941194	down	--	--	LMPR01040122	Prenol Lipids [PR]	Isoprenoids [PR01]	C20 isoprenoids (diterpenes) [PR0104]	HMDB0036707	41093-60-1	Organic compounds	Lipids and lipid-like molecules	Prenol lipids	--	Animals
neg_7220	L-Glutamine	91.7069611231652	108.427776675949	75.8116418478043	2.1941374785443	2.75806699321586	2.11417212819469	91.9821265489728	2.35545886665162	0.0256077887631521	-5.28727350841941	0.010831288240787	1.13807398881869	down	C00819	D-Amino acid metabolism(ko00470);;Metabolic pathways(ko01100)	--	--	--	--	HMDB0003423	5959-95-5	Organic compounds	Organic acids and derivatives	Carboxylic acids and derivatives	--	Microbe,Animals
neg_7228	Leukotriene D4	1583.18570079622	1699.13246076241	1583.72535376507	988.646357063065	914.077543757178	936.250691918083	1622.0145051079	946.324864246109	0.583425648331768	-0.777379284058047	0.000441286780341162	1.1533059120601	down	--	--	--	--	--	--	HMDB0244369	--	Organic compounds	Lipids and lipid-like molecules	Fatty Acyls	--	Animals
neg_723	Sibiricose A6	106.149429154006	173.762644652917	145.145370120286	271.228789611069	247.70092185859	302.843121632601	141.685814642403	273.924277700753	1.9333218247155	0.951081811514595	0.00711551107021157	1.08622798390015	up	--	--	--	--	--	--	--	--	--	--	--	--	--
neg_724	4,5-Dioxopentanoate	573.002015475886	563.785095356565	562.773647263335	447.482344322812	463.060434573766	449.426901679846	566.520252698595	453.323226858808	0.800188915929169	-0.321587450013859	0.000117689056003786	1.15688002678123	down	C02800	Porphyrin metabolism(ko00860)	--	--	--	--	HMDB0013233	--	Organic compounds	Organic acids and derivatives	Keto acids and derivatives	--	Animals
neg_7245	Tarasaponin VI	4699.01490301096	5048.74779413273	4947.6727967978	1319.68379953237	1199.44341052381	1252.86859996032	4898.4784979805	1257.33193667217	0.256678055684133	-1.96196813480947	0.000263604807510816	1.16124412992433	down	--	--	--	--	--	--	--	--	--	--	--	--	--
neg_725	L-Glutamate	1260.60933804498	1216.03464744565	1238.08879283433	758.36232217486	826.346179015069	773.148314623057	1238.24425944165	785.952271937662	0.634731205854378	-0.655782322024591	0.000169243128189563	1.15650340638281	down	C00302	Cyanoamino acid metabolism(ko00460);;Metabolic pathways(ko01100)	--	--	--	--	HMDB0060475	138-16-9	Organic compounds	Organic acids and derivatives	Carboxylic acids and derivatives	--	Animals
neg_7256	Rifamycin Z	875.265102570766	1038.59342641269	928.032358071011	369.274786648242	356.218154621437	346.748717316761	947.296962351489	357.41388619548	0.377298672327911	-1.40622107141389	0.00585825304983057	1.14787070078979	down	--	--	--	--	--	--	--	--	--	--	--	--	--
neg_7293	Erbstatin Analog	109.302480121416	105.385818868824	95.3973419003441	59.22865580963	64.993573055301	51.2873635025896	103.361880296861	58.5031974558402	0.566003610691055	-0.821116838456592	0.00145489388338167	1.12651611178473	down	--	--	--	--	--	--	--	--	--	--	--	--	--
neg_7324	11,12-DHET	530.30261150228	600.669172641437	553.292126037633	232.479905402641	226.179468302338	250.718794933625	561.421303393783	236.459389546201	0.421179937627603	-1.24749137783643	0.0017042549313465	1.1528053627041	down	C14774	Arachidonic acid metabolism(ko00590);;Metabolic pathways(ko01100);;Serotonergic synapse(ko04726)	LMFA03050008	Fatty Acyls [FA]	Eicosanoids [FA03]	Hydroxy/hydroperoxyeicosatrienoic acids [FA0305]	HMDB0002314	192461-95-3	Organic compounds	Lipids and lipid-like molecules	Fatty Acyls	--	Animals
neg_7327	Ansamitocin P-3	106.270585569289	128.961318627968	110.802846553787	62.1811339470378	56.7124568320589	60.3178492151202	115.344916917015	59.737146664739	0.517900123051951	-0.949254193637334	0.011857523585764	1.12697016777768	down	--	--	--	--	--	--	HMDB0248452	--	Organic compounds	Phenylpropanoids and polyketides	Macrolactams	--	Animals
neg_7339	Pulsatilla saponin D	40.1303832933717	54.116935403248	33.8703750600741	1.60282690122348e-07	11.7791913438828	16.4148626001719	42.7058979188979	9.39801803477913	0.220063702972052	-2.18400688632548	0.0136487723555158	1.05477685510201	down	--	--	--	--	--	--	--	--	--	--	--	--	--
neg_7348	2,3-dinor Prostaglandin E1	4592.44072628811	5345.91818909	4565.61468363789	1983.51031519827	1672.34965923047	1647.76434393299	4834.65786633867	1767.87477278724	0.365666986509238	-1.45139771307917	0.00255823859934074	1.14459873608668	down	--	--	--	--	--	--	--	--	--	--	--	--	--
neg_7356	Bis(glutathionyl)spermine disulfide	344.127061771685	295.034239015667	322.095168054679	168.20177523516	214.277462356245	217.662259653762	320.418822947344	200.047165748389	0.624330255970212	-0.67961871225732	0.00507429481000057	1.09603485364537	down	--	--	--	--	--	--	--	--	--	--	--	--	--
neg_7361	5-N-Acetyl-7-N-(D-alanyl)-legionaminic acid	79.5298396834194	81.8979137319609	72.6445564637352	41.074033396257	48.3349877713521	53.0702449070812	78.0241032930385	47.4930886915634	0.608697654789977	-0.716202287523069	0.00284208513193223	1.11620233722164	down	--	--	--	--	--	--	--	--	--	--	--	--	--
neg_7365	Kanamycin A	1436.55498817336	1246.33912544383	1493.3298838719	419.67852839179	588.13384882144	566.335884361924	1392.0746658297	524.716087191718	0.376930993768915	-1.4076276670427	0.00112825605548906	1.13829330353862	down	C01822	Neomycin, kanamycin and gentamicin biosynthesis(ko00524);;Biosynthesis of secondary metabolites(ko01110)	--	--	--	--	HMDB0015303	8063-07-8	Organic compounds	Organic oxygen compounds	Organooxygen compounds	--	Microbe,Animals
neg_7366	Estradiol Benzoate	5959.10200406015	6124.08487293286	6066.76253151228	2254.27517171966	2314.80352018503	2328.86306404991	6049.98313616843	2299.31391865153	0.38005294674387	-1.39572767453182	1.04830294716061e-05	1.16281333393314	down	--	--	--	--	--	--	HMDB0251961	50-50-0	Organic compounds	Lipids and lipid-like molecules	Steroids and steroid derivatives	--	Animals
neg_7377	Flaconitine	354.990204379303	245.963683408247	342.556778774495	75.2117002147414	174.402664056402	185.428145388776	314.503555520682	145.01416988664	0.461089127105603	-1.11688244877702	0.0261010773498043	1.00618306087584	down	--	--	--	--	--	--	--	--	--	--	--	--	--
neg_7383	Demethyl-desacetyl-rifamycin S	821.255292427013	846.507374570491	779.137839574514	570.185877992655	610.140862930993	560.999472243956	815.633502190673	580.442071055868	0.711645695642571	-0.490768944090716	0.000933061026998584	1.13794734330713	down	--	--	--	--	--	--	--	--	--	--	--	--	--
neg_7386	Deoxycytosine	3932.43789394516	3964.6735744603	3835.27474902697	1418.12538390652	1424.57663107808	1404.58504448458	3910.79540581081	1415.76235315639	0.362013914369644	-1.46588294507531	0.000180503886589898	1.1626192566726	down	--	--	--	--	--	--	--	--	--	--	--	--	--
neg_7390	Glycylproline	57.1267837076667	50.8699355284618	52.9511236888865	10.5970700005133	9.45931517669354	15.4402767027549	53.649280975005	11.8322206266539	0.22054760868401	-2.18083797698012	8.70659996639593e-05	1.1542768721248	down	--	--	--	--	--	--	HMDB0000721	704-15-4	Organic compounds	Organic acids and derivatives	Carboxylic acids and derivatives	--	Animals
neg_7398	(±)-14,15-DiHETE	181.790806792778	181.397324290845	175.727288614328	99.3573236561963	110.062709110962	106.58064178317	179.63847323265	105.333558183443	0.586364136189384	-0.770131228325589	0.000134102932962628	1.15733761222779	down	--	--	--	--	--	--	--	--	--	--	--	--	--
neg_7428	3-Hydroxycapric acid	57.4739385942798	74.3115533872887	72.7439358071272	17.9425950566879	13.779878064947	17.9036909437388	68.1764759295652	16.5420546884579	0.242635813349283	-2.04313558512099	0.00752277296127519	1.13769116052179	down	--	--	LMFA01050246	Fatty Acyls [FA]	Fatty Acids and Conjugates [FA01]	Hydroxy fatty acids [FA0105]	HMDB0002203	19526-23-9	Organic compounds	Organic acids and derivatives	Hydroxy acids and derivatives	--	Animals
neg_7429	N-Desmethylselegiline	103.400062315392	136.005264309239	155.932416659726	22.3099215728815	26.0849542748514	24.8963073876215	131.779247761452	24.4303944117848	0.1853887833387	-2.43137413631315	0.0192971015125816	1.11903638271254	down	--	--	--	--	--	--	--	--	--	--	--	--	--
neg_7432	2'''-N-Acetyl-6'''-deamino-6'''-hydroxyneomycin C	213.422347330838	144.220548379699	206.49294779943	18.3181719762228	25.9431825023886	49.7509756056439	188.045281169989	31.3374433614184	0.166648390039046	-2.58512071499638	0.00979489094725406	1.11246833525669	down	--	--	--	--	--	--	--	--	--	--	--	--	--
neg_7434	Protodioscin	7.557177083178	13.5601372828786	14.4474937712669	2.70852012448207	1.98065292003686	1.31517365818916	11.8549360457745	2.0014489009027	0.168828317012818	-2.56637119209985	0.0410099703295315	1.06291453607812	down	C08907	--	--	--	--	--	HMDB0034062	55056-80-9	Organic compounds	Lipids and lipid-like molecules	Steroids and steroid derivatives	--	Animals
neg_744	5a,11a-Dehydrotetracycline	418.140443200582	370.998882936485	384.002360154443	614.263096154806	688.639875355019	619.455046526923	391.047228763837	640.786006012249	1.63864095914419	0.712499781706595	0.00215933068033259	1.1356980287184	up	--	--	--	--	--	--	--	--	--	--	--	--	--
neg_7450	Mithramycin DK	157.517832553669	164.766027464002	139.067513183117	227.697765147433	233.769287552469	224.814156438019	153.783791066929	228.760403045974	1.48754560840819	0.572933902380653	0.00559828336774532	1.13747624364271	up	--	--	--	--	--	--	--	--	--	--	--	--	--
neg_7459	7,8-Dihydromethanopterin	103.719446153731	135.490169642151	152.311366558484	275.700622493884	296.432807630837	263.718859746936	130.506994118122	278.617429957219	2.13488504459035	1.09415838831676	0.00176964392779441	1.13285223057508	up	--	--	--	--	--	--	--	--	--	--	--	--	--
neg_7462	Sirohydrochlorin	48298.3566703698	50193.793217664	47509.5018273228	119446.221615826	117390.873578936	116834.593802454	48667.2172384522	117890.562999072	2.42238142405903	1.27642604722596	4.17627128767437e-07	1.16266176201487	up	--	--	--	--	--	--	--	--	--	--	--	--	--
neg_7464	Precorrin 3B	126.624024134177	125.088286862001	125.555377263285	150.582337541815	176.053510368416	173.173649240471	125.755896086488	166.603165716901	1.32481395228038	0.405789771775148	0.0363744548724799	1.08212492584802	up	--	--	--	--	--	--	--	--	--	--	--	--	--
neg_7483	Coniferin	139.897163870845	133.681719284231	143.6188844504	265.403784504659	257.127765229743	268.43152495114	139.065922535159	263.654358228514	1.89589479163637	0.922878907381828	1.18890985515383e-05	1.16022843717244	up	C00761	Phenylpropanoid biosynthesis(ko00940);;Biosynthesis of secondary metabolites(ko01110)	--	--	--	--	HMDB0013682	124151-33-3	Organic compounds	Organic oxygen compounds	Organooxygen compounds	--	Animals,Plants
neg_7493	Pisatin	1054.90308191316	1064.67399596608	1031.01031191331	676.42816353462	684.291520919336	709.518523819476	1050.19579659752	690.079402757811	0.657095948197059	-0.605824048721261	1.40690826140297e-05	1.15957781792042	down	--	--	--	--	--	--	HMDB0033732	469-01-2	Organic compounds	Phenylpropanoids and polyketides	Isoflavonoids	--	Animals
neg_750	4-Coumarate	605.721965316936	616.980037302095	602.698728122694	413.777317480074	451.406556045019	437.749602148202	608.466910247242	434.311158557765	0.713779420447513	-0.486449788409815	0.00138953203376166	1.15257904573644	down	C00811	Ubiquinone and other terpenoid-quinone biosynthesis(ko00130);;Tyrosine metabolism(ko00350);;Phenylpropanoid biosynthesis(ko00940);;Isoquinoline alkaloid biosynthesis(ko00950);;Biosynthesis of phenylpropanoids(ko01061);;Metabolic pathways(ko01100);;Biosynthesis of secondary metabolites(ko01110);;Degradation of aromatic compounds(ko01220)	--	--	--	--	HMDB0002035	501-98-4	Organic compounds	Phenylpropanoids and polyketides	Cinnamic acids and derivatives	--	Microbe,Animals,Plants
neg_751	α-D-Galacturonic acid	743.561989574032	747.740056791822	646.780325389758	1094.73057560314	1086.15383965277	1020.25256220647	712.694123918537	1067.04565915413	1.49720002360521	0.582266976096382	0.00146669736644514	1.1343844103256	up	--	--	--	--	--	--	--	--	--	--	--	--	--
neg_7534	Phytyl diphosphate	229.24562353877	286.131383372544	230.763942551697	39.5876455800651	15.7154493287189	28.6664493848539	248.713649821004	27.9898480978793	0.11253844780141	-3.15151012476783	0.0032777271416086	1.14468386211161	down	C05427	--	LMPR0104010017	Prenol Lipids [PR]	Isoprenoids [PR01]	C20 isoprenoids (diterpenes) [PR0104]	HMDB0011116	--	Organic compounds	Lipids and lipid-like molecules	Prenol lipids	--	Animals
neg_7543	Glycyrrhizic Acid	1255.9208579163	1314.49787811781	1186.28551166602	587.383218671069	792.49888259005	814.28149921466	1252.23474923338	731.38786682526	0.584066100444041	-0.775796442586224	0.00781297787753153	1.11016881179149	down	--	--	--	--	--	--	--	--	--	--	--	--	--
neg_7561	Cimicifugoside H1	231.718553510508	195.606203282954	266.482719719996	54.6949351378108	35.7217456422587	31.870903258311	231.269158837819	40.7625280127935	0.176255788785822	-2.50425745402584	0.00634116350340306	1.13469494170825	down	--	--	--	--	--	--	--	--	--	--	--	--	--
neg_7569	Cob(II)yrinate a,c diamide	710.69118973727	762.35468005882	720.928831001023	920.376794122491	911.755511088596	998.045250171706	731.324900265704	943.392518460931	1.2899772975297	0.367345675703161	0.00555830353857989	1.11463753666635	up	--	--	--	--	--	--	--	--	--	--	--	--	--
neg_7581	13(S)-HODE	10960.131347032	8661.15097612038	10843.1422647797	3592.61178487637	5328.45200864915	5149.18140440061	10154.8081959774	4690.08173264204	0.461858229336122	-1.1144780207823	0.00540310071174393	1.10136032957747	down	--	--	--	--	--	--	--	--	--	--	--	--	--
neg_7608	L-Olivosyl-oleandolide	46.5417038464661	26.1659848517893	42.7998338111522	20.6793387361358	8.98650989013835	12.4984461544569	38.5025075031359	14.0547649269103	0.36503505455497	-1.453893081294	0.0395355011191384	1.00398593743191	down	C11991	Biosynthesis of 12-, 14- and 16-membered macrolides(ko00522);;Metabolic pathways(ko01100);;Biosynthesis of secondary metabolites(ko01110)	LMPK04000032	Polyketides [PK]	Macrolides and lactone polyketides [PK04]	-	--	--	--	--	--	--	--
neg_7613	Eupatorin	986.834724355019	1037.0828120325	981.923194412513	1417.04945069328	1403.74728932569	1377.71256611384	1001.94691026668	1399.50310204427	1.39678368953878	0.482108617603112	0.000132495999017185	1.15681714009333	up	--	--	LMPK12111239	Polyketides [PK]	Flavonoids [PK12]	Flavones and Flavonols [PK1211]	HMDB0252128	--	Organic compounds	Phenylpropanoids and polyketides	Flavonoids	--	Animals,Plants
neg_7615	1-Palmitoyl Lysophosphatidic Acid	1757.3790566854	1373.02197374273	1698.7274873686	138.539015356122	253.401329225932	252.102882052989	1609.70950593224	214.681075545014	0.133366346383526	-2.90653343159474	0.00402297843976862	1.1448741993594	down	--	--	--	--	--	--	--	--	--	--	--	--	--
neg_7629	2-Hydroxycinnamic acid	429.262171580234	439.257858429238	418.16912482821	898.101698526058	905.540048355368	891.446715978323	428.896384945894	898.36282095325	2.09459173004356	1.06666906662559	1.74422010254062e-06	1.16273826201725	up	C05838	Biosynthesis of various plant secondary metabolites(ko00999);;Biosynthesis of secondary metabolites(ko01110)	--	--	--	--	HMDB0041592	495-79-4	Organic compounds	Phenylpropanoids and polyketides	Cinnamic acids and derivatives	--	Animals
neg_7631	Lisinopril	663.580882216871	680.904627533498	677.243416980151	350.694529851356	352.370170029663	342.627013565049	673.909642243507	348.563904482023	0.517226468702275	-0.951131988941792	8.31595936744932e-06	1.16250025265976	down	D00362	--	--	--	--	--	HMDB0001938	83915-83-7	Organic compounds	Organic acids and derivatives	Carboxylic acids and derivatives	--	Animals
neg_764	FR 900098	4094.67837447894	4150.55171127652	3984.22082516977	4468.97414183334	4583.9259637304	4638.79953259692	4076.48363697508	4563.89987938689	1.11956781525891	0.16294191878859	0.00223367550093269	1.11855526025052	up	--	--	--	--	--	--	--	--	--	--	--	--	--
neg_7642	Glutathionylaminopropylcadaverine	3191.99238513997	2627.72222065097	3263.47045396955	933.075173310266	1223.20465748925	1187.77644001427	3027.7283532535	1114.6854236046	0.368158993658328	-1.44159914973218	0.00424354288043525	1.13353124754886	down	--	--	--	--	--	--	--	--	--	--	--	--	--
neg_7648	Pentalenate	22.4802804974835	30.9464436683496	18.0462119642043	10.8159799240631	6.88072110172674	2.75665593601237	23.8243120433458	6.81778565393407	0.286169256074628	-1.80505940706851	0.0261636374343673	1.03064328547232	down	--	--	--	--	--	--	--	--	--	--	--	--	--
neg_7654	Ile-Ala-Arg	145.445313362667	161.673976786574	155.982977708574	35.7297482480996	35.2167615983944	22.4847724017932	154.367422619272	31.1437607494291	0.201750863109513	-2.30935324938356	4.66289486170919e-05	1.15707277051329	down	--	--	--	--	--	--	--	--	--	--	--	--	--
neg_7660	Homomethionine	43.5935722101305	33.7209464184488	50.3541218852781	10.4280206295297	15.2702875343561	19.8729723314004	42.5562135046191	15.1904268317621	0.356949680922934	-1.48620738253651	0.0141344901912724	1.07844768684388	down	C17213	Glucosinolate biosynthesis(ko00966);;Biosynthesis of secondary metabolites(ko01110);;2-Oxocarboxylic acid metabolism(ko01210)	--	--	--	--	HMDB0030406	25148-30-5	Organic compounds	Organic acids and derivatives	Carboxylic acids and derivatives	--	Animals
neg_7668	Mithramycin	144.053103068912	120.190231066844	116.291489581231	281.549894518892	308.608287527391	302.610009491873	126.844941238996	297.589397179385	2.34608802111139	1.23025714177166	0.000141806095248447	1.1522927217564	up	--	--	--	--	--	--	--	--	--	--	--	--	--
neg_7678	Kuwanon H	25.5673759145387	50.7554738440249	31.7941278563825	187.771912001347	178.071450881047	182.141919110858	36.0389925383154	182.661760664417	5.06844802806898	2.34154405788528	0.000933680537792196	1.15622393593878	up	C10100	--	--	--	--	--	HMDB0030075	76472-87-2	Organic compounds	Phenylpropanoids and polyketides	Flavonoids	--	Animals
neg_7683	D-Urobilinogen	233.173764043173	240.255718528325	231.7168245841	105.249566079308	105.619769172213	102.498805931096	235.048769051866	104.456047060872	0.444401591560018	-1.1700641113475	8.50562720622937e-05	1.1621491413096	down	C05791	Porphyrin metabolism(ko00860);;Metabolic pathways(ko01100);;Biosynthesis of secondary metabolites(ko01110)	--	--	--	--	HMDB0004158	17208-65-0	Organic compounds	Organoheterocyclic compounds	Tetrapyrroles and derivatives	--	Animals
neg_7711	Lipid X	20.9625676782943	25.1140076423199	28.5226821321668	2.63609510097433	4.11383394934714	4.04570432478764	24.866419150927	3.5985444583697	0.14471502456901	-2.78871338209893	0.00801275444322664	1.1387708401809	down	C04824	Lipopolysaccharide biosynthesis(ko00540);;Metabolic pathways(ko01100)	LMSL01020001	Saccharolipids [SL]	Acylaminosugars [SL01]	Diacylaminosugars [SL0102]	--	--	--	--	--	--	--
neg_7716	N6-Hydroxy-L-lysine	355.48457594765	387.163102793091	351.63858612411	157.088562932469	147.67276148506	138.422631955017	364.762088288284	147.727985457515	0.404998189781063	-1.30401263528447	0.000533976440634586	1.15559247015598	down	--	--	--	--	--	--	--	--	--	--	--	--	--
neg_774	Methionyl-Aspartate	1917.63266950882	1934.10204473	1851.79547721037	1156.81609457389	1409.86905207466	1261.20409240568	1901.17673048306	1275.96307968474	0.671143854869578	-0.575306063986282	0.00790933708789958	1.12872622197416	down	--	--	--	--	--	--	HMDB0028969	--	Organic compounds	Organic acids and derivatives	Carboxylic acids and derivatives	--	Animals
neg_7781	17-phenoxy trinor Prostaglandin F2α	250.74315015857	258.560633521536	240.75791537196	120.683727932184	115.846701732636	100.848357794723	250.020566350689	112.459595819848	0.44980138018769	-1.15264000694442	7.37436084837484e-05	1.15557882662331	down	--	--	--	--	--	--	--	--	--	--	--	--	--
neg_7790	Demethyllactenocin	4.72308600460458	1.60282690122348e-07	3.11099085747248	49.526417589806	38.1676368145333	51.7893747217569	2.61135900745325	46.4944763753654	17.8047048462745	4.15418661481493	0.00509395086812106	1.14015581681487	up	--	--	--	--	--	--	--	--	--	--	--	--	--
neg_7792	2-Hydroxy-6-oxo-(2'-aminophenyl)-hexa-2,4-dienoate	80.7295260497695	91.1317198345781	84.8992280261738	42.5651189546329	40.051419944163	41.0833164310989	85.5868246368405	41.2332851099649	0.481771409150004	-1.05357931588427	0.00308237583292682	1.15208491316215	down	--	--	--	--	--	--	--	--	--	--	--	--	--
neg_7804	2,3-Dinor-8-iso prostaglandin F2alpha	684.535864543804	826.247814976038	738.533070174493	386.532569097244	344.279673579801	370.262694566198	749.772249898112	367.024979081081	0.489515288317161	-1.03057417676437	0.0073319403429649	1.13498903195115	down	--	--	--	--	--	--	--	--	--	--	--	--	--
neg_7808	Butorphanol	1.60282690122348e-07	1.60282690122348e-07	1.60282690122348e-07	634.980678825722	601.526427266329	580.884776475275	1.60282690122348e-07	605.797294189109	3779555320.20761	31.8155693595782	0.000676235750008225	1.16167042245305	up	C06863	--	--	--	--	--	HMDB0014749	58786-99-5	Organic compounds	Benzenoids	Phenanthrenes and derivatives	--	Animals
neg_781	4-(L-gamma-Glutamylamino)butanoate	1465.15391859562	1495.30263308561	1429.67541927119	1639.18811792067	1665.122748987	1668.30693209334	1463.37732365081	1657.53926633367	1.13268071026171	0.179741239234159	0.00312066359391444	1.13709870058609	up	--	--	--	--	--	--	--	--	--	--	--	--	--
neg_7830	1,11-Undecanedicarboxylic acid	10.6959882123081	7.16956970902293	13.1790538248674	1.60282690122348e-07	3.77324723257239	1.60282690122348e-07	10.3482039153995	1.25774918437926	0.121542752216891	-3.04046422910202	0.0163405497664127	1.05195044761549	down	--	--	LMFA01170014	Fatty Acyls [FA]	Fatty Acids and Conjugates [FA01]	Dicarboxylic acids [FA0117]	HMDB0002327	505-52-2	Organic compounds	Lipids and lipid-like molecules	Fatty Acyls	--	Animals
neg_784	3.alpha.-Mannobiose	142285.446246951	148212.29157952	153363.847304026	122125.229354254	125836.514431804	127255.518178531	147953.861710166	125072.420654863	0.845347456356859	-0.242383652271676	0.00865270190634074	1.11166167794395	down	--	--	--	--	--	--	--	--	--	--	--	--	--
neg_7863	trans-2-Octenal	54.5832563858126	78.1343582685273	70.7767135328892	7.9542313970214	8.92598826011109	5.43780377963771	67.8314427290764	7.43934114559007	0.109673933596007	-3.18870741636913	0.0116232695998005	1.13322220860041	down	C21138	Prodigiosin biosynthesis(ko00333);;Metabolic pathways(ko01100);;Biosynthesis of secondary metabolites(ko01110)	LMFA06000029	Fatty Acyls [FA]	Fatty aldehydes [FA06]	-	HMDB0302984	2548-87-0	Organic compounds	Organic oxygen compounds	Organooxygen compounds	--	Animals,Plants,Microbe
neg_7864	KOPARIN 2'-METHYL ETHER	1212.1992231134	1312.81692032798	1192.75170702372	706.715834185925	704.925052996339	734.098513916438	1239.25595015503	715.246467032901	0.577157984953328	-0.792961814298892	0.003244950282663	1.15086346802955	down	--	--	--	--	--	--	--	--	--	--	--	--	--
neg_787	Maltohexaose	817.898130455341	756.322445570647	891.513199549225	1081.87285002141	1119.66554873044	1244.57890924286	821.911258525071	1148.70576933157	1.39760315656575	0.482954771779313	0.00743956126024734	1.08550481669238	up	C01936	--	--	--	--	--	HMDB0012253	34620-77-4	Organic compounds	Organic oxygen compounds	Organooxygen compounds	--	Animals
neg_7877	Ziyuglycoside I	569.890713834874	620.551995064444	589.599478593482	222.570299513999	237.829489129558	252.44125778873	593.347395830933	237.613682144096	0.400463006686559	-1.32025911700952	0.000150583832799584	1.1579629718932	down	--	--	--	--	--	--	--	--	--	--	--	--	--
neg_7881	12,13-DHOME	420.308725427284	328.553841870063	392.3409498597	92.7057289603517	215.17198978	220.697842663091	380.401172385682	176.191853801148	0.463173792804481	-1.11037446949769	0.0201964869189978	1.04520839600215	down	C14829	--	LMFA02000302	Fatty Acyls [FA]	Octadecanoids [FA02]	Other Octadecanoids [FA0200]	HMDB0004705	7293-40-5	Organic compounds	Lipids and lipid-like molecules	Fatty Acyls	--	Animals
neg_7895	Withaferin A	1215.56568124107	1179.44882744441	1279.87467930364	624.974141992007	663.258750318598	687.07536220804	1224.96306266304	658.436084839548	0.537515052419723	-0.895622938795088	0.000266935399909478	1.1548969341484	down	--	--	--	--	--	--	--	--	--	--	--	--	--
neg_7901	Cholic acid (sodium)	381.790925822506	417.02844947743	393.608320786993	229.192635112476	248.628063521162	215.429873427474	397.475898695643	231.083524020371	0.581377448994252	-0.782452982916369	0.000307323082008744	1.14683989130899	down	--	--	--	--	--	--	--	--	--	--	--	--	--
neg_7919	Tryprostatin B	197.712647186953	229.925426424994	187.569214747432	91.4525522536935	76.6056906832575	65.4935119442545	205.069096119793	77.8505849604018	0.379630994788823	-1.39733030958137	0.00246447479847624	1.13277729916139	down	C20512	Staurosporine biosynthesis(ko00404);;Metabolic pathways(ko01100);;Biosynthesis of secondary metabolites(ko01110)	--	--	--	--	--	--	--	--	--	--	--
neg_7933	Aflatrem	405.766376583823	275.487198600788	433.14964410814	66.4657781605279	179.943816585203	150.016548479046	371.46773976425	132.142047741592	0.355729538789709	-1.49114731813718	0.0195591485111317	1.04240909981529	down	C20555	Indole diterpene alkaloid biosynthesis(ko00403);;Biosynthesis of secondary metabolites(ko01110)	--	--	--	--	--	--	--	--	--	--	--
neg_7934	Pinoresinol Diglucoside	5480.7761762583	5769.54279530743	5436.67604547163	12791.9294080404	12832.3456512142	12911.7477005564	5562.33167234579	12845.340919937	2.30934465555158	1.20748350258312	4.81414676664078e-05	1.16275012732866	up	--	--	--	--	--	--	--	--	--	--	--	--	--
neg_7947	(4S)-7-Hydroxy-4-isopropenyl-7-methyl-2-oxo-oxepanone	200.349931664946	209.329624430187	198.341871306783	1.60282690122348e-07	1.91043015606891	1.60282690122348e-07	202.673809133972	0.636810158878097	0.00314204465588916	-8.31408059977408	0.000178606059225835	1.16255751994566	down	--	--	--	--	--	--	--	--	--	--	--	--	--
neg_7968	9-Oxononanoic acid	377.357578608253	436.600104637205	373.880227697356	206.933112039056	179.332315949775	186.35695313974	395.945970314271	190.874127042857	0.482071144432549	-1.052682018669	0.00426750021597639	1.13737118109917	down	C16322	alpha-Linolenic acid metabolism(ko00592);;Biosynthesis of secondary metabolites(ko01110)	LMFA01060160	Fatty Acyls [FA]	Fatty Acids and Conjugates [FA01]	Oxo fatty acids [FA0106]	HMDB0094711	2553-17-5	Organic compounds	Lipids and lipid-like molecules	Fatty Acyls	--	Animals
neg_7988	TOFA	196.060839380323	197.039114554464	189.049983571114	83.7524210553061	101.859266216674	85.0404873043385	194.049979168634	90.2173915254395	0.464918326257787	-1.10495079942385	0.000854978709073349	1.15450379398984	down	--	--	--	--	--	--	--	--	--	--	--	--	--
neg_7991	Celastrol	1880.58952025597	2018.16683793472	1898.02271224714	445.630719418804	432.599564063887	459.212089263557	1932.25969014594	445.814124248749	0.230721639809749	-2.11577477148159	0.000608781093372535	1.16122760676426	down	--	--	--	--	--	--	--	--	--	--	--	--	--
neg_8000	2-Heptyl-4(1H)-quinolone	35.5952032413357	51.0371440631695	31.6601791415415	2501.11166857947	2384.81553299611	2482.21253565879	39.4308421486822	2456.04657907812	62.2874492463815	5.96086958824692	0.000156184726234047	1.16272166068831	up	--	--	--	--	--	--	--	--	--	--	--	--	--
neg_8001	9-Hydroxy-12-oxo-15(Z)-octadecenoic acid	2809.83123083511	2798.87576748744	2779.59792046824	1289.83264096747	1342.8905169926	1360.86519703074	2796.10163959693	1331.19611833027	0.476090031735101	-1.07069367249782	2.5640214893838e-05	1.16264239109505	down	--	--	--	--	--	--	--	--	--	--	--	--	--
neg_802	D-Glucoheptose	1023.5736947203	1072.19477289077	1098.3748771908	1364.91649236283	1237.60778080982	1332.41321415771	1064.71444826729	1311.64582911012	1.23192263544905	0.30091165785215	0.00950134268934588	1.0951695738215	up	--	--	--	--	--	--	--	--	--	--	--	--	--
neg_8029	(8E,10R,12Z)-10-Hydroperoxy-8,12-octadecadienoate	381.278335824753	416.010941788761	387.484454066843	486.824860355568	474.071121766262	475.741312134278	394.924577226786	478.879098085369	1.21258368230239	0.278084313383685	0.00883808478403323	1.12243261630169	up	--	--	--	--	--	--	--	--	--	--	--	--	--
neg_8036	Cyasterone	1752.64009815915	1387.78758366531	1767.09724840078	549.291831781173	755.876402173815	752.218302640518	1635.84164340841	685.795512198502	0.419230990335708	-1.25418272736531	0.00603882941763803	1.11482752429436	down	--	--	--	--	--	--	--	--	--	--	--	--	--
neg_8046	Marrubiin	39.5979402173353	53.3090217665645	42.7991936228638	18.0798610223565	2.33871543570725	13.1222137487424	45.2353852022545	11.1802634022687	0.247157470910881	-2.01649757892888	0.00563843966656233	1.09269327432472	down	--	--	--	--	--	--	--	--	--	--	--	--	--
neg_8054	13(S)-HpODE	188586.756785278	207310.720263517	183209.304766597	71846.2014960252	62409.0588339081	63114.0325536333	193035.593938464	65789.7642945222	0.340816752766822	-1.55293184224734	0.000981232571082962	1.15429014796687	down	--	--	--	--	--	--	--	--	--	--	--	--	--
neg_807	Uridine monophosphate (UMP)	2915.72551958162	3032.05481455397	3076.49997483642	4286.90278909205	4309.59593630336	4440.4848696683	3008.093436324	4345.66119835457	1.4446563214689	0.530726321594401	3.87992135260024e-05	1.15719136419129	up	--	--	--	--	--	--	--	--	--	--	--	--	--
neg_8074	Quadrone	142.899080212955	146.727392729934	139.706418601268	32.8791804561133	33.5424461512165	37.5081086390611	143.110963848052	34.6432450821303	0.242072613799965	-2.04648822153902	4.76757705754411e-06	1.16197631250317	down	--	--	--	--	--	--	--	--	--	--	--	--	--
neg_8104	trans-EKODE-(E)-Ib	52713.7502277233	65467.9327436386	51023.7536182988	35967.0831733235	25480.0711941151	25956.4891216386	56401.8121965536	29134.5478296924	0.516553399528405	-0.953010597195572	0.0105286691086586	1.07316739902785	down	--	--	--	--	--	--	--	--	--	--	--	--	--
neg_8105	15-OxoETE	2101.09009630992	2192.14130356998	2176.41638753303	2597.25676209206	2575.11740718483	2659.49826996319	2156.54926247098	2610.62414641336	1.2105562306618	0.275670094465138	0.000292901685644623	1.14728123498301	up	C04577	Arachidonic acid metabolism(ko00590)	LMFA03060051	Fatty Acyls [FA]	Eicosanoids [FA03]	Hydroxy/hydroperoxyeicosatetraenoic acids [FA0306]	HMDB0010210	81416-72-0	Organic compounds	Lipids and lipid-like molecules	Fatty Acyls	--	Animals
neg_811	dGMP	2095.83028473193	2116.90849095555	2394.14921736059	2683.05367952217	2811.01622415755	2858.0504363091	2202.29599768269	2784.04011332961	1.26415346359392	0.338171612032991	0.0120685518586326	1.08811644542425	up	C00362	Purine metabolism(ko00230);;Metabolic pathways(ko01100);;Nucleotide metabolism(ko01232)	--	--	--	--	HMDB0001044	902-04-5	Organic compounds	Nucleosides, nucleotides, and analogues	Purine nucleotides	--	Microbe,Animals
neg_8113	3-methoxy Prostaglandin F1α	790.791933119889	917.961293095679	753.106694874956	387.196850741863	262.593115795305	287.887773177804	820.619973696841	312.559246571657	0.38088184127861	-1.39258458651296	0.00167425516997969	1.12924212633102	down	--	--	--	--	--	--	--	--	--	--	--	--	--
neg_8116	Mifepristone	988.929683734953	1044.77605402258	920.79800066094	1282.49407352669	1230.19890513276	1275.75175443026	984.834579472824	1262.8149110299	1.2822609373707	0.358689877201893	0.00729397096860265	1.11946311319198	up	C07652	--	--	--	--	--	HMDB0014972	84371-65-3	Organic compounds	Lipids and lipid-like molecules	Steroids and steroid derivatives	--	Animals
neg_8120	ent-3beta-Hydroxycassa-12,15-dien-2-one	701.7297902742	702.855736284522	665.554448607651	23.2849100645016	38.4527279349243	35.3224618916299	690.046658388791	32.3533666303519	0.0468857666898854	-4.41470616559374	6.70101109321481e-05	1.16224871031516	down	--	--	--	--	--	--	--	--	--	--	--	--	--
neg_8121	Gibberellin A53 aldehyde	116.2480561391	184.563732060847	123.89695870682	71.6573939850558	43.4635815696287	41.1954242999519	141.569582302256	52.1054666182121	0.368055522739096	-1.44200467551226	0.0370124319449293	1.02764982453581	down	C11905	Diterpenoid biosynthesis(ko00904)	LMPR0104170029	Prenol Lipids [PR]	Isoprenoids [PR01]	C20 isoprenoids (diterpenes) [PR0104]	--	--	--	--	--	--	--
neg_814	Staphyloferrin B	1081.4027698797	1154.55958289399	1279.94839301551	722.326539173783	801.739261930047	720.320253127684	1171.9702485964	748.128684743838	0.638351259888916	-0.647577593391249	0.00844947039698265	1.11436426035794	down	--	--	--	--	--	--	--	--	--	--	--	--	--
neg_8153	(±)12,13-DiHOME	20233.2749752507	20722.6226540712	20219.3467769007	14668.6592457215	15068.8671843829	15060.5719520692	20391.7481354075	14932.6994607245	0.732291285747881	-0.449510466988039	2.02613870244389e-05	1.15972725308927	down	--	--	--	--	--	--	--	--	--	--	--	--	--
neg_8166	Hydroxyecdysone	22.1750043749175	16.06742704491	18.0277498122266	1.60282690122348e-07	1.60282690122348e-07	1.60282690122348e-07	18.7567270773514	1.60282690122348e-07	8.54534426295984e-09	-26.8022142396202	0.00908794759801506	1.14215817033997	down	--	--	--	--	--	--	--	--	--	--	--	--	--
neg_8167	Veatchine	72.4316475108553	73.9968866255672	65.7107632251008	1.60282690122348e-07	1.97877436614018	1.60282690122348e-07	70.7130991205078	0.659591562235187	0.00932771396585412	-6.74426073565743	0.000699726151057318	1.15984720929205	down	--	--	--	--	--	--	--	--	--	--	--	--	--
neg_818	Chorismate	243.384118091897	273.650783606266	254.250910974838	411.289771050534	398.795240499402	402.147560736914	257.095270891	404.077524095617	1.57170344944591	0.652329034153072	0.00108077858562415	1.15336715382368	up	C00251	Ubiquinone and other terpenoid-quinone biosynthesis(ko00130);;Phenylalanine, tyrosine and tryptophan biosynthesis(ko00400);;Phenazine biosynthesis(ko00405);;Folate biosynthesis(ko00790);;Biosynthesis of various alkaloids(ko00996);;Biosynthesis of various other secondary metabolites(ko00997);;Biosynthesis of various antibiotics(ko00998);;Biosynthesis of siderophore group nonribosomal peptides(ko01…	--	--	--	--	HMDB0012199	617-12-9	Organic compounds	Organic acids and derivatives	Carboxylic acids and derivatives	--	Microbe,Animals
neg_8182	(6E)-8-Oxolinalool	41.7303890001742	54.7945930347267	41.0482450277812	18.7989268161832	9.26021099394578	3.3189473362785	45.8577423542274	10.4593617154692	0.228082787736823	-2.1323705170829	0.00507877263915234	1.09486480140867	down	--	--	--	--	--	--	--	--	--	--	--	--	--
neg_819	Curcumin monoglucoside	691.862934260314	646.040454250614	684.684281279597	859.263007083206	962.581550824371	914.093904763691	674.195889930175	911.979487557089	1.35269214953467	0.435833543028668	0.00645117745503993	1.12083361546976	up	--	--	--	--	--	--	--	--	--	--	--	--	--
neg_8194	(3R)-6-Hydroxy-3-isopropenyl-heptanoate	21.5096478492444	22.8618028474595	22.5172835262085	6.73433073003386	5.69085954573075	4.88567883483027	22.2962447409708	5.77028970353163	0.258800967183875	-1.95008508594654	2.90034830745073e-05	1.15952777308792	down	--	--	--	--	--	--	--	--	--	--	--	--	--
neg_8195	cis-9-Palmitoleic acid	69.7650113145428	66.7626085523047	66.9749884197998	27.4895003051466	30.6601207775041	36.2132674744486	67.8342027622158	31.4542961856998	0.463693754844571	-1.10875579865895	0.00194490796805836	1.15028000918306	down	C08362	Fatty acid biosynthesis(ko00061);;Metabolic pathways(ko01100)	LMFA01030056	Fatty Acyls [FA]	Fatty Acids and Conjugates [FA01]	Unsaturated fatty acids [FA0103]	HMDB0003229	373-49-9	Organic compounds	Lipids and lipid-like molecules	Fatty Acyls	--	Microbe,Animals,Plants
neg_8201	Prostaglandin A2	672.117907759035	657.213224166773	633.180909690784	305.261519184452	313.771692168164	323.347884395894	654.170680538864	314.12703191617	0.480191242532319	-1.05831900216952	0.000171278389291613	1.15996502903318	down	--	--	--	--	--	--	HMDB0302203	13345-50-1	Organic compounds	Lipids and lipid-like molecules	Fatty Acyls	--	Animals
neg_8210	3'-Hydroxyropivacaine	692.395349236216	823.734267159258	672.919516989511	245.983946346491	200.149101938386	199.082423936595	729.683044461662	215.071824073824	0.294746911972578	-1.76245139654301	0.00464002354985673	1.14195010707863	down	--	--	--	--	--	--	HMDB0259614	--	Organic compounds	Organic acids and derivatives	Carboxylic acids and derivatives	--	Animals
neg_8211	Neoabietal	2159.63137880469	2450.33977386167	2077.35354926948	760.37847089562	646.603838101391	620.174724513927	2229.10823397861	675.719011170313	0.303134231380169	-1.72197131748011	0.00213791239566029	1.14927904144936	down	--	--	--	--	--	--	--	--	--	--	--	--	--
neg_8233	9-cis-10'-Apo-beta-carotenal	73.043726901386	72.6513406973098	74.7872276588987	65.7700954229151	60.8979816242514	58.4122623631731	73.4940984191982	61.6934464701132	0.839434019834137	-0.252511162219357	0.0240237387064514	1.08673465400644	down	--	--	--	--	--	--	--	--	--	--	--	--	--
neg_8234	1,3,5,7,9,11,13-Pentadecaheptaene	38.0123838942562	41.9577032407642	57.6610968760574	11.1642738843864	13.2519209459593	15.6624844637226	45.8770613370259	13.3595597646894	0.291203476755983	-1.77990051452702	0.027853708028194	1.08904529086389	down	--	--	--	--	--	--	--	--	--	--	--	--	--
neg_8244	Prodigiosin	1236.57329682643	994.213638914402	1228.44004620997	746.485959643732	840.669709578347	618.43451899216	1153.07566065027	735.196729404746	0.637596260587218	-0.649284926738552	0.0163628684096298	1.04486683550506	down	--	--	--	--	--	--	HMDB0256793	--	Organic compounds	Organoheterocyclic compounds	Pyrroles	--	Animals
neg_825	D-Maltose	2874.23719185414	2963.42702542774	3706.87261467684	1772.14993585007	1976.93334894454	1872.00983197058	3181.51227731957	1873.6977055884	0.588933042611732	-0.763824475403957	0.0331761136253095	1.07576762756957	down	C00208	--	--	--	--	--	HMDB0000163	69-79-4	Organic compounds	Organic oxygen compounds	Organooxygen compounds	--	Animals
neg_8256	2,3-Dinor-8-iso prostaglandin F1alpha	80.693596687177	90.4263184912699	76.670450088496	25.1504642511977	26.2081326367722	31.9548832549548	82.5967884223143	27.7711600476416	0.336225664194698	-1.5724982448127	0.00126829384433351	1.14706378815197	down	--	--	--	--	--	--	--	--	--	--	--	--	--
neg_8272	15-deoxy-δ-12,14-PGJ2	4791.92267840481	4190.65724511638	4791.9573748934	3077.93743607455	3369.62676343194	3109.83260078019	4591.51243280486	3185.79893342889	0.693845215504024	-0.527314235730491	0.00947910478806574	1.10990065383489	down	--	--	--	--	--	--	--	--	--	--	--	--	--
neg_8316	12,13-Epoxy-9-hydroxy-10-octadecenoate	209992.966121533	260585.081029057	203576.223783614	97206.5204366429	69003.8493911257	71794.6895263298	224718.090311401	79335.0197846995	0.353042426067085	-1.50208652839181	0.00590505550668022	1.12093322900053	down	--	--	--	--	--	--	--	--	--	--	--	--	--
neg_8318	9,10-Epoxy-13-hydroxy-11-octadecenoate	81.7579146689794	90.8037685423267	67.5979011458798	32.0179282794159	17.7647633364402	22.82633350915	80.0531947857286	24.203008375002	0.302336570573905	-1.72577259724971	0.0041438146108376	1.11858874803475	down	--	--	--	--	--	--	--	--	--	--	--	--	--
neg_8320	Lathyrol	241.643478094708	258.521583530516	200.922759768207	113.426115382155	107.32966172125	90.3429510908369	233.695940464477	103.699576064747	0.443737173434171	-1.17222267699476	0.00884854574582545	1.11863431752641	down	--	--	--	--	--	--	--	--	--	--	--	--	--
neg_8325	Phorbol 12-myristate 13-acetate	56.6312835107452	98.018210842683	59.7820870396151	13.9888586712607	9.25011062612296	3.31454425000569	71.4771937976811	8.85117118246312	0.123832102411808	-3.01354272551657	0.0364891344620237	1.06620854803683	down	--	--	--	--	--	--	HMDB0244744	16561-29-8	Organic compounds	Lipids and lipid-like molecules	Prenol lipids	--	Animals
neg_8354	Cucurbitacin E	8215.95003516694	8101.13457182651	7893.99686126468	13254.6197786074	13685.588304193	13494.9066076016	8070.36048941938	13478.3715634673	1.67010774563765	0.739941179994434	8.29646600717069e-06	1.16142720352402	up	--	--	--	--	--	--	--	--	--	--	--	--	--
neg_8368	Decanoic acid	78.2793280605907	99.6705951200989	78.7520990425757	66.2252105770963	54.8189621298381	52.6072777696112	85.5673407410884	57.8838168255152	0.676470909627323	-0.563900199767257	0.0382018971589608	1.00017696431308	down	--	--	--	--	--	--	--	--	--	--	--	--	--
neg_8373	Nicotine	9.791333276288	10.0184894916241	12.8464830338346	0.0404836572692667	1.60282690122348e-07	1.60282690122348e-07	10.8854352672489	0.0134946592782156	0.00123969863830959	-9.65579483006369	0.0080623300292216	1.14511577450515	down	--	--	--	--	--	--	--	--	--	--	--	--	--
neg_8374	7-Dehydrocholesterol	1.60282690122348e-07	4.35827246249043	1.60282690122348e-07	35.2107263145115	40.0026575846013	24.807268575576	1.45275759435194	33.3402174915629	22.9496081253912	4.52039761408716	0.012681061776907	1.1155650400802	up	C01164	Steroid biosynthesis(ko00100);;Insect hormone biosynthesis(ko00981);;Metabolic pathways(ko01100);;Biosynthesis of secondary metabolites(ko01110)	LMST01010069	Sterol Lipids [ST]	Sterols [ST01]	Cholesterol and derivatives [ST0101]	HMDB0000032	434-16-2	Organic compounds	Lipids and lipid-like molecules	Steroids and steroid derivatives	--	Animals
neg_8408	Pristimerin	307.636252480243	433.702025765342	341.779485253698	231.067634079481	159.319857022488	175.733661668799	361.039254499761	188.707050923589	0.52267737807362	-0.936007375320307	0.0254504153226098	1.03885237703703	down	--	--	--	--	--	--	--	--	--	--	--	--	--
neg_8421	(±)7-epi Jasmonic Acid	1181.65067630031	1289.3053982988	1138.71159816756	537.561307228625	447.83880542189	431.151229088091	1203.22255758889	472.183780579535	0.392432619885164	-1.34948312827767	0.000317528146261549	1.14991165217643	down	--	--	--	--	--	--	--	--	--	--	--	--	--
neg_8432	Spirilloxanthin	327.749327267036	387.664558963107	333.220016979119	454.026232080144	469.3384482795	454.953904750262	349.544634403087	459.439528369969	1.31439445252692	0.394398296440803	0.0231263676051906	1.09474863588251	up	--	--	--	--	--	--	HMDB0258426	--	Organic compounds	Lipids and lipid-like molecules	Prenol lipids	--	Animals
neg_8456	(6Z,9Z,12Z)-Octadecatrienoic acid	1792.73261540574	1890.1387468407	1757.74388617777	1032.45785496464	985.970746937514	951.241619378281	1813.5384161414	989.890073760145	0.545833529055478	-0.873467076756899	0.000231660959368538	1.15597101911183	down	C06426	Linoleic acid metabolism(ko00591);;Biosynthesis of unsaturated fatty acids(ko01040);;Metabolic pathways(ko01100)	LMFA01030141	Fatty Acyls [FA]	Fatty Acids and Conjugates [FA01]	Unsaturated fatty acids [FA0103]	HMDB0003073	506-26-3	Organic compounds	Lipids and lipid-like molecules	Fatty Acyls	--	Animals,Plants
neg_846	HYDROXYCITRIC ACID	2427.62294099212	2570.34124768719	2363.11730142726	2215.27620195185	1925.09340131243	1902.28698134191	2453.69383003552	2014.2188615354	0.820892499658866	-0.284734789283257	0.0285373969298192	1.02495118013558	down	--	--	--	--	--	--	--	--	--	--	--	--	--
neg_8463	Primary fluorescent chlorophyll catabolite	1056.58689331079	979.271876309679	999.602867948072	1263.20904529098	1449.20373207999	1453.1891777901	1011.82054585618	1388.53398505369	1.37231250219251	0.456609048585354	0.0170899019500432	1.09663677883357	up	--	--	--	--	--	--	--	--	--	--	--	--	--
neg_8466	Pseudopelletierine	36.6384199624685	46.6565126552819	40.5424231881471	3.28236936066273	14.3539714364471	9.16593669563307	41.2791186019658	8.93409249758097	0.216431280515653	-2.20801906992092	0.00177138737802156	1.12373272974783	down	--	--	--	--	--	--	--	--	--	--	--	--	--
neg_852	5-Deoxystrigol	1402.91821438061	1177.11575626472	1554.79714576521	4067.59372129859	4536.270408032	4524.61504970575	1378.27703880351	4376.15972634545	3.17509441363429	1.66679949206018	0.000181880784757729	1.15403600633166	up	--	--	--	--	--	--	--	--	--	--	--	--	--
neg_854	Nogalonate	2135.50547140515	2141.42692123089	2324.02470634747	124.799045042705	131.860439754588	120.829071311754	2200.3190329945	125.829518703016	0.0571869428097294	-4.12817040805123	0.000863645739774541	1.1613258259167	down	--	--	--	--	--	--	--	--	--	--	--	--	--
neg_8552	Limonene-1,2-diol	197.36467775383	242.833996810582	202.485493559972	162.339591594473	128.179182431034	124.555190535775	214.228056041461	138.357988187094	0.645844390056531	-0.630741491480321	0.016501585312186	1.04287433837082	down	C07276	Limonene and pinene degradation(ko00903);;Biosynthesis of secondary metabolites(ko01110)	LMPR0102090016	Prenol Lipids [PR]	Isoprenoids [PR01]	C10 isoprenoids (monoterpenes) [PR0102]	--	--	--	--	--	--	--
neg_8570	Lolitriol	792.131627892218	698.752388251295	812.318278709305	320.846531128695	461.391385080299	443.754606811491	767.734098284273	408.664174340162	0.532299106231496	-0.909690951010722	0.00370395892021216	1.10988600731531	down	--	--	--	--	--	--	--	--	--	--	--	--	--
neg_8578	Carlactone	348.374306525509	363.424865946082	353.665138442955	254.335353167214	273.630206195019	272.174880442771	355.154770304849	266.713479935001	0.750978171308432	-0.413157121372531	0.000546370060968683	1.14639039860534	down	--	--	--	--	--	--	--	--	--	--	--	--	--
neg_8601	Pinolenic Acid	3524.34374260747	3545.89274413383	3511.94968899582	3744.05754242741	3805.79145416209	3734.31051296447	3527.39539191237	3761.38650318466	1.06633537930247	0.0926612598224824	0.00341724919488017	1.13876592772919	up	--	--	--	--	--	--	--	--	--	--	--	--	--
neg_8602	(±)13-HODE	150701.411414314	152253.665875506	147640.4959378	166030.655753599	167568.254814492	169352.974672279	150198.524409207	167650.628413457	1.11619357828512	0.158587251372901	0.000785648010380486	1.14306215124366	up	--	--	--	--	--	--	--	--	--	--	--	--	--
neg_8611	Leukotriene A4	2117.52948447384	2107.03593253147	2056.83633243121	2344.17402562383	2466.5309359855	2455.11096452773	2093.80058314551	2421.93864204569	1.15671886880804	0.210038271653908	0.00551232593386516	1.12514156928335	up	C00909	Arachidonic acid metabolism(ko00590);;Metabolic pathways(ko01100);;Serotonergic synapse(ko04726);;Eicosanoids(ko07034)	LMFA03020023	Fatty Acyls [FA]	Eicosanoids [FA03]	Leukotrienes [FA0302]	HMDB0001337	72059-45-1	Organic compounds	Lipids and lipid-like molecules	Fatty Acyls	--	Microbe,Animals
neg_8618	Spheroidene	1032.09736865706	1003.63943688261	1004.7074630967	1258.97815722634	1315.60458273474	1348.93781113553	1013.48142287879	1307.84018369887	1.29044317357486	0.367866611786911	0.00390904739133365	1.1431352535555	up	C15900	Carotenoid biosynthesis(ko00906);;Metabolic pathways(ko01100);;Biosynthesis of secondary metabolites(ko01110)	LMPR01070119	Prenol Lipids [PR]	Isoprenoids [PR01]	C40 isoprenoids (tetraterpenes) [PR0107]	--	--	--	--	--	--	--
neg_8634	21,22-Diprenylpaxilline	507.913016510193	524.276560586645	540.58719090026	1413.16531072958	1440.5562620325	1398.78532496503	524.258922665699	1417.50229924237	2.7038210280424	1.43499965957092	1.12095709777916e-06	1.16251923891656	up	--	--	--	--	--	--	--	--	--	--	--	--	--
neg_8643	1-Stearoyl-2-oleoyl-sn-glycero-3-phosphoethanolamine	10577.0902622985	10260.255521596	10054.0554396203	11009.6560763415	11020.3268470336	11451.3382241812	10297.1337411716	11160.4403825188	1.08383950942536	0.116151144055281	0.014893570555347	1.04634199827477	up	--	--	LMGP02010036	Glycerophospholipids [GP]	Glycerophosphoethanolamines [GP02]	Diacylglycerophosphoethanolamines [GP0201]	HMDB0008993	6418-95-7	Organic compounds	Lipids and lipid-like molecules	Glycerophospholipids	--	Microbe,Animals
neg_8647	1-Palmitoyl-sn-glycero-3-phosphocholine	5642.78767274914	5477.29317040907	5509.98697025213	4817.98412159485	5003.53319780983	5027.36918798775	5543.35593780345	4949.62883579748	0.892893924065566	-0.163439301751961	0.00262615177619375	1.11965072704467	down	C04230	--	LMGP01050018	Glycerophospholipids [GP]	Glycerophosphocholines [GP01]	Monoacylglycerophosphocholines [GP0105]	HMDB0010382	17364-16-8	Organic compounds	Lipids and lipid-like molecules	Glycerophospholipids	--	Microbe,Animals
neg_8669	16-Hydroxypalmitate	4447.34106358413	5374.35487253596	6458.10829274208	2183.78984770332	2340.78591727748	1961.81996935212	5426.60140962072	2162.13191144431	0.398432047655297	-1.32759440045859	0.0267848593483181	1.09449063778428	down	C18218	Cutin, suberine and wax biosynthesis(ko00073);;Metabolic pathways(ko01100)	LMFA01050051	Fatty Acyls [FA]	Fatty Acids and Conjugates [FA01]	Hydroxy fatty acids [FA0105]	HMDB0006294	506-13-8	Organic compounds	Lipids and lipid-like molecules	Fatty Acyls	--	Animals,Plants
neg_8709	1-Oleoyl-sn-glycero-3-phosphocholine	17759.6471616805	16654.2423510605	17200.991506392	11932.7296636821	12512.5171008015	12543.842839995	17204.960339711	12329.6965348262	0.716636149771753	-0.480687274641787	0.000560126442441715	1.14952558287295	down	--	--	LMGP01050032	Glycerophospholipids [GP]	Glycerophosphocholines [GP01]	Monoacylglycerophosphocholines [GP0105]	HMDB0002815	19420-56-5	Organic compounds	Lipids and lipid-like molecules	Glycerophospholipids	--	Microbe,Animals
neg_8724	8-[(1R,2R)-3-Oxo-2-{(Z)-pent-2-enyl}cyclopentyl]octanoate	66.1612075721333	67.9862162710067	68.2444686707369	43.4138271335129	44.6704873640176	30.2012555030477	67.4639641712923	39.4285233335261	0.584438282242299	-0.774877413336921	0.0242967812982076	1.10363391828742	down	--	--	--	--	--	--	--	--	--	--	--	--	--
neg_8734	Pikromycin	82.605085197295	75.8876688296803	75.4283661618574	38.4831550309587	54.4641027746964	48.3744092635126	77.9737067296109	47.1072223563892	0.604142400459975	-0.727039452251459	0.0101775654667729	1.10191027998999	down	--	--	--	--	--	--	--	--	--	--	--	--	--
neg_8747	Tylactone	569.213005192802	576.712040590614	569.048982559597	946.233662501616	1018.74613564111	920.005032702997	571.658009447671	961.661610281908	1.68223237388216	0.750377004934306	0.00541080392865302	1.15009776014062	up	--	--	--	--	--	--	--	--	--	--	--	--	--
neg_8749	Cucurbitacin B	23628.2167578664	23684.2539850927	23678.6375367113	31451.702731457	32338.766683082	31604.8137114884	23663.7027598901	31798.4277086758	1.34376382391745	0.426279596446887	0.00108399530248333	1.16064161309868	up	--	--	--	--	--	--	--	--	--	--	--	--	--
neg_8755	Geranylhydroquinone	1061.9458243524	1108.45774937767	1113.50120277568	297.572949824026	264.358761642019	273.99053951808	1094.63492550192	278.640750328042	0.254551306409558	-1.97397162505953	1.29622994779603e-05	1.16207205709348	down	C10793	Ubiquinone and other terpenoid-quinone biosynthesis(ko00130);;Biosynthesis of secondary metabolites(ko01110)	--	--	--	--	--	--	--	--	--	--	--
neg_8772	Cortisol	554.848564287895	568.577574089487	559.741186359955	498.653801246845	516.772799297766	467.810508192004	561.055774912446	494.412369578872	0.88121786048103	-0.182429359078839	0.0350295709677823	1.06258167802609	down	C00735	Steroid hormone biosynthesis(ko00140);;Metabolic pathways(ko01100);;Neuroactive ligand-receptor interaction(ko04080);;Cortisol synthesis and secretion(ko04927);;Cushing syndrome(ko04934);;Aldosterone-regulated sodium reabsorption(ko04960);;Bile secretion(ko04976);;Pathways in cancer(ko05200);;Prostate cancer(ko05215);;Glucocorticoid and mineralocorticoid receptor agonists/antagonists(ko07225)	LMST02030001	Sterol Lipids [ST]	Steroids [ST02]	C21 steroids (gluco/mineralocorticoids, progestogins) and derivatives [ST0203]	HMDB0000063	50-23-7	Organic compounds	Lipids and lipid-like molecules	Steroids and steroid derivatives	--	Animals
neg_8774	Emindole SB	636.644849742554	701.89087591986	624.473364948776	1657.66217264721	1515.70435855926	1405.83130992632	654.336363537063	1526.3992803776	2.33274408306843	1.2220280431388	0.00364606189117495	1.14563373066991	up	--	--	--	--	--	--	--	--	--	--	--	--	--
neg_878	(-)-trans-Carveol	15.8932383952762	28.0724641392007	38.5784875262482	205.287746532322	138.979700874407	228.734110603239	27.5147300202417	191.000519336656	6.94175516881841	2.7953004831498	0.020985571709485	1.10160674204842	up	--	--	--	--	--	--	--	--	--	--	--	--	--
neg_8809	16-Oxopalmitate	256.631517010054	258.262243363759	256.023646712749	162.623491290549	204.994930254865	168.283801816424	256.972469028854	178.634074453946	0.695148687052107	-0.524606502475619	0.0273036073431644	1.10136936843182	down	--	--	--	--	--	--	--	--	--	--	--	--	--
neg_8835	ent-11beta-Hydroxycassa-12,15-diene	106.128214493622	122.489336714745	103.243017844105	40.2398595266071	55.050669931633	49.4380919195703	110.620189684157	48.2428737926035	0.436112737921952	-1.19722696581053	0.00162212514272294	1.13175367864682	down	--	--	--	--	--	--	--	--	--	--	--	--	--
neg_8837	7-Oxateasterone	312.145281565917	330.079560047129	309.688428339495	720.24428556504	767.769845139861	690.205875783573	317.304423317514	726.073335496158	2.28825469214971	1.19424763893956	0.00163717398871531	1.15570485087839	up	--	--	--	--	--	--	--	--	--	--	--	--	--
neg_8846	(4R,7R)-4-Isopropenyl-7-methyl-2-oxo-oxepanone	225.445344264523	228.081342828598	218.342786965319	202.451824888219	211.090718997897	206.763835845535	223.956491352813	206.768793243884	0.923254298166992	-0.115200021041884	0.0115254950071346	1.06174140303241	down	--	--	--	--	--	--	--	--	--	--	--	--	--
neg_8858	Lupinine	688.20208148061	680.576230669685	682.011203168179	1558.51051754239	1581.2888930364	1549.22907211198	683.596505106158	1563.00949423026	2.28645038784616	1.19310961541217	4.97871656917495e-05	1.16298430586566	up	--	--	--	--	--	--	--	--	--	--	--	--	--
neg_8861	Rhombifoline	72.0825881409772	51.3065984380317	56.0028985981611	178.547402975909	196.668386135114	161.561864216135	59.7973617257233	178.925884442386	2.99220365712918	1.58120837212768	0.00133144858941692	1.14078979748008	up	--	--	--	--	--	--	--	--	--	--	--	--	--
neg_8871	N-Methylpelletierine	158.513456666747	180.877302938746	164.374380613738	406.66811965021	394.832403329461	408.291787044569	167.92171340641	403.264103341413	2.40150064670564	1.26393619708205	3.28709531695582e-05	1.16060707358386	up	--	--	--	--	--	--	--	--	--	--	--	--	--
neg_8909	7(S),17(S)-dihydroxy-8(E),10(Z),13(Z),15(E),19(Z)-Docosapentaenoic Acid	177.532354467588	167.038912910956	181.590179228825	2.48035302429905	9.19159271387155	1.60282690122348e-07	175.387148869123	3.89064863281776	0.0221832024632605	-5.49438853553056	2.21121234496792e-05	1.16122652649464	down	--	--	--	--	--	--	--	--	--	--	--	--	--
neg_8915	Oleandrin	18639.0809263571	18357.2432777328	18725.0991104757	17166.7144291889	17329.0799252593	17224.7718144005	18573.8077715219	17240.1887229496	0.928198942027544	-0.107494041779695	0.00250068065645285	1.14474461029486	down	C19987	--	LMST01120025	Sterol Lipids [ST]	Sterols [ST01]	Cardanolides and derivatives [ST0112]	--	--	--	--	--	--	--
neg_8918	Megalomicin B	143.226300535547	140.974467535802	143.740750165297	71.3384770656513	103.982676596715	68.4846923297089	142.647172745549	81.2686153306917	0.569717673098626	-0.81168093442871	0.0321289063323902	1.09014898947562	down	C11986	Biosynthesis of 12-, 14- and 16-membered macrolides(ko00522);;Biosynthesis of secondary metabolites(ko01110)	LMPK04000027	Polyketides [PK]	Macrolides and lactone polyketides [PK04]	-	--	--	--	--	--	--	--
neg_8923	Isoleucyl-Lysine	177.473922765387	172.39594400925	171.233738109218	378.954925894734	393.395916820422	366.092827375555	173.701201627952	379.48122336357	2.18467817036969	1.12742076887524	0.00085244041727462	1.15971000801629	up	--	--	--	--	--	--	HMDB0028912	--	Organic compounds	Organic acids and derivatives	Carboxylic acids and derivatives	--	Animals
neg_8926	Megalomicin C1	302.7017787326	272.837324165242	331.112828515092	66.7098133053584	61.0006226082388	64.8669520693185	302.217310470978	64.1924626609719	0.212404982894374	-2.23511048358202	0.00462460102094659	1.15191362435265	down	C11987	Biosynthesis of 12-, 14- and 16-membered macrolides(ko00522);;Biosynthesis of secondary metabolites(ko01110)	LMPK04000028	Polyketides [PK]	Macrolides and lactone polyketides [PK04]	-	--	--	--	--	--	--	--
neg_8936	Propanoyl phosphate	3343.45808756814	3099.09826336061	3391.80826461609	2403.4586836765	2651.71612030045	2439.01252831654	3278.12153851495	2498.06244409783	0.762040825743606	-0.392059803835332	0.00306229882514071	1.11254368984296	down	--	--	--	--	--	--	--	--	--	--	--	--	--
neg_8947	Phytolaccagenin	1009.34545552933	945.538328816015	1009.45358472706	601.352585756238	640.042061612375	609.747434074864	988.112456357468	617.047360481159	0.624470784181604	-0.67929401785362	0.000495697116322535	1.15341898117124	down	--	--	--	--	--	--	--	--	--	--	--	--	--
neg_8948	5''-Phosphoribostamycin	9423.78113307845	8481.57119321527	9634.36509886717	6697.12314041542	7539.49948933289	7067.51692625066	9179.90580838696	7101.37985199966	0.773578727301502	-0.370379972304509	0.0113760551933895	1.07498980673371	down	--	--	--	--	--	--	--	--	--	--	--	--	--
neg_8951	Dioscin	25992.9898990579	23759.6970011663	24432.3182713177	16693.7867862251	20342.7066069253	17563.3421626791	24728.3350571806	18199.9451852765	0.735995575245637	-0.44223100196155	0.0118077349518242	1.08215410035164	down	--	--	--	--	--	--	HMDB0251433	--	Organic compounds	Lipids and lipid-like molecules	Steroids and steroid derivatives	--	Animals
neg_897	Chromopyrrolate	453.454055656081	411.674874615526	428.903571575364	487.928159635112	543.074717901828	533.232014206812	431.344167282324	521.411630581251	1.20880649404951	0.273583316200965	0.0154941084213883	1.0558990729331	up	--	--	--	--	--	--	--	--	--	--	--	--	--
neg_8972	11beta-17alpha-21-Trihydroxy-5alpha-pregnane-3,20-dione	119.3999047599	122.702741063144	121.475775362304	65.4115550539619	70.2305112118951	75.3672220068532	121.192807061783	70.3364294242367	0.580368019600207	-0.784960071063941	0.0013868466504219	1.15509012984963	down	--	--	--	--	--	--	--	--	--	--	--	--	--
neg_8976	Maslinic Acid	767.692893231504	796.822194772475	774.731131432115	709.679268242772	732.783268825987	707.211901652832	779.748739812031	716.55814624053	0.918960313309728	-0.121925536993907	0.0062733363883085	1.0877510538906	down	--	--	--	--	--	--	--	--	--	--	--	--	--
neg_900	Trp-Tyr	176.31720609922	185.530020180134	187.934775013177	319.668721888536	320.250028098499	300.571973953361	183.26066709751	313.496907980132	1.71066117430057	0.774554037698222	0.000324364418223951	1.15575701068867	up	--	--	--	--	--	--	--	--	--	--	--	--	--
neg_9005	N-Oleoylglycine	140.882370011995	128.67075319725	131.614442652745	275.272821078526	295.520886110931	277.915564716142	133.722521953997	282.9030906352	2.1155979299622	1.08106546886647	0.000169782258717888	1.15776721431265	up	--	--	LMFA08020082	Fatty Acyls [FA]	Fatty amides [FA08]	N-acyl amines [FA0802]	HMDB0013631	2601-90-3	Organic compounds	Organic acids and derivatives	Carboxylic acids and derivatives	--	Animals
neg_9008	Sphinganine	159.397869293859	166.33837662478	154.753831770968	334.429164806141	355.222304436396	340.498325285686	160.163359229869	343.383264842741	2.14395643606545	1.10027559137831	9.97782745193672e-05	1.15992519901584	up	--	--	--	--	--	--	--	--	--	--	--	--	--
neg_9031	Calcidiol	15.7746383470773	15.272019286389	21.7735634543797	104.849313399524	114.634805272703	109.81070294263	17.6067403626153	109.764940538286	6.23425678334823	2.6402175794794	2.52855491895577e-05	1.15982148292197	up	C01561	Steroid biosynthesis(ko00100);;Metabolic pathways(ko01100);;Biosynthesis of secondary metabolites(ko01110);;Parathyroid hormone synthesis, secretion and action(ko04928);;Tuberculosis(ko05152)	LMST03020246	Sterol Lipids [ST]	Secosteroids [ST03]	Vitamin D3 and derivatives [ST0302]	HMDB0003550	19356-17-3	Organic compounds	Lipids and lipid-like molecules	Steroids and steroid derivatives	--	Animals
neg_9038	Polygalic acid	494.067740214364	598.054039369448	539.380663473633	770.314038040582	667.354461445456	698.945785530895	543.834147685815	712.204761672311	1.30959919435542	0.389125339401953	0.0170754401947717	1.0364921547012	up	--	--	--	--	--	--	--	--	--	--	--	--	--
neg_9040	Abscisic aldehyde	39186.6318276518	36631.8660999022	38301.3551998407	31923.1452191154	33565.3387979768	32630.8536306297	38039.9510424649	32706.445882574	0.859792007777901	-0.217940395118343	0.00646228555446608	1.10358745806049	down	C13455	Carotenoid biosynthesis(ko00906);;Metabolic pathways(ko01100);;Biosynthesis of secondary metabolites(ko01110)	LMPR0103050004	Prenol Lipids [PR]	Isoprenoids [PR01]	C15 isoprenoids (sesquiterpenes) [PR0103]	HMDB0303940	--	Organic compounds	Lipids and lipid-like molecules	Prenol lipids	--	Animals
neg_9041	20,21-Diprenylterpendole I	233.18903985537	239.400471010917	190.071781348531	292.459434871079	323.922293929379	329.530191075388	220.887097404939	315.303973291949	1.42744405171806	0.513434200655925	0.00993903673698295	1.0772498201162	up	--	--	--	--	--	--	--	--	--	--	--	--	--
neg_9062	4,4'-Diaponeurosporene	0.0591381508042759	3.47577186545778	1.00289604415068	107.83357426545	126.444237157516	118.860995622596	1.51260202013758	117.712935681854	77.8214851723836	6.28209660835653	0.0015916675698746	1.15812381940835	up	C16145	Carotenoid biosynthesis(ko00906);;Biosynthesis of secondary metabolites(ko01110)	LMPR01070132	Prenol Lipids [PR]	Isoprenoids [PR01]	C40 isoprenoids (tetraterpenes) [PR0107]	--	--	--	--	--	--	--
neg_9074	Strictosamide	5791.72039223723	6286.33129286427	5686.01620367574	4420.17023459718	4719.40974733419	4188.25644131716	5921.35596292575	4442.61214108284	0.750269392500387	-0.414519390690505	0.00395532617148899	1.10595698431601	down	--	--	--	--	--	--	--	--	--	--	--	--	--
neg_911	L-2-Aminoadipate adenylate	8294.57522012063	8766.21947905204	7480.01321856702	5804.43035482885	5123.23468388177	5025.39498086414	8180.26930591323	5317.68667319159	0.650062543704718	-0.621349565743457	0.0050862033316186	1.10965041818163	down	C05560	--	--	--	--	--	HMDB0006941	--	Organic compounds	Nucleosides, nucleotides, and analogues	Purine nucleotides	--	Animals
neg_9120	3alpha,11beta,21-Trihydroxy-5beta-pregnan-20-one	346.203142938927	334.18046925506	348.108381369378	694.870964141653	695.858423555831	667.232258466891	342.830664521122	685.987215388125	2.00095057525364	1.00068553220262	9.5060614204291e-05	1.16112933636607	up	C05476	Steroid hormone biosynthesis(ko00140)	LMST02030100	Sterol Lipids [ST]	Steroids [ST02]	C21 steroids (gluco/mineralocorticoids, progestogins) and derivatives [ST0203]	HMDB0000268	68-42-8	Organic compounds	Lipids and lipid-like molecules	Steroids and steroid derivatives	--	Animals
neg_9128	5-Hydroxy-1-(4-hydroxyphenyl)-3-decanone	2.03351529382791	27.8897890963267	15.4872052525594	295.635326622426	252.084144462294	283.35587489556	15.1368365475713	277.02511532676	18.301387773868	4.19388114550408	0.000278147446655254	1.15564951861705	up	--	--	--	--	--	--	--	--	--	--	--	--	--
neg_914	UDP-glucose	1294.68754730041	1231.021663035	1162.52212035362	2263.36539013276	1819.17888681396	1832.72471105919	1229.41044356301	1971.7563293353	1.60382266122685	0.68151462813147	0.0298564049323043	1.07781378344336	up	--	--	--	--	--	--	--	--	--	--	--	--	--
neg_9147	Ascorbyl stearate	87.5492654343029	90.3128181776975	85.6553925454375	35.0322138673322	41.4259719155419	45.0358618393717	87.839158719146	40.4980158740819	0.461047401462131	-1.1170130094415	0.000951229283970882	1.15251020854093	down	--	--	LMFA07010789	Fatty Acyls [FA]	Fatty esters [FA07]	Wax monoesters [FA0701]	HMDB0038242	10605-09-1	Organic compounds	Lipids and lipid-like molecules	Fatty Acyls	--	Animals
neg_9148	8(R)-HPODE	9757.54601858262	10638.3096287527	10010.6095998318	7254.03010043674	7074.70896375414	6838.67918381337	10135.4884157224	7055.80608266808	0.696148601158971	-0.522532795606666	0.00233470583382936	1.14348320657199	down	C14831	Linoleic acid metabolism(ko00591)	LMFA02000113	Fatty Acyls [FA]	Octadecanoids [FA02]	Other Octadecanoids [FA0200]	HMDB0004706	143343-95-7	Organic compounds	Lipids and lipid-like molecules	Fatty Acyls	--	Animals
neg_9153	Methyl oleate	27.7262865038831	21.8876052556135	24.964907608658	74.5348447766062	73.1307108535024	60.0479103402619	24.8595997893849	69.2378219901235	2.78515432978484	1.47775727178305	0.00549135793539232	1.13580289823002	up	--	--	--	--	--	--	--	--	--	--	--	--	--
neg_9154	1-O-Octadecyl-sn-glyceryl-3-phosphorylcholine	42.9368982031315	47.9271452329396	49.3114949517297	293.812416798302	287.180553639071	288.438565748882	46.7251794626003	289.810512062085	6.20244834573733	2.63283781533997	1.1023830510334e-07	1.16290791427488	up	C04317	--	LMGP01060014	Glycerophospholipids [GP]	Glycerophosphocholines [GP01]	Monoalkylglycerophosphocholines [GP0106]	HMDB0011149	74430-89-0	Organic compounds	Lipids and lipid-like molecules	Glycerophospholipids	--	Animals
neg_9185	3-(O-Geranylgeranyl)-sn-glycerol 1-phosphate	18.4758845511605	22.3187377382384	7.41702837178023	54.8877155293159	76.346460253677	76.4661542580605	16.070550220393	69.2334433470178	4.30809414721611	2.10704977825669	0.00580224649415376	1.10902308304974	up	--	--	--	--	--	--	--	--	--	--	--	--	--
neg_9211	Neriifolin	12824.148432443	14758.9210086146	12852.8419681805	11532.5057328302	9851.8472498012	10061.1666926524	13478.6371364127	10481.8398917613	0.777663185504449	-0.362782651521687	0.0239604831181043	1.01747180852002	down	C08876	--	LMST01120021	Sterol Lipids [ST]	Sterols [ST01]	Cardanolides and derivatives [ST0112]	--	--	--	--	--	--	--
neg_9215	3alpha,7alpha,12alpha-Trihydroxy-5beta-cholestane	152.23675462129	139.070804525562	155.104060318134	627.9267678646	652.61460747241	610.379833579744	148.803873154995	630.307069638918	4.23582435238352	2.08264276610098	0.000123587817690308	1.16150681702817	up	C05454	Primary bile acid biosynthesis(ko00120);;Metabolic pathways(ko01100)	LMST04030035	Sterol Lipids [ST]	Bile acids and derivatives [ST04]	C27 bile acids, alcohols, and derivatives [ST0403]	HMDB0001457	547-96-6	Organic compounds	Lipids and lipid-like molecules	Steroids and steroid derivatives	--	Animals
neg_9216	(22R,23R)-22,23-Dihydroxy-campest-4-en-3-one	2050.18143267759	2175.12124420077	2052.15187147245	1564.6662136898	1460.39307050434	1485.92231271603	2092.48484945027	1503.66053230339	0.718600439424174	-0.476738277338988	0.000499907951015703	1.14560016639959	down	--	--	--	--	--	--	--	--	--	--	--	--	--
neg_9223	25-Hydroxy-6,19-dihydro-6,19-ethanovitamin D3	741.031546559222	872.927481134267	845.937129476015	2619.80983634239	2730.05351832272	2490.06055525865	819.965385723168	2613.30796997459	3.1870954743654	1.6722422379204	0.000124022091448932	1.15857912172224	up	--	--	LMST03020673	Sterol Lipids [ST]	Secosteroids [ST03]	Vitamin D3 and derivatives [ST0302]	--	--	--	--	--	--	--
neg_9224	Curdione	129.865367888802	105.870797664349	104.851276378427	433.195419332386	450.003335565149	403.985765940345	113.529147310526	429.06150694596	3.77930705118737	1.91812173564729	0.000145561938694885	1.15762409697333	up	C17493	--	--	--	--	--	HMDB0034714	13657-68-6	Organic compounds	Lipids and lipid-like molecules	Prenol lipids	--	Animals
neg_9227	Paradol	158.945332850077	177.779563163926	170.151537250478	1924.99260402227	2228.33341520622	2055.56595035961	168.95881108816	2069.63065652937	12.2493206669729	3.61462983615067	0.00205895991807795	1.15833686298253	up	--	--	--	--	--	--	--	--	--	--	--	--	--
neg_9230	Taurolithocholic acid	168.136721596471	140.991136055805	212.54330047472	32.4775362626239	62.9868890704489	74.3888601831994	173.890386042332	56.6177618387574	0.325594549114258	-1.61885154771457	0.013856537951635	1.07502138418129	down	C02592	--	LMST05040003	Sterol Lipids [ST]	Steroid conjugates [ST05]	Taurine conjugates [ST0504]	HMDB0000722	516-90-5	Organic compounds	Lipids and lipid-like molecules	Steroids and steroid derivatives	--	Animals
neg_9235	Gymnemagenin	150.471193782491	146.406677690443	188.576559062761	817.470637150951	845.526572491433	787.198748766119	161.818143511898	816.731986136168	5.04722133384328	2.3354893539707	1.08632508694378e-05	1.16066876369066	up	--	--	--	--	--	--	--	--	--	--	--	--	--
neg_9248	Soyasaponin Ba	826.752370684905	589.803333293616	738.899939813779	400.590382849768	317.713768065533	460.620025838282	718.485214597433	392.974725584528	0.546948938684439	-0.870521940745645	0.0231777272503249	1.04224584601373	down	--	--	--	--	--	--	--	--	--	--	--	--	--
neg_9260	Lasalocid	591.046455420841	904.248437074368	799.266249635058	3106.3168888607	3159.64863293023	3060.67577574048	764.853714043422	3108.88043251047	4.06467325114404	2.02313938233698	0.000651964772973806	1.15925311231517	up	--	--	--	--	--	--	--	--	--	--	--	--	--
neg_9264	Hydroxyspheroidenone	15203.1353481135	18038.174482325	18326.0873602085	10403.9850297146	10472.4545973767	9610.37372177439	17189.1323968823	10162.2711162886	0.591203260388624	-0.758273869155786	0.0142896926754385	1.11646613744707	down	--	--	--	--	--	--	--	--	--	--	--	--	--
neg_9286	Lochnericine	29.7207146070494	24.7122754391857	29.612737000089	7.95952509854362	11.1809298730756	12.8927653659228	28.0152423487747	10.677740112514	0.381140379925395	-1.39160563228426	0.00149377194055603	1.12766968098669	down	--	--	--	--	--	--	--	--	--	--	--	--	--
neg_9290	Jervine	1434.56888110723	1420.38144545911	1506.51303544286	3450.65349759591	3322.35024286476	3212.15171730651	1453.82112066973	3328.38515258906	2.2894048691876	1.19497261847174	0.000359115708845007	1.15957866877694	up	--	--	--	--	--	--	--	--	--	--	--	--	--
neg_9305	Ginsenoside Rk3	2478.72290826318	2705.85583806514	2538.9364706722	867.723506001007	828.061702981259	798.527840206045	2574.50507233351	831.43768306277	0.322950493280312	-1.63061507106138	0.000694156115738839	1.1594609484689	down	--	--	--	--	--	--	--	--	--	--	--	--	--
neg_9306	Ginsenoside F1	845.797202173318	1127.02915097808	1013.6486177298	179.297684277718	239.253449223149	122.093805823888	995.491656960399	180.214979774918	0.181031130210755	-2.46569028962881	0.00427113587382261	1.13702566136924	down	--	--	--	--	--	--	--	--	--	--	--	--	--
neg_9370	6-Deoxoteasterone	1180.87696927273	1220.32275275076	1239.06246646535	6419.98016260453	6219.64038238703	6133.63760695483	1213.42072949628	6257.75271731546	5.15711703714935	2.36656478685941	0.000169299116226506	1.16254794474268	up	--	--	--	--	--	--	--	--	--	--	--	--	--
neg_939	L-Rhamnulose	694.21106315837	723.422879098065	789.282402756641	73.0303639084477	80.5180974162218	61.4068058129591	735.638781671025	71.6517557125429	0.0974007318507376	-3.35992357728781	0.00126371288757353	1.15915160748664	down	--	--	--	--	--	--	--	--	--	--	--	--	--
neg_9392	Phytosphingosine	106.532936000631	117.820948525115	117.626146344267	290.626507773956	244.040333122568	296.964538291207	113.993343623338	277.210459729244	2.43181269114463	1.28203211037541	0.00786159502750678	1.13839565430338	up	--	--	--	--	--	--	--	--	--	--	--	--	--
neg_9397	3-Geranylgeranylindole	4999.92026037137	5145.27473191628	5372.81415217489	14970.9337159628	14265.834733599	15160.5237485715	5172.66971482085	14799.0973993778	2.86101727256528	1.51652820754193	0.000168126815589699	1.16103975072057	up	--	--	--	--	--	--	--	--	--	--	--	--	--
neg_9403	24-Hydroxy-beta-amyrin	5775.37574709386	6048.80794105194	5873.68877364228	18275.1841623376	17805.9462312259	17948.1720361142	5899.29082059603	18009.7674765592	3.05286991678428	1.61016611741613	2.64097476797958e-06	1.16283587954924	up	--	--	--	--	--	--	--	--	--	--	--	--	--
neg_9420	Hydroxyspirilloxanthin	781.399199645547	799.932323240062	751.009140375725	250.235398759489	317.395509499725	283.858461904448	777.446887753778	283.829790054554	0.36507933149569	-1.45371810015652	6.34395495330701e-05	1.15762999073077	down	C15879	Carotenoid biosynthesis(ko00906);;Metabolic pathways(ko01100);;Biosynthesis of secondary metabolites(ko01110)	LMPR01070137	Prenol Lipids [PR]	Isoprenoids [PR01]	C40 isoprenoids (tetraterpenes) [PR0107]	--	--	--	--	--	--	--
neg_9424	(3R,2'S)-Myxol 2'-alpha-L-fucoside	175.333974120596	192.770511157808	184.073288131671	155.904679001618	153.691614370372	135.610278112348	184.059257803358	148.402190494779	0.806273980813975	-0.310657929092775	0.0135607245021088	1.05790022580266	down	--	--	--	--	--	--	--	--	--	--	--	--	--
neg_9434	Fusidic acid	271.94173055185	302.027458429784	284.95899335004	201.572344163482	151.43959811677	182.182492120158	286.309394110558	178.398144800137	0.6230956736657	-0.682474394999707	0.00610590781816065	1.10972246141191	down	--	--	--	--	--	--	--	--	--	--	--	--	--
neg_9442	Pachymic acid	309.447566563286	332.997796613835	346.763206507347	160.050623849711	165.630648706277	177.344473093348	329.736189894823	167.675248549779	0.508513331834345	-0.975642496774763	0.0011742881228395	1.15094480088084	down	--	--	--	--	--	--	HMDB0256070	--	Organic compounds	Lipids and lipid-like molecules	Prenol lipids	--	Animals
neg_9444	Ginsenoside Rh2	5275.87053423837	5922.69380924922	5714.21641065087	1469.49703275547	1307.20732656053	1295.90443797397	5637.59358471282	1357.53626576332	0.240800661729942	-2.05408873820007	0.000952013429942298	1.15840265322898	down	C22128	--	LMPR0106080018	Prenol Lipids [PR]	Isoprenoids [PR01]	C30 isoprenoids (triterpenes) [PR0106]	--	--	--	--	--	--	--
neg_945	2-Pyrone-4,6-dicarboxylate	148.20558907678	159.248250482499	180.483300992935	217.608980558883	206.900202991365	213.276829708049	162.645713517405	212.595337752766	1.30710692065067	0.386377157647021	0.0249405095441636	1.07946921684882	up	--	--	--	--	--	--	--	--	--	--	--	--	--
neg_9465	Alisol A 24-acetate	285.48255317361	297.64389217451	324.422297557239	1256.02498769418	1206.22832434367	1243.45922930887	302.51624763512	1235.23751378224	4.0832104835312	2.02970393830022	2.01660844028713e-06	1.1622366234552	up	--	--	--	--	--	--	HMDB0260413	--	Organic compounds	Lipids and lipid-like molecules	Prenol lipids	--	Animals
neg_9466	Hydroxychlorobactene glucoside	4990.97681176109	5290.51509201279	5392.43760705931	4435.35597186483	4641.45485162083	3964.3780918532	5224.64317027773	4347.06297177962	0.832030596177258	-0.265291513466193	0.0283163211133158	1.0271173516818	down	--	--	--	--	--	--	--	--	--	--	--	--	--
neg_947	2-[(2-Aminoethylcarbamoyl)methyl]-2-hydroxybutanedioate	82.7431735471	89.1128620603786	86.9745157829399	69.0817986055648	73.4089936386449	71.1401046783973	86.2768504634728	71.2102989742023	0.82536970915913	-0.276887602081299	0.00416494260322126	1.11481518774883	down	--	--	--	--	--	--	--	--	--	--	--	--	--
neg_9477	3alpha,7alpha-Dihydroxy-5beta-cholestane	356.211542640884	362.989097539439	362.699643792596	1651.40707268526	1590.80333136394	1623.38681788673	360.633427990973	1621.86574064531	4.49726956727347	2.1690493620396	0.000155534738648548	1.16278572299058	up	C05452	Primary bile acid biosynthesis(ko00120);;Metabolic pathways(ko01100)	LMST04030109	Sterol Lipids [ST]	Bile acids and derivatives [ST04]	C27 bile acids, alcohols, and derivatives [ST0403]	HMDB0006893	3862-26-8	Organic compounds	Lipids and lipid-like molecules	Steroids and steroid derivatives	--	Animals
neg_9478	Cycloeucalenone	318.421334178369	319.028812873652	327.298287534397	2116.68157216571	1993.64400167023	2054.62146710237	321.582811528806	2054.98234697944	6.39021201789375	2.67586379847893	0.000388341435969462	1.16225177981104	up	C22121	Steroid biosynthesis(ko00100);;Metabolic pathways(ko01100);;Biosynthesis of secondary metabolites(ko01110)	--	--	--	--	--	--	--	--	--	--	--
neg_9501	Fungichromin	1077.7392071763	1199.73492359961	1374.85567387023	676.789009864529	895.115459201675	850.879571271821	1217.44326821538	807.594680112675	0.663353029415907	-0.592151233240476	0.0220770786229921	1.02783462179185	down	--	--	--	--	--	--	--	--	--	--	--	--	--
neg_9526	Succinate	545.723869004566	526.608043942274	549.316712916089	375.199067760904	432.833538601362	383.464617243738	540.54954195431	397.165741202001	0.734744385807975	-0.444685664621422	0.00812480988487835	1.12315348355744	down	C00042	Citrate cycle (TCA cycle)(ko00020);;Oxidative phosphorylation(ko00190);;Alanine, aspartate and glutamate metabolism(ko00250);;Lysine degradation(ko00310);;Tyrosine metabolism(ko00350);;Phenylalanine metabolism(ko00360);;Chlorocyclohexane and chlorobenzene degradation(ko00361);;Pyruvate metabolism(ko00620);;Glyoxylate and dicarboxylate metabolism(ko00630);;Propanoate metabolism(ko00640);;Butanoate…	LMFA01170043	Fatty Acyls [FA]	Fatty Acids and Conjugates [FA01]	Dicarboxylic acids [FA0117]	HMDB0000254	110-15-6	Organic compounds	Organic acids and derivatives	Carboxylic acids and derivatives	--	Microbe,Animals,Plants
neg_9535	Digoxigenin	30304.362215057	29258.4136969197	30460.8660924068	21998.8661361279	22105.19222042	21646.5945122109	30007.8806681278	21916.8842895863	0.730370949284158	-0.45329871203673	0.000737481237888519	1.1576200457684	down	--	--	--	--	--	--	HMDB0060731	--	Organic compounds	Lipids and lipid-like molecules	Steroids and steroid derivatives	--	Animals
neg_956	1-(5'-Phosphoribosyl)-5-amino-4-(N-succinocarboxamide)-imidazole	402.016066349014	439.781644287266	505.745782882907	120.889876085956	109.786035709326	97.4871365229072	449.181164506396	109.38768277273	0.243526869371149	-2.03784713502363	0.00586178366689	1.14473654524936	down	--	--	--	--	--	--	--	--	--	--	--	--	--
neg_9575	Arginyl-Arginine	246.016469478386	229.474422329696	238.476343753435	2.19342108141797	1.60282690122348e-07	1.60282690122348e-07	237.989078520506	0.731140467327783	0.00307215974730028	-8.34653104886153	0.000307268643145285	1.16226762728156	down	--	--	--	--	--	--	--	--	--	--	--	--	--
neg_959	ITP	15.3677391202785	11.4748436495791	18.5992455240884	1.60282690122348e-07	1.60282690122348e-07	1.60282690122348e-07	15.147276097982	1.60282690122348e-07	1.05816180470693e-08	-26.493864510664	0.0179906907840749	1.12287406588805	down	C00081	Purine metabolism(ko00230);;Metabolic pathways(ko01100);;Nucleotide metabolism(ko01232)	--	--	--	--	HMDB0000189	132-06-9	Organic compounds	Nucleosides, nucleotides, and analogues	Purine nucleotides	--	Microbe,Animals
neg_9600	6alpha-Hydroxycampestanol	1762.67365299656	1775.65753856683	1836.13133200111	8266.80421037274	8312.63869933856	8496.56049482718	1791.48750785483	8358.66780151283	4.66576951548028	2.222115041337	2.67076963934249e-05	1.16295356047512	up	--	--	--	--	--	--	--	--	--	--	--	--	--
neg_9603	Castasterone	501.303989790461	456.047798906606	490.512714898455	923.32081470518	949.632285026216	939.29512676764	482.621501198507	937.416075499679	1.94234213181917	0.957797345146749	6.27293017118682e-05	1.16053989472982	up	--	--	--	--	--	--	--	--	--	--	--	--	--
neg_962	Betanin	657.47696791288	665.327081075246	677.472720063848	597.975072894649	561.780014203677	593.131324188237	666.758923017325	584.295470428854	0.876321936247522	-0.190467121746677	0.00762358770244964	1.11177688993878	down	--	--	--	--	--	--	HMDB0029408	7659-95-2	Organic compounds	Lipids and lipid-like molecules	Prenol lipids	--	Animals
neg_9643	Tabersonine	55.9997437922881	52.0553933966781	56.1745770301615	38.8339932162631	48.0056338776871	42.1914756550277	54.7432380730426	43.0103675829926	0.785674525237344	-0.34799631175856	0.0306006792057859	1.03578261838281	down	--	--	--	--	--	--	--	--	--	--	--	--	--
neg_965	Hydroxysafflor yellow A	4344.66355010476	4349.71468673717	4184.16626973919	2402.55725642521	2460.5140100493	2295.98220175649	4292.84816886037	2386.351156077	0.55588995049655	-0.847128793930442	1.41864227563878e-05	1.15976513998923	down	--	--	--	--	--	--	--	--	--	--	--	--	--
neg_967	Tubuloside A	510.875591138827	447.570596768973	539.968801582326	580.121484826667	632.773351158983	647.689901204982	499.471663163375	620.194912396877	1.24170189849992	0.312318860212041	0.027191776036345	1.01236566833035	up	--	--	--	--	--	--	--	--	--	--	--	--	--
neg_9673	Anhydrorhodovibrin	3520.02036019733	3377.03602090378	3264.31089012041	1331.81764402733	1344.60467433192	1397.36784687046	3387.12242374051	1357.93005507657	0.400909646949508	-1.31865096191161	0.00066958351591628	1.15977913565946	down	C15877	Carotenoid biosynthesis(ko00906);;Metabolic pathways(ko01100);;Biosynthesis of secondary metabolites(ko01110)	LMPR01070135	Prenol Lipids [PR]	Isoprenoids [PR01]	C40 isoprenoids (tetraterpenes) [PR0107]	--	--	--	--	--	--	--
neg_9680	11-Deoxycorticosterone	2001.29921909994	2018.87474909955	2016.97269484692	866.416226315747	1014.6880788279	956.443662727321	2012.38222101547	945.849322623656	0.470014748066284	-1.08922206867523	0.00140021614622814	1.15939193874545	down	C03205	Steroid hormone biosynthesis(ko00140);;Metabolic pathways(ko01100);;Aldosterone synthesis and secretion(ko04925)	LMST02030087	Sterol Lipids [ST]	Steroids [ST02]	C21 steroids (gluco/mineralocorticoids, progestogins) and derivatives [ST0203]	HMDB0000016	64-85-7	Organic compounds	Lipids and lipid-like molecules	Steroids and steroid derivatives	--	Animals
neg_9697	Neomethymycin	25.3345063137643	28.4695861799773	20.5072305180541	1.60282690122348e-07	1.60282690122348e-07	13.7550035588354	24.7704410039319	4.58500129313359	0.185099703812532	-2.43362550820688	0.0300963439758285	1.03632161872686	down	C11995	Biosynthesis of 12-, 14- and 16-membered macrolides(ko00522);;Biosynthesis of secondary metabolites(ko01110)	LMPK04000036	Polyketides [PK]	Macrolides and lactone polyketides [PK04]	-	--	--	--	--	--	--	--
neg_9709	(15Z)-Tetracosenoic acid	1.00858224228875	2.25574070391282	2.53614071881206	8.77225828717291	11.7793916309424	7.8438786459281	1.93348788833788	9.46517618801447	4.89538943848839	2.29142363380804	0.0142235059473868	1.10146367167098	up	--	--	--	--	--	--	--	--	--	--	--	--	--
neg_9728	Xanthoxin	194.34381958976	163.139564922009	180.701124137556	118.341629970036	111.142563892461	112.071463214711	179.394836216442	113.851885692403	0.63464416308527	-0.655980177087179	0.0141798186294086	1.11883112054675	down	C13453	Carotenoid biosynthesis(ko00906);;Biosynthesis of terpenoids and steroids(ko01062);;Metabolic pathways(ko01100);;Biosynthesis of secondary metabolites(ko01110)	--	--	--	--	HMDB0304066	--	Organic compounds	Lipids and lipid-like molecules	Prenol lipids	--	Animals
neg_9729	Antibiotic JI-20A	136.058243525763	122.377916479323	127.66593802993	13.1125218898589	17.1135469257038	12.2364877159515	128.700699345005	14.1541855105047	0.109977533786059	-3.18471925482621	0.000331132736113318	1.15997487705685	down	--	--	--	--	--	--	--	--	--	--	--	--	--
neg_973	2-Phosphinomethylmalate	381.915071275417	410.109589325475	394.039081133194	169.307132549016	148.889751162955	165.418605330037	395.354580578029	161.205163014003	0.407748312358775	-1.29424918914987	3.72470346961598e-05	1.15886022937125	down	--	--	--	--	--	--	--	--	--	--	--	--	--
neg_9731	Rhodovibrin	13055.3917977498	12552.1187067929	12847.9924773728	3646.61092394477	3659.30839173122	3645.97778768831	12818.5009939718	3650.6323677881	0.284794015267845	-1.81200926541634	0.000250729725257731	1.16264992001228	down	--	--	--	--	--	--	--	--	--	--	--	--	--
neg_9762	Brassinolide	4827.15909253429	4826.25490576275	4998.01720897647	2386.70447015636	2358.83207441945	2421.36544229137	4883.8104024245	2388.96732895573	0.489160539027018	-1.03162006969391	0.00017369922426725	1.16202653448822	down	--	--	--	--	--	--	--	--	--	--	--	--	--
neg_978	Hesperidin	1622.29914939141	1605.62647284239	1453.93238566385	3041.05689903123	2771.58714482302	2790.31055541489	1560.61933596588	2867.65153308971	1.8375086524959	0.877751043355006	0.000602293044512216	1.14946144503473	up	--	--	--	--	--	--	--	--	--	--	--	--	--
neg_9799	Avermectin A1b aglycone	2.23369186579562	4.45033264714571	3.00972331382038	2123.55146675312	2022.65393344985	2039.15935053956	3.23124927558724	2061.78825024751	638.077744674405	9.31758840533686	0.000229021817080736	1.16270999717992	up	--	--	--	--	--	--	--	--	--	--	--	--	--
neg_9807	Spheroidenone	5749.10830917798	5414.32141304475	5703.68796483131	1287.02429370631	1365.91018129643	1387.30350841405	5622.37256235135	1346.74599447226	0.23953339618409	-2.06170128172212	0.000240724089366627	1.16174514418901	down	C15903	Carotenoid biosynthesis(ko00906);;Metabolic pathways(ko01100);;Biosynthesis of secondary metabolites(ko01110)	LMPR01070121	Prenol Lipids [PR]	Isoprenoids [PR01]	C40 isoprenoids (tetraterpenes) [PR0107]	--	--	--	--	--	--	--
neg_9830	Caloxanthin	936.923779898908	883.979784055882	842.032578307271	264.677158611469	237.676503801674	264.393849879397	887.64538075402	255.582504097513	0.287933120184105	-1.79619434705194	0.000766751174786807	1.15824016857719	down	C16282	Carotenoid biosynthesis(ko00906)	LMPR01070134	Prenol Lipids [PR]	Isoprenoids [PR01]	C40 isoprenoids (tetraterpenes) [PR0107]	--	--	--	--	--	--	--
neg_9878	Arachidoyl glycine	4975.45591944724	4725.78632406917	5018.14456490713	19216.2424191924	19303.5743326747	19338.8574781497	4906.46226947451	19286.2247433389	3.9307802004976	1.97481569408056	3.31368049163649e-06	1.16314399931151	up	--	--	--	--	--	--	--	--	--	--	--	--	--
neg_9889	Torulene	46.6752723430594	56.5459766837031	76.0070474748647	7.43371393235257	14.9379124327285	6.49309784161877	59.7427655005424	9.62157473556661	0.161050039363833	-2.63441908154323	0.0206371391093616	1.0952499947982	down	C08613	Carotenoid biosynthesis(ko00906);;Metabolic pathways(ko01100);;Biosynthesis of secondary metabolites(ko01110)	LMPR01070088	Prenol Lipids [PR]	Isoprenoids [PR01]	C40 isoprenoids (tetraterpenes) [PR0107]	--	--	--	--	--	--	--
neg_990	Guanosine 3'-phosphate	844.665512449922	930.81418821748	921.681010409227	720.805456875413	618.06279436074	664.181412220114	899.053570358876	667.683221152089	0.742651209188312	-0.429243295861135	0.00468535442244128	1.09881632933829	down	C06193	Purine metabolism(ko00230);;Metabolic pathways(ko01100)	--	--	--	--	HMDB0240587	117-68-0	Organic compounds	Nucleosides, nucleotides, and analogues	Ribonucleoside 3'-phosphates	--	Animals
neg_9940	Psychosine	29.3548774201844	21.5692763692886	19.8164809632812	76.0100654782557	79.5125598894954	68.5920229562252	23.5802115842514	74.7048827746588	3.1681175763729	1.66362587825289	0.000315944141982071	1.14699002384505	up	--	--	--	--	--	--	HMDB0242640	--	Organic compounds	Lipids and lipid-like molecules	Sphingolipids	--	Animals
neg_9941	Epothilone B	74.1927529745468	71.5874155591412	78.2479692632176	268.563208290333	245.972544888398	246.532654753613	74.6760459323019	253.689469310781	3.39720008127861	1.76434618959419	0.000946849117696048	1.15891947132429	up	--	--	--	--	--	--	HMDB0251874	--	Organic compounds	Phenylpropanoids and polyketides	Macrolides and analogues	--	Animals
neg_9944	Timosaponin A1	1257.25495684197	1202.56371424623	1259.38287416843	911.303931326753	883.827399139474	872.453117832687	1239.73384841888	889.194816099638	0.717246542258803	-0.479458986899491	0.000282690851783645	1.15437520373595	down	--	--	--	--	--	--	--	--	--	--	--	--	--
neg_9988	4alpha-Carboxy-stigmasta-7,24(24(1))-dien-3beta-ol	2296.00984740544	2254.52922260784	2481.99467192039	1077.00184540482	996.494784299338	1090.85483082914	2344.17791397789	1054.78382017777	0.449958944621178	-1.15213472254174	0.000822519377915937	1.15552567883673	down	--	--	--	--	--	--	--	--	--	--	--	--	--
pos_1003	Anacardic Acid	556.652076811994	583.113177299566	580.555879367513	283.122847655169	262.328873041471	260.483270186588	573.440377826358	268.644996961076	0.468479387481193	-1.09394252241989	1.27773337966287e-05	1.16028915951121	down	--	--	--	--	--	--	--	--	--	--	--	--	--
pos_1012	1-Hexadecanol	52200.8163706146	55717.5212609729	55704.3850245105	45708.0402754286	40615.3955467141	43243.8983000535	54540.9075520327	43189.1113740654	0.791866386397448	-0.336671073602215	0.00443074938611613	1.10478746823317	down	C00823	Fatty acid degradation(ko00071)	LMFA05000061	Fatty Acyls [FA]	Fatty alcohols [FA05]	-	HMDB0003424	36653-82-4	Organic compounds	Lipids and lipid-like molecules	Fatty Acyls	--	Animals,Plants
pos_1022	PC(O-16:0/O-5:0)[U]	35433.4730289082	36037.9470089249	39063.7552339015	7195.01241589686	7423.83962315762	7057.46947735467	36845.0584239115	7225.44050546972	0.196103380332289	-2.35031369068521	0.0013167419372817	1.16007790043043	down	--	--	--	--	--	--	--	--	--	--	--	--	--
pos_1029	Fucoxanthin	5013.19922622198	4477.67682889056	5768.85978282761	2211.47901459219	1950.5807982316	2229.07626761955	5086.57861264672	2130.37869348111	0.418823507059219	-1.25558567705508	0.0120552247524499	1.12610416343561	down	--	--	--	--	--	--	--	--	--	--	--	--	--
pos_1063	Salinomycin	27411.9254416424	27410.048955971	40257.1891549906	66325.8481672294	53813.6847271672	49966.6450525403	31693.0545175347	56702.0593156456	1.78910048838222	0.839234421497838	0.019378541216173	1.03008964429482	up	--	--	--	--	--	--	HMDB0257465	--	Organic compounds	Lipids and lipid-like molecules	Prenol lipids	--	Microbe,Animals
pos_1066	1-Stearoyl-rac-glycerol	9380.62375551161	9750.45679121936	9618.51773452618	13355.7429708815	11727.0460713759	12162.9086258587	9583.19942708572	12415.2325560387	1.29552062967078	0.37353198895433	0.0238390991180987	1.0969735409183	up	--	--	--	--	--	--	HMDB0011131	22610-61-3	Organic compounds	Lipids and lipid-like molecules	Glycerolipids	--	Animals
pos_1081	8-Amino-7-oxononanoate	147.300265609724	166.672865303226	155.329866071886	134.588670905787	124.2736028798	118.792481759976	156.434332328279	125.884918515188	0.804714135583851	-0.313451719634621	0.0148195452570925	1.05034815411254	down	C01092	--	LMFA01100065	Fatty Acyls [FA]	Fatty Acids and Conjugates [FA01]	Amino fatty acids [FA0110]	HMDB0240687	682799-71-9	Organic compounds	Lipids and lipid-like molecules	Fatty Acyls	--	Animals
pos_1109	3-Hexylpyridine	270.912815254232	270.943990944393	267.777198859018	299.937395685195	286.065890754525	301.691483034515	269.878001685881	295.898256491412	1.09641487873405	0.132793811286335	0.0297083997705621	1.08441604065005	up	--	--	--	--	--	--	HMDB0039804	6311-92-8	Organic compounds	Organoheterocyclic compounds	Pyridines and derivatives	--	Animals
pos_1110	3beta-Hydroxyergosta-7,24(24(1))-dien-4alpha-carboxylate	716.086254765914	717.365901846994	726.512539382861	424.334070976328	397.473785984845	422.850495701635	719.98823199859	414.886117554269	0.576240137151411	-0.795257942108109	0.000200964573850164	1.16116874305204	down	--	--	--	--	--	--	--	--	--	--	--	--	--
pos_1137	Pro Ile Gln Gln	672.381202347024	522.503789692632	599.399188827588	11.0210480654256	9.3353151475014	11.2888610180228	598.094726955748	10.5484080769833	0.0176366846279916	-5.825276803499	0.00537272509046189	1.15072394143032	down	--	--	--	--	--	--	--	--	--	--	--	--	--
pos_1144	Clerodendrin A	48843.0402604332	53356.1466965498	48450.5411590428	67055.8318544201	65386.2596319101	64499.1628527895	50216.5760386753	65647.0847797066	1.3072791886318	0.386567282710462	0.00364173466500109	1.13474009681052	up	--	--	--	--	--	--	--	--	--	--	--	--	--
pos_1178	Enalkiren	7157.32112520689	6510.30551486086	7085.8712919547	5796.00575385251	5359.56451035635	5430.7021297572	6917.83264400748	5528.75746465535	0.799203702830914	-0.323364827518516	0.00731722562755645	1.09693748501504	down	--	--	--	--	--	--	HMDB0251784	--	Organic compounds	Organic acids and derivatives	Peptidomimetics	--	Animals
pos_1186	12-hydroxyjasmonic acid	242.918700268716	240.985000015496	228.072557110492	280.009092930182	264.835251008655	260.90300298075	237.325419131568	268.582448973196	1.13170536032762	0.178498401170165	0.0152300352223003	1.05030697692161	up	C21669	--	LMFA02020011	Fatty Acyls [FA]	Octadecanoids [FA02]	Jasmonic acids [FA0202]	--	--	--	--	--	--	--
pos_1188	5-(12-Heneicosenyl)-1,3-benzenediol	22.8742173118041	39.1581053807917	42.5522532221203	90.8566635099616	80.8698995252746	71.4321725842012	34.8615253049054	81.0529118731458	2.32499614300413	1.21722832289876	0.00512660695851258	1.09463370808229	up	--	--	--	--	--	--	HMDB0039868	189562-00-3	Organic compounds	Benzenoids	Phenols	--	Animals
pos_1190	Cathasterone	235.436315296273	239.8678433778	248.886313660829	393.769825742579	385.417572793287	383.282819477745	241.396824111634	387.490072671204	1.60519954683417	0.682752653941621	1.2873784390255e-05	1.16029899861126	up	--	--	--	--	--	--	--	--	--	--	--	--	--
pos_122	3,4-Bis(7-chloroindol-3-yl)pyrrole-2,5-dicarboxylate	36.7416054533655	49.9120206534315	43.7518513518093	134.145530370063	105.483837000867	94.4699316968598	43.4684924862021	111.366433022597	2.56200357208033	1.35727248716238	0.0208064957353437	1.09220761118126	up	--	--	--	--	--	--	--	--	--	--	--	--	--
pos_1251	Anatabine	6580.16177166003	6790.3166521987	6516.07117858403	7450.96741671366	7218.2889663574	7364.93819978025	6628.84986748092	7344.7315276171	1.10799485196491	0.147951178262593	0.00297706869181604	1.11455664931534	up	--	--	--	--	--	--	--	--	--	--	--	--	--
pos_129	L-Histidine	727.94285204182	886.545623442355	687.343929378039	1282.0008187089	1090.99507326847	1051.96735076696	767.277468287405	1141.65441424811	1.48792902363773	0.573305709451272	0.0168558329612885	1.04074477579939	up	C00135	Histidine metabolism(ko00340);;Staurosporine biosynthesis(ko00404);;beta-Alanine metabolism(ko00410);;D-Amino acid metabolism(ko00470);;Aminoacyl-tRNA biosynthesis(ko00970);;Biosynthesis of plant secondary metabolites(ko01060);;Biosynthesis of alkaloids derived from histidine and purine(ko01065);;Metabolic pathways(ko01100);;Biosynthesis of secondary metabolites(ko01110);;Biosynthesis of amino ac…	--	--	--	--	HMDB0000177	71-00-1	Organic compounds	Organic acids and derivatives	Carboxylic acids and derivatives	--	Microbe,Animals
pos_1338	7alpha-Hydroxycholesterol	164.41285408459	173.906699259224	169.344520570227	275.415073050858	258.557492583319	270.945969567572	169.221357971347	268.306178400583	1.58553377432424	0.664968609407136	0.000357451915835787	1.1554414477199	up	C03594	Primary bile acid biosynthesis(ko00120);;Metabolic pathways(ko01100)	LMST01010013	Sterol Lipids [ST]	Sterols [ST01]	Cholesterol and derivatives [ST0101]	HMDB0001496	566-26-7	Organic compounds	Lipids and lipid-like molecules	Steroids and steroid derivatives	--	Animals
pos_1341	beta-Tocotrienol	1261.6597538502	1248.60934022351	1366.0540660605	4183.72379007007	3824.3487992831	3903.53832078507	1292.10772004474	3970.53697004608	3.0729148262566	1.61960777947882	0.000605474009187809	1.1588844429723	up	C14154	--	--	--	--	--	HMDB0030554	490-23-3	Organic compounds	Lipids and lipid-like molecules	Prenol lipids	--	Animals
pos_1355	L-Histidinol	3216.94893586995	3282.82455119704	3152.30162380064	4122.52765447419	3899.94342518154	4211.4077072661	3217.35837028921	4077.95959564061	1.26748690270212	0.341970839532895	0.00526393692967247	1.13314171173936	up	--	--	--	--	--	--	--	--	--	--	--	--	--
pos_1372	13S-HpOTrE(gamma)	6406.23245935886	7348.7388569069	5033.1602197382	1701.07054138965	3207.54607192481	1903.75148612797	6262.71051200132	2270.78936648081	0.362588908129996	-1.46359330226697	0.0108694480247218	1.07509499353056	down	--	--	LMFA02000112	Fatty Acyls [FA]	Octadecanoids [FA02]	Other Octadecanoids [FA0200]	--	--	--	--	--	--	--
pos_1373	24-Methylidenecycloartanol	373.073972317394	375.160424999703	359.246939416052	468.077358210745	424.774931457237	438.787302178341	369.160445577716	443.879863948774	1.2024036411976	0.265921283237312	0.0174157848582706	1.09227251992106	up	C08830	Steroid biosynthesis(ko00100);;Metabolic pathways(ko01100);;Biosynthesis of secondary metabolites(ko01110)	LMST01100001	Sterol Lipids [ST]	Sterols [ST01]	Cycloartanols and derivatives [ST0110]	HMDB0303481	--	Organic compounds	Lipids and lipid-like molecules	Steroids and steroid derivatives	--	Animals
pos_1379	2-(2-Methylpropyl)pyridine	21415.0425969729	22012.7698133665	20938.6534976048	25335.0880819567	24032.1152741892	24783.1748722381	21455.4886359814	24716.7927427947	1.1520032548382	0.204144792936737	0.00298669220267871	1.11439735984077	up	--	--	--	--	--	--	HMDB0037291	6304-24-1	Organic compounds	Organoheterocyclic compounds	Pyridines and derivatives	--	Animals
pos_1388	Donhexocin	23606.9894650354	24787.8590534973	24475.3563933125	17950.7950431558	16745.5080427698	16912.4659019152	24290.0683039484	17202.9229959469	0.708228679338484	-0.497712828817874	0.000167972437041444	1.15127472134928	down	--	--	--	--	--	--	HMDB0033087	--	Organic compounds	Lipids and lipid-like molecules	Fatty Acyls	--	Animals
pos_1408	N,N-Dimethylaniline	101841.227784533	105265.103044993	99699.5202640042	123744.829183403	115614.668386868	120667.741857826	102268.617031177	120009.079809366	1.17346927428168	0.230780067321858	0.00518822421688699	1.10683936613259	up	C02846	--	--	--	--	--	HMDB0001020	121-69-7	Organic compounds	Organic nitrogen compounds	Organonitrogen compounds	--	Animals
pos_1409	Adynerin	357.093492345868	334.18725919936	343.753855594042	419.997162759886	392.400943122783	429.783999518205	345.01153571309	414.060701800291	1.20013581848644	0.263197683807933	0.010611517579243	1.08859467324937	up	--	--	--	--	--	--	--	--	--	--	--	--	--
pos_1412	Pyridine-2-azo-p-dimethylaniline	390.074607336277	403.569205628626	406.016897275926	524.835308051791	466.05004927174	495.627989102241	399.88690341361	495.504448808591	1.23911147021507	0.309305977868119	0.0228586568580072	1.09070214688774	up	--	--	--	--	--	--	--	--	--	--	--	--	--
pos_1414	Ile Glu Met Thr	560.002998025287	657.691085788191	588.238788460013	1045.95045781148	1277.86609741951	904.736785435054	601.977624091164	1076.18444688868	1.78774825478514	0.838143594942031	0.0410690117877485	1.05088865383585	up	--	--	--	--	--	--	--	--	--	--	--	--	--
pos_1423	Cholesteryl oleate (Lipids)	6109.52091983714	5662.57435627513	5296.86343745194	8011.20423752442	7575.93228444947	7774.7486649552	5689.6529045214	7787.2950623097	1.368676647414	0.452781647272498	0.00398264523826928	1.12788141459431	up	--	--	--	--	--	--	--	--	--	--	--	--	--
pos_1456	TG(15:1(9Z)/18:1(9Z)/18:2(9Z,12Z))[iso6]	64.9291719235047	45.0142921857552	49.1371821488292	164.333342241536	131.400078342246	101.626066450315	53.0268820860297	132.453162344699	2.49784933856397	1.32068646130871	0.0372902707968243	1.04840524544665	up	--	--	LMGL03015497	Glycerolipids [GL]	Triradylglycerols [GL03]	Triacylglycerols [GL0301]	--	--	--	--	--	--	--
pos_1459	gamma-Tocopherol	236.885430867726	189.389073566079	190.223060864184	378.257191751372	316.960781223321	283.797213797697	205.499188432663	326.338395590797	1.58802766122714	0.667236042435313	0.029135254502386	1.02959843323989	up	--	--	--	--	--	--	--	--	--	--	--	--	--
pos_1526	cis-2-Chloro-4-carboxymethylenebut-2-en-1,4-olide	178.346440449999	160.843373446733	172.657818925781	192.014131739652	193.450423588702	196.637731623932	170.615877607504	194.034095650762	1.13725696794252	0.185558274009931	0.0377679894881704	1.05880711519202	up	--	--	--	--	--	--	HMDB0060455	--	Organic compounds	Organoheterocyclic compounds	Dihydrofurans	--	Animals
pos_1532	Glyoxylate	824.675054502072	796.24840870865	782.654737003025	921.334892448178	917.616427550907	957.734657000615	801.192733404582	932.2286589999	1.16355106596948	0.218534529182647	0.00182408909249979	1.12296331653338	up	C00048	Purine metabolism(ko00230);;Caffeine metabolism(ko00232);;Glycine, serine and threonine metabolism(ko00260);;Arginine and proline metabolism(ko00330);;Chloroalkane and chloroalkene degradation(ko00625);;Glyoxylate and dicarboxylate metabolism(ko00630);;C5-Branched dibasic acid metabolism(ko00660);;Methane metabolism(ko00680);;Carbon fixation pathways in prokaryotes(ko00720);;Metabolic pathways(ko…	--	--	--	--	HMDB0000119	298-12-4	Organic compounds	Organic acids and derivatives	Carboxylic acids and derivatives	--	Microbe,Animals,Plants
pos_1535	cis-2-Methylaconitate	71.4658925986964	63.3134168743025	49.7922996320174	24.0098615273674	23.997378926253	26.5501526891958	61.5238697016721	24.8524643809387	0.403948329346769	-1.30775733102576	0.0266643930937643	1.09791481124426	down	C04225	Propanoate metabolism(ko00640);;Metabolic pathways(ko01100)	--	--	--	--	HMDB0006357	6061-93-4	Organic compounds	Organic acids and derivatives	Carboxylic acids and derivatives	--	Microbe,Animals
pos_1538	Leu Gly Ala Ser	1924.43802777006	2009.0352024819	1877.44294002115	4020.92652053963	3838.8834840859	3914.13479174919	1936.9720567577	3924.64826545824	2.02617701776643	1.01876022127511	1.56310392406696e-05	1.16077570139994	up	--	--	--	--	--	--	--	--	--	--	--	--	--
pos_1561	Thr Gln Leu	574.393644356563	636.083253443729	545.750815618144	2263.54983387751	1889.71845341758	2014.42739384032	585.409237806145	2055.89856037847	3.5118997576517	1.81225166571532	0.00376659709320239	1.14971506166705	up	--	--	--	--	--	--	--	--	--	--	--	--	--
pos_1564	Phenylalanyl-Threonine	176.823269538431	198.154819998653	159.416495813136	781.651687446707	591.984384092165	621.714816040558	178.131528450073	665.116962526477	3.73385311580536	1.90066517521617	0.0120289755389442	1.12948495751023	up	--	--	--	--	--	--	--	--	--	--	--	--	--
pos_1567	Arginyl-Methionine	849.33400661571	991.058569726331	818.574653264224	669.542878365579	663.394750009572	647.844844293948	886.322409868755	660.260824223033	0.744944296647992	-0.424795543076597	0.0491403234786946	1.05107482123145	down	--	--	--	--	--	--	--	--	--	--	--	--	--
pos_1568	Gln Gln Leu	10720.7144821081	12076.7745563638	10631.1803670789	24525.0461283816	21517.802667016	21890.6141465699	11142.8898018503	22644.4876473225	2.03219165315288	1.02303646707799	0.00186219850047455	1.14411367525943	up	--	--	--	--	--	--	--	--	--	--	--	--	--
pos_1574	alpha-Naphthylacetamide	345.235904827904	391.862368629597	345.258992102933	995.399759850749	836.282304123597	875.41619786579	360.785755186811	902.366087280045	2.50111340125612	1.32257047124174	0.00424026809484698	1.14361899310187	up	C18533	--	--	--	--	--	HMDB0032710	86-86-2	Organic compounds	Benzenoids	Naphthalenes	--	Animals
pos_1578	Isococculidine	166.20630706122	222.10436604486	136.827695835272	564.67815070944	445.229310305064	482.110495295889	175.046122980451	497.339318770131	2.84119014064467	1.50649538407443	0.00259497978151312	1.12354170007995	up	--	--	--	--	--	--	--	--	--	--	--	--	--
pos_1580	Paromamine	1183.36685184134	1222.76110754078	1103.80690225063	588.144324867798	535.039247333069	555.360971215612	1169.97828721092	559.514847805493	0.478226693539166	-1.06423343459573	0.000854239929709493	1.15404033532326	down	--	--	--	--	--	--	--	--	--	--	--	--	--
pos_1585	His Cys Cys His	108.84617289683	111.193611664341	100.394791069944	15.6988820979284	21.6764137890385	19.4163993920824	106.811525210372	18.9305650930164	0.177233356191961	-2.49627794311652	0.000148975159405142	1.15895748112167	down	--	--	--	--	--	--	--	--	--	--	--	--	--
pos_1590	3',5'-Cyclic AMP	55.3738940737672	33.2438679687258	36.3026815825022	0.462840591234706	1.52728659268367	2.03974574994745	41.6401478749984	1.34329097795528	0.0322595150715547	-4.95413143786274	0.0278133785708948	1.09931813745945	down	C00575	Purine metabolism(ko00230);;Metabolic pathways(ko01100);;Endocrine resistance(ko01522);;Biofilm formation - Pseudomonas aeruginosa(ko02025);;Biofilm formation - Escherichia coli(ko02026);;MAPK signaling pathway(ko04010);;Ras signaling pathway(ko04014);;Rap1 signaling pathway(ko04015);;Calcium signaling pathway(ko04020);;cGMP-PKG signaling pathway(ko04022);;cAMP signaling pathway(ko04024);;Chemoki…	--	--	--	--	HMDB0000058	60-92-4	Organic compounds	Nucleosides, nucleotides, and analogues	Purine nucleotides	--	Microbe,Animals
pos_1605	Versiconol acetate	753.621050400173	448.087502878791	707.323456426465	15.904027394895	45.191397581068	49.8845955079317	636.344003235143	36.9933401612982	0.0581341852413566	-4.1044694138456	0.0230968028857908	1.10817217266942	down	--	--	--	--	--	--	--	--	--	--	--	--	--
pos_1612	(R)-4'-Phosphopantothenoyl-L-cysteine	1209.0633237336	1146.14950070729	1185.68566445229	790.082538142524	779.175236993583	753.768258986015	1180.29949629773	774.342011374041	0.656055529806577	-0.608110162382368	0.000198070160360563	1.15688584325458	down	--	--	--	--	--	--	--	--	--	--	--	--	--
pos_1616	2,5-Diethylthiazole	98.6360238508931	109.724479873099	90.6946827589788	155.934893646999	126.51051469558	130.646263932164	99.6850621609903	137.697224091581	1.38132254829918	0.466050238131471	0.0332140650728198	1.01324193095742	up	--	--	--	--	--	--	HMDB0040097	15729-76-7	Organic compounds	Organoheterocyclic compounds	Azoles	--	Animals
pos_1632	Alanyl-Lysine	61.0234073120086	42.3484546065302	56.4145986960285	1.60282690122348e-07	2.80751333953846	2.63866143161388	53.2621535381891	1.81539164381168	0.0340840826593697	-4.87475803497235	0.010210006049417	1.1357559659315	down	--	--	--	--	--	--	--	--	--	--	--	--	--
pos_1640	Ankorine	745.442783018627	1005.54805187614	717.899046888613	5839.59202232679	4486.8456390856	4413.07307479231	822.963293927793	4913.17024540157	5.97009645709988	2.57775424087961	0.0103575364213353	1.13331575430623	up	--	--	--	--	--	--	--	--	--	--	--	--	--
pos_1645	Leu Pro	7311.26179419271	9164.94181566295	7191.51403373355	23267.2994816587	18169.2702630277	18002.2138820052	7889.23921452974	19812.9278755639	2.51138637539017	1.32848400351089	0.0122449256531707	1.11134972603981	up	--	--	--	--	--	--	--	--	--	--	--	--	--
pos_1649	Lysyl-Asparagine	15.2574207114192	12.799994251369	9.02466353949302	46.6928068588269	56.9688433313827	55.8151269405574	12.3606928340937	53.1589257102557	4.3006428865889	2.10455233887678	0.00132946401416501	1.14465374866048	up	--	--	--	--	--	--	--	--	--	--	--	--	--
pos_1653	4-Methylbenzyl alcohol	155.919334974198	128.415870611422	140.970706707593	323.080518265141	282.459290057522	268.199125692891	141.768637431071	291.246311338518	2.05437758742743	1.0387013683382	0.00439136372880251	1.13003330510503	up	C06757	Xylene degradation(ko00622);;Metabolic pathways(ko01100);;Microbial metabolism in diverse environments(ko01120);;Degradation of aromatic compounds(ko01220)	--	--	--	--	HMDB0041609	589-18-4	Organic compounds	Benzenoids	Benzene and substituted derivatives	--	Animals
pos_1654	Leu Pro Pro	24441.921270971	32855.2761074483	23584.3683279371	68583.9503171161	51400.741378504	51262.3735823535	26960.5219021188	57082.3550926579	2.11725705087971	1.08219643397316	0.0188257114602417	1.06884749816086	up	--	--	--	--	--	--	--	--	--	--	--	--	--
pos_1666	Berbamine	15.7363843457703	8.22698434267831	22.0146069855328	62.9586393271518	100.843891945442	91.6149985119705	15.3259918913271	85.1391765948548	5.55521477491022	2.47384268995965	0.0170307754220075	1.09925835687401	up	--	--	--	--	--	--	--	--	--	--	--	--	--
pos_1675	Decarbamoylnovobiocin	930.831909212162	586.176094152086	942.721223189593	176.527163697182	349.952471720172	346.753359156035	819.909742184614	291.077664857796	0.355011838354588	-1.49406096083148	0.0285357907452711	1.04371474506685	down	--	--	--	--	--	--	--	--	--	--	--	--	--
pos_1679	2-Hydroxybutanoic acid	7320.73780954368	8697.25120297389	7301.20545419827	11093.7688891977	9672.08570754854	9641.3249131205	7773.06482223861	10135.7265032889	1.30395496951097	0.382894048721634	0.0238637824330465	1.01344147513254	up	C05984	--	LMFA01050004	Fatty Acyls [FA]	Fatty Acids and Conjugates [FA01]	Hydroxy fatty acids [FA0105]	HMDB0000008	565-70-8	--	--	--	--	Microbe,Animals
pos_1680	3-Cyano-L-alanine	638.878619193447	717.439496048472	641.183676533189	916.747902329167	823.129894167119	821.770462838901	665.833930591703	853.882753111729	1.28242601327468	0.35887559514171	0.0107638254579162	1.06760043221724	up	C02512	Cyanoamino acid metabolism(ko00460);;Metabolic pathways(ko01100);;Biosynthesis of secondary metabolites(ko01110)	--	--	--	--	HMDB0060245	6232-19-5	Organic compounds	Organic acids and derivatives	Carboxylic acids and derivatives	--	Animals
pos_1683	2-Methylquinolin-4-ol	983.354449750257	1159.84342690114	964.341844139648	1883.99004708613	1637.598709055	1583.03483483102	1035.84657359701	1701.54119699072	1.64265755215278	0.716031750339784	0.00598643598993538	1.10296861559782	up	--	--	--	--	--	--	--	--	--	--	--	--	--
pos_1686	7-(Acetyloxy)-3-(3-pyridinyl)-2H-1-benzopyran-2-one	838.172839955545	928.166032497416	858.560206153344	375.760708168687	371.563003232257	316.103303814718	874.966359535435	354.475671738554	0.405130629167004	-1.30354093339571	0.0001961658443018	1.1538482144115	down	--	--	--	--	--	--	--	--	--	--	--	--	--
pos_1689	CMP-5-N-acetyl-7-N-(D-alanyl)-legionaminic acid	311.984431855553	397.317178263792	317.694797828834	128.979990045925	78.3441204522655	98.6934042309105	342.332135982726	102.005838243034	0.297973305807845	-1.74674500347388	0.00427285544587934	1.12586507347735	down	--	--	--	--	--	--	--	--	--	--	--	--	--
pos_1703	Isopenicillin N	103.847909562224	126.637379456187	102.065146279044	46.8933820411209	49.2144284352074	47.0114300477818	110.850145099152	47.7064135080367	0.430368525592501	-1.21635552264338	0.0146806248029676	1.12793239614675	down	--	--	--	--	--	--	HMDB0253667	--	Organic compounds	Organic acids and derivatives	Carboxylic acids and derivatives	--	Animals
pos_1711	5,6,7,8-Tetrahydromonapterin	40.5225697749024	43.4835801758544	42.9804723953459	120.831906409474	113.134887184023	98.6449802479358	42.3288741153676	110.870591280478	2.61926624786426	1.38916271679053	0.0079221546328041	1.142382283024	up	--	--	--	--	--	--	--	--	--	--	--	--	--
pos_1717	Compound III(S)	1.60282690122348e-07	1.60282690122348e-07	1.60282690122348e-07	390.985904766103	296.984932678108	263.575283788739	1.60282690122348e-07	317.182040410983	1978891420.95675	30.8820453098559	0.0141540143914919	1.13092169634524	up	--	--	--	--	--	--	--	--	--	--	--	--	--
pos_172	Methylpyrazine	48.3286395204817	53.5897890539248	42.0024713304212	27.8433995420138	25.2681386993573	26.3755169990179	47.9736333016092	26.4956850801297	0.552296819245519	-0.856484276136599	0.019425253625685	1.10760079020468	down	--	--	--	--	--	--	HMDB0033112	109-08-0	Organic compounds	Organoheterocyclic compounds	Diazines	--	Animals,Plants
pos_1720	Thr Cys Ala Lys	1062.96818611453	1214.50221233811	1028.045982362	3448.85224541658	3011.45464955709	2897.9915090726	1101.83879360488	3119.43280134876	2.83111542219613	1.50137056790685	0.00346958960534664	1.14565825247954	up	--	--	--	--	--	--	--	--	--	--	--	--	--
pos_1722	Cortisol 21-acetate	199.92197905929	168.239138626509	201.969659498856	916.813092841294	985.091012122207	916.226169922906	190.043592394885	939.376758295469	4.94295412151319	2.30537351603209	0.000118092822041163	1.1606155946878	up	C02821	--	LMST02030093	Sterol Lipids [ST]	Steroids [ST02]	C21 steroids (gluco/mineralocorticoids, progestogins) and derivatives [ST0203]	--	--	--	--	--	--	--
pos_1725	Aristolochene	236.048526227624	299.974823396395	229.738617374959	1070.85579207039	833.230216864425	850.140855544584	255.253988999659	918.075621493133	3.5967141006927	1.84667948560461	0.00868151741838936	1.13090371338815	up	--	--	--	--	--	--	HMDB0037060	6813-21-4	Organic compounds	Lipids and lipid-like molecules	Prenol lipids	--	Animals
pos_1733	beta-PC-M6	418.549884790228	451.743483398667	397.40082278225	1282.18596894048	1219.18296409383	1102.90582832339	422.564730323715	1201.42492045257	2.84317368260287	1.50750223245769	0.00243556255534193	1.15191572031729	up	--	--	--	--	--	--	--	--	--	--	--	--	--
pos_1735	2'-acetylacteoside	70.8516400122811	59.6083733945809	52.7963418635622	30.8412986924642	37.6182378113276	38.0312748083473	61.0854517568081	35.4969371040464	0.581102964505623	-0.783134280275545	0.0252763697932511	1.05987527128078	down	--	--	--	--	--	--	--	--	--	--	--	--	--
pos_1742	Littorine	17.8770922480889	22.7885610187582	20.4423494318114	91.1005754176805	101.656756199784	105.485183992086	20.3693342328862	99.4141718698502	4.88058032399245	2.28705270122438	0.00129778460697431	1.15570528688385	up	--	--	--	--	--	--	--	--	--	--	--	--	--
pos_1763	Daimuron	65.1429894942403	66.9232824881506	54.0878656559351	179.467373754419	134.155630115019	130.251079514612	62.0513792127753	147.958027794683	2.3844438217454	1.25365279277879	0.0262099346748047	1.08765021593321	up	--	--	--	--	--	--	--	--	--	--	--	--	--
pos_1766	N-Carbamoylsarcosine	43.6209090895291	52.283494972861	42.589408116095	28.1039289859648	30.8335955251288	25.1429930456657	46.164604059495	28.0268391855864	0.607106673101032	-0.719978064019801	0.01316153931578	1.08559701923333	down	C01043	Arginine and proline metabolism(ko00330);;Metabolic pathways(ko01100)	--	--	--	--	HMDB0012265	--	Organic compounds	Organic acids and derivatives	Carboxylic acids and derivatives	--	Animals
pos_1773	Dihydroclavaminic acid	401.942945413475	391.319212427888	405.841252770726	283.911810774118	286.348216177931	254.911183995724	399.701136870696	275.057070315924	0.688156837554619	-0.539190688425247	0.00230157759147181	1.14566064822083	down	--	--	--	--	--	--	--	--	--	--	--	--	--
pos_1775	Floxuridine	61.4081040476085	55.6442192965463	67.5640595676888	0.221597613695875	1.41983510281978	0.0353311065188697	61.5387943039479	0.558921274344842	0.00908242159546154	-6.78270727811734	0.00279864233446607	1.15597705860637	down	C11736	Drug metabolism - other enzymes(ko00983)	--	--	--	--	HMDB0014467	50-91-9	Organic compounds	Nucleosides, nucleotides, and analogues	Pyrimidine nucleosides	--	Animals
pos_1776	Colforsin	2694.46855739523	1989.18431911805	2687.66826801803	395.129686731687	704.413244405804	688.441867339028	2457.1070481771	595.994932825506	0.242559612234912	-2.04358874261144	0.00735795878241704	1.12205383907679	down	--	--	--	--	--	--	--	--	--	--	--	--	--
pos_1778	D-Mannitol 1-phosphate	28.5305412362115	12.8101118605739	25.3361960631804	0.462015914365486	8.72923613337229	1.60282690122348e-07	22.2256163866553	3.06375073600682	0.137847728616713	-2.85885259932309	0.0365543533252207	1.00542546118667	down	--	--	--	--	--	--	--	--	--	--	--	--	--
pos_1781	Trp Arg Gly Ser	732.788703656042	603.47558621865	717.436030142233	1602.1721371786	2389.75920854418	2239.25978686214	684.566773338975	2077.06371086164	3.03412872455197	1.60128229400066	0.0260101948927213	1.09753939189701	up	--	--	--	--	--	--	--	--	--	--	--	--	--
pos_1791	3-Hydroxy-N-methylpyridinium	341.570814215191	351.815747781001	332.213079128183	154.77828341928	146.186951067834	134.681935343777	341.866547041458	145.215723276964	0.424773130140029	-1.2352355863719	1.73601870185095e-05	1.15924296280268	down	--	--	--	--	--	--	--	--	--	--	--	--	--
pos_1792	(-)-Carvone	35.0017927911149	32.3237128376856	35.4159720368733	65.6064328865742	62.3464882141679	60.1033785107468	34.2471592218913	62.6854332038296	1.83038344283342	0.872145907048568	0.000361784870754749	1.1532594117112	up	--	--	--	--	--	--	HMDB0035824	22327-39-5	Organic compounds	Lipids and lipid-like molecules	Prenol lipids	--	Microbe,Animals
pos_1794	Evoxanthidine	63.7997946122765	54.2658809857113	64.4337984796757	5.91821237647431	10.9882364033561	8.67739506787645	60.8331580258878	8.52794794923562	0.140185849723707	-2.83458736296904	0.00108214129114134	1.15243248114537	down	C10668	--	--	--	--	--	--	--	--	--	--	--	--
pos_1802	Ala Pro Leu	140.459448465938	190.280388022306	143.194341886945	1554.69558483234	1224.77275545064	1187.90548973431	157.978059458396	1322.4579433391	8.37114943602258	3.06542573171175	0.00887132901357837	1.14011447267346	up	--	--	--	--	--	--	--	--	--	--	--	--	--
pos_1809	Isoleucyl-Proline	4421.89798110327	5777.61158660457	4363.12901178919	10083.2186704802	7633.30834245077	7535.24650613807	4854.21285983234	8417.25783968968	1.73401086494184	0.794112938207155	0.031140270114123	1.02567281917115	up	--	--	--	--	--	--	--	--	--	--	--	--	--
pos_1810	Gamma-Glu-Leu	188.81249569093	199.657759237833	191.855018094943	270.552318290074	244.065012300821	235.983818018899	193.441757674569	250.200382869931	1.29341454439661	0.371184738639669	0.0240376781240043	1.08539743306066	up	--	--	--	--	--	--	--	--	--	--	--	--	--
pos_1817	Lys Thr Tyr	11283.2764923173	8234.53944896152	11165.122589236	2957.57988643903	4069.01057625656	3947.78904617148	10227.6461768383	3658.12650295569	0.35767041992907	-1.48329728543386	0.0142072786435218	1.10734559552129	down	--	--	--	--	--	--	--	--	--	--	--	--	--
pos_1830	Pro Pro Val His	15263.9037112135	19108.9216677311	15163.6203239911	8392.83741847147	6783.9345330909	6593.39639379116	16512.1485676452	7256.72278178451	0.439477803391602	-1.18613779355858	0.00956213350257381	1.1121036462633	down	--	--	--	--	--	--	--	--	--	--	--	--	--
pos_1833	9(S)-HPOT	6436.54842717099	9354.35405254149	6314.93548590709	4376.61301239914	3074.00645833481	3089.10197877811	7368.61265520652	3513.24048317069	0.47678452478952	-1.06859068453136	0.043999238094539	1.01397595937465	down	--	--	--	--	--	--	--	--	--	--	--	--	--
pos_1837	N-Desmethylzolmitriptan	995.602512364282	1183.62510526312	997.966988444287	787.673264029141	659.028787989084	636.827015759534	1059.06486869056	694.509689259253	0.655776345520696	-0.608724231606315	0.0113021552349134	1.06934817495523	down	--	--	--	--	--	--	--	--	--	--	--	--	--
pos_184	Sucrose 6'-phosphate	75.5895534373519	59.534969765605	62.644292116936	132.155386105256	124.772247079383	113.310560642121	65.9229384399643	123.412731275587	1.87207570226831	0.904638775241211	0.00152390016785787	1.12708279103929	up	--	--	--	--	--	--	--	--	--	--	--	--	--
pos_1840	Thr Pro Leu	13420.3970007626	17461.5939289244	13165.2375655111	9106.33573524837	7101.29392679229	7052.24128201638	14682.4094983994	7753.29031468568	0.528066617099252	-0.92120815375758	0.0223686017041021	1.06202033935453	down	--	--	--	--	--	--	--	--	--	--	--	--	--
pos_1846	2-Hydroxy-6-oxonona-2,4-diene-1,9-dioate	92.3972206649674	87.8667549857158	79.0656439221845	29.8888263942201	23.461200415477	15.4611912994454	86.4432065242892	22.9370727030475	0.265342687127213	-1.9140713064193	0.000383107676679126	1.14456684534349	down	--	--	--	--	--	--	--	--	--	--	--	--	--
pos_1847	(S)-Norlaudanine	28.8743810406133	32.0093038523176	28.2445156714276	50.5430665739843	48.6297694040205	50.633839161643	29.7094001881195	49.9355583798826	1.68079995098155	0.749148025049185	0.000479507128227258	1.1533211299554	up	--	--	--	--	--	--	--	--	--	--	--	--	--
pos_1849	Gly His His Lys	1115.11716683082	866.551032311123	1094.8569423801	2845.47571856373	4552.62394180729	4315.5096487245	1025.50838050735	3904.53643636517	3.80741543470712	1.92881199382786	0.0303926803337796	1.08932918013151	up	--	--	--	--	--	--	--	--	--	--	--	--	--
pos_1851	Gln Pro Val	1994.906612464	2244.17498680221	1985.02529463519	13306.4702097843	11180.4860215402	11015.7839257566	2074.70229796713	11834.246719027	5.70406979865142	2.51199163563036	0.0051837887189687	1.14996869032611	up	--	--	--	--	--	--	--	--	--	--	--	--	--
pos_1853	Fumitremorgin B	1136.21113130232	1004.21981125749	1114.98339617719	1773.24781156411	2552.87933555334	2415.66203285158	1085.13811291233	2247.26305998968	2.07094657652231	1.05029033734382	0.0369424417691243	1.07286580661535	up	--	--	--	--	--	--	--	--	--	--	--	--	--
pos_1855	Barbital	81.9276595617732	90.8745276926834	83.430509454754	608.355933982333	525.245201537844	489.513105261606	85.4108989030702	541.038080260594	6.33453209378582	2.66323805726575	0.00567891228771854	1.14947625539303	up	--	--	--	--	--	--	HMDB0248870	57-44-3	Organic compounds	Organoheterocyclic compounds	Diazines	--	Animals
pos_1856	4-(L-Alanin-3-yl)-2-hydroxy-cis,cis-muconate 6-semialdehyde	56.5840694913796	56.8255610381583	55.778256468409	40.8921629501078	39.3663536681785	39.4888993199056	56.395962332649	39.9158053127306	0.707777714249987	-0.498631758452275	3.51650218982008e-05	1.16030803707239	down	--	--	--	--	--	--	--	--	--	--	--	--	--
pos_1857	Caffeine	101.62054629976	101.023836774264	92.1610490863982	131.939063184477	129.398764119856	124.392349454678	98.2684773868074	128.576725586337	1.3084228941518	0.387828908335146	0.00191482063131741	1.12914134555333	up	C07481	Caffeine metabolism(ko00232);;Biosynthesis of plant secondary metabolites(ko01060);;Biosynthesis of alkaloids derived from histidine and purine(ko01065);;Metabolic pathways(ko01100);;Biosynthesis of secondary metabolites(ko01110);;Microbial metabolism in diverse environments(ko01120)	--	--	--	--	HMDB0001847	58-08-2	Organic compounds	Organoheterocyclic compounds	Imidazopyrimidines	--	Microbe,Animals,Plants
pos_1858	Ser Pro Leu	2118.92325398357	2459.36639570775	2034.24008959418	17194.2054900467	14246.3100372361	13840.3124240375	2204.17657976183	15093.6093171068	6.84773146384564	2.77562612706406	0.00604350180068834	1.14765157923658	up	--	--	--	--	--	--	--	--	--	--	--	--	--
pos_1859	Broussoflavan A	1634.16220086018	1306.91849578226	1572.51195611925	2924.89937759184	3371.11316040704	3341.01941211254	1504.5308842539	3212.34398337047	2.13511335459457	1.0943126655227	0.00107000273911613	1.13950998340549	up	--	--	--	--	--	--	--	--	--	--	--	--	--
pos_1870	3-Buten-1-amine	30.2965626618791	40.9723836636098	29.9307584349619	89.163584764777	69.2233658287405	67.9362062489698	33.7332349201503	75.4410522808291	2.23640135490726	1.16117912412623	0.0123102238467958	1.0900522524177	up	--	--	--	--	--	--	--	--	--	--	--	--	--
pos_1871	Piperidine	63.3638473423452	76.0346040456807	60.3709010006244	203.120939104949	162.098658085442	159.047529457345	66.5897841295501	174.755708882579	2.62436214754192	1.39196681767408	0.0104536660744609	1.12091480174097	up	C01746	Tropane, piperidine and pyridine alkaloid biosynthesis(ko00960);;Protein digestion and absorption(ko04974)	--	--	--	--	HMDB0034301	110-89-4	Organic compounds	Organoheterocyclic compounds	Piperidines	--	Microbe,Animals
pos_1876	Amrinone	929.931595951539	564.456771552907	920.132467002	242.63063643133	399.051929026109	367.016196167755	804.840278168815	336.232920541731	0.417763536023239	-1.25924152085051	0.0452149598149842	1.01846789749743	down	C13594	--	--	--	--	--	HMDB0015496	60719-84-8	Organic compounds	Organoheterocyclic compounds	Pyridines and derivatives	--	Animals
pos_1884	Notopterol	524.367321568383	614.984882753337	484.915413529336	255.562579321367	207.098447226339	233.06066115828	541.422539283685	231.907229235329	0.42832946988529	-1.22320715407041	0.00857897904315413	1.12429410789495	down	--	--	--	--	--	--	--	--	--	--	--	--	--
pos_1887	3-(4-Hydroxyphenyl)pyruvate	388.813056257346	425.489723291523	384.020651604309	667.731826588966	593.363962479635	593.252150220989	399.441143717726	618.115979763197	1.54745195752795	0.629894619964846	0.00421811013880124	1.12674513259756	up	--	--	--	--	--	--	--	--	--	--	--	--	--
pos_1889	3-Hydroxy-9,10-secoandrosta-1,3,5(10)-triene-9,17-dione	2933.83563669331	3553.33113365243	2938.09075523966	9917.84632164193	8310.62132829115	8346.44351374681	3141.75250852847	8858.30372122663	2.81954218137178	1.49546092635284	0.00381984778199853	1.1408658412068	up	--	--	--	--	--	--	--	--	--	--	--	--	--
pos_1892	Pro Pro Glu Lys	2923.38223090509	2345.32522414165	2867.28223309444	5731.47783399599	6127.10058102187	5915.26466504329	2711.99656271373	5924.61436002038	2.18459508447606	1.12736590043386	0.000363143032709871	1.15283005061722	up	--	--	--	--	--	--	--	--	--	--	--	--	--
pos_1896	2-Hydroxyphenylacetate	41.6033644395089	44.0738151228689	39.1016165084539	79.6827041240418	65.9965962507681	73.3411459267339	41.5929320236106	73.0068154338479	1.75526975093761	0.811692761831614	0.00884541753321999	1.12368432255025	up	C05852	Phenylalanine metabolism(ko00360);;Styrene degradation(ko00643);;Metabolic pathways(ko01100);;Microbial metabolism in diverse environments(ko01120)	--	--	--	--	HMDB0000669	614-75-5	Organic compounds	Benzenoids	Benzene and substituted derivatives	--	Animals
pos_1897	Isochorismate	25.3828290214304	25.9946478785933	28.0337477854529	28.9888570263463	32.5439749260237	31.9159553770967	26.4704082284922	31.1495957764889	1.17677050945365	0.234832997390223	0.0300121358262347	1.00566444171912	up	--	--	--	--	--	--	--	--	--	--	--	--	--
pos_1909	Isopentenyladenosine	201.428890022038	206.805809292213	204.911611657268	259.357237104432	307.482858850781	286.923566340197	204.382103657173	284.587887431803	1.39243056187134	0.477605384626936	0.0276239869425932	1.09810598940325	up	C16427	Zeatin biosynthesis(ko00908);;Biosynthesis of secondary metabolites(ko01110)	--	--	--	--	HMDB0304396	--	Organic compounds	Nucleosides, nucleotides, and analogues	Purine nucleosides	--	Animals
pos_1910	GDP-L-fucose	176.943708308245	163.419862674657	174.709699674499	243.420474365806	245.163342646317	228.188669106653	171.691090219134	238.924162039592	1.39159324886718	0.47673758504093	0.000796828622924891	1.13998913388573	up	--	--	--	--	--	--	--	--	--	--	--	--	--
pos_1913	1-Piperidinecarboxaldehyde	84.9925312491054	83.6382068200495	81.0434642596848	67.3037020929394	63.6074611724468	63.1000079490216	83.2247341096132	64.6703904048026	0.777057338742913	-0.363907036450061	0.000501637963792454	1.14263706797488	down	--	--	--	--	--	--	HMDB0031702	2591-86-8	Organic compounds	Organoheterocyclic compounds	Piperidines	--	Animals
pos_1915	Methohexital	3481.28283629749	3983.01597696573	3460.92884888241	9265.83642684526	7826.08737223127	7779.93435594793	3641.74255404854	8290.61938500815	2.27655284852342	1.18685095086498	0.0058981727871375	1.1354794420642	up	C07844	--	--	--	--	--	HMDB0014617	151-83-7	Organic compounds	Organoheterocyclic compounds	Diazines	--	Animals
pos_1916	Cinnamyl alcohol	101.009460031887	112.827787284735	89.0987927711115	241.224718666778	199.765263682705	197.404653706698	100.978680029245	212.798212018727	2.10735782996072	1.07543530498509	0.00662025613239322	1.11953756848571	up	C02394	--	--	--	--	--	HMDB0029697	104-54-1	Organic compounds	Phenylpropanoids and polyketides	Cinnamyl alcohols	--	Animals
pos_1917	(1S,2R,3S)-2,3-Dihydro-4-(4-hydroxyphenyl)-1H-phenalene-1,2,3-triol	1622.47564923725	1375.64341453499	1643.27613027852	789.458506274544	929.621899115607	910.275977960539	1547.13173135025	876.452127783563	0.566501293990424	-0.819848843463928	0.00627594067299498	1.11798386383803	down	--	--	--	--	--	--	HMDB0037109	--	Organic compounds	Benzenoids	Naphthalenes	--	Animals
pos_1926	17-trifluoromethylphenyl trinor PGF2α	6356.83345093675	5011.49079447775	6317.91010595774	9952.66886051287	14523.7556304412	13944.7392986185	5895.41145045741	12807.0545965242	2.17237672114141	1.11927430875691	0.0315915684430518	1.06681949602267	up	--	--	--	--	--	--	--	--	--	--	--	--	--
pos_1927	Dihydropteroate	7156.62391960506	4439.45706681959	7275.69107217314	1595.1516601005	2201.76312184839	2094.99903805311	6290.59068619926	1963.971273334	0.312207767331405	-1.67942166471086	0.0383491448904042	1.06617106515952	down	C00921	Folate biosynthesis(ko00790);;Metabolic pathways(ko01100);;Biosynthesis of cofactors(ko01240)	--	--	--	--	HMDB0001412	2134-76-1	Organic compounds	Organoheterocyclic compounds	Pteridines and derivatives	--	Microbe,Animals,Plants
pos_1932	6-Methylquinoline	439.340837871229	560.792674943722	440.913377910705	1724.22705154575	1438.15313719601	1432.98921489506	480.348963575219	1531.78980121227	3.18891039091918	1.67306355811295	0.00332458668688493	1.14097330086708	up	--	--	--	--	--	--	HMDB0033115	91-62-3	Organic compounds	Organoheterocyclic compounds	Quinolines and derivatives	--	Animals
pos_1934	Phe His Ala	103.858801404303	93.9859747851768	102.136314743072	151.03590471676	165.207668594394	166.938337831075	99.9936969775173	161.06063704741	1.61070789375477	0.68769488110721	0.00126451819837376	1.14229641412804	up	--	--	--	--	--	--	--	--	--	--	--	--	--
pos_1936	Cinnamylideneacetone	65.5721884429192	69.3578888952621	66.5891789397741	221.512736897996	196.846462074516	182.22360031147	67.1730854259851	200.194266427994	2.98027498898467	1.57544545382202	0.00691537417539357	1.14613075065279	up	--	--	--	--	--	--	HMDB0031621	4173-44-8	Organic compounds	Benzenoids	Benzene and substituted derivatives	--	Animals,Plants
pos_1938	Dehydroisochalciporone	1312.38333323104	1529.80619732961	1313.93993709952	4329.18428002799	3546.97038510169	3478.75682219544	1385.37648922006	3784.97049577504	2.73208801017398	1.4500039586633	0.00899863005886239	1.13228655592619	up	--	--	--	--	--	--	HMDB0033527	--	Organic compounds	Organoheterocyclic compounds	Azepines	--	Animals
pos_1940	2,3-Dihydrothienamycin	346.448177622014	368.505314607947	359.953882783274	717.181920153781	639.473972622474	613.614903171435	358.302458337745	656.756931982563	1.83296797635557	0.874181580882389	0.00852331891733437	1.13762585855046	up	--	--	--	--	--	--	--	--	--	--	--	--	--
pos_1946	Roquefortine L	254.184385352851	172.659288227567	285.819649850377	22.2019381288205	51.9393736919455	52.2580949167413	237.554441143598	42.1331355791691	0.177362020159834	-2.49523098712714	0.0213307719873144	1.09488330809338	down	--	--	--	--	--	--	--	--	--	--	--	--	--
pos_1947	3-Mercapto-2-butanol	183.698072332723	191.382185047264	177.729252750945	213.747627406747	207.669956176945	200.237203965865	184.269836710311	207.218262516519	1.12453707137259	0.169331221634929	0.0144996482663248	1.04730367895777	up	--	--	--	--	--	--	HMDB0040185	54812-86-1	Organic compounds	Organic oxygen compounds	Organooxygen compounds	--	Animals
pos_1953	Dihydroberberine	878.830010248593	894.446439669467	834.134880446452	1271.97925695451	1182.37356338627	1182.9390807899	869.137110121504	1212.43063371023	1.39498201099793	0.480246517888578	0.0014741903820129	1.14015780597791	up	--	--	--	--	--	--	HMDB0033524	120834-89-1	Organic compounds	Alkaloids and derivatives	Protoberberine alkaloids and derivatives	--	Animals
pos_1955	Gln Gln Pro Leu	1418.14308835088	1633.36278990822	1418.63947184016	4803.10854143683	3988.92527886689	3924.01403720312	1490.04845003309	4238.68261916895	2.84466093641105	1.5082567036708	0.00741825573572673	1.13783474784466	up	--	--	--	--	--	--	--	--	--	--	--	--	--
pos_1956	Gentamicin A	1127.06785711345	886.851127769904	1126.63222066215	2574.70777772896	3495.91066284874	3384.01683901958	1046.8504018485	3151.54509319909	3.01050187078705	1.59000401394199	0.0134834378101159	1.11848524240631	up	C01917	Neomycin, kanamycin and gentamicin biosynthesis(ko00524);;Biosynthesis of secondary metabolites(ko01110)	--	--	--	--	--	--	--	--	--	--	--
pos_1972	Pterolactam	1510.05295207994	1729.48669200572	1520.08240354476	6446.27556902658	5290.74165488666	5185.06150371979	1586.54068254347	5640.69290921101	3.55534085654085	1.82998788008881	0.0082165353908856	1.14007551077948	up	--	--	--	--	--	--	HMDB0034208	38072-88-7	Organic compounds	Organoheterocyclic compounds	Pyrrolidines	--	Animals
pos_1991	Isatin	1091.0881524782	1166.13727943074	1081.44193184888	677.943933909147	617.710314320375	615.551314916789	1112.88912125261	637.06852104877	0.572445636211918	-0.804789404457736	0.000220709121481314	1.15173551747438	down	C11129	--	--	--	--	--	HMDB0061933	91-56-5	Organic compounds	Organoheterocyclic compounds	Indoles and derivatives	--	Microbe,Animals,Plants
pos_1994	Gibberellin A4	95.2222264321292	101.704830561167	107.175850380858	323.514733950945	302.943917237888	289.44048869092	101.367635791385	305.299713293251	3.01180658806682	1.59062912612002	0.000897649360077088	1.15703823606631	up	--	--	--	--	--	--	HMDB0303447	468-44-0	Organic compounds	Lipids and lipid-like molecules	Prenol lipids	--	Animals
pos_2007	Purmorphamine	2619.61568469484	2065.79448994022	2537.08342278485	4259.71396679925	6184.47464295364	6011.31918970395	2407.49786580664	5485.16926648561	2.27836931628922	1.18800162219668	0.0301064239637739	1.07459528270617	up	--	--	--	--	--	--	--	--	--	--	--	--	--
pos_2009	Tyr Arg Tyr Ala	413.12449459672	402.878848372743	424.787046958094	803.644253478244	775.734553500066	684.103220133361	413.596796642519	754.494009037224	1.82422594943198	0.867284433415154	0.00936568385707784	1.13716202679668	up	--	--	--	--	--	--	--	--	--	--	--	--	--
pos_2014	Kushenol T	1553.93557579751	1273.92386817064	1569.79412374792	2332.58733727607	3075.88924690668	2933.38084374441	1465.88452257202	2780.61914264239	1.89688826085942	0.923634697066771	0.0170318486196528	1.08889342661104	up	--	--	LMPK12140117	Polyketides [PK]	Flavonoids [PK12]	Flavanones [PK1214]	--	--	--	--	--	--	--
pos_2017	3-Pyridinaldehyde	297.657338637556	292.443362525793	284.459519934807	117.09337117586	102.09862359052	101.386891237643	291.520073699385	106.859628668008	0.366560104461969	-1.44787831999414	1.68385036688089e-05	1.16039894623176	down	C07327	--	--	--	--	--	HMDB0245978	500-22-1	Organic compounds	Organoheterocyclic compounds	Pyridines and derivatives	--	Animals
pos_2019	2-Methyl-3-hydroxy-5-formylpyridine-4-carboxylate	26400.6158500352	28239.6942634864	26098.0814166163	11149.64704822	10406.0203163144	10373.9590008808	26912.7971767126	10643.2087884717	0.395470181660686	-1.33835917488466	0.000502914448253101	1.15874003261295	down	C06050	Vitamin B6 metabolism(ko00750);;Microbial metabolism in diverse environments(ko01120)	--	--	--	--	HMDB0006954	7442-76-4	Organic compounds	Organoheterocyclic compounds	Pyridines and derivatives	--	Animals
pos_2022	DHBOA-Glc	2479.14419324311	2650.62844615556	2469.46536267972	341.081235477169	328.190667820505	348.474749079524	2533.07933402613	339.248884125733	0.133927461161085	-2.90047628643655	0.000643861158977845	1.1615460540399	down	--	--	--	--	--	--	--	--	--	--	--	--	--
pos_2038	N-Hydroxypipecolic acid	50.1365604350483	50.169784928833	47.9518891410863	43.621905116619	40.8002729108467	37.2771274017444	49.4194115016559	40.56643514307	0.820860344354987	-0.284791302415084	0.0274149656372897	1.06193642085021	down	--	--	--	--	--	--	--	--	--	--	--	--	--
pos_204	2-[(2R,5Z)-2-Carboxy-4-methylthiazol-5(2H)-ylidene]ethyl phosphate	81.8882181026593	95.864194374888	76.4578398292591	57.2528206372443	51.9212770871688	55.389572592206	84.7367507689355	54.8545567722064	0.647352609988393	-0.627376339221632	0.0285251726244785	1.07944586498012	down	--	--	--	--	--	--	--	--	--	--	--	--	--
pos_2040	Gibberellin A8	1168.38463828978	1330.07293483327	1141.07872315206	6417.59959272837	5429.79849469514	5196.12747630251	1213.17876542504	5681.17518790867	4.68288380065594	2.22739723998075	0.0059470376543944	1.14682958396203	up	--	--	--	--	--	--	HMDB0303450	--	Organic compounds	Lipids and lipid-like molecules	Prenol lipids	--	Animals
pos_2049	Guaiol	354.194501741576	480.108343955278	344.470044113419	1605.08003820448	1151.16512992806	1145.8766645263	392.924296603424	1300.70727755295	3.31032539549404	1.72697303678844	0.020337882767067	1.098261825455	up	--	--	--	--	--	--	HMDB0252966	--	Organic compounds	Lipids and lipid-like molecules	Prenol lipids	--	Animals
pos_2050	Tyr Leu	7373.20417243431	8771.4943505068	7336.54598631899	25869.1331157696	20855.3022154433	20777.2055390402	7827.0815030867	22500.546956751	2.87470456873072	1.52341369896923	0.00884507745206842	1.13147017656121	up	--	--	--	--	--	--	--	--	--	--	--	--	--
pos_2057	6-Acetamido-2-oxohexanoate	534.363521016572	414.738253086702	538.14431703648	171.118859789184	300.337966374017	276.380647059176	495.748697046585	249.279157740792	0.502833712374574	-0.991846716717723	0.012211555733583	1.05672173621025	down	--	--	--	--	--	--	--	--	--	--	--	--	--
pos_2059	10-Acetyl-3,7-dihydroxyphenoxazine	147.123926980114	124.678841013688	148.33489673089	63.3456428214635	91.6348986197931	82.1843508349395	140.045888241564	79.0549640920654	0.564493289197496	-0.824971664817415	0.00585035148626974	1.09047523213272	down	--	--	--	--	--	--	HMDB0244436	--	Organic compounds	Organoheterocyclic compounds	Benzoxazines	--	Animals
pos_2078	Gln Ile Val Ala	369.395600885103	397.237839575496	352.358098529718	1793.91299449436	1625.71533418356	1597.06314687558	372.997179663439	1672.23049185117	4.48322556583416	2.16453708795065	0.00151941361616204	1.15785296976872	up	--	--	--	--	--	--	--	--	--	--	--	--	--
pos_2085	Ephedrine	31.9225853051518	50.047709814646	40.9396307700415	2518.22184534457	2407.61034957816	2398.29029193889	40.9699752966131	2441.37416228721	59.5893491419564	5.89698258474871	0.000203097198600661	1.16263311999307	up	C01575	Biosynthesis of various alkaloids(ko00996);;Biosynthesis of alkaloids derived from shikimate pathway(ko01063);;Metabolic pathways(ko01100);;Biosynthesis of secondary metabolites(ko01110)	--	--	--	--	HMDB0015451	299-42-3	Organic compounds	Benzenoids	Benzene and substituted derivatives	--	Animals
pos_2086	Isoleucyl-Threonine	48.8161219273947	55.6282033740782	44.0938489321518	100.801957766447	104.087218204203	98.6082385893145	49.5127247445416	101.165804853322	2.04322838977821	1.03085047591859	0.00102191029265634	1.15164332880251	up	--	--	--	--	--	--	HMDB0028917	--	Organic compounds	Organic acids and derivatives	Carboxylic acids and derivatives	--	Animals
pos_2089	Mannopine	479.625290876278	491.723253437378	498.757727447888	16192.1695294299	14915.3789587869	15214.3567662725	490.035423920515	15440.6350848298	31.5092222543779	4.97770223948084	0.000662841112833714	1.16169021012577	up	--	--	--	--	--	--	--	--	--	--	--	--	--
pos_2092	Methymycin	31.4290930781983	20.6887392201975	28.2703370417359	206.399885523674	177.732078882075	153.339276117819	26.7960564467106	179.157080174523	6.68594949897994	2.74113245787988	0.00787654418383808	1.13938038170315	up	C11996	Biosynthesis of 12-, 14- and 16-membered macrolides(ko00522);;Type I polyketide structures(ko01052);;Metabolic pathways(ko01100);;Biosynthesis of secondary metabolites(ko01110)	LMPK04000037	Polyketides [PK]	Macrolides and lactone polyketides [PK04]	-	--	--	--	--	--	--	--
pos_2096	Alanyl-Glutamine	179.973663799989	229.074658165282	184.877973436414	389.255124219263	336.460235607605	341.584406333128	197.975431800562	355.766588719999	1.7970239311229	0.845609621470247	0.00238844335417775	1.11693680423758	up	--	--	--	--	--	--	--	--	--	--	--	--	--
pos_2103	5-O-Methylvisammioside	18.3013138850711	16.1398595490381	21.2866363790537	2.89856101414362	5.36751919507386	8.50386670902978	18.5759366043876	5.58998230608242	0.300926000402158	-1.7325193320821	0.00423923091046189	1.10184556838217	down	--	--	--	--	--	--	--	--	--	--	--	--	--
pos_2114	Desmethyldoxepine	120.266554944004	125.022482758772	117.060995184032	229.669825367821	190.842208822598	197.018766085605	120.783344295603	205.843600092008	1.70423828957932	0.7691270698122	0.0166678294326533	1.1176521633197	up	--	--	--	--	--	--	HMDB0250992	--	Organic compounds	Organoheterocyclic compounds	Benzoxepines	--	Animals
pos_2116	trans-Zeatin riboside	131.36125981585	115.43996244198	131.824737309077	85.8924354294425	86.2668925662892	79.8094886336363	126.208653188969	83.9896055431227	0.665482147387843	-0.587528130809539	0.00853825315479897	1.12210573275987	down	C16431	Zeatin biosynthesis(ko00908);;Biosynthesis of secondary metabolites(ko01110)	--	--	--	--	HMDB0304506	--	Organic compounds	Nucleosides, nucleotides, and analogues	Purine nucleosides	--	Microbe,Animals
pos_2129	Nadolol	68.9794271544484	82.8492436901587	64.3386185704708	124.475888762242	146.334084453561	170.865470095708	72.0557631383593	147.225147770504	2.04321127635282	1.03083839231723	0.0185207871873937	1.08545558902626	up	--	--	--	--	--	--	HMDB0015334	42200-33-9	Organic compounds	Benzenoids	Tetralins	--	Animals
pos_2130	6-[(3,4-Methylenedioxy)phenyl]-3,3-dimethyl-1-hexene	16.7492647331301	24.8627413776082	22.6918136984857	99.3738606883136	89.4546622996101	73.8851619931934	21.4346066030747	87.571228327039	4.08550667379533	2.030515008712	0.00740550736191652	1.13200294803434	up	--	--	--	--	--	--	HMDB0030790	30310-56-6	Organic compounds	Organoheterocyclic compounds	Benzodioxoles	--	Animals
pos_2133	Hycanthone	19.4035766745612	31.5630235970897	22.7708321145349	55.3928540964771	67.6208577954104	52.1683127071596	24.5791441287286	58.3940081996824	2.37575433440053	1.24838566153181	0.00568410140672634	1.09751466448681	up	--	--	--	--	--	--	--	--	--	--	--	--	--
pos_2135	4-(1-piperazinyl)-1H-Indole (hydrochloride)	312.676118739056	335.054984396745	305.374571399482	1192.46790185912	1014.74165510222	1023.23132191827	317.701891511761	1076.8136262932	3.38938374326091	1.76102298682422	0.00492202104003224	1.14961180837712	up	--	--	--	--	--	--	--	--	--	--	--	--	--
pos_2139	Desoxyrhaponticin	188.800059296945	176.898142378961	178.102972609198	314.713469175714	337.649034165763	316.073035021919	181.267058095035	322.811846121132	1.780863271648	0.832576755694142	0.000470052151637205	1.15540143752733	up	--	--	--	--	--	--	HMDB0302913	--	Organic compounds	Phenylpropanoids and polyketides	Stilbenes	--	Animals
pos_2142	Benzhydrol	120.830810824831	128.378415996933	112.492408657547	574.785750415101	478.721200824639	497.100932847057	120.567211826437	516.869294695599	4.28698057179642	2.09996187900782	0.00464821064998606	1.15029799146844	up	--	--	--	--	--	--	--	--	--	--	--	--	--
pos_2143	N6-Acetyl-N6-hydroxy-L-lysine	89.6248318597699	96.1003732074675	87.5894863264897	225.215880426366	209.721329060961	201.697442487173	91.1048971312424	212.211550658167	2.32931002987098	1.2199026742374	0.00119389780185989	1.15475195432207	up	--	--	--	--	--	--	--	--	--	--	--	--	--
pos_2146	Physovenine	2439.69010928249	2921.26366490024	2435.78186906795	6254.20144518094	5005.1169773576	5046.34461308253	2598.91188108356	5435.22101187369	2.09134486299227	1.06443098211158	0.0114903666555512	1.11088875234731	up	--	--	--	--	--	--	--	--	--	--	--	--	--
pos_2147	ROFECOXIB	56.7212893268434	66.7910691544166	62.3558026232386	30.0295642931512	32.557509490933	34.774261826158	61.9560537014995	32.4537785367474	0.523819329957775	-0.932858795947862	0.00339498123162511	1.13666060148907	down	--	--	--	--	--	--	--	--	--	--	--	--	--
pos_2148	Fluorescein	468.105153070556	486.666398394082	448.355933993962	362.812222787333	326.127154416667	318.012273662395	467.709161819533	335.650550288798	0.717648012245503	-0.478651681899728	0.0020501427161454	1.12353746504852	down	--	--	--	--	--	--	HMDB0244936	518-45-6	Organic compounds	Organoheterocyclic compounds	Benzopyrans	--	Animals
pos_2149	Nitrendipine	150.673551060379	133.343137398291	148.726519412886	556.475255495962	495.849621888911	464.484612511526	144.247735957185	505.6031632988	3.50510293935476	1.80945681453999	0.00421206875326804	1.14991041414203	up	C07713	--	--	--	--	--	HMDB0015187	39562-70-4	Organic compounds	Organoheterocyclic compounds	Pyridines and derivatives	--	Animals
pos_2150	Ser Pro Phe	3451.39343098708	4039.72430902604	3436.45584209852	17977.394460376	14817.8421899836	14924.022419377	3642.52452737055	15906.4196899122	4.36686687224442	2.12659854996856	0.00562569297070056	1.14636397806503	up	--	--	--	--	--	--	--	--	--	--	--	--	--
pos_2151	Asn Pro Phe	2000.77156377788	2201.38557008219	1971.6612545228	10482.2228864831	8823.60134021533	8866.06400704026	2057.93946279429	9390.62941124623	4.56312227887187	2.19002131448012	0.00488513918855144	1.1503052907645	up	--	--	--	--	--	--	--	--	--	--	--	--	--
pos_2164	Phe Met	130.489958637298	138.446956113835	142.686818803157	434.077007260004	362.109068551487	349.4261348284	137.207911184763	381.870736879964	2.78315392736895	1.47672070173841	0.0103455663817278	1.13654755505601	up	--	--	--	--	--	--	--	--	--	--	--	--	--
pos_2179	Prolyl-Glutamine	117.319593043525	121.655635013447	111.939545613345	185.505181553892	159.238531527373	173.958916990493	116.971591223439	172.900876690586	1.47814417913073	0.563786997746604	0.0104765884524335	1.11733650828271	up	--	--	--	--	--	--	HMDB0029015	--	Organic compounds	Organic acids and derivatives	Carboxylic acids and derivatives	--	Animals
pos_2187	N-Acetylmuramic acid alpha-1-phosphate	82.407086880534	84.6682492368341	85.2769077867002	49.1063340503739	45.2932865067033	44.6496712219336	84.1174146346894	46.3497639263369	0.551012702038308	-0.859842518456706	8.08859771593524e-05	1.15901488709401	down	--	--	--	--	--	--	--	--	--	--	--	--	--
pos_2188	3-Hydroxyindolin-2-one	6619.21437663095	6903.44404317708	6836.58474599512	3512.89628474493	3356.72093168878	3368.20694355939	6786.41438860105	3412.60805333103	0.502858779013421	-0.991774799077147	3.11671708148585e-05	1.16133177101775	down	--	--	--	--	--	--	--	--	--	--	--	--	--
pos_2191	Piperideine	38.6412023109568	37.739204492503	39.6249127193353	723.734295172073	702.433912357873	714.355614799636	38.6684398409317	713.507940776527	18.4519454033224	4.2057010236808	7.41111432060728e-05	1.16305360698631	up	--	--	--	--	--	--	--	--	--	--	--	--	--
pos_2192	N-Hydroxy-L-tyrosine	1688.66717119093	1727.92116643795	1716.37002135217	1227.44245599397	1159.77901002371	1168.16496971602	1710.98611966035	1185.12881191123	0.692658343801465	-0.52978418155385	0.000174003837311135	1.15842983361964	down	--	--	--	--	--	--	HMDB0038750	64448-49-3	Organic compounds	Organic acids and derivatives	Carboxylic acids and derivatives	--	Animals
pos_2193	4-Amino-4-deoxychorismic acid	6587.46157314608	7005.06108710462	6583.43599787386	5340.18352096236	5065.14968277342	5028.02600316568	6725.31955270819	5144.45306896715	0.764938086383651	-0.386585113202367	0.00124969080853497	1.1369195591475	down	--	--	--	--	--	--	--	--	--	--	--	--	--
pos_2206	Formyl-CoA	77.4939784595347	73.63433271328	69.8706914531446	15.3186937100199	31.9219527205563	25.4346882819835	73.6663342086531	24.2251115708532	0.328849152480397	-1.60450214276586	0.00346781581881359	1.1370365612113	down	C00798	--	--	--	--	--	HMDB0003419	13131-49-2	Organic compounds	Lipids and lipid-like molecules	Steroids and steroid derivatives	--	Animals
pos_2211	3-(3,4-Dihydroxyphenyl)pyruvate	85.5812564323843	100.546343067913	84.3377042242145	35.6784104512859	18.5079302143678	34.7321177520684	90.1551012415039	29.6394861392407	0.328761054350586	-1.6048886900987	0.00139234257371222	1.12794339786646	down	--	--	--	--	--	--	--	--	--	--	--	--	--
pos_2218	4-Hydroxy-2-oxohexanoic acid	227.402408809752	219.004596122556	221.687864786727	104.643569016895	98.9475135398705	103.997889327326	222.698289906345	102.529657294697	0.460397146910359	-1.11904920179739	6.24045225037397e-06	1.16171082724867	down	C06762	Xylene degradation(ko00622);;Metabolic pathways(ko01100);;Microbial metabolism in diverse environments(ko01120);;Degradation of aromatic compounds(ko01220)	LMFA01050343	Fatty Acyls [FA]	Fatty Acids and Conjugates [FA01]	Hydroxy fatty acids [FA0105]	--	--	--	--	--	--	--
pos_2219	Arg Cys Val Leu	3672.59804286864	2791.53694720884	3761.34309976615	7381.19668000962	10924.1074824948	10823.5094419695	3408.49269661454	9709.60453482464	2.84865053238008	1.51027864513434	0.0260422535089657	1.08659606881141	up	--	--	--	--	--	--	--	--	--	--	--	--	--
pos_2220	5,7,3',4'-Tetrahydroxy-4-phenylcoumarin 5-O-apiosyl-(1->6)-glucoside	173.593517424043	160.760768318737	160.687366577148	106.856808932176	107.69411916993	107.115030317648	165.013884106643	107.221986139918	0.649775542951429	-0.621986652122877	0.00534220700348742	1.1503293118177	down	--	--	--	--	--	--	--	--	--	--	--	--	--
pos_2227	Caffeic acid	1571.13836607573	1634.55692943725	1567.28053002354	1496.5882871953	1396.23071896991	1395.35450266356	1590.99194184551	1429.39116960959	0.898427661394398	-0.154525747800925	0.0211952234688561	1.04224235686512	down	C01481	--	--	--	--	--	HMDB0003501	4361-87-9	Organic compounds	Phenylpropanoids and polyketides	Cinnamic acids and derivatives	--	Animals
pos_2229	Primidolol	1073.08376965893	1172.99184077178	1068.2497176575	4745.32113910483	3927.58793974839	3948.03715711176	1104.77510936274	4206.98207865499	3.80799860804403	1.92903295129073	0.00674608558813559	1.14578976758788	up	--	--	--	--	--	--	--	--	--	--	--	--	--
pos_2234	Cyanidin 5-O-beta-D-glucoside 3-O-beta-D-sambubioside	44.1665462808392	42.1673822750952	52.2079663225453	31.5409684500191	19.2197122037394	25.9779491777039	46.1806316261599	25.5795432771541	0.553901979605323	-0.852297400289941	0.0124452632567157	1.05893332040576	down	--	--	--	--	--	--	--	--	--	--	--	--	--
pos_2240	Discadenine	104.147274665254	114.009255682342	115.919182964736	181.16212383809	163.578787205651	152.663877037305	111.358571104111	165.801596027015	1.48889837920069	0.574245289966848	0.0118724605585708	1.10328033714156	up	--	--	--	--	--	--	--	--	--	--	--	--	--
pos_2241	Gibberellin A34-catabolite	1594.08869733104	1520.094534622	1593.44050306204	2247.60078891081	2268.7738619776	2241.30430600036	1569.20791167169	2252.55965229626	1.43547558965375	0.521528797640248	0.00045290412601247	1.15990432025622	up	C11869	Diterpenoid biosynthesis(ko00904)	LMPR0104170026	Prenol Lipids [PR]	Isoprenoids [PR01]	C20 isoprenoids (diterpenes) [PR0104]	--	--	--	--	--	--	--
pos_2249	4-Hydroxy-2,2'-bipyrrole-5-methanol	144.550088652862	147.454483654812	147.344241933421	217.720064072254	187.075801403705	198.057074621792	146.449604747032	200.950980032584	1.37215105755795	0.456439313867543	0.0249204377838401	1.10420485233445	up	--	--	--	--	--	--	--	--	--	--	--	--	--
pos_2251	L-Dopachrome	15153.102637653	16374.5964754661	15132.9109300133	19715.3873666483	18320.8652557925	18638.1624041952	15553.5366810441	18891.4716755453	1.2146093883952	0.280492425740481	0.00478566753527779	1.09699151342189	up	C01693	Tyrosine metabolism(ko00350);;Metabolic pathways(ko01100)	--	--	--	--	HMDB0001430	89762-39-0	Organic compounds	Organic acids and derivatives	Carboxylic acids and derivatives	--	Animals
pos_2254	12-Oxo-9(Z)-dodecenoic acid	48.8578797941932	43.0856966015249	47.1792758847936	123.049386764125	112.528595621576	109.585344044615	46.3742840935039	115.054442143439	2.48099662113286	1.31091977042656	0.00105858783865621	1.15366007951877	up	--	--	--	--	--	--	--	--	--	--	--	--	--
pos_2261	dGDP	161.130821904832	150.338568940893	162.579197123689	181.974368218818	182.831682829451	200.160753164903	158.016195989805	188.322268071057	1.19179092302164	0.253131164679024	0.0176321150013436	1.05399882344918	up	C00361	Purine metabolism(ko00230);;Metabolic pathways(ko01100);;Nucleotide metabolism(ko01232)	--	--	--	--	HMDB0000960	3493-09-2	Organic compounds	Phenylpropanoids and polyketides	Cinnamic acids and derivatives	--	Microbe,Animals
pos_2268	Acetyl adenylate	868.364394728745	832.566461866512	806.76798884129	1113.28505168181	1153.88689655051	1134.29697971027	835.899615145516	1133.82297598086	1.35641045340532	0.439793807890835	0.000369832473645933	1.15179119323392	up	C05993	Purine metabolism(ko00230);;Pyruvate metabolism(ko00620);;Metabolic pathways(ko01100)	--	--	--	--	HMDB0006880	13015-87-7	Organic compounds	Organic oxygen compounds	Organooxygen compounds	--	Animals
pos_2270	Betalamic acid	1064.98329957294	1123.18992071099	1095.47611403735	1386.7843288104	1243.06836996214	1267.51327803302	1094.54977810709	1299.12199226852	1.18690078628969	0.247199344322657	0.0314688871421488	1.05484955116137	up	--	--	--	--	--	--	--	--	--	--	--	--	--
pos_2271	Sepiapterin	221.453636246701	224.530608239206	227.394925476857	733.20285038826	584.7411132567	582.828563184439	224.459723320921	633.590842276466	2.82273733969898	1.49709488991279	0.0144155112764568	1.1300800876721	up	C00835	Folate biosynthesis(ko00790);;Metabolic pathways(ko01100)	--	--	--	--	HMDB0000238	17094-01-8	Organic compounds	Organoheterocyclic compounds	Pteridines and derivatives	--	Animals
pos_2272	Rhizocticin A	2895.99689493382	3141.58141168871	2953.59243159043	3895.04001545128	3473.66346379573	3580.28548783787	2997.05691273765	3649.66298902829	1.21774897684359	0.284216771022093	0.0180395650125684	1.06087277677041	up	C17944	Phosphonate and phosphinate metabolism(ko00440)	--	--	--	--	--	--	--	--	--	--	--
pos_2273	Ile Pro Tyr	2526.77520687003	3197.10678889282	2536.46360855987	17878.7596198809	13616.0824053976	13916.3463404014	2753.44853477424	15137.06278856	5.49749254340106	2.45877374226249	0.0105553527212338	1.13487513625963	up	--	--	--	--	--	--	--	--	--	--	--	--	--
pos_2274	Mimosine	234.66896832789	258.72765210127	239.185852488566	212.519609447781	210.733846700083	192.349011032368	244.194157639242	205.200822393411	0.840318312187314	-0.250992171251272	0.0170103279371674	1.03936203231802	down	--	--	--	--	--	--	--	--	--	--	--	--	--
pos_2276	Sulfazecin	932.57123350227	947.548946532959	975.780018448579	1109.7989411746	1152.0887963169	1134.61521106852	951.966732827936	1132.16764952001	1.1892932919586	0.250104542397027	0.000519582787988916	1.14132546746001	up	C20927	Monobactam biosynthesis(ko00261)	--	--	--	--	--	--	--	--	--	--	--
pos_2279	TIAPRIDE	320.073682314181	329.625100939516	345.91818586409	1354.81825892635	1043.60147392535	1102.28246795135	331.872323039262	1166.90073360102	3.51611343457214	1.81398161452422	0.0124168314693066	1.13366985980829	up	--	--	--	--	--	--	--	--	--	--	--	--	--
pos_2284	Narcissin	839.967166321196	933.126641216978	897.794877511514	553.286239992452	513.596813691251	488.733756520119	890.296228349896	518.538936734607	0.58243416092606	-0.779833119925455	0.000657157322621698	1.14552183589041	down	--	--	--	--	--	--	HMDB0037746	107740-46-5	Organic compounds	Phenylpropanoids and polyketides	Flavonoids	--	Animals
pos_2286	Delphinidin 5-O-beta-D-glucoside 3-O-beta-D-sambubioside	1725.93024468662	1839.98233019013	1714.14367516893	2339.85271206102	2045.19464608661	2078.50311372342	1760.01875001523	2154.51682395702	1.22414424501919	0.291773565639005	0.0359371919404984	1.03440309966809	up	--	--	--	--	--	--	--	--	--	--	--	--	--
pos_2289	Orcinol	557.870188063847	581.807510895879	585.921624324476	647.748452737081	613.066057680155	619.531070003765	575.199774428067	626.781860140334	1.08967681839506	0.123900316989703	0.0214380571558644	1.02522722278631	up	C00727	--	--	--	--	--	--	--	--	--	--	--	--
pos_2300	Schradan	16.6604246355318	17.0632872273932	22.4971629464694	83.9164032886561	65.8775993247159	69.5705033769954	18.7402916031315	73.1215019967891	3.9018337358513	1.96415230342788	0.00553528891373067	1.13729302839438	up	--	--	--	--	--	--	--	--	--	--	--	--	--
[truncated: 1,030 more rows]
