# Supplementary material for: Metabolomics reveals the response of hydroprimed maize to mitigate the impact of soil salinization
Source: Front Plant Sci. 2023 Jun 7;14:1109460. doi: 10.3389/fpls.2023.1109460 (PMC10282767; doi:10.3389/fpls.2023.1109460)
Supplement: Supplementary file 6 [file Table_5.xls]

## Sheet: Sheet1
#ID	name	ctrwat-1	ctrwat-2	ctrwat-3	ctrsal-1	ctrsal-2	ctrsal-3	hydsal-1	hydsal-2	hydsal-3	A_vs_B_log2FC	A_vs_B_Pvalue	A_vs_B_VIP	A_vs_B_(FC_1_Pvalue_0.05_VIP_1)_regulated	B_vs_C_log2FC	B_vs_C_Pvalue	B_vs_C_VIP	B_vs_C_(FC_1_Pvalue_0.05_VIP_1)_regulated	Mass Error (ppm)	Formula	m/z	Retention time (min)	KEGG_annotation	KEGG_pathway_annotation	LM_ID(lipidmaps)	CATEGORY(lipidmaps)	MAIN_CLASS(lipidmaps)	SUB_CLASS	HMDB_ID	CAS	kingdom(HMDB)	super_class(HMDB)	HMDB_taxonomy	sub_class(HMDB)	species
neg_10010	(S)-Dihydroorotate	373.338	364.564	388.558	449.022	464.189	447.973	485.772	489.49	476.932	0.273066	0.00122519	1.10305	up	0.0933725	0.0117463	1.07178	up	-32.5467	C5H6N2O4	179.002	9.9443	C00337	Pyrimidine metabolism(ko00240);;Metabolic pathways(ko01100);;Biosynthesis of cofactors(ko01240)	--	--	--	--	HMDB0003349	5988-19-2	Organic compounds	Organic acids and derivatives	Carboxylic acids and derivatives	--	Microbe,Animals
neg_10011	Phthalate 3,4-cis-dihydrodiol	2052.62	1975.1	2109.36	2416.6	2443.69	2409.35	2564.75	2528.32	2560.8	0.244331	0.00715708	1.10544	up	0.0743058	0.00124172	1.13061	up	-1.84187	C8H8O6	235.001	9.93715	--	--	--	--	--	--	--	--	--	--	--	--	--
neg_1066	Pregabalin	21.4519	23.2563	22.0727	37.5611	33.4596	31.4075	76.2074	64.5921	83.1653	0.617107	0.0162381	1.07703	up	1.12866	0.011007	1.11959	up	1.08384	C8H17NO2	194.096	0.761733	--	--	--	--	--	--	HMDB0014375	148553-50-8	Organic compounds	Organic acids and derivatives	Carboxylic acids and derivatives	--	Animals
neg_1073	Albuterol	45.1253	56.3044	59.1274	278.404	251.01	264.487	795.962	745.472	902.538	2.30587	0.000142341	1.12607	up	1.6222	0.00584595	1.14656	up	0.232383	C13H21NO3	260.127	0.761733	C11770	--	--	--	--	--	HMDB0001937	18559-94-9	Organic compounds	Benzenoids	Benzene and substituted derivatives	--	Animals
neg_1077	Racanisodamine	1.60283e-07	3.59504	0.142257	40.1173	37.4406	22.8763	102.522	136.167	158.239	4.74811	0.0223127	1.06976	up	1.98263	0.017809	1.0997	up	-4.63822	C17H23NO4	304.154	0.761733	--	--	--	--	--	--	HMDB0244793	1000301-24-1	Organic compounds	Alkaloids and derivatives	Tropane alkaloids	--	Animals
neg_1096	C20916	245.832	232.77	223.888	512.091	500.821	451.27	1024.89	1000.17	1099.59	1.05955	0.00256828	1.11678	up	1.0936	0.000293392	1.15403	up	5.33541	C11H19N3O5	318.132	0.768883	--	--	--	--	--	--	--	--	--	--	--	--	--
neg_1111	3-Dimethylallyl-4-hydroxybenzoate	624.951	654.401	626.828	1026.68	1074.4	987.753	1725.38	1676.18	1641.65	0.696378	0.00151489	1.11987	up	0.70728	4.88335e-05	1.15684	up	3.69637	C12H14O3	251.093	0.783183	--	--	--	--	--	--	--	--	--	--	--	--	--
neg_1139	2-Amino-5-oxohexanoate	1241.52	1338.27	1213.36	1817.61	1823.34	1662.45	4559.25	4508.65	4772	0.48352	0.00219391	1.09428	up	1.38384	2.89317e-05	1.16066	up	37.6344	C6H11NO3	180.068	0.790317	--	--	--	--	--	--	--	--	--	--	--	--	--
neg_1195	1-NM-PP1	144.952	150.439	117.574	401.137	471.389	416.904	1570.36	1652.4	1480.69	1.64264	0.00140846	1.11583	up	1.86699	0.000435745	1.15816	up	-7.77276	C20H21N5	330.17	0.797483	--	--	--	--	--	--	--	--	--	--	--	--	--
neg_1236	Scopolamine	59.0347	44.1823	40.3254	162.91	174.395	156.003	501.961	492.665	506.2	1.78101	0.000121366	1.12026	up	1.60519	2.23375e-06	1.1624	up	16.1311	C17H21NO4	302.145	0.811783	C01851	--	--	--	--	--	HMDB0003573	51-34-3	Organic compounds	Organic acids and derivatives	Hydroxy acids and derivatives	--	Animals
neg_1239	6-O-Methyl-N-deacetylisoipecoside aglycon	154.507	166.092	134.834	235.406	220.777	194.272	322.708	345.235	389.778	0.51421	0.0146797	1.0247	up	0.701437	0.0074142	1.10148	up	6.99406	C20H25NO6	396.145	0.811783	--	--	--	--	--	--	--	--	--	--	--	--	--
neg_1262	2,3-Dinor-11b-PGF2a	234.666	259.8	156.734	440.923	611.887	625.309	2465.78	2417.34	1613.34	1.36567	0.01429	1.05271	up	1.95281	0.0241643	1.09734	up	1.85574	C18H30O6	363.18	0.826067	--	--	--	--	--	--	HMDB0002277	--	Organic compounds	Lipids and lipid-like molecules	Fatty Acyls	--	Animals
neg_1274	D-Glucose	14.0602	13.6956	13.2358	97.3592	87.7997	86.3236	121.34	113.834	130.731	2.72746	0.00193792	1.12559	up	0.430606	0.00834674	1.08723	up	13.3193	C6H12O6	215.035	0.847533	--	--	--	--	--	--	HMDB0242534	50-99-7	Organic compounds	Organic oxygen compounds	Organooxygen compounds	--	Animals
neg_1302	Deacetylisoipecoside	556.354	599.453	522.662	1085.32	1024.35	1006.61	1678.97	1600.81	1936.92	0.892682	0.000128379	1.1198	up	0.743308	0.0163106	1.11476	up	-24.8666	C25H33NO11	522.185	0.926167	--	--	--	--	--	--	--	--	--	--	--	--	--
neg_1314	Leucyl-Tryptophan	1.60283e-07	2.40989	1.60283e-07	93.8578	69.7822	65.4579	445.663	497.21	626.888	6.57085	0.0128481	1.10013	up	2.77651	0.0125028	1.12992	up	33.0533	C17H23N3O3	352.154	0.947617	--	--	--	--	--	--	HMDB0028940	--	Organic compounds	Organic acids and derivatives	Carboxylic acids and derivatives	--	Animals
neg_1354	Dihydropalmatine	1.60283e-07	1.60283e-07	0.802073	41.6702	45.64	46.7885	175.929	123.945	125.937	7.38535	0.000911327	1.12745	up	1.66691	0.028397	1.09753	up	-1.70051	C21H23NO4	352.155	1.12563	--	--	--	--	--	--	--	--	--	--	--	--	--
neg_1356	Lysyl-Methionine	168.025	166.701	232.836	411.055	381.423	361.226	792.625	663.148	695.781	1.02342	0.00295799	1.09156	up	0.899107	0.00719098	1.12878	up	-4.72419	C11H23N3O3S	322.143	1.15423	--	--	--	--	--	--	--	--	--	--	--	--	--
neg_1368	L-Norleucine	1947.3	1932.66	1794.26	2583.7	2996.42	2882.37	5483.62	5404.6	4771.97	0.576662	0.0091825	1.08718	up	0.887947	0.00227619	1.13762	up	11.4536	C6H13NO2	130.089	1.16853	C01933	--	LMFA01100042	Fatty Acyls [FA]	Fatty Acids and Conjugates [FA01]	Amino fatty acids [FA0110]	HMDB0001645	327-57-1	Organic compounds	Organic acids and derivatives	Carboxylic acids and derivatives	--	Microbe,Animals,Plants
neg_1374	Glyceocarpin	366.572	304.588	413.855	612.053	553.496	504.721	1351.35	1223.36	1338.32	0.622368	0.0116788	1.02899	up	1.22821	0.000195282	1.1526	up	11.679	C20H20O5	361.11	1.16853	--	--	--	--	--	--	HMDB0037916	--	Organic compounds	Phenylpropanoids and polyketides	Isoflavonoids	--	Animals
neg_1420	Kanamycin D	497.227	504.547	419.958	765.733	640.288	669.487	988.92	1116.41	1291.63	0.545815	0.0119995	1.0391	up	0.710779	0.0237126	1.06696	up	-15.1548	C18H35N3O12	506.189	1.28292	--	--	--	--	--	--	--	--	--	--	--	--	--
neg_1450	L-Leucyl-L- Alanine	294.207	270.728	343.795	1391.63	1187.14	1164.34	5813.52	5505.12	7332.21	2.04231	0.00330749	1.116	up	2.31693	0.0116492	1.13379	up	8.49435	C9H18N2O3	201.126	1.3544	--	--	--	--	--	--	--	--	--	--	--	--	--
neg_1460	Undecanedioic acid	416.529	408.062	504.108	2405.71	2247.74	2169.18	7739.69	7467.82	9146.68	2.36031	0.000278344	1.1263	up	1.83577	0.00702986	1.14488	up	5.79727	C11H20O4	251.107	1.36798	--	--	LMFA01170007	Fatty Acyls [FA]	Fatty Acids and Conjugates [FA01]	Dicarboxylic acids [FA0117]	HMDB0000888	1852-04-6	Organic compounds	Lipids and lipid-like molecules	Fatty Acyls	--	Animals
neg_1462	Deacetylepithienamycin F	24.4284	17.9169	16.3406	63.6612	64.2713	68.952	91.9064	91.2034	101.924	1.74626	0.000237899	1.12097	up	0.533782	0.00533226	1.12503	up	-0.819031	C11H16N2O7S2	351.032	1.36798	--	--	--	--	--	--	--	--	--	--	--	--	--
neg_1474	Melatonin	448.047	459.558	541.195	1031.52	935.397	899.907	1251	1162.53	1399.66	0.984593	0.000941456	1.10651	up	0.411548	0.0258935	1.03863	up	2.87427	C13H16N2O2	277.12	1.41802	C01598	Tryptophan metabolism(ko00380);;Metabolic pathways(ko01100);;Biosynthesis of secondary metabolites(ko01110);;Neuroactive ligand-receptor interaction(ko04080);;Circadian entrainment(ko04713)	--	--	--	--	HMDB0001389	73-31-4	Organic compounds	Organoheterocyclic compounds	Indoles and derivatives	--	Animals
neg_1478	Dihydroshikonofuran	10.4383	13.1533	14.7275	76.3968	71.202	72.7728	199.677	130.042	203.987	2.5238	9.85494e-06	1.12775	up	1.27611	0.0482835	1.05673	up	3.92001	C16H20O3	281.117	1.43232	--	--	--	--	--	--	--	--	--	--	--	--	--
neg_1505	Porphobilinogen	897.782	915.6	1011.66	1646.87	1639.4	1569.14	2189.77	2239.31	2417.05	0.781318	0.000198466	1.12108	up	0.495698	0.00561523	1.13594	up	9.45635	C10H14N2O4	225.09	1.53242	C00931	Porphyrin metabolism(ko00860);;Metabolic pathways(ko01100);;Biosynthesis of secondary metabolites(ko01110);;Microbial metabolism in diverse environments(ko01120);;Biosynthesis of cofactors(ko01240)	--	--	--	--	HMDB0000245	487-90-1	Organic compounds	Organic nitrogen compounds	Organonitrogen compounds	--	Microbe,Animals
neg_1513	Geranyl-hydroxybenzoate	245.456	260.866	168.536	649.317	797.038	769.494	2398.34	2404.67	1883.01	1.7152	0.00146478	1.1065	up	1.59329	0.00946141	1.13128	up	-3.89555	C17H22O3	273.149	1.561	--	--	--	--	--	--	--	--	--	--	--	--	--
neg_1521	L-Leucine	32.4776	36.0318	28.9823	131.096	118.529	108.87	270.598	238.832	250.833	1.8786	0.0028605	1.11675	up	1.08454	0.000539679	1.14723	up	16.7667	C6H13NO2	130.09	1.58247	C00123	Valine, leucine and isoleucine degradation(ko00280);;Valine, leucine and isoleucine biosynthesis(ko00290);;Glucosinolate biosynthesis(ko00966);;Aminoacyl-tRNA biosynthesis(ko00970);;Biosynthesis of plant secondary metabolites(ko01060);;Biosynthesis of alkaloids derived from histidine and purine(ko01065);;Metabolic pathways(ko01100);;Biosynthesis of secondary metabolites(ko01110);;2-Oxocarboxylic …	--	--	--	--	HMDB0000687	61-90-5	Organic compounds	Organic acids and derivatives	Carboxylic acids and derivatives	--	Microbe,Animals
neg_1522	7,8-Dihydro-.alpha.-ionone	32.3318	34.0321	57.0779	202.191	160.425	148.791	472.425	444.092	628.359	2.05064	0.00617448	1.08833	up	1.59495	0.0201194	1.09937	up	4.83801	C13H22O	215.143	1.5753	--	--	--	--	--	--	--	--	--	--	--	--	--
neg_1538	Vanillylamine	285.025	265.231	308.094	649.624	616.426	599.44	1367.51	1410.06	1502.81	1.11992	7.80353e-05	1.12284	up	1.19818	0.000853608	1.15681	up	-1.86776	C8H11NO2	351.156	1.61105	C16666	Biosynthesis of various alkaloids(ko00996);;Biosynthesis of alkaloids derived from shikimate pathway(ko01063);;Metabolic pathways(ko01100);;Biosynthesis of secondary metabolites(ko01110)	--	--	--	--	HMDB0012309	1196-92-5	Organic compounds	Benzenoids	Phenols	--	Animals,Plants
neg_1561	Pseudolaric Acid A	12.6007	9.48357	9.57387	19.1682	23.2909	25.0086	37.2309	34.05	33.5418	1.09162	0.00765084	1.0713	up	0.635682	0.00604242	1.10293	up	-0.263773	C22H28O6	423.158	1.6897	--	--	--	--	--	--	--	--	--	--	--	--	--
neg_1568	Yohimbine	127.276	133.585	126.188	328.963	427.188	421.723	583.598	545.726	527.632	1.6056	0.0139391	1.09855	up	0.49235	0.0211215	1.06098	up	25.3236	C21H26N2O3	375.178	1.70328	--	--	--	--	--	--	--	--	--	--	--	--	--
neg_1580	trans-Cinnamic acid	3184.16	3167.97	3415.05	4359.91	4219.33	4030.02	7367.32	7261.37	7836.68	0.368471	0.00181471	1.09297	up	0.833217	0.000430474	1.1547	up	9.00504	C9H8O2	147.046	1.71043	C10438	--	--	--	--	--	HMDB0000567	102-94-3	Organic compounds	Phenylpropanoids and polyketides	Cinnamic acids and derivatives	--	Animals,Plants
neg_1581	(E)-4-(Trimethylammonio)but-2-enoate	16672.1	17100.9	16858.2	20697	21449.3	20725.7	37939.6	37135	37638.4	0.312389	0.000724263	1.12002	up	0.842167	1.07748e-06	1.16233	up	24.8593	C7H13NO2	164.073	1.71043	--	--	--	--	--	--	--	--	--	--	--	--	--
neg_1656	Alanyl-Isoleucine	232.089	240.034	264.968	1123.64	1000.86	973.35	4536.26	4759.37	5798.88	2.07135	0.00242304	1.12207	up	2.28468	0.00860945	1.14149	up	8.94351	C9H18N2O3	201.126	1.81053	--	--	--	--	--	--	--	--	--	--	--	--	--
neg_1667	(R)-2-Methylimino-1-phenylpropan-1-ol	8.42309	5.26466	9.35983	61.4028	54.3115	58.9495	142.893	161.476	174.873	2.92189	0.000138501	1.12507	up	1.45617	0.00614914	1.1433	up	6.23867	C10H13NO	184.075	1.83198	--	--	--	--	--	--	--	--	--	--	--	--	--
neg_1715	Plastoquinol-1	23.0974	20.9176	23.7463	67.0737	64.141	73.7194	116.974	104.306	141.874	1.59663	0.00199351	1.12092	up	0.825421	0.0343148	1.06744	up	16.5233	C13H18O2	227.109	1.88202	C16693	Photosynthesis(ko00195);;Metabolic pathways(ko01100)	LMPR02010037	Prenol Lipids [PR]	Quinones and hydroquinones [PR02]	Ubiquinones [PR0201]	--	--	--	--	--	--	--
neg_1717	Crocetin dialdehyde	29.97	38.7324	23.783	202.604	178.823	160.182	1214.67	1205.22	1447.44	2.54995	0.00319551	1.11337	up	2.83601	0.00429478	1.15125	up	14.7742	C20H24O2	341.18	1.88202	C19730	Biosynthesis of various plant secondary metabolites(ko00999);;Metabolic pathways(ko01100);;Biosynthesis of secondary metabolites(ko01110)	LMPR0104010021	Prenol Lipids [PR]	Isoprenoids [PR01]	C20 isoprenoids (diterpenes) [PR0104]	--	--	--	--	--	--	--
neg_1734	Isoleucyl-Glutamine	3031.94	3042.82	3756.59	21721.5	19548.9	19138.6	50666.4	50228.1	59554.6	2.6193	0.00108328	1.12463	up	1.40928	0.00550116	1.14309	up	5.11929	C11H21N3O4	258.147	1.90348	--	--	--	--	--	--	HMDB0028905	--	Organic compounds	Organic acids and derivatives	Carboxylic acids and derivatives	--	Animals
neg_1738	N-Formyl-4-amino-5-aminomethyl-2-methylpyrimidine	168.248	147.004	177.605	487.501	475.998	457.776	1746.56	1811.21	1896.78	1.52794	1.61944e-05	1.12655	up	1.94028	0.000705458	1.16074	up	-9.98796	C7H10N4O	391.181	1.89632	--	--	--	--	--	--	--	--	--	--	--	--	--
neg_1749	17-Hydroxylinolenic acid	1090.32	1087.95	1227.34	4084.02	4091.89	4049.04	15049.2	15348.1	16525.5	1.84385	8.76946e-05	1.12962	up	1.94046	0.00150245	1.15972	up	-13.6541	C18H30O3	329.185	1.91063	C16346	alpha-Linolenic acid metabolism(ko00592)	--	--	--	--	HMDB0011108	--	Organic compounds	Lipids and lipid-like molecules	Fatty Acyls	--	Animals
neg_1752	gamma-Glutamyl-gamma-aminobutyraldehyde	582.646	630.261	529.094	1246.06	1494.2	1480.98	3230.33	3441.1	2513.62	1.27692	0.0047395	1.10676	up	1.12162	0.0208719	1.09704	up	1.8636	C9H16N2O4	491.237	1.91063	--	--	--	--	--	--	--	--	--	--	--	--	--
neg_1768	3-Dimethylallyl-4-hydroxymandelic acid	89.4933	105.657	116.314	161.071	187.35	179.783	308.164	285.08	316.48	0.762031	0.00281424	1.08088	up	0.784332	0.000568522	1.14234	up	41.8259	C13H16O4	235.107	1.93207	--	--	--	--	--	--	--	--	--	--	--	--	--
neg_1773	3-Hydroxykynurenamine	512.414	510.33	521.307	2579.98	2349.74	2286.99	9487.12	9278.24	11357.3	2.22462	0.0021843	1.12517	up	2.06143	0.00662641	1.14585	up	3.01891	C9H12N2O2	405.179	1.93207	C05636	Tryptophan metabolism(ko00380)	--	--	--	--	HMDB0060281	--	Organic compounds	Organic oxygen compounds	Organooxygen compounds	--	Animals
neg_1786	N-Demethyl-desepoxyansamitocin P-3	282.203	272.573	240.841	578.967	608.146	645.547	974.226	1015.81	951.128	1.20379	0.000297352	1.12047	up	0.68245	0.00016567	1.1509	up	45.3717	C31H41ClN2O8	639.252	1.93923	--	--	--	--	--	--	--	--	--	--	--	--	--
neg_1846	3-Phosphinomethylmalate	25982.6	25232.1	27502.8	30168.9	30581.9	30329.6	31505.3	32138.4	31779.1	0.210456	0.0223921	1.0736	up	0.0671943	0.00451092	1.11354	up	-4.60014	C5H9O7P	247.001	10.0301	--	--	--	--	--	--	--	--	--	--	--	--	--
neg_1906	Sinapine	13.665	11.1919	17.3786	84.491	71.5718	85.2065	127.925	119.141	147.199	2.51412	0.00152999	1.11865	up	0.708521	0.0116861	1.09106	up	-4.32105	C16H24NO5+	355.162	10.1724	C00933	Phenylpropanoid biosynthesis(ko00940);;Biosynthesis of secondary metabolites(ko01110)	--	--	--	--	HMDB0029379	84123-22-8	Organic compounds	Phenylpropanoids and polyketides	Cinnamic acids and derivatives	--	Animals,Plants
neg_1910	Dihydroechinofuran	1325.6	1457.57	1827.02	2442.48	2991.22	3016.55	4958.27	4887.74	4875.43	0.874167	0.00677527	1.05837	up	0.800854	0.00707388	1.1446	up	-3.11533	C16H18O3	515.242	10.1724	--	--	--	--	--	--	--	--	--	--	--	--	--
neg_1953	2-Hydroxy-2-hydropyrone-4,6-dicarboxylate	78.1535	76.5599	80.1731	85.3163	89.0329	92.2681	100.927	97.5299	98.2636	0.182806	0.0183935	1.03929	up	0.154334	0.0213835	1.06024	up	-6.62666	C7H6O6	185.008	10.3082	--	--	--	--	--	--	--	--	--	--	--	--	--
neg_2074	4-Hydroxyphenylglyoxylate	1643.4	1588.84	1681.03	1918.04	1929.03	1905.84	2008.45	1977.76	1995.38	0.227607	0.00635853	1.10898	up	0.0562345	0.00309893	1.11697	up	-5.55838	C8H6O4	187	10.5721	--	--	--	--	--	--	--	--	--	--	--	--	--
neg_2177	trans-3-Chloro-2-propene-1-ol	237.163	236.112	258.387	281.34	279.668	277.606	286.14	291.143	293.598	0.19683	0.0365206	1.0451	up	0.0544688	0.0231246	1.05912	up	1.88712	C3H5ClO	182.999	10.9503	C06611	Chloroalkane and chloroalkene degradation(ko00625);;Metabolic pathways(ko01100);;Microbial metabolism in diverse environments(ko01120)	--	--	--	--	HMDB0060514	--	Organic compounds	Organohalogen compounds	Vinyl halides	--	Animals
neg_2210	Methyl protodioscin	84.9615	97.6864	56.9467	163.808	167.459	197.631	240.649	257.646	305.679	1.14239	0.00408814	1.07199	up	0.604159	0.0240884	1.04613	up	-8.89953	C52H86O22	1083.53	11.1212	--	--	--	--	--	--	HMDB0033674	60478-70-8	Organic compounds	Phenylpropanoids and polyketides	Isoflavonoids	--	Animals
neg_2259	2-Carboxy-2,5-dihydro-5-oxofuran-2-acetate	6764.77	6529.79	7116.7	7869.78	7920.75	7880.92	8133.34	8337.35	8327.5	0.213783	0.0229936	1.07807	up	0.0670869	0.0249157	1.09348	up	37.9684	C7H6O6	220.993	11.2142	--	--	--	--	--	--	--	--	--	--	--	--	--
neg_226	Pyridoxamine	159.536	156.241	157.256	220.993	227.852	209.883	324.803	368.878	352.331	0.47774	0.00571405	1.11387	up	0.667144	0.00429928	1.13747	up	-3.88117	C8H12N2O2	213.087	0.56225	--	--	--	--	--	--	--	--	--	--	--	--	--
neg_2271	1-epi-Valienol 1-phosphate	7886.55	7606.63	8217.76	9058.92	9150.99	9137.79	9495.7	9699.88	9599.86	0.205866	0.0184328	1.08411	up	0.0744211	0.00581245	1.12256	up	-40.2889	C7H13O8P	276.999	11.2213	--	--	--	--	--	--	--	--	--	--	--	--	--
neg_2285	L-Xylulose 1-phosphate	7834.88	7602.84	8208.29	8940.59	9048.79	8992.6	9358.3	9573.61	9486.54	0.1904	0.0214996	1.07591	up	0.0748318	0.00679373	1.11677	up	27.3619	C5H11O8P	251	11.2285	--	--	--	--	--	--	--	--	--	--	--	--	--
neg_254	Nogalaviketone	10.0881	23.3569	8.63327	55.9785	54.2854	63.2456	136.197	107.824	135.689	2.04387	0.00301915	1.09687	up	1.12988	0.0126647	1.11866	up	-20.6437	C21H16O8	417.051	0.56225	--	--	--	--	--	--	--	--	--	--	--	--	--
neg_2549	Streptomycin	18.0577	25.5495	18.2855	77.4187	105.303	101.851	341.228	399.185	405.739	2.20096	0.00945586	1.0977	up	2.00993	0.00165202	1.14946	up	24.5548	C21H39N7O12	626.278	2.00358	C00413	Streptomycin biosynthesis(ko00521);;Metabolic pathways(ko01100);;Biosynthesis of secondary metabolites(ko01110)	--	--	--	--	HMDB0015214	57-92-1	Organic compounds	Benzenoids	Benzene and substituted derivatives	--	Microbe,Animals
neg_255	Adenylyl sulfate	70.2322	52.021	55.8984	198.353	179.519	175.588	248.922	252.248	286.906	1.63537	0.00021061	1.11886	up	0.509854	0.00954831	1.09492	up	-11.1834	C10H14N5O10PS	426.008	0.555083	C00224	Purine metabolism(ko00230);;Monobactam biosynthesis(ko00261);;Sulfur metabolism(ko00920);;Metabolic pathways(ko01100);;Biosynthesis of secondary metabolites(ko01110);;Microbial metabolism in diverse environments(ko01120)	--	--	--	--	HMDB0001003	485-84-7	Organic compounds	Nucleosides, nucleotides, and analogues	Purine nucleotides	--	Microbe,Animals
neg_2557	Oripavine	109.231	119.014	113.418	194.992	210.332	206.772	305.333	294.427	338.921	0.841185	0.000265288	1.1221	up	0.616877	0.00874559	1.12565	up	22.2287	C18H19NO3	318.118	2.01788	--	--	--	--	--	--	--	--	--	--	--	--	--
neg_2586	5-Methyl-H4SPT	3.6542	9.9371	2.24092	93.213	97.5844	102.911	274.411	192.934	252.142	4.21345	1.85449e-05	1.12669	up	1.29258	0.0267923	1.09955	up	42.6173	C36H54N7O19P	918.353	2.03862	--	--	--	--	--	--	--	--	--	--	--	--	--
neg_2595	Thr Tyr Arg Lys	71.8673	82.4079	86.4119	520.611	484.184	481.429	1986.63	2000.47	2350.91	2.62642	0.000291487	1.12784	up	2.09238	0.00499063	1.15064	up	1.83994	C25H42N8O7	565.311	2.05292	--	--	--	--	--	--	--	--	--	--	--	--	--
neg_2628	Dehydroandrographolide succinate	47.0135	38.4428	45.2169	142.939	108.698	136.642	219.877	234.614	192.314	1.57113	0.011032	1.0958	up	0.736235	0.00654653	1.08811	up	-1.45027	C28H36O10	577.228	2.08867	--	--	--	--	--	--	HMDB0250944	--	Organic compounds	Lipids and lipid-like molecules	Prenol lipids	--	Animals
neg_2657	Leu Tyr Phe Lys	192.876	204.707	235.679	1507.84	1383.66	1394.92	2667.98	2711.93	3037.27	2.7589	0.000392069	1.12754	up	0.973564	0.00361171	1.14506	up	-4.32964	C30H43N5O6	568.312	2.11012	--	--	--	--	--	--	--	--	--	--	--	--	--
neg_2664	(4-{4-[2-(gamma-L-Glutamylamino)ethyl]phenoxymethyl}furan-2-yl)methanamine	915.3	945.948	808.729	4421.94	4680.22	4666.75	12999.7	13145.6	12084.2	2.36651	4.3871e-05	1.12881	up	1.47327	0.000936872	1.1592	up	43.9421	C19H25N3O5	420.194	2.11728	--	--	--	--	--	--	--	--	--	--	--	--	--
neg_2678	(3Z)-Phytochromobilin	627.167	645.98	791.417	1058.94	1187.34	1179.98	1741.22	1837.36	1498.95	0.730801	0.00284835	1.08465	up	0.56749	0.0197965	1.08171	up	-5.1281	C33H36N4O6	619.23	2.13157	--	--	--	--	--	--	--	--	--	--	--	--	--
neg_2706	Antibiotic G-418	445.541	450.901	414.318	1297.18	1640.18	1645.94	3517.3	3405.42	2454.09	1.80598	0.0104215	1.10569	up	1.03271	0.0311217	1.06241	up	4.49171	C20H40N4O10	517.251	2.16017	--	--	--	--	--	--	--	--	--	--	--	--	--
neg_2717	20-HETE	114.986	115.058	196.895	1999.47	1570.91	1566.47	5514.81	5270.62	7150.85	3.58878	0.00668385	1.111	up	1.80392	0.0145024	1.11869	up	-10.3419	C20H32O3	355.201	2.17447	C14748	Arachidonic acid metabolism(ko00590);;Metabolic pathways(ko01100);;Vascular smooth muscle contraction(ko04270)	LMFA03060009	Fatty Acyls [FA]	Eicosanoids [FA03]	Hydroxy/hydroperoxyeicosatetraenoic acids [FA0306]	HMDB0005998	79551-86-3	Organic compounds	Lipids and lipid-like molecules	Fatty Acyls	--	Animals
neg_2814	Kirenol	27.6125	28.4706	39.8663	406.287	307.462	314.1	1347.63	1304.18	1562.36	3.42121	0.00953634	1.10664	up	2.03562	0.00213613	1.14827	up	-19.7906	C20H34O4	373.208	2.25312	--	--	--	--	--	--	HMDB0253803	--	Organic compounds	Lipids and lipid-like molecules	Prenol lipids	--	Animals
neg_2831	L-Proline	9.92859	3.06081	12.2726	104.381	85.6743	86.3398	257.239	244.863	316.186	3.45169	0.00160097	1.11587	up	1.56588	0.010157	1.12767	up	20.3364	C5H9NO2	114.058	2.26027	C16435	--	--	--	--	--	HMDB0251528	147-85-3	Organic compounds	Organic acids and derivatives	Carboxylic acids and derivatives	--	Animals
neg_2854	Proansamitocin	61.9424	71.1945	100.795	510.296	476.432	475.366	1513.14	1461.08	1710.93	2.64387	1.53357e-05	1.12656	up	1.68006	0.00425632	1.15145	up	22.4666	C25H33NO6	442.233	2.26742	--	--	--	--	--	--	--	--	--	--	--	--	--
neg_2891	11-Dehydro-thromboxane B2	8417.37	8811.32	6853.8	25150.8	33413.3	33266	79365.8	78004.4	53487.4	1.93098	0.0113835	1.09728	up	1.19923	0.0321706	1.06265	up	-2.1773	C20H32O6	389.194	2.28887	C05964	--	LMFA03030014	Fatty Acyls [FA]	Eicosanoids [FA03]	Thromboxanes [FA0303]	HMDB0004242	67910-12-7	Organic compounds	Lipids and lipid-like molecules	Fatty Acyls	--	Animals
neg_2892	Seneciphylline	93.2897	83.2275	99.3019	131.655	131.668	120.953	174.757	170.869	172.641	0.478419	0.00446517	1.07463	up	0.431553	0.00345429	1.14762	up	7.02007	C18H23NO5	378.158	2.28887	--	--	--	--	--	--	--	--	--	--	--	--	--
neg_2999	Aldosterone	837.91	803.097	820.309	993.545	1052.52	1001.75	1624.06	1617.73	1522.33	0.308344	0.00232177	1.10518	up	0.644432	0.00048014	1.15343	up	-1.6598	C21H28O5	395.162	2.38825	--	--	--	--	--	--	--	--	--	--	--	--	--
neg_3003	Valyl-Isoleucine	583.839	559.702	928.691	2015.63	1634.11	1605.01	3863.27	3757.01	4876.52	1.34244	0.00412221	1.07129	up	1.24986	0.0128123	1.10937	up	6.95571	C11H22N2O3	229.157	2.40255	--	--	--	--	--	--	--	--	--	--	--	--	--
neg_3006	Nonivamide	334.975	340.088	521.811	2912.03	2616.62	2556.25	14310.9	14113.6	16981	2.75596	0.00027323	1.12341	up	2.48956	0.0049796	1.15039	up	3.29658	C17H27NO3	314.175	2.40255	--	--	--	--	--	--	--	--	--	--	--	--	--
neg_3013	Creatine	578.173	574.776	727.931	1495.66	1328.86	1308.3	3632.87	3633.66	4353.02	1.13572	0.000733071	1.10652	up	1.49136	0.00648448	1.14104	up	-15.2854	C4H9N3O2	261.128	2.40968	C00300	Glycine, serine and threonine metabolism(ko00260);;Arginine and proline metabolism(ko00330);;Metabolic pathways(ko01100)	--	--	--	--	HMDB0000064	57-00-1	Organic compounds	Organic acids and derivatives	Carboxylic acids and derivatives	--	Animals,Plants
neg_3057	APGPR Enterostatin	1681.02	1744.17	1402.24	3587.44	4683.81	4528.82	8807.78	8921.59	6250.34	1.40683	0.0107948	1.09141	up	0.905663	0.0367858	1.03943	up	2.20434	C21H36N8O6	517.252	2.44543	--	--	--	--	--	--	HMDB0006117	117830-79-2	Organic compounds	Benzenoids	Benzene and substituted derivatives	--	Animals
neg_3099	5,6-EET	2511.78	2382.98	3054.18	11710.1	10588.8	10522.3	30192.1	30631.3	34452.7	2.0458	0.000285976	1.12395	up	1.53748	0.00238034	1.15275	up	-13.3935	C20H32O3	355.2	2.49548	--	--	--	--	--	--	HMDB0246887	--	Organic compounds	Lipids and lipid-like molecules	Fatty Acyls	--	Animals
neg_3110	C20915	239.019	275.834	255.98	464.03	441.188	444.968	654.44	618.065	708.327	0.808668	0.000269239	1.1203	up	0.552948	0.0109311	1.12617	up	35.0987	C11H21N3O6	336.151	2.50978	--	--	--	--	--	--	--	--	--	--	--	--	--
neg_3112	Pelargonidin 3-O-(6-caffeoyl-beta-D-glucoside) 5-O-beta-D-glucoside	537.323	541.74	506.588	3315.5	3293.25	3318.81	4654.72	4421.72	4773.5	2.64636	1.55288e-08	1.13017	up	0.480367	0.00594636	1.14882	up	13.6518	C36H37O18+	756.201	2.50978	--	--	--	--	--	--	--	--	--	--	--	--	--
neg_3119	Quinate	849.103	820.128	807.776	25871.4	25461.3	25343.1	37333.7	36973.7	38186.4	4.9521	3.80256e-05	1.13012	up	0.553002	0.000143474	1.16074	up	6.03311	C7H12O6	191.057	2.51693	--	--	--	--	--	--	--	--	--	--	--	--	--
neg_3124	Chlorogenic Acid	3538.3	2997.96	3537.82	46948.8	45839.6	45267.8	64068.3	63660.7	65383.6	3.77654	2.22597e-05	1.12988	up	0.484186	1.41491e-05	1.15976	up	1.54211	C16H18O9	353.088	2.51693	--	--	--	--	--	--	--	--	--	--	--	--	--
neg_3126	Gibberellin A37 open lactone	95.2891	101.706	62.5277	141.647	179.946	175.908	350.935	340.936	283.082	0.938836	0.00988027	1.03739	up	0.970634	0.00603788	1.11227	up	0.477424	C20H28O6	399.158	2.52408	--	--	--	--	--	--	--	--	--	--	--	--	--
neg_3130	Glycosyl-4,4'-diaponeurosporenoate	1.60283e-07	0.0131513	1.60283e-07	9.89115	8.23863	9.48528	84.0449	121.866	155.662	11.036	0.00290571	1.12364	up	3.71076	0.0327729	1.09025	up	-14.8853	C36H50O7	639.345	2.52408	--	--	--	--	--	--	--	--	--	--	--	--	--
neg_3217	3-Methoxy-4-hydroxyphenylacetaldehyde	74.2135	71.171	67.4281	141.464	141.214	139.306	358.338	349.697	353.696	0.987606	0.000235062	1.12825	up	1.33116	4.89832e-05	1.16293	up	25.9214	C9H10O3	187.042	2.58128	C05581	Tyrosine metabolism(ko00350);;Metabolic pathways(ko01100)	--	--	--	--	HMDB0005175	5703-24-2	Organic compounds	Benzenoids	Phenols	--	Animals
neg_3218	D-Biotin	105.885	103.718	102.937	149.624	142.204	137.247	297.896	291.408	301.241	0.457194	0.00600148	1.11015	up	1.05345	7.45834e-06	1.16122	up	48.2437	C10H16N2O3S	265.075	2.58128	C00120	Biotin metabolism(ko00780);;Metabolic pathways(ko01100);;Biosynthesis of cofactors(ko01240);;ABC transporters(ko02010);;Vitamin digestion and absorption(ko04977)	--	--	--	--	HMDB0000030	58-85-5	Organic compounds	Organoheterocyclic compounds	Biotin and derivatives	--	Microbe,Animals
neg_327	7,8-Dihydroneopterin 3'-triphosphate	36.2628	33.509	35.8556	159.888	176.112	166.07	242.44	239.418	292.705	2.2489	0.000931586	1.1273	up	0.625494	0.0273924	1.08206	up	21.1376	C9H16N5O13P3	515.981	0.569383	C04895	Folate biosynthesis(ko00790);;Metabolic pathways(ko01100);;Biosynthesis of cofactors(ko01240)	--	--	--	--	HMDB0000980	20574-65-6	Organic compounds	Organoheterocyclic compounds	Pteridines and derivatives	--	Microbe,Animals
neg_3273	Lividamine	119.944	132.435	89.6058	184.023	191.998	207.27	640.311	569.64	697.863	0.770281	0.0107841	1.06386	up	1.70964	0.00565679	1.14653	up	-22.0842	C12H25N3O6	328.142	2.60988	C21255	Neomycin, kanamycin and gentamicin biosynthesis(ko00524);;Biosynthesis of secondary metabolites(ko01110)	--	--	--	--	--	--	--	--	--	--	--
neg_3275	Avermitilol	58.0747	56.7115	106.785	250.679	211.779	206.971	932.456	886.007	1161.93	1.59516	0.00252055	1.08589	up	2.1545	0.0105046	1.13497	up	3.36411	C15H26O	243.174	2.61703	C20181	Sesquiterpenoid and triterpenoid biosynthesis(ko00909)	--	--	--	--	--	--	--	--	--	--	--
neg_3288	(R)-Lipoate	98.5288	101.019	85.7769	157.034	143.488	150.272	211.139	197.993	215.809	0.659862	0.000987283	1.10322	up	0.471253	0.00136371	1.134	up	11.3449	C8H14O2S2	205.039	2.63848	C00725	--	--	--	--	--	HMDB0251530	--	Organic compounds	Organoheterocyclic compounds	Dithiolanes	--	Animals
neg_3366	Anhydrotetracycline	263.995	254.099	381.926	518.708	463.452	458.752	565.406	627.084	683.501	0.678953	0.0314912	1.00953	up	0.380671	0.0313567	1.02356	up	7.39357	C22H22N2O7	461.115	2.72355	--	--	--	--	--	--	--	--	--	--	--	--	--
neg_3391	Diosmetin-7-O-锟斤拷-D-glucopyranoside	1674.84	1647.15	2566.78	11971.7	10281.7	10056.7	15437.2	15556.5	17151.7	2.45595	0.00107751	1.11705	up	0.575413	0.00306435	1.11106	up	4.43404	C22H22O11	507.116	2.7307	--	--	--	--	--	--	--	--	--	--	--	--	--
neg_3423	Vincamine	214.838	194.719	235.073	1340.06	1238.08	1220.53	7070.06	7110.33	8064.41	2.55895	0.000506048	1.12708	up	2.5499	0.00249972	1.1567	up	0.796318	C21H26N2O3	375.169	2.745	--	--	--	--	--	--	--	--	--	--	--	--	--
neg_3491	Gemcitabine	39.4676	37.8774	43.1024	334.517	299.238	319.464	409.053	389.618	436.752	2.9844	0.00108824	1.12707	up	0.374126	0.00661443	1.09311	up	-40.1112	C9H11F2N3O4	284.036	2.79505	C07650	--	--	--	--	--	HMDB0014584	95058-81-4	Organic compounds	Nucleosides, nucleotides, and analogues	Pyrimidine nucleosides	--	Animals
neg_3626	Pantetheine 4'-phosphate	15745.8	15988.5	17131.3	98970.9	94920.2	97149.6	122284	121080	127077	2.57433	3.94829e-05	1.12967	up	0.348022	0.000635312	1.14773	up	-1.60492	C11H23N2O7PS	775.205	2.86655	C01134	Carbapenem biosynthesis(ko00332);;Pantothenate and CoA biosynthesis(ko00770);;Metabolic pathways(ko01100);;Biosynthesis of secondary metabolites(ko01110);;Biosynthesis of cofactors(ko01240)	--	--	--	--	HMDB0001416	2226-71-3	Organic compounds	Organic acids and derivatives	Carboxylic acids and derivatives	--	Animals
neg_3668	1-Myristoyl-sn-glycero-3-phosphocholine	1028.12	1034.4	629.413	2030.01	2532.62	2589.99	13176.3	13405.2	10422.9	1.40983	0.00338308	1.08288	up	2.37115	0.00752086	1.14162	up	14.3757	C22H46NO7P	502.277	2.9023	--	--	LMGP01050012	Glycerophospholipids [GP]	Glycerophosphocholines [GP01]	Monoacylglycerophosphocholines [GP0105]	HMDB0010379	20559-16-4	Organic compounds	Lipids and lipid-like molecules	Glycerophospholipids	--	Microbe,Animals
neg_3677	Erythromycin D	1.60283e-07	1.60283e-07	1.60283e-07	40.0347	43.351	38.1801	512.51	556.021	352.386	27.9135	0.00139024	1.12709	up	3.54701	0.0197777	1.11856	up	-17.8159	C36H65NO12	738.408	2.89517	C06633	--	LMPK04000010	Polyketides [PK]	Macrolides and lactone polyketides [PK04]	-	--	--	--	--	--	--	--
neg_3829	Xylotetraose	946.017	906.9	959.456	1676.23	1716.33	1575.48	2220.37	2234.62	2238	0.820885	0.00123792	1.12156	up	0.429978	0.00470202	1.15125	up	8.807	C20H34O17	581.154	2.98097	--	--	--	--	--	--	--	--	--	--	--	--	--
neg_3830	Luteolin 7-O-[beta-D-glucuronosyl-(1->2)-beta-D-glucuronide]	8412.46	8027.86	6368.38	39484.6	33472.4	32633.3	53001.7	53213.3	59850.7	2.21082	0.00356996	1.11544	up	0.653277	0.00295938	1.1114	up	1.02913	C27H26O18	637.105	2.98097	--	--	--	--	--	--	--	--	--	--	--	--	--
neg_3885	Aurantio-obtusin 锟斤拷-D-glucoside	251.655	319.395	352.7	1016.38	1018.05	1021.12	1352.45	1452.2	1390.05	1.72586	0.00171133	1.12621	up	0.457136	0.00572685	1.14984	up	7.81757	C23H24O12	491.123	3.00955	--	--	--	--	--	--	--	--	--	--	--	--	--
neg_3914	dTDP-L-epivancosamine	74.3254	82.1549	40.647	166.555	134.065	134.823	380.885	375.732	438.686	1.14336	0.00946107	1.04229	up	1.45682	0.00147263	1.14474	up	0.576627	C17H29N3O13P2	1135.23	3.03102	--	--	--	--	--	--	--	--	--	--	--	--	--
neg_3916	Coumermic acid	95.9178	89.4267	104.766	177.292	181.191	174.174	413.642	481.694	569.592	0.876608	0.000707608	1.12209	up	1.45955	0.0202796	1.11693	up	-12.8087	C27H21N3O10	1153.25	3.03102	--	--	--	--	--	--	--	--	--	--	--	--	--
neg_3955	(-)-Maackiain-3-O-glucosyl-6''-O-malonate	11410.3	11033.2	9205.26	45379.4	39336.2	38536.1	59573.4	59901.4	65537.7	1.96139	0.00258496	1.11791	up	0.586014	0.00217624	1.11971	up	1.22746	C25H24O13	531.115	3.05175	--	--	--	--	--	--	--	--	--	--	--	--	--
neg_4057	Anandamide (18_4, n-3)	876.373	847.234	1679.21	3202.07	2618.06	2571.07	19394	19451.9	24175.7	1.30215	0.00986931	1.04601	up	2.9089	0.00676671	1.1457	up	0.336211	C20H33NO2	340.226	3.1018	--	--	--	--	--	--	--	--	--	--	--	--	--
neg_4132	Rebaudioside A	28.674	50.2713	22.3452	108.663	130.258	102.188	270.213	233.871	276.966	1.75173	0.0026201	1.08254	up	1.19518	0.00161342	1.13719	up	-2.34014	C44H70O23	1011.43	3.159	--	--	--	--	--	--	--	--	--	--	--	--	--
neg_4162	Garbanzol	1.96213	0.369642	2.11607	120.296	95.55	87.7135	170.23	168.872	192.925	6.09273	0.00938433	1.10873	up	0.80952	0.00435905	1.10503	up	10.3115	C15H12O5	317.069	3.16615	--	--	--	--	--	--	--	--	--	--	--	--	--
neg_4188	6-Amino-6-deoxyfutalosine	339.422	343.343	335.687	612.876	624.731	603.908	838.604	837.511	902.524	0.854515	0.000110918	1.12898	up	0.485716	0.00477067	1.14456	up	-9.65978	C19H19N5O6	825.252	3.18045	--	--	--	--	--	--	--	--	--	--	--	--	--
neg_4265	Cucurbitacin IIb	2.00899	5.17709	4.50879	58.4039	51.7119	57.061	236.845	211.446	306.733	3.83743	0.000255389	1.12588	up	2.17515	0.0200479	1.11661	up	-5.70304	C30H48O7	565.335	3.2162	--	--	--	--	--	--	--	--	--	--	--	--	--
neg_4271	Nodularin	43.1186	35.6609	34.9649	198.988	167.354	174.853	277.924	311.882	349.874	2.25035	0.00265927	1.11943	up	0.796021	0.0121691	1.09978	up	-0.569801	C41H60N8O10	845.417	3.22333	--	--	--	--	--	--	HMDB0255692	--	Organic compounds	Organic acids and derivatives	Carboxylic acids and derivatives	--	Animals
neg_4284	Protoemetine	49.0833	40.305	84.4463	214.908	232.523	189.076	368.152	501.044	437.597	1.87246	0.00114688	1.09912	up	1.03778	0.0199016	1.09424	up	5.36911	C19H27NO3	338.175	3.2305	--	--	--	--	--	--	--	--	--	--	--	--	--
neg_4320	5-Amino-6-(1-D-ribitylamino)uracil	1253.72	1243.44	1435.85	1943.1	1819.81	1840.2	3703.11	3610.36	3805.02	0.510593	0.00332517	1.09294	up	0.98866	3.2751e-05	1.16007	up	20.4307	C9H16N4O6	275.105	3.25195	C04732	Methane metabolism(ko00680);;Riboflavin metabolism(ko00740);;Metabolic pathways(ko01100);;Biosynthesis of secondary metabolites(ko01110);;Microbial metabolism in diverse environments(ko01120);;Biosynthesis of cofactors(ko01240)	--	--	--	--	HMDB0011106	17014-74-3	Organic compounds	Organic oxygen compounds	Organooxygen compounds	--	Microbe,Animals
neg_4360	6,8a-Seco-6,8a-deoxy-5-oxoavermectin ''1a'' aglycone	363.53	279.343	433.12	828.214	821.984	841.12	3502.36	3539.89	3904.78	1.21124	0.00797912	1.11046	up	2.13556	0.00203237	1.15841	up	11.512	C34H48O7	603.316	3.2734	--	--	--	--	--	--	--	--	--	--	--	--	--
neg_4389	Amarogentin	653.973	635.589	611.474	1470.75	1441.97	1279.94	1800.06	2040.72	1830.96	1.14108	0.00453774	1.11619	up	0.435926	0.00791952	1.08433	up	-40.0215	C29H30O13	621.115	3.29483	--	--	--	--	--	--	--	--	--	--	--	--	--
neg_4459	Daidzein	466.937	459.163	396.28	1157.5	974.967	978.786	1580.65	1604.02	1772.25	1.23436	0.00501667	1.10476	up	0.671951	0.00195521	1.121	up	4.70948	C15H10O4	299.057	3.33058	C10208	Isoflavonoid biosynthesis(ko00943);;Biosynthesis of phenylpropanoids(ko01061);;Metabolic pathways(ko01100);;Biosynthesis of secondary metabolites(ko01110)	LMPK12050038	Polyketides [PK]	Flavonoids [PK12]	Isoflavonoids [PK1205]	HMDB0003312	486-66-8	Organic compounds	Phenylpropanoids and polyketides	Isoflavonoids	--	Microbe,Animals,Plants
neg_4489	Aclacinomycin S	490.322	480.272	488.721	710.325	867.697	810.115	4712.02	4934.61	2953.8	0.710595	0.0209379	1.08345	up	2.39951	0.0316562	1.09148	up	47.1941	C36H45NO13	698.315	3.34488	--	--	--	--	--	--	--	--	--	--	--	--	--
neg_4546	DIPROTIN A	264.756	204.951	520.86	2459.13	2037.29	1953.85	17516.3	17093.5	22350.7	2.70303	0.00137917	1.10771	up	3.14253	0.00941579	1.14034	up	3.92692	C17H31N3O4	340.226	3.39423	--	--	--	--	--	--	--	--	--	--	--	--	--
neg_4549	Lochnerinine	130.184	144.38	146.874	175.192	176.335	181.615	246.621	265.94	255.542	0.3392	0.0108909	1.08273	up	0.526779	0.00225358	1.1501	up	12.9267	C22H26N2O4	403.169	3.39423	--	--	--	--	--	--	--	--	--	--	--	--	--
neg_4550	Slaframine	63.3894	35.8711	78.1532	155.948	150.338	145.656	713.086	705.793	820.253	1.34902	0.0139256	1.08892	up	2.30873	0.0036532	1.15429	up	5.4476	C10H18N2O2	441.274	3.3871	--	--	--	--	--	--	--	--	--	--	--	--	--
neg_4611	Gardenoside	7.43576	5.25836	11.472	38.7263	33.1371	46.5857	60.8401	67.9227	78.1281	2.29321	0.00642982	1.09013	up	0.804601	0.0112093	1.06751	up	-13.7042	C17H24O11	439.096	3.41568	--	--	--	--	--	--	--	--	--	--	--	--	--
neg_4687	2-Oxo-9-methylthiononanoic acid	193.114	195.242	202.841	270.298	284.177	267.437	296.849	299.886	298.045	0.475345	0.000745136	1.11692	up	0.122548	0.0390863	1.06877	up	-31.8203	C10H18O3S	481.18	3.47288	--	--	--	--	--	--	--	--	--	--	--	--	--
neg_4761	THF-L-glutamate	1338.74	1303.48	1362.17	2138.26	2088.86	2061.51	3379.27	3354.71	3552.54	0.651157	2.04197e-05	1.12712	up	0.709941	0.000765652	1.15756	up	17.4953	C24H30N8O9	595.198	3.5158	--	--	--	--	--	--	--	--	--	--	--	--	--
neg_4824	Formylmethanofuran	621.367	635.018	626.653	665.309	682.943	680.551	1631.68	1647.28	1744.58	0.107567	0.00290682	1.08832	up	1.30808	0.000986709	1.16026	up	3.36735	C35H44N4O16	797.253	3.55868	--	--	--	--	--	--	--	--	--	--	--	--	--
neg_4909	Ser Leu Arg Glu	922.296	919.708	1048.22	1254.28	1225.65	1273.34	3352.37	3233.9	3721.83	0.376963	0.0140552	1.07945	up	1.45756	0.00421369	1.1527	up	-6.22293	C20H37N7O8	502.26	3.60873	--	--	--	--	--	--	--	--	--	--	--	--	--
neg_5039	Pinocembrin	28.7631	26.7172	21.2675	54.1746	50.41	50.0612	79.346	82.0882	78.9174	1.01077	0.00152592	1.1083	up	0.636178	0.000108158	1.15566	up	7.35287	C15H12O4	301.074	3.72242	C09827	Flavonoid biosynthesis(ko00941)	LMPK12140214	Polyketides [PK]	Flavonoids [PK12]	Flavanones [PK1214]	HMDB0030808	480-39-7	Organic compounds	Phenylpropanoids and polyketides	Flavonoids	--	Animals
neg_5130	Menadione (Vitamin K3)	48.5014	49.5852	47.2656	327.035	327.91	328.444	677.265	708.377	693.886	2.75821	1.02604e-08	1.13021	up	1.08042	0.00059061	1.16186	up	8.11925	C11H8O2	389.106	3.77247	--	--	--	--	--	--	--	--	--	--	--	--	--
neg_5160	N-Acetyl-D-lactosamine	164.485	167.791	179.722	702.067	693.732	679.889	1165.31	1119.7	1096.37	2.01938	1.0584e-06	1.12968	up	0.704021	0.000934197	1.15783	up	-20.4793	C14H25NO11	404.11	3.78677	--	--	--	--	--	--	--	--	--	--	--	--	--
neg_5166	Glu Ile Ser Arg	53.5068	71.7596	84.0813	334.091	320.134	304.546	5773.64	5744.71	6566.27	2.19529	3.53197e-05	1.12468	up	4.23743	0.00219665	1.15808	up	9.01017	C20H37N7O8	502.268	3.7939	--	--	--	--	--	--	--	--	--	--	--	--	--
neg_5187	Macrozamin	305.902	341.331	314.774	757.315	751.851	735.658	1200.28	1179.4	1182.66	1.22248	2.43673e-05	1.12824	up	0.666223	1.14377e-06	1.1623	up	19.4461	C13H24N2O11	419.115	3.80107	--	--	--	--	--	--	--	--	--	--	--	--	--
neg_5212	Parishin	6506.78	6541.96	6623.92	20015	19411.5	19085.5	23543.2	22951	22941.4	1.57254	0.00036517	1.12918	up	0.24694	0.000658606	1.14399	up	23.4123	C45H56O25	1031.3	3.81537	--	--	--	--	--	--	--	--	--	--	--	--	--
neg_5235	Novclobiocin 104	591.822	597.656	591.247	1399.25	1358.95	1348.77	1974.03	1915.19	1889.91	1.20561	0.000319578	1.12929	up	0.492781	0.000161804	1.15695	up	19.3723	C29H32ClNO10	634.181	3.81537	--	--	--	--	--	--	--	--	--	--	--	--	--
neg_5548	Elloramycin A	250.63	289.158	266.11	677.157	706.114	649.194	1728.66	1619.76	1639.95	1.33456	8.44242e-05	1.12485	up	1.29534	0.000146171	1.16003	up	36.1069	C32H36O15	705.227	4.0084	--	--	--	--	--	--	--	--	--	--	--	--	--
neg_5690	Asp-Leu-OH	31.989	28.3002	27.1691	62.8586	64.6812	55.6148	151.847	139.341	144.655	1.06639	0.00193434	1.10913	up	1.25075	8.18195e-05	1.15665	up	11.7717	C15H18N2O8	353.103	4.10063	--	--	--	--	--	--	--	--	--	--	--	--	--
neg_6133	Wilforgine	992.149	1048.62	1017.98	2015.61	2014.38	1958.93	2981.06	3013.14	3033.28	0.969353	2.9963e-06	1.12872	up	0.592027	2.92838e-06	1.16202	up	-32.7504	C41H47NO19	856.239	4.41452	--	--	--	--	--	--	HMDB0259892	--	Organic compounds	Lipids and lipid-like molecules	Prenol lipids	--	Animals
neg_6291	Biotin	67.394	63.6235	76.3548	247.046	225.137	220.081	348.491	373.063	370.465	1.7391	0.000581695	1.12307	up	0.657601	0.000309108	1.14678	up	-11.9864	C10H16N2O3S	547.184	4.54322	--	--	--	--	--	--	--	--	--	--	--	--	--
neg_6429	Choloyl-CoA	379.686	407.377	411.65	580.237	531.82	529.499	693.73	672.824	709.173	0.453577	0.00334055	1.09305	up	0.338553	0.00333754	1.12282	up	-18.6182	C45H74N7O20P3S	1178.35	4.67907	C01794	--	--	--	--	--	HMDB0001374	--	Organic compounds	Lipids and lipid-like molecules	Glycerolipids	--	Animals
neg_650	Chrysoeriol	29.6858	33.6224	38.8486	410.217	366.462	385.163	771.826	764.65	762.042	3.50756	0.000846952	1.12715	up	0.98429	0.000664864	1.16049	up	-35.6853	C16H12O6	599.098	0.612283	C04293	Flavone and flavonol biosynthesis(ko00944)	LMPK12110799	Polyketides [PK]	Flavonoids [PK12]	Flavones and Flavonols [PK1211]	HMDB0030667	491-71-4	Organic compounds	Phenylpropanoids and polyketides	Flavonoids	--	Animals,Plants
neg_662	Dopaxanthin quinone	1.60283e-07	39.9002	10.5044	163.709	170.394	149.525	277.267	256.366	272.545	3.26227	0.0017417	1.11097	up	0.737199	0.000261875	1.14813	up	-37.346	C18H16N2O8	835.117	0.612283	--	--	--	--	--	--	HMDB0012220	--	Organic compounds	Organic acids and derivatives	Carboxylic acids and derivatives	--	Animals
neg_6751	5(S)-HpEPE	14.1919	12.1006	13.6747	43.3772	40.0189	42.7582	250.756	250.429	264.073	1.6583	8.23776e-05	1.12627	up	2.60076	0.000241584	1.16214	up	9.3577	C20H30O4	333.21	5.05658	--	--	--	--	--	--	--	--	--	--	--	--	--
neg_687	Quercetin 3-O-beta-D-glucosyl-(1->2)-beta-D-glucoside	1.59759	11.0509	0.0239067	35.3723	40.5011	35.6169	56.4811	66.0589	56.4226	3.13716	0.00379113	1.10076	up	0.68274	0.00824287	1.10788	up	-37.5691	C27H30O17	661.094	0.612283	--	--	--	--	--	--	--	--	--	--	--	--	--
neg_6932	Fustin	120.847	132.776	122.213	313.25	343.345	360.806	567.257	512.179	526.344	1.43671	0.00249709	1.12018	up	0.658387	0.000928654	1.13591	up	44.679	C15H12O6	333.074	5.28538	--	--	--	--	--	--	--	--	--	--	--	--	--
neg_697	Amaranthin	6.91861	11.3148	19.2109	137.191	124.914	126.196	276.809	290.267	274.434	3.37436	2.63196e-05	1.12553	up	1.1158	2.72715e-05	1.15929	up	10.3052	C30H34N2O19	761.152	0.605133	--	--	--	--	--	--	--	--	--	--	--	--	--
neg_713	Luteolin 7-O-beta-D-glucoside	7.66252	1.60283e-07	11.4434	119.148	119.823	113.285	228.823	235.093	248.562	4.20453	4.50566e-05	1.1274	up	1.01622	0.000859215	1.15719	up	16.9164	C21H20O11	941.214	0.612283	C03951	Flavone and flavonol biosynthesis(ko00944)	LMPK12113403	Polyketides [PK]	Flavonoids [PK12]	Flavones and Flavonols [PK1211]	HMDB0035588	5373-11-05	Organic compounds	Phenylpropanoids and polyketides	Flavonoids	--	Animals
neg_7464	Precorrin 3B	106.74	92.5678	100.086	125.088	126.624	125.555	173.174	176.054	150.582	0.333542	0.0228506	1.07763	up	0.40579	0.0363745	1.08212	up	-38.1578	C43H50N4O17	929.252	5.93458	--	--	--	--	--	--	--	--	--	--	--	--	--
neg_7569	Cob(II)yrinate a,c diamide	592.081	575.309	573.706	762.355	710.691	720.929	998.045	911.756	920.377	0.333551	0.00546793	1.10301	up	0.367346	0.0055583	1.11464	up	-25.6559	C45H61CoN6O12+	935.337	6.09832	--	--	--	--	--	--	--	--	--	--	--	--	--
neg_781	4-(L-gamma-Glutamylamino)butanoate	1294.72	1313.72	1300.39	1495.3	1465.15	1429.68	1668.31	1665.12	1639.19	0.167529	0.00906722	1.09713	up	0.179741	0.00312066	1.1371	up	7.36205	C9H16N2O5	267.077	0.648033	--	--	--	--	--	--	--	--	--	--	--	--	--
neg_8116	Mifepristone	505.782	482.54	762.193	1044.78	988.93	920.798	1275.75	1230.2	1282.49	0.755137	0.0326573	1.01845	up	0.35869	0.00729397	1.11946	up	1.08692	C29H35NO2	474.265	7.21873	C07652	--	--	--	--	--	HMDB0014972	84371-65-3	Organic compounds	Lipids and lipid-like molecules	Steroids and steroid derivatives	--	Animals
neg_818	Chorismate	112.919	124.861	105.55	273.651	243.384	254.251	402.148	398.795	411.29	1.16767	0.000447587	1.11808	up	0.652329	0.00108078	1.15337	up	47.3587	C10H10O6	511.131	0.662333	C00251	Ubiquinone and other terpenoid-quinone biosynthesis(ko00130);;Phenylalanine, tyrosine and tryptophan biosynthesis(ko00400);;Phenazine biosynthesis(ko00405);;Folate biosynthesis(ko00790);;Biosynthesis of various alkaloids(ko00996);;Biosynthesis of various other secondary metabolites(ko00997);;Biosynthesis of various antibiotics(ko00998);;Biosynthesis of siderophore group nonribosomal peptides(ko01…	--	--	--	--	HMDB0012199	617-12-9	Organic compounds	Organic acids and derivatives	Carboxylic acids and derivatives	--	Microbe,Animals
neg_8463	Primary fluorescent chlorophyll catabolite	834.791	795.644	847.743	979.272	1056.59	999.603	1453.19	1449.2	1263.21	0.292636	0.00415385	1.08253	up	0.456609	0.0170899	1.09664	up	36.6101	C35H40N4O7	663.282	7.78213	--	--	--	--	--	--	--	--	--	--	--	--	--
neg_852	5-Deoxystrigol	227.722	219.991	219.704	1177.12	1402.92	1554.8	4524.62	4536.27	4067.59	2.63117	0.00886192	1.1105	up	1.6668	0.000181881	1.15404	up	29.6094	C19H22O5	329.149	0.6695	--	--	--	--	--	--	--	--	--	--	--	--	--
neg_8749	Cucurbitacin B	8398.94	8511.85	8835.27	23684.3	23628.2	23678.6	31604.8	32338.8	31451.7	1.46329	5.65722e-05	1.13005	up	0.42628	0.001084	1.16064	up	-14.7668	C32H46O8	579.286	8.25333	--	--	--	--	--	--	--	--	--	--	--	--	--
neg_8837	7-Oxateasterone	195.189	209.808	224.841	330.08	312.145	309.688	690.206	767.77	720.244	0.595849	0.000803659	1.10822	up	1.19425	0.00163717	1.1557	up	3.96979	C28H48O5	499.321	8.43138	--	--	--	--	--	--	--	--	--	--	--	--	--
neg_8923	Isoleucyl-Lysine	104.646	92.5366	66.7881	172.396	177.474	171.234	366.093	393.396	378.955	0.981195	0.0144632	1.09284	up	1.12742	0.00085244	1.15971	up	1.05678	C12H25N3O3	577.394	8.58867	--	--	--	--	--	--	HMDB0028912	--	Organic compounds	Organic acids and derivatives	Carboxylic acids and derivatives	--	Animals
neg_897	Chromopyrrolate	130.163	137.409	145.727	411.675	453.454	428.904	533.232	543.075	487.928	1.64662	0.000530846	1.12589	up	0.273583	0.0154941	1.0559	up	8.15938	C22H15N3O4	384.102	0.683783	--	--	--	--	--	--	--	--	--	--	--	--	--
neg_900	Trp-Tyr	55.2309	51.8578	59.7037	185.53	176.317	187.935	300.572	320.25	319.669	1.72081	2.86876e-05	1.12778	up	0.774554	0.000324364	1.15576	up	-1.00066	C20H21N3O4	402.122	0.683783	--	--	--	--	--	--	--	--	--	--	--	--	--
neg_9120	3alpha,11beta,21-Trihydroxy-5beta-pregnan-20-one	276.61	257.209	274.462	334.18	346.203	348.108	667.232	695.858	694.871	0.347603	0.00101612	1.1074	up	1.00069	9.50606e-05	1.16113	up	17.7407	C21H34O4	371.227	8.88827	C05476	Steroid hormone biosynthesis(ko00140)	LMST02030100	Sterol Lipids [ST]	Steroids [ST02]	C21 steroids (gluco/mineralocorticoids, progestogins) and derivatives [ST0203]	HMDB0000268	68-42-8	Organic compounds	Lipids and lipid-like molecules	Steroids and steroid derivatives	--	Animals
neg_914	UDP-glucose	998.09	1050.32	972.239	1231.02	1294.69	1162.52	1832.72	1819.18	2263.37	0.288072	0.0124204	1.04914	up	0.681515	0.0298564	1.07781	up	7.16868	C15H24N2O17P2	565.052	0.683783	--	--	--	--	--	--	--	--	--	--	--	--	--
neg_9223	25-Hydroxy-6,19-dihydro-6,19-ethanovitamin D3	495.121	533.22	487.949	872.927	741.032	845.937	2490.06	2730.05	2619.81	0.698051	0.00952938	1.09073	up	1.67224	0.000124022	1.15858	up	-4.1425	C29H48O2	449.338	9.06702	--	--	LMST03020673	Sterol Lipids [ST]	Secosteroids [ST03]	Vitamin D3 and derivatives [ST0302]	--	--	--	--	--	--	--
neg_9227	Paradol	95.6166	105.917	110.114	177.78	158.945	170.152	2055.57	2228.33	1924.99	0.701721	0.000937838	1.10502	up	3.61463	0.00205896	1.15834	up	26.9637	C17H26O3	555.384	9.0806	--	--	--	--	--	--	--	--	--	--	--	--	--
neg_9397	3-Geranylgeranylindole	674.611	674.732	1000.83	5145.27	4999.92	5372.81	15160.5	14265.8	14970.9	2.72311	8.92663e-06	1.12747	up	1.51653	0.000168127	1.16104	up	-23.3948	C28H39N	410.274	9.2522	--	--	--	--	--	--	--	--	--	--	--	--	--
neg_9403	24-Hydroxy-beta-amyrin	4097.67	4043.97	4047.79	6048.81	5775.38	5873.69	17948.2	17805.9	18275.2	0.537946	0.00125673	1.12573	up	1.61017	2.64097e-06	1.16284	up	-4.33496	C30H50O2	463.354	9.2522	--	--	--	--	--	--	--	--	--	--	--	--	--
neg_945	2-Pyrone-4,6-dicarboxylate	18.7491	15.2774	19.1146	159.248	148.206	180.483	213.277	206.9	217.609	3.19879	0.00375968	1.12058	up	0.386377	0.0249405	1.07947	up	-11.5271	C7H4O6	228.997	0.697383	--	--	--	--	--	--	--	--	--	--	--	--	--
neg_9477	3alpha,7alpha-Dihydroxy-5beta-cholestane	277.764	248.683	266.529	362.989	356.212	362.7	1623.39	1590.8	1651.41	0.448218	0.00511281	1.11219	up	2.16905	0.000155535	1.16279	up	0.347341	C27H48O2	425.34	9.34515	C05452	Primary bile acid biosynthesis(ko00120);;Metabolic pathways(ko01100)	LMST04030109	Sterol Lipids [ST]	Bile acids and derivatives [ST04]	C27 bile acids, alcohols, and derivatives [ST0403]	HMDB0006893	3862-26-8	Organic compounds	Lipids and lipid-like molecules	Steroids and steroid derivatives	--	Animals
pos_1341	beta-Tocotrienol	530.271	545.285	608.962	1248.61	1261.66	1366.05	3903.54	3824.35	4183.72	1.20235	0.000217572	1.12203	up	1.61961	0.000605474	1.15888	up	6.95524	C28H42O2	410.321	10.9858	C14154	--	--	--	--	--	HMDB0030554	490-23-3	Organic compounds	Lipids and lipid-like molecules	Prenol lipids	--	Animals
pos_1355	L-Histidinol	2198.76	1988.35	2107.85	3282.82	3216.95	3152.3	4211.41	3899.94	4122.53	0.616641	0.00031031	1.12115	up	0.341971	0.00526394	1.13314	up	12.9071	C6H11N3O	124.089	11.0716	--	--	--	--	--	--	--	--	--	--	--	--	--
pos_1373	24-Methylidenecycloartanol	47.3181	64.7561	59.3379	375.16	373.074	359.247	438.787	424.775	468.077	2.69174	1.68976e-06	1.12898	up	0.265921	0.0174158	1.09227	up	-25.8081	C31H52O	463.38	11.1067	C08830	Steroid biosynthesis(ko00100);;Metabolic pathways(ko01100);;Biosynthesis of secondary metabolites(ko01110)	LMST01100001	Sterol Lipids [ST]	Sterols [ST01]	Cycloartanols and derivatives [ST0110]	HMDB0303481	--	Organic compounds	Lipids and lipid-like molecules	Steroids and steroid derivatives	--	Animals
pos_1379	2-(2-Methylpropyl)pyridine	19159.3	17831.3	19351.2	22012.8	21415	20938.7	24783.2	24032.1	25335.1	0.192104	0.0134401	1.03987	up	0.204145	0.00298669	1.1144	up	6.22518	C9H13N	136.113	11.121	--	--	--	--	--	--	HMDB0037291	6304-24-1	Organic compounds	Organoheterocyclic compounds	Pyridines and derivatives	--	Animals
pos_1408	N,N-Dimethylaniline	89524.4	82911.7	89169.1	105265	101841	99699.5	120668	115615	123745	0.229935	0.00617586	1.0645	up	0.23078	0.00518822	1.10684	up	1.47759	C8H11N	122.097	11.1924	C02846	--	--	--	--	--	HMDB0001020	121-69-7	Organic compounds	Organic nitrogen compounds	Organonitrogen compounds	--	Animals
pos_1414	Ile Glu Met Thr	338.883	369.541	270.087	657.691	560.003	588.239	904.737	1277.87	1045.95	0.884084	0.00261923	1.08251	up	0.838144	0.041069	1.05089	up	5.9943	C20H36N4O8S	493.236	11.2067	--	--	--	--	--	--	--	--	--	--	--	--	--
pos_1423	Cholesteryl oleate (Lipids)	3011.29	2722.61	2890.31	5662.57	6109.52	5296.86	7774.75	7575.93	8011.2	0.984909	0.00330314	1.11294	up	0.452782	0.00398265	1.12788	up	-5.55583	C45H78O2	615.583	11.2282	--	--	--	--	--	--	--	--	--	--	--	--	--
pos_1456	TG(15:1(9Z)/18:1(9Z)/18:2(9Z,12Z))[iso6]	18.08	24.3287	17.4576	45.0143	64.9292	49.1372	101.626	131.4	164.333	1.40994	0.0218651	1.05292	up	1.32069	0.0372903	1.04841	up	5.50336	C54H96O6	841.733	11.2354	--	--	LMGL03015497	Glycerolipids [GL]	Triradylglycerols [GL03]	Triacylglycerols [GL0301]	--	--	--	--	--	--	--
pos_1459	gamma-Tocopherol	43.9987	50.4789	9.37703	189.389	236.885	190.223	283.797	316.961	378.257	2.56953	0.00128448	1.09988	up	0.667236	0.0291353	1.0296	up	17.6216	C28H48O2	855.735	11.2354	--	--	--	--	--	--	--	--	--	--	--	--	--
pos_1538	Leu Gly Ala Ser	340.992	320.803	350.902	2009.04	1924.44	1877.44	3914.13	3838.88	4020.93	2.52056	0.000322543	1.12882	up	1.01876	1.5631e-05	1.16078	up	1.92301	C14H26N4O6	347.193	1.99648	--	--	--	--	--	--	--	--	--	--	--	--	--
pos_1561	Thr Gln Leu	139.646	141.183	184.152	636.083	574.394	545.751	2014.43	1889.72	2263.55	1.91723	0.000640624	1.11904	up	1.81225	0.0037666	1.14972	up	1.92815	C15H28N4O6	402.236	2.03867	--	--	--	--	--	--	--	--	--	--	--	--	--
pos_1564	Phenylalanyl-Threonine	33.7599	27.7806	41.1986	198.155	176.823	159.416	621.715	591.984	781.652	2.37892	0.00288723	1.11511	up	1.90067	0.012029	1.12948	up	21.6036	C13H18N2O4	231.119	2.05297	--	--	--	--	--	--	--	--	--	--	--	--	--
pos_1568	Gln Gln Leu	2082.15	2015.99	2412.41	12076.8	10720.7	10631.2	21890.6	21517.8	24525	2.36023	0.00156999	1.12365	up	1.02304	0.0018622	1.14411	up	5.62897	C16H29N5O6	388.221	2.04582	--	--	--	--	--	--	--	--	--	--	--	--	--
pos_1574	alpha-Naphthylacetamide	66.2009	69.7897	103.659	391.862	345.236	345.259	875.416	836.282	995.4	2.17518	0.000205782	1.11929	up	1.32257	0.00424027	1.14362	up	-7.40941	C12H11NO	186.09	2.07442	C18533	--	--	--	--	--	HMDB0032710	86-86-2	Organic compounds	Benzenoids	Naphthalenes	--	Animals
pos_1578	Isococculidine	13.4759	14.7328	19.6959	222.104	166.206	136.828	482.11	445.229	564.678	3.45446	0.0233017	1.07769	up	1.5065	0.00259498	1.12354	up	-7.62876	C18H23NO2	286.178	2.07442	--	--	--	--	--	--	--	--	--	--	--	--	--
pos_1640	Ankorine	57.7427	74.4261	91.9814	1005.55	745.443	717.899	4413.07	4486.85	5839.59	3.46133	0.0138636	1.09723	up	2.57775	0.0103575	1.13332	up	-7.18882	C19H29NO4	300.193	2.15307	--	--	--	--	--	--	--	--	--	--	--	--	--
pos_1645	Leu Pro	2163.22	2100.33	2484.4	9164.94	7311.26	7191.51	18002.2	18169.3	23267.3	1.8104	0.0105616	1.10122	up	1.32848	0.0122449	1.11135	up	6.62161	C11H20N2O3	229.156	2.16022	--	--	--	--	--	--	--	--	--	--	--	--	--
pos_1653	4-Methylbenzyl alcohol	53.7787	53.5755	90.3788	128.416	155.919	140.971	268.199	282.459	323.081	1.10495	0.00980551	1.05494	up	1.0387	0.00439136	1.13003	up	-1.21427	C8H10O	267.135	2.16737	C06757	Xylene degradation(ko00622);;Metabolic pathways(ko01100);;Microbial metabolism in diverse environments(ko01120);;Degradation of aromatic compounds(ko01220)	--	--	--	--	HMDB0041609	589-18-4	Organic compounds	Benzenoids	Benzene and substituted derivatives	--	Animals
pos_1654	Leu Pro Pro	2449.65	2315.55	2801.36	32855.3	24441.9	23584.4	51262.4	51400.7	68584	3.4181	0.0141651	1.09827	up	1.0822	0.0188257	1.06885	up	6.9277	C16H27N3O4	326.21	2.17452	--	--	--	--	--	--	--	--	--	--	--	--	--
pos_1711	5,6,7,8-Tetrahydromonapterin	4.17972	6.02807	2.91607	43.4836	40.5226	42.9805	98.645	113.135	120.832	3.27441	7.85428e-06	1.1276	up	1.38916	0.00792215	1.14238	up	-26.9549	C9H15N5O4	240.102	2.25317	--	--	--	--	--	--	--	--	--	--	--	--	--
pos_1720	Thr Cys Ala Lys	296.403	281.945	311.372	1214.5	1062.97	1028.05	2897.99	3011.45	3448.85	1.89345	0.00430418	1.11865	up	1.50137	0.00346959	1.14566	up	1.46407	C16H31N5O6S	422.207	2.24602	--	--	--	--	--	--	--	--	--	--	--	--	--
pos_1722	Cortisol 21-acetate	25.8906	33.8244	3.54077	168.239	199.922	201.97	916.226	985.091	916.813	3.17202	0.000343583	1.11468	up	2.30537	0.000118093	1.16062	up	12.6901	C23H32O6	446.259	2.25317	C02821	--	LMST02030093	Sterol Lipids [ST]	Steroids [ST02]	C21 steroids (gluco/mineralocorticoids, progestogins) and derivatives [ST0203]	--	--	--	--	--	--	--
pos_1725	Aristolochene	54.2642	63.0992	77.0236	299.975	236.049	229.739	850.141	833.23	1070.86	1.97796	0.00903157	1.0974	up	1.84668	0.00868152	1.1309	up	6.25891	C15H24	227.178	2.26032	--	--	--	--	--	--	HMDB0037060	6813-21-4	Organic compounds	Lipids and lipid-like molecules	Prenol lipids	--	Animals
pos_1733	beta-PC-M6	77.8799	68.7589	89.9931	451.743	418.55	397.401	1102.91	1219.18	1282.19	2.42149	0.00063327	1.12471	up	1.5075	0.00243556	1.15192	up	-5.31859	C27H35NO3	460.23	2.26747	--	--	--	--	--	--	--	--	--	--	--	--	--
pos_1742	Littorine	1.60283e-07	1.60283e-07	1.60283e-07	22.7886	17.8771	20.4423	105.485	101.657	91.1006	26.9212	0.00481317	1.11935	up	2.28705	0.00129778	1.15571	up	-0.924355	C17H23NO3	601.324	2.28177	--	--	--	--	--	--	--	--	--	--	--	--	--
pos_1763	Daimuron	2.18095	1.60283e-07	3.04063	66.9233	65.143	54.0879	130.251	134.156	179.467	5.15587	0.00307811	1.1198	up	1.25365	0.0262099	1.08765	up	-1.35748	C17H20N2O	269.164	2.30322	--	--	--	--	--	--	--	--	--	--	--	--	--
pos_1781	Trp Arg Gly Ser	103.847	116.406	70.3731	603.476	732.789	717.436	2239.26	2389.76	1602.17	2.82099	0.00226746	1.11838	up	1.60128	0.0260102	1.09754	up	3.06117	C22H32N8O6	505.253	2.32465	--	--	--	--	--	--	--	--	--	--	--	--	--
pos_1792	(-)-Carvone	20.3558	15.1775	25.8927	32.3237	35.0018	35.416	60.1034	62.3465	65.6064	0.742095	0.0371232	1.02282	up	0.872146	0.000361785	1.15326	up	11.7285	C10H14O	173.095	2.33182	--	--	--	--	--	--	HMDB0035824	22327-39-5	Organic compounds	Lipids and lipid-like molecules	Prenol lipids	--	Microbe,Animals
pos_1802	Ala Pro Leu	4.17125	4.13887	14.3438	190.28	140.459	143.194	1187.91	1224.77	1554.7	4.38685	0.00902343	1.10375	up	3.06543	0.00887133	1.14011	up	10.5308	C14H25N3O4	300.195	2.33897	--	--	--	--	--	--	--	--	--	--	--	--	--
pos_1809	Isoleucyl-Proline	391.048	377.392	481.705	5777.61	4421.9	4363.13	7535.25	7633.31	10083.2	3.5421	0.0103763	1.10624	up	0.794113	0.0311403	1.02567	up	8.25364	C11H20N2O3	211.146	2.3461	--	--	--	--	--	--	--	--	--	--	--	--	--
pos_1847	(S)-Norlaudanine	10.7881	6.77855	5.28104	32.0093	28.8744	28.2445	50.6338	48.6298	50.5431	1.96383	0.000676444	1.11195	up	0.749148	0.000479507	1.15332	up	6.15167	C19H23NO4	294.151	2.38113	--	--	--	--	--	--	--	--	--	--	--	--	--
pos_1849	Gly His His Lys	253.05	264.71	196.585	866.551	1115.12	1094.86	4315.51	4552.62	2845.48	2.10661	0.00695595	1.10637	up	1.92881	0.0303927	1.08933	up	-6.14332	C20H31N9O5	478.245	2.38113	--	--	--	--	--	--	--	--	--	--	--	--	--
pos_1851	Gln Pro Val	754.44	786.831	996.905	2244.17	1994.91	1985.03	11015.8	11180.5	13306.5	1.29408	0.000445203	1.11117	up	2.51199	0.00518379	1.14997	up	4.40389	C15H26N4O5	343.199	2.38828	--	--	--	--	--	--	--	--	--	--	--	--	--
pos_1853	Fumitremorgin B	388.665	403.801	307.987	1004.22	1136.21	1114.98	2415.66	2552.88	1773.25	1.56474	0.00025044	1.11925	up	1.05029	0.0369424	1.07287	up	7.56232	C27H33N3O5	462.242	2.38828	--	--	--	--	--	--	--	--	--	--	--	--	--
pos_1855	Barbital	48.2616	50.7573	66.8955	90.8745	81.9277	83.4305	489.513	525.245	608.356	0.627015	0.0208138	1.03837	up	2.66324	0.00567891	1.14948	up	16.5063	C8H12N2O3	185.095	2.4026	--	--	--	--	--	--	HMDB0248870	57-44-3	Organic compounds	Organoheterocyclic compounds	Diazines	--	Animals
pos_1858	Ser Pro Leu	277.727	256.342	380.883	2459.37	2118.92	2034.24	13840.3	14246.3	17194.2	2.85343	0.00257007	1.11881	up	2.77563	0.0060435	1.14765	up	4.74415	C14H25N3O5	316.189	2.4026	--	--	--	--	--	--	--	--	--	--	--	--	--
pos_1871	Piperidine	18.2039	16.7936	28.3746	76.0346	63.3638	60.3709	159.048	162.099	203.121	1.65641	0.00217436	1.09231	up	1.39197	0.0104537	1.12091	up	15.249	C5H11N	86.0977	2.40973	C01746	Tropane, piperidine and pyridine alkaloid biosynthesis(ko00960);;Protein digestion and absorption(ko04974)	--	--	--	--	HMDB0034301	110-89-4	Organic compounds	Organoheterocyclic compounds	Piperidines	--	Microbe,Animals
pos_1892	Pro Pro Glu Lys	618.001	613.104	402.256	2345.33	2923.38	2867.28	5915.26	6127.1	5731.48	2.31647	0.00307963	1.11207	up	1.12737	0.000363143	1.15283	up	7.80664	C21H35N5O7	470.265	2.43835	--	--	--	--	--	--	--	--	--	--	--	--	--
pos_1909	Isopentenyladenosine	142.62	124.148	141.432	206.806	201.429	204.912	286.924	307.483	259.357	0.586958	0.00500689	1.11235	up	0.477605	0.027624	1.09811	up	-0.960749	C15H21N5O4	374.122	2.45978	C16427	Zeatin biosynthesis(ko00908);;Biosynthesis of secondary metabolites(ko01110)	--	--	--	--	HMDB0304396	--	Organic compounds	Nucleosides, nucleotides, and analogues	Purine nucleosides	--	Animals
pos_1915	Methohexital	884.197	861.405	1125.13	3983.02	3481.28	3460.93	7779.93	7826.09	9265.84	1.92817	0.000887124	1.11893	up	1.18685	0.00589817	1.13548	up	8.70299	C14H18N2O3	263.141	2.46693	C07844	--	--	--	--	--	HMDB0014617	151-83-7	Organic compounds	Organoheterocyclic compounds	Diazines	--	Animals
pos_1916	Cinnamyl alcohol	15.633	12.2744	15.3027	112.828	101.009	89.0988	197.405	199.765	241.225	2.80957	0.00529663	1.11593	up	1.07544	0.00662026	1.11954	up	1.22524	C9H10O	286.18	2.46693	C02394	--	--	--	--	--	HMDB0029697	104-54-1	Organic compounds	Phenylpropanoids and polyketides	Cinnamyl alcohols	--	Animals
pos_1926	17-trifluoromethylphenyl trinor PGF2伪	2199.65	2358.32	1472.19	5011.49	6356.83	6317.91	13944.7	14523.8	9952.67	1.55236	0.00342293	1.092	up	1.11927	0.0315916	1.06682	up	0.754647	C24H31F3O5	457.219	2.48123	--	--	--	--	--	--	--	--	--	--	--	--	--
pos_1934	Phe His Ala	57.8341	43.3771	50.1849	93.986	103.859	102.136	166.938	165.208	151.036	0.986544	0.00101184	1.10666	up	0.687695	0.00126452	1.1423	up	-1.80263	C18H23N5O4	374.182	2.50268	--	--	--	--	--	--	--	--	--	--	--	--	--
pos_1936	Cinnamylideneacetone	23.9749	27.9586	39.5565	69.3579	65.5722	66.5892	182.224	196.846	221.513	1.13923	0.0121665	1.09313	up	1.57545	0.00691537	1.14613	up	-4.14386	C12H12O	173.095	2.50985	--	--	--	--	--	--	HMDB0031621	4173-44-8	Organic compounds	Benzenoids	Benzene and substituted derivatives	--	Animals,Plants
pos_1938	Dehydroisochalciporone	263.92	247.742	338.97	1529.81	1312.38	1313.94	3478.76	3546.97	4329.18	2.28863	0.00157118	1.11912	up	1.45	0.00899863	1.13229	up	-4.56429	C16H19NO	242.153	2.50985	--	--	--	--	--	--	HMDB0033527	--	Organic compounds	Organoheterocyclic compounds	Azepines	--	Animals
pos_1940	2,3-Dihydrothienamycin	250.128	241.16	281.836	368.505	346.448	359.954	613.615	639.474	717.182	0.47544	0.00539685	1.0893	up	0.874182	0.00852332	1.13763	up	4.61782	C11H18N2O4S	292.134	2.50985	--	--	--	--	--	--	--	--	--	--	--	--	--
pos_1953	Dihydroberberine	117.105	151.468	251.133	894.446	878.83	834.135	1182.94	1182.37	1271.98	2.32685	0.000840284	1.1212	up	0.480247	0.00147419	1.14016	up	-2.12871	C20H19NO4	355.107	2.51698	--	--	--	--	--	--	HMDB0033524	120834-89-1	Organic compounds	Alkaloids and derivatives	Protoberberine alkaloids and derivatives	--	Animals
pos_1955	Gln Gln Pro Leu	475.73	494.126	547.443	1633.36	1418.14	1418.64	3924.01	3988.93	4803.11	1.55882	0.00292606	1.11727	up	1.50826	0.00741826	1.13783	up	4.07152	C21H36N6O7	485.274	2.52413	--	--	--	--	--	--	--	--	--	--	--	--	--
pos_1956	Gentamicin A	466.697	493.785	318.57	886.851	1127.07	1126.63	3384.02	3495.91	2574.71	1.29594	0.0046314	1.07912	up	1.59	0.0134834	1.11849	up	-29.2477	C18H36N4O10	491.219	2.52413	C01917	Neomycin, kanamycin and gentamicin biosynthesis(ko00524);;Biosynthesis of secondary metabolites(ko01110)	--	--	--	--	--	--	--	--	--	--	--
pos_1972	Pterolactam	619.823	587.766	741.973	1729.49	1510.05	1520.08	5185.06	5290.74	6446.28	1.2877	0.000839614	1.11172	up	1.82999	0.00821654	1.14008	up	5.78124	C5H9NO2	116.071	2.53843	--	--	--	--	--	--	HMDB0034208	38072-88-7	Organic compounds	Organoheterocyclic compounds	Pyrrolidines	--	Animals
pos_1994	Gibberellin A4	31.62	38.7412	30.8649	101.705	95.2222	107.176	289.44	302.944	323.515	1.58698	0.000169356	1.12126	up	1.59063	0.000897649	1.15704	up	-3.09414	C19H24O5	315.158	2.5456	--	--	--	--	--	--	HMDB0303447	468-44-0	Organic compounds	Lipids and lipid-like molecules	Prenol lipids	--	Animals
pos_2007	Purmorphamine	724.111	802.202	450.24	2065.79	2619.62	2537.08	6011.32	6184.47	4259.71	1.86951	0.0021605	1.1011	up	1.188	0.0301064	1.0746	up	22.5166	C31H32N6O2	521.278	2.57418	--	--	--	--	--	--	--	--	--	--	--	--	--
pos_2009	Tyr Arg Tyr Ala	129.351	118.083	141.692	402.879	413.124	424.787	684.103	775.735	803.644	1.67295	7.22964e-06	1.12785	up	0.867284	0.00936568	1.13716	up	-12.1228	C27H37N7O7	572.276	2.57418	--	--	--	--	--	--	--	--	--	--	--	--	--
pos_2014	Kushenol T	921.915	973.209	652.942	1273.92	1553.94	1569.79	2933.38	3075.89	2332.59	0.787332	0.0111759	1.03152	up	0.923635	0.0170318	1.08889	up	-1.64587	C25H30O6	427.211	2.58135	--	--	LMPK12140117	Polyketides [PK]	Flavonoids [PK12]	Flavanones [PK1214]	--	--	--	--	--	--	--
pos_2040	Gibberellin A8	534.2	512.42	682.983	1330.07	1168.38	1141.08	5196.13	5429.8	6417.6	1.07331	0.00138227	1.09627	up	2.2274	0.00594704	1.14683	up	37.5718	C19H24O7	329.152	2.60993	--	--	--	--	--	--	HMDB0303450	--	Organic compounds	Lipids and lipid-like molecules	Prenol lipids	--	Animals
pos_2049	Guaiol	121.905	103.818	175.061	480.108	354.195	344.47	1145.88	1151.17	1605.08	1.55639	0.0139709	1.05805	up	1.72697	0.0203379	1.09826	up	4.14264	C15H26O	245.189	2.6171	--	--	--	--	--	--	HMDB0252966	--	Organic compounds	Lipids and lipid-like molecules	Prenol lipids	--	Animals
pos_2050	Tyr Leu	2235.09	2159.99	3014.47	8771.49	7373.2	7336.55	20777.2	20855.3	25869.1	1.66405	0.00169561	1.10736	up	1.52341	0.00884508	1.13147	up	4.37231	C15H22N2O4	295.167	2.6171	--	--	--	--	--	--	--	--	--	--	--	--	--
pos_2078	Gln Ile Val Ala	49.8719	84.5579	55.5053	397.238	369.396	352.358	1597.06	1625.72	1793.91	2.55862	6.86427e-05	1.12341	up	2.16454	0.00151941	1.15785	up	-6.22236	C19H35N5O6	430.263	2.65998	--	--	--	--	--	--	--	--	--	--	--	--	--
pos_2086	Isoleucyl-Threonine	29.4731	29.3968	35.3477	55.6282	48.8161	44.0938	98.6082	104.087	100.802	0.656763	0.0157099	1.03839	up	1.03085	0.00102191	1.15164	up	-7.80939	C10H20N2O4	197.127	2.6743	--	--	--	--	--	--	HMDB0028917	--	Organic compounds	Organic acids and derivatives	Carboxylic acids and derivatives	--	Animals
pos_2092	Methymycin	2.96291	5.33405	11.3748	20.6887	31.4291	28.2703	153.339	177.732	206.4	2.03085	0.00866523	1.04928	up	2.74113	0.00787654	1.13938	up	-42.8461	C25H43NO7	470.291	2.6743	C11996	Biosynthesis of 12-, 14- and 16-membered macrolides(ko00522);;Type I polyketide structures(ko01052);;Metabolic pathways(ko01100);;Biosynthesis of secondary metabolites(ko01110)	LMPK04000037	Polyketides [PK]	Macrolides and lactone polyketides [PK04]	-	--	--	--	--	--	--	--
pos_2096	Alanyl-Glutamine	58.1823	72.7993	78.1736	229.075	179.974	184.878	341.584	336.46	389.255	1.50571	0.00772398	1.09344	up	0.84561	0.00238844	1.11694	up	-42.4914	C8H15N3O4	182.083	2.68143	--	--	--	--	--	--	--	--	--	--	--	--	--
pos_2129	Nadolol	2.76339	3.56843	1.60283e-07	82.8492	68.9794	64.3386	170.865	146.334	124.476	5.09338	0.00491524	1.11558	up	1.03084	0.0185208	1.08546	up	-1.57214	C17H27NO4	657.35	2.71647	--	--	--	--	--	--	HMDB0015334	42200-33-9	Organic compounds	Benzenoids	Tetralins	--	Animals
pos_2130	6-[(3,4-Methylenedioxy)phenyl]-3,3-dimethyl-1-hexene	1.60283e-07	5.5965	3.82031	24.8627	16.7493	22.6918	73.8852	89.4547	99.3739	2.77159	0.0050723	1.07593	up	2.03052	0.00740551	1.132	up	1.86721	C15H20O2	233.154	2.73077	--	--	--	--	--	--	HMDB0030790	30310-56-6	Organic compounds	Organoheterocyclic compounds	Benzodioxoles	--	Animals
pos_2135	4-(1-piperazinyl)-1H-Indole (hydrochloride)	100.149	108.462	158.487	335.055	312.676	305.375	1023.23	1014.74	1192.47	1.37647	0.00270222	1.10649	up	1.76102	0.00492202	1.14961	up	-2.39986	C12H14N3	201.126	2.73792	--	--	--	--	--	--	--	--	--	--	--	--	--
pos_2142	Benzhydrol	25.5441	23.7999	41.9946	128.378	120.831	112.492	497.101	478.721	574.786	1.98551	0.000347784	1.11525	up	2.09996	0.00464821	1.1503	up	1.09163	C13H12O	185.096	2.75222	--	--	--	--	--	--	--	--	--	--	--	--	--
pos_2146	Physovenine	1040.24	1024.05	1200.6	2921.26	2439.69	2435.78	5046.34	5005.12	6254.2	1.25583	0.00615067	1.10226	up	1.06443	0.0114904	1.11089	up	6.91285	C14H18N2O3	263.141	2.75222	--	--	--	--	--	--	--	--	--	--	--	--	--
pos_2149	Nitrendipine	56.0384	59.1432	45.3457	133.343	150.674	148.727	464.485	495.85	556.475	1.43069	0.000287441	1.11747	up	1.80946	0.00421207	1.14991	up	18.5928	C18H20N2O6	343.136	2.74507	C07713	--	--	--	--	--	HMDB0015187	39562-70-4	Organic compounds	Organoheterocyclic compounds	Pyridines and derivatives	--	Animals
pos_2150	Ser Pro Phe	261.683	253.203	329.728	4039.72	3451.39	3436.46	14924	14817.8	17977.4	3.69354	0.00310076	1.12222	up	2.1266	0.00562569	1.14636	up	5.5455	C17H23N3O5	350.173	2.75222	--	--	--	--	--	--	--	--	--	--	--	--	--
pos_2151	Asn Pro Phe	421.335	433.726	499.523	2201.39	2000.77	1971.66	8866.06	8823.6	10482.2	2.18831	0.000792153	1.12511	up	2.19002	0.00488514	1.15031	up	23.9411	C18H24N4O5	377.184	2.74507	--	--	--	--	--	--	--	--	--	--	--	--	--
pos_2179	Prolyl-Glutamine	53.953	62.7777	61.1338	121.656	117.32	111.94	173.959	159.239	185.505	0.980343	0.000123149	1.11985	up	0.563787	0.0104766	1.11734	up	8.06669	C10H17N3O4	261.158	2.78082	--	--	--	--	--	--	HMDB0029015	--	Organic compounds	Organic acids and derivatives	Carboxylic acids and derivatives	--	Animals
pos_2191	Piperideine	24.0953	26.1051	32.7163	37.7392	38.6412	39.6249	714.356	702.434	723.734	0.484456	0.046304	1.01785	up	4.2057	7.41111e-05	1.16305	up	-0.76659	C5H9N	189.136	2.79512	--	--	--	--	--	--	--	--	--	--	--	--	--
pos_2219	Arg Cys Val Leu	520.368	545.201	504.529	2791.54	3672.6	3761.34	10823.5	10924.1	7381.2	2.70324	0.0112267	1.10517	up	1.51028	0.0260423	1.0866	up	1.85092	C20H39N7O5S	490.277	2.81657	--	--	--	--	--	--	--	--	--	--	--	--	--
pos_2229	Primidolol	683.333	655.602	725.049	1172.99	1073.08	1068.25	3948.04	3927.59	4745.32	0.683284	0.00129012	1.11022	up	1.92903	0.00674609	1.14579	up	-2.4941	C17H23N3O4	334.175	2.83087	--	--	--	--	--	--	--	--	--	--	--	--	--
pos_2241	Gibberellin A34-catabolite	686.47	685.012	709.582	1520.09	1594.09	1593.44	2241.3	2268.77	2247.6	1.17768	0.000270163	1.1283	up	0.521529	0.000452904	1.1599	up	-3.03906	C19H22O6	364.174	2.83802	C11869	Diterpenoid biosynthesis(ko00904)	LMPR0104170026	Prenol Lipids [PR]	Isoprenoids [PR01]	C20 isoprenoids (diterpenes) [PR0104]	--	--	--	--	--	--	--
pos_2249	4-Hydroxy-2,2'-bipyrrole-5-methanol	101.956	98.4385	107.055	147.454	144.55	147.344	198.057	187.076	217.72	0.515019	0.00114216	1.12197	up	0.456439	0.0249204	1.1042	up	-27.2573	C9H10N2O2	161.066	2.84517	--	--	--	--	--	--	--	--	--	--	--	--	--
pos_2251	L-Dopachrome	3710.37	3698.85	3927.49	16374.6	15153.1	15132.9	18638.2	18320.9	19715.4	2.0412	0.000883443	1.12735	up	0.280492	0.00478567	1.09699	up	6.0572	C9H7NO4	194.046	2.85232	C01693	Tyrosine metabolism(ko00350);;Metabolic pathways(ko01100)	--	--	--	--	HMDB0001430	89762-39-0	Organic compounds	Organic acids and derivatives	Carboxylic acids and derivatives	--	Animals
pos_2261	dGDP	46.329	33.0863	67.8789	150.339	161.131	162.579	200.161	182.832	181.974	1.68633	0.00396445	1.10855	up	0.253131	0.0176321	1.054	up	-6.75763	C10H15N5O10P2	428.034	2.84517	C00361	Purine metabolism(ko00230);;Metabolic pathways(ko01100);;Nucleotide metabolism(ko01232)	--	--	--	--	HMDB0000960	3493-09-02	Organic compounds	Phenylpropanoids and polyketides	Cinnamic acids and derivatives	--	Microbe,Animals
pos_2268	Acetyl adenylate	46.7127	38.672	69.8806	832.566	868.364	806.768	1134.3	1153.89	1113.29	4.01356	3.53193e-05	1.12874	up	0.439794	0.000369832	1.15179	up	1.95708	C12H16N5O8P	801.138	2.84517	C05993	Purine metabolism(ko00230);;Pyruvate metabolism(ko00620);;Metabolic pathways(ko01100)	--	--	--	--	HMDB0006880	13015-87-7	Organic compounds	Organic oxygen compounds	Organooxygen compounds	--	Animals
pos_2270	Betalamic acid	180.091	186.698	305.028	1123.19	1064.98	1095.48	1267.51	1243.07	1386.78	2.28916	0.000569412	1.12448	up	0.247199	0.0314689	1.05485	up	9.01192	C9H9NO5	212.057	2.85947	--	--	--	--	--	--	--	--	--	--	--	--	--
pos_2271	Sepiapterin	175.625	162.974	185.952	224.531	221.454	227.395	582.829	584.741	733.203	0.360335	0.0131157	1.08944	up	1.49709	0.0144155	1.13008	up	19.6559	C9H11N5O3	279.125	2.85947	C00835	Folate biosynthesis(ko00790);;Metabolic pathways(ko01100)	--	--	--	--	HMDB0000238	17094-01-8	Organic compounds	Organoheterocyclic compounds	Pteridines and derivatives	--	Animals
pos_2272	Rhizocticin A	626.899	629.193	644.113	3141.58	2896	2953.59	3580.29	3473.66	3895.04	2.24235	0.000930912	1.12795	up	0.284217	0.0180396	1.06087	up	-27.6293	C11H22N5O6P	374.11	2.85947	C17944	Phosphonate and phosphinate metabolism(ko00440)	--	--	--	--	--	--	--	--	--	--	--
pos_2273	Ile Pro Tyr	574.328	516.505	654.024	3197.11	2526.78	2536.46	13916.3	13616.1	17878.8	2.24309	0.00861216	1.10652	up	2.45877	0.0105554	1.13488	up	2.61245	C20H29N3O5	392.219	2.85947	--	--	--	--	--	--	--	--	--	--	--	--	--
pos_2276	Sulfazecin	376.653	325.996	443.606	947.549	932.571	975.78	1134.62	1152.09	1109.8	1.31702	0.00134473	1.1212	up	0.250105	0.000519583	1.14133	up	-1.57796	C12H20N4O9S	831.152	2.85947	C20927	Monobactam biosynthesis(ko00261)	--	--	--	--	--	--	--	--	--	--	--
pos_2279	TIAPRIDE	205.878	204.311	240.279	329.625	320.074	345.918	1102.28	1043.6	1354.82	0.614112	0.00227854	1.09838	up	1.81398	0.0124168	1.13367	up	-0.285483	C15H24N2O4S	329.153	2.86662	--	--	--	--	--	--	--	--	--	--	--	--	--
pos_2286	Delphinidin 5-O-beta-D-glucoside 3-O-beta-D-sambubioside	291.055	275.496	311.466	1839.98	1725.93	1714.14	2078.5	2045.19	2339.85	2.58823	0.000368829	1.12839	up	0.291774	0.0359372	1.0344	up	-5.62536	C32H39O21+	777.228	2.86662	--	--	--	--	--	--	--	--	--	--	--	--	--
pos_2289	Orcinol	365.693	351.608	383.141	581.808	557.87	585.922	619.531	613.066	647.748	0.649014	8.01305e-05	1.12202	up	0.1239	0.0214381	1.02523	up	0.643475	C7H8O2	125.06	2.88092	C00727	--	--	--	--	--	--	--	--	--	--	--	--
pos_2319	L,L-Cyclo(leucylprolyl)	34.2965	30.2515	24.1942	108.697	101.682	97.3572	365.282	359.676	458.782	1.794	8.65464e-05	1.12202	up	1.94359	0.0112561	1.13571	up	5.64923	C11H18N2O2	211.145	2.90237	--	--	--	--	--	--	HMDB0034276	2873-36-1	Organic compounds	Organic acids and derivatives	Carboxylic acids and derivatives	--	Animals
pos_2321	Ile Pro Val	218.482	198.871	329.974	3428.01	2539.16	2514.04	12062.5	11754.7	16065.6	3.50446	0.0121439	1.10002	up	2.23343	0.0139403	1.12255	up	5.66584	C16H29N3O4	328.225	2.90237	--	--	--	--	--	--	--	--	--	--	--	--	--
pos_2326	Kanamycin B	308.696	298.723	202.807	615.292	676.963	675.304	1588.86	1565.4	1480.16	1.28001	0.00154403	1.10749	up	1.23598	8.96686e-05	1.15887	up	19.2755	C18H37N5O10	506.253	2.89522	C00825	Neomycin, kanamycin and gentamicin biosynthesis(ko00524);;Biosynthesis of secondary metabolites(ko01110)	--	--	--	--	--	--	--	--	--	--	--
pos_2328	Rosamultin	80.2366	66.5992	71.2495	149.449	204.368	202.999	905.535	920.921	550.875	1.35231	0.0205835	1.0742	up	2.09407	0.0349758	1.07916	up	6.63248	C36H58O10	689.37	2.90237	--	--	--	--	--	--	--	--	--	--	--	--	--
pos_2339	S-4-Hydroxymephenytoin	186.139	160.332	208.215	368.582	327.88	329.399	1241.44	1251.91	1492.84	0.887091	0.00122548	1.09784	up	1.95818	0.00580864	1.14701	up	10.5361	C12H14N2O3	235.11	2.91667	--	--	--	--	--	--	HMDB0013894	--	Organic compounds	Organoheterocyclic compounds	Azolidines	--	Animals
pos_2343	4-(3-Methylbut-2-enyl)-L-tryptophan	0.812192	1.97817	7.4488	20.3675	11.1772	19.4155	127.203	122.721	165.439	2.31527	0.0231669	1.00046	up	3.02693	0.00966563	1.13391	up	3.16264	C16H20N2O2	290.187	2.91667	--	--	--	--	--	--	--	--	--	--	--	--	--
pos_2345	Perindoprilat lactam A	1298.88	1281.63	553.35	2143.56	2835.49	2881.83	7229.98	7331.25	4853.91	1.32675	0.0100545	1.03671	up	1.30442	0.0329233	1.06555	up	6.21876	C17H26N2O4	323.199	2.92382	--	--	--	--	--	--	--	--	--	--	--	--	--
pos_2346	Bavachin	587.158	533.278	630.56	1084.01	935.672	954.736	2844.5	2830.39	3375.87	0.764433	0.00356741	1.09191	up	1.60543	0.00523384	1.14416	up	-10.5498	C20H20O4	366.205	2.91667	--	--	--	--	--	--	--	--	--	--	--	--	--
pos_2378	2-Isopropyl-3,5-dimethoxy-6-methylpyrazine	15.9527	9.2861	14.2291	66.3628	44.4138	51.3338	131.068	134.992	154.057	2.03823	0.0172286	1.07267	up	1.37382	0.000896474	1.13513	up	7.53139	C10H16N2O2	197.13	2.93812	--	--	--	--	--	--	HMDB0029741	32021-42-4	Organic compounds	Organoheterocyclic compounds	Diazines	--	Animals
pos_2389	Tormentic acid	536.857	519.465	421.28	1687.43	1653.85	1652.2	6159.8	6223.79	7442.11	1.75679	0.000346024	1.12789	up	1.98925	0.00701114	1.14696	up	0.322627	C30H48O5	527.313	2.93812	C17890	--	--	--	--	--	HMDB0036651	53155-25-2	Organic compounds	Lipids and lipid-like molecules	Prenol lipids	--	Animals
pos_2409	5-Oxoavermectin ''1a'' aglycone	103.896	111.588	61.0919	148.372	173.852	183.666	362.393	340.382	267.952	0.871143	0.0203329	1.01323	up	0.940244	0.0217606	1.08285	up	6.05243	C34H46O8	605.312	2.95242	--	--	--	--	--	--	--	--	--	--	--	--	--
pos_2421	Val Ile Gln Pro	1210.23	1179.37	1566.02	4815.9	4085.02	3996.19	7200.12	7082.12	8489.52	1.70507	0.0023322	1.1096	up	0.820198	0.00658745	1.10915	up	4.06445	C21H37N5O6	456.284	2.95957	--	--	--	--	--	--	--	--	--	--	--	--	--
pos_2425	epsilon-Caprolactam	271.462	239.811	491.591	993.8	735.018	758.56	3925.28	3865.96	5363.99	1.3105	0.0124548	1.02562	up	2.40294	0.0162969	1.12026	up	8.40219	C6H11NO	227.177	2.97387	--	--	--	--	--	--	--	--	--	--	--	--	--
pos_2431	Gly Ala Ile Ile	17.7745	25.8924	20.3193	71.5921	60.281	66.0445	209.917	210.785	218.957	1.62907	0.000604999	1.11187	up	1.6924	5.30054e-06	1.16118	up	-3.00941	C17H32N4O5	373.243	2.96672	--	--	--	--	--	--	--	--	--	--	--	--	--
pos_2477	Malonylgenistin	130.388	110.805	184.744	569.753	449.459	446.954	797.121	779.334	998.808	1.78334	0.00438991	1.09204	up	0.812671	0.0173199	1.06494	up	11.9072	C24H22O13	519.119	2.99532	--	--	--	--	--	--	--	--	--	--	--	--	--
pos_2489	4-Hydroxystyrene	278.765	279.825	326.32	432.203	385.097	382.325	1003.2	952.019	1164.34	0.438983	0.00964321	1.03823	up	1.37876	0.00696371	1.13922	up	18.0822	C8H8O	120.082	3.01677	C05627	Phenylpropanoid biosynthesis(ko00940);;Biosynthesis of secondary metabolites(ko01110)	--	--	--	--	HMDB0004072	2628-17-3	Organic compounds	Benzenoids	Benzene and substituted derivatives	--	Microbe,Animals,Plants
pos_2491	7,8-Diaminononanoate	156.715	153.085	263.78	854.653	615.336	578.239	2129.99	2019.78	2798.05	1.83631	0.0178636	1.05552	up	1.76219	0.0134724	1.10912	up	20.4508	C9H20N2O2	227.144	3.01677	C01037	Biotin metabolism(ko00780);;Metabolic pathways(ko01100);;Biosynthesis of cofactors(ko01240)	LMFA01100062	Fatty Acyls [FA]	Fatty Acids and Conjugates [FA01]	Amino fatty acids [FA0110]	HMDB0304236	--	Organic compounds	Lipids and lipid-like molecules	Fatty Acyls	--	Microbe,Animals
pos_2493	Emmotin A	659.756	714.785	922.165	1461.39	1253.84	1184.6	4327.38	4130.29	5025.91	0.763845	0.00981626	1.03741	up	1.78972	0.00412139	1.14525	up	-3.65487	C16H22O4	279.172	3.02392	--	--	LMPR0103200001	Prenol Lipids [PR]	Isoprenoids [PR01]	C15 isoprenoids (sesquiterpenes) [PR0103]	--	--	--	--	--	--	--
pos_2495	Corylifol A	13.4562	8.25395	17.6123	43.8521	43.8667	56.3495	129.648	140.071	166.187	1.87333	0.00374066	1.08726	up	1.59726	0.0062225	1.13106	up	36.1256	C25H26O4	373.194	3.02392	--	--	--	--	--	--	--	--	--	--	--	--	--
pos_2526	Kaempferol 7-(6''-p-succinylglucoside)	1176.28	1060.56	2096.51	4345.82	3468.62	3281	9115.36	9013.41	10936.2	1.35641	0.00827939	1.045	up	1.38931	0.00332186	1.13226	up	8.05381	C25H24O14	549.128	3.04465	--	--	--	--	--	--	--	--	--	--	--	--	--
pos_2528	Cyanidin 3-(3'',6''-dimalonylglucoside)	20820.4	19066.3	16294.1	83404	68550.9	66223.6	101781	101653	119834	1.95736	0.00706189	1.10705	up	0.567224	0.0127023	1.05614	up	3.33633	C27H24O17	621.111	3.04465	--	--	--	--	--	--	--	--	--	--	--	--	--
pos_2578	Spermine	854.124	823.563	880.046	1552.18	1481.77	1440.83	1806.43	1739.77	1799.25	0.806952	0.000445798	1.12293	up	0.256495	0.00305513	1.12406	up	10.9506	C10H26N4	203.225	3.09472	C00750	Arginine and proline metabolism(ko00330);;beta-Alanine metabolism(ko00410);;Glutathione metabolism(ko00480);;Pantothenate and CoA biosynthesis(ko00770);;Metabolic pathways(ko01100);;Biosynthesis of cofactors(ko01240);;Bile secretion(ko04976)	--	--	--	--	HMDB0001256	71-44-3	Organic compounds	Organic nitrogen compounds	Organonitrogen compounds	--	Microbe,Animals,Plants
pos_2584	3',4'-Methylenedioxy-[2'',3'':7,8]furanoflavanone	1777.62	1753.13	1903.43	3301.39	3133.87	3134.73	3572.83	3494.06	3601.9	0.816451	5.69577e-05	1.12396	up	0.156808	0.00897245	1.09754	up	11.1926	C18H12O5	309.079	3.09472	--	--	--	--	--	--	--	--	--	--	--	--	--
pos_2606	Mogroside III	35785.4	36039.3	39476.1	50032.5	45354.5	44413.1	79587.4	76507.1	78190.8	0.328901	0.014191	1.03294	up	0.744902	0.000535392	1.1545	up	31.9666	C48H82O19	985.565	3.09472	--	--	--	--	--	--	--	--	--	--	--	--	--
pos_2610	Tyramine	234.613	228.533	251.361	357.411	330.636	330.104	429.269	405.195	417.806	0.510931	0.00118778	1.10293	up	0.298595	0.00297047	1.11677	up	16.2772	C8H11NO	155.12	3.10187	C00483	Tyrosine metabolism(ko00350);;Methane metabolism(ko00680);;Isoquinoline alkaloid biosynthesis(ko00950);;Biosynthesis of plant secondary metabolites(ko01060);;Biosynthesis of alkaloids derived from shikimate pathway(ko01063);;Metabolic pathways(ko01100);;Biosynthesis of secondary metabolites(ko01110);;Biosynthesis of cofactors(ko01240);;Neuroactive ligand-receptor interaction(ko04080);;Protein dig…	--	--	--	--	HMDB0000306	51-67-2	Organic compounds	Benzenoids	Benzene and substituted derivatives	--	Microbe,Animals,Plants
pos_2616	N1-Acetylspermidine	1521.56	1484	1634.9	2418.37	2298.8	2311.76	3001.63	2897.51	3092.36	0.599037	0.000212411	1.11793	up	0.355255	0.00120799	1.13896	up	12.293	C9H21N3O	229.205	3.10187	C00612	--	--	--	--	--	HMDB0001276	14278-49-0	Organic compounds	Organic acids and derivatives	Carboximidic acids and derivatives	--	Microbe,Animals
pos_2622	L-Homoserine	353.441	350.175	380.834	520.812	495.747	470.19	593.213	590.906	605.529	0.455198	0.00271339	1.09325	up	0.267514	0.0139514	1.11364	up	-0.742656	C4H9NO3	256.15	3.10187	--	--	--	--	--	--	--	--	--	--	--	--	--
pos_2623	5,7-DIMETHOXYISOFLAVONE	4781.55	4639.71	5064.6	7624.36	7247.46	7194.09	8492.93	8288.1	8615.81	0.607174	0.000170391	1.11835	up	0.20283	0.00374498	1.11473	up	7.01653	C17H14O4	265.088	3.10187	--	--	--	--	--	--	--	--	--	--	--	--	--
pos_2679	Ala Ala Val Trp	96.3171	87.7796	48.7282	160.417	194.534	200.191	328.124	345.717	287.477	1.25361	0.00541852	1.06447	up	0.792156	0.00428461	1.10983	up	22.3333	C22H31N5O5	446.25	3.1519	--	--	--	--	--	--	--	--	--	--	--	--	--
pos_2708	Burseran	74.523	70.8554	80.5233	95.6039	115.375	113.587	263.106	278.835	206.354	0.522819	0.0211383	1.04217	up	1.20509	0.0173054	1.10666	up	10.9924	C22H26O6	387.184	3.16622	--	--	--	--	--	--	--	--	--	--	--	--	--
pos_2741	Arg Trp Tyr Thr	250.543	246.64	238.308	499.579	645.023	678.339	1928.51	1881.8	1221.08	1.30949	0.0217764	1.08173	up	1.46469	0.0365552	1.0651	up	5.44635	C30H40N8O7	625.311	3.18767	--	--	--	--	--	--	--	--	--	--	--	--	--
pos_281	5-epi-Valiolol 7-phosphate	2.98357	3.12285	3.33609	26.0058	21.5342	17.5237	49.4873	51.1331	58.5276	2.78461	0.0168775	1.09249	up	1.29044	0.00114398	1.13224	up	-15.0617	C7H15O9P	313.004	0.59085	--	--	--	--	--	--	--	--	--	--	--	--	--
pos_2819	Val Met Leu	121.119	94.5524	161.008	428.111	358.057	371.488	693.037	694.34	816.963	1.6198	0.000882042	1.10334	up	0.92914	0.00477532	1.12413	up	-0.0943696	C16H31N3O4S	362.211	3.22342	--	--	--	--	--	--	--	--	--	--	--	--	--
pos_2827	Qingyangshengenin	1139.4	1121.38	1050.6	1841.6	1832.19	1901.34	3072.69	3177.78	2551.77	0.751571	3.84572e-05	1.12552	up	0.658866	0.0295767	1.09383	up	-1.36444	C28H36O8	542.274	3.22342	--	--	--	--	--	--	--	--	--	--	--	--	--
pos_2849	Val Arg His Arg	52.7227	76.9501	64.3898	189.949	154.182	134.013	418.708	434.917	522.111	1.30092	0.0167193	1.05765	up	1.52469	0.00378864	1.13096	up	2.96942	C23H42N12O5	567.349	3.23057	--	--	--	--	--	--	--	--	--	--	--	--	--
pos_2868	Ser Arg Lys Asn	570.098	585.809	383.138	3843.18	5061.11	5151.51	29993.2	30383.6	19320.3	3.19106	0.00882511	1.10742	up	2.50336	0.0250575	1.10362	up	8.17311	C19H37N9O7	504.293	3.24487	--	--	--	--	--	--	--	--	--	--	--	--	--
pos_2881	cis-1,2-Dihydrobenzene-1,2-diol	51.8726	51.0707	50.8347	61.6745	57.3979	64.0338	79.8973	84.6601	89.1264	0.25183	0.03441	1.04853	up	0.470351	0.00284697	1.11966	up	16.3149	C6H8O2	77.0404	3.25202	--	--	--	--	--	--	--	--	--	--	--	--	--
pos_2882	Digoxin	25.1389	6.47068	14.2187	223.569	172.814	189.706	460.053	479.286	560.005	3.67681	0.00316367	1.11303	up	1.35514	0.00337648	1.13507	up	-28.7331	C41H64O14	798.441	3.25202	--	--	--	--	--	--	--	--	--	--	--	--	--
pos_2888	Phe Ile	3046.47	2968.9	4785.49	7940.58	6715.98	6644.6	21090.4	20546.4	25777.3	0.979786	0.011054	1.04356	up	1.66212	0.00826039	1.13534	up	4.54445	C15H22N2O3	279.172	3.25917	--	--	--	--	--	--	--	--	--	--	--	--	--
pos_289	Sodium 2-O-L-rhamnopyranosyl-4-deoxy-alpha-L-threo-hex-4-eno-pyranosiduronate	3.83931	3.82715	3.02336	29.3345	26.3699	29.3834	74.7743	73.9394	92.9795	2.99272	0.000836764	1.12631	up	1.50615	0.0122226	1.1307	up	8.67694	C12H17NaO10	345.082	0.598	--	--	--	--	--	--	--	--	--	--	--	--	--
pos_2895	Leu Thr	193.328	200.43	363.983	569.921	490.537	485.532	1869.74	1860.1	2351.65	1.02875	0.0256476	1.02168	up	1.97589	0.00974628	1.13657	up	10.5057	C10H20N2O4	215.141	3.26632	--	--	--	--	--	--	--	--	--	--	--	--	--
pos_2902	Ser Gly Pro Pro	432.953	449.592	234.668	838.52	1108.72	1094.43	2793.83	2826.31	1874.36	1.44496	0.00536193	1.06756	up	1.30097	0.0335626	1.06614	up	17.5435	C15H24N4O6	357.183	3.27347	--	--	--	--	--	--	--	--	--	--	--	--	--
pos_2960	N-Hydroxy-L-valine	174.336	161.885	200.154	331.082	300.875	298.206	1256.71	1248.67	1532.67	0.79424	0.00106845	1.10015	up	2.1181	0.00742987	1.14452	up	6.49509	C5H11NO3	116.071	3.31637	--	--	--	--	--	--	--	--	--	--	--	--	--
pos_2962	(1E,4S,5E,7R)-Germacra-1(10),5-dien-11-ol	227.35	220.896	373.697	781.36	639.251	655.368	3555.2	3527.82	4654.81	1.33668	0.00351312	1.07591	up	2.4993	0.0120909	1.13302	up	2.77787	C15H26O	261.162	3.31637	--	--	--	--	--	--	--	--	--	--	--	--	--
pos_3000	Bisphenol B	9.43694	10.437	17.4433	24.4721	25.8448	21.7142	51.7735	66.2212	80.495	0.948776	0.0276701	1.01747	up	1.46237	0.0342204	1.08098	up	-5.22037	C16H18O2	243.137	3.35927	C14225	--	--	--	--	--	HMDB0245327	--	Organic compounds	Benzenoids	Benzene and substituted derivatives	--	Animals
pos_3022	Farfugin A	263.179	258.819	414.545	643.475	568.941	564.156	1311.13	1340.87	1605.59	0.923681	0.0170703	1.04592	up	1.26094	0.00869616	1.13243	up	-10.8108	C15H18O	215.141	3.38	--	--	LMPR0103220001	Prenol Lipids [PR]	Isoprenoids [PR01]	C15 isoprenoids (sesquiterpenes) [PR0103]	--	--	--	--	--	--	--
pos_3025	Thr Leu Phe	393.06	387.329	596.928	976.737	834.667	836.378	1801.72	1818.59	2186.45	0.942923	0.00984285	1.0513	up	1.13295	0.00748831	1.12722	up	4.83512	C19H29N3O5	380.22	3.38	--	--	--	--	--	--	--	--	--	--	--	--	--
pos_3040	Pro Leu	386.67	361.623	453.888	568.828	512.885	515.109	2930.74	3029.59	3689.66	0.409549	0.0215374	1.0097	up	2.59532	0.00750773	1.14519	up	2.07073	C11H20N2O3	229.155	3.39432	--	--	--	--	--	--	--	--	--	--	--	--	--
pos_3043	2-Methoxyestrone	885.365	830.336	1465.22	6403.89	4893.25	4715.98	38471.9	37710.1	50939.5	2.33174	0.00835738	1.09159	up	2.98888	0.0121478	1.13274	up	-39.9015	C19H24O3	342.24	3.38717	C05299	Steroid hormone biosynthesis(ko00140)	LMST02010033	Sterol Lipids [ST]	Steroids [ST02]	C18 steroids (estrogens) and derivatives [ST0201]	HMDB0000010	362-08-3	Organic compounds	Lipids and lipid-like molecules	Steroids and steroid derivatives	--	Animals
pos_3065	Gibberellin A15 open lactone	27.158	43.2862	25.3043	118.754	108.907	99.2868	251.127	236.062	236.614	1.77174	0.000653861	1.10635	up	1.14654	6.75858e-05	1.15603	up	-2.90745	C20H28O5	719.375	3.40145	--	--	--	--	--	--	--	--	--	--	--	--	--
pos_3071	His Cys Arg Lys	191.425	188.287	138.871	379.594	384.439	367.298	697.031	701.332	717.171	1.12537	0.00401204	1.11352	up	0.903001	2.90856e-06	1.16195	up	-0.51225	C21H38N10O5S	543.282	3.40862	--	--	--	--	--	--	--	--	--	--	--	--	--
pos_3082	Trp Ala	20.8862	24.4291	29.2098	46.3202	34.6811	42.377	93.7705	111.04	105.537	0.727291	0.0215583	1.00499	up	1.3308	0.0010185	1.14124	up	12.8187	C14H17N3O3	276.138	3.42292	--	--	--	--	--	--	--	--	--	--	--	--	--
pos_3088	16-Feruloyloxypalmitate	456.437	468.32	615.799	1086.96	948.969	942.239	5292.58	5384.45	6188.64	0.950972	0.002398	1.08513	up	2.50159	0.00306293	1.15429	up	21.2099	C26H40O6	413.278	3.42292	--	--	--	--	--	--	--	--	--	--	--	--	--
pos_3093	CMP-N-glycoloylneuraminate	165.88	146.355	113.86	555.738	438.077	404.345	1082.92	1153.89	1348.56	1.71429	0.0126881	1.08293	up	1.35859	0.00326941	1.12814	up	15.2124	C20H31N4O17P	653.141	3.41577	C03691	--	--	--	--	--	HMDB0012206	98300-80-2	Organic compounds	Organic oxygen compounds	Organooxygen compounds	--	Animals
pos_3094	Bis(glutathionyl)spermine	239.818	214.919	259.018	332.558	334.103	336.731	566.725	648.242	553.273	0.491384	0.0163414	1.09249	up	0.817429	0.0131604	1.133	up	-11.2609	C30H56N10O10S2	819.356	3.41577	--	--	--	--	--	--	--	--	--	--	--	--	--
pos_3095	Roquefortine D	3.46931	8.15576	9.46765	56.6808	45.9561	43.9326	107.57	119.789	118.381	2.79677	0.00311958	1.10629	up	1.2381	0.000276219	1.14755	up	-44.0385	C22H25N5O2	800.401	3.42292	--	--	--	--	--	--	--	--	--	--	--	--	--
pos_3118	4,4'-Diaponeurosporenic acid	4.76871	10.6378	18.3797	81.9575	76.9209	64.655	470.531	473.683	596.829	2.72598	0.000843122	1.10709	up	2.78535	0.00809429	1.14261	up	-20.3209	C30H40O2	415.291	3.44437	C16146	Carotenoid biosynthesis(ko00906);;Biosynthesis of secondary metabolites(ko01110)	LMPR0106010041	Prenol Lipids [PR]	Isoprenoids [PR01]	C30 isoprenoids (triterpenes) [PR0106]	--	--	--	--	--	--	--
pos_3122	I-Urobilinogen	87.7764	132.185	83.1965	222.701	232.905	244.153	832.932	849.776	816.363	1.20679	0.00688889	1.09524	up	1.83646	4.47619e-06	1.16239	up	-4.61906	C33H44N4O6	575.32	3.44437	--	--	--	--	--	--	--	--	--	--	--	--	--
pos_3158	Ala Tyr Ile	193.339	215.393	249.079	476.357	419.957	431.954	1281.42	1291.57	1425.6	1.0138	0.000704442	1.10566	up	1.58994	0.000968357	1.15608	up	7.91534	C18H27N3O5	366.205	3.49442	--	--	--	--	--	--	--	--	--	--	--	--	--
pos_3167	Pro Ile Ile Gln	635.401	641.162	925.775	3552.45	2824.28	2870.23	11212	11388.7	13769	2.06994	0.00437932	1.10449	up	1.97569	0.0051677	1.14282	up	1.43214	C22H39N5O6	470.298	3.50157	--	--	--	--	--	--	--	--	--	--	--	--	--
pos_3174	Histidinyl-Methionine	156.518	155.743	161.866	179.979	185.628	181.076	252.993	249.258	266.852	0.205434	0.000770142	1.10526	up	0.49247	0.00263056	1.1501	up	0.530001	C11H18N4O3S	309.099	3.5087	--	--	--	--	--	--	--	--	--	--	--	--	--
pos_3175	Thr Phe Ile	249.235	240.792	300.126	425.822	396.16	394.664	1239.74	1230.65	1483.91	0.622708	0.00603658	1.0833	up	1.70051	0.00746196	1.14416	up	4.38805	C19H29N3O5	380.22	3.5087	--	--	--	--	--	--	--	--	--	--	--	--	--
pos_3190	Glutathionylspermidine	300.438	321.152	334.57	703.745	621.031	649.66	950.814	977.897	1045.42	1.04612	0.00179719	1.11686	up	0.59103	0.00094242	1.13527	up	-10.3622	C17H34N6O5S	452.26	3.53017	--	--	--	--	--	--	--	--	--	--	--	--	--
pos_3207	Sodium taurocholate	4590.5	4765.75	3252.85	32246.8	41092.7	42192.6	153079	157261	107289	3.19576	0.00725573	1.11137	up	1.85393	0.0210263	1.10672	up	-6.51177	C26H44NNaO7S	538.277	3.53732	--	--	--	--	--	--	--	--	--	--	--	--	--
pos_3209	Tyr His His Leu	118.381	118.382	119.077	204.935	234.508	235.967	595.772	605.109	440.729	0.924531	0.00885964	1.11052	up	1.28128	0.0230746	1.10248	up	6.88456	C27H36N8O6	569.287	3.54445	--	--	--	--	--	--	--	--	--	--	--	--	--
pos_321	2-Fucosyllactose	1415.08	1526.34	1421.94	6134.28	5626.17	5520.78	10100	10733.6	11271.5	1.98569	0.00140664	1.12565	up	0.893596	0.00083017	1.1492	up	34.2023	C18H32O15	527.162	0.60515	--	--	--	--	--	--	HMDB0002098	41263-94-9	Organic compounds	Organic oxygen compounds	Organooxygen compounds	--	Animals
pos_3277	Atenolol	145.475	144.518	232.19	817.187	654.689	642.663	2558.67	2596.89	3198.66	2.01771	0.00358136	1.0992	up	1.98216	0.0065809	1.13917	up	7.21178	C14H22N2O3	284.199	3.59452	C13235	--	--	--	--	--	HMDB0001924	29122-68-7	Organic compounds	Benzenoids	Benzene and substituted derivatives	--	Animals
pos_3296	Ser Trp Ile Val	405.256	362.339	426.556	777.033	664.184	662.941	2700.58	2711.36	3048.53	0.817258	0.00597215	1.08863	up	2.0075	0.00126087	1.1558	up	-4.42616	C25H37N5O6	504.279	3.60882	--	--	--	--	--	--	--	--	--	--	--	--	--
pos_3309	Gentamicin C1	303.209	306.359	453.315	1524.77	1342.36	1315.19	3322.33	3361.73	3973.08	1.97632	0.000346776	1.11621	up	1.34944	0.0055737	1.13963	up	7.85044	C21H43N5O7	500.309	3.62312	--	--	--	--	--	--	--	--	--	--	--	--	--
pos_3315	(-)-Sedamine	170.077	151.235	150.353	231.865	202.726	196.683	755.72	746.436	908.17	0.420503	0.0208039	1.02107	up	1.93289	0.00598019	1.1447	up	9.7455	C14H21NO	242.154	3.63027	--	--	--	--	--	--	--	--	--	--	--	--	--
pos_3317	Val Val Pro	583.494	610.153	612.65	1389.81	1166.78	1132.59	3785.46	3740.97	4363.77	1.03027	0.0151371	1.094	up	1.6884	0.0019882	1.14895	up	-5.15329	C15H27N3O4	355.235	3.63027	--	--	--	--	--	--	--	--	--	--	--	--	--
pos_3318	Ile Gln Phe	280.209	256.838	379.391	773.671	668.078	663.211	2452.15	2401	2841.22	1.19968	0.00161106	1.093	up	1.87001	0.00356106	1.14963	up	4.51243	C20H30N4O5	407.231	3.63027	--	--	--	--	--	--	--	--	--	--	--	--	--
pos_3319	Pro Leu Ile Gln	1264.13	1193.74	1779.22	6052.94	5017.74	4879.34	17485.9	17372.9	20447.7	1.91241	0.00275372	1.10554	up	1.79389	0.00256294	1.14798	up	2.43012	C22H39N5O6	470.298	3.63027	--	--	--	--	--	--	--	--	--	--	--	--	--
pos_3361	Phe Pro Val	45.3015	19.8426	58.8939	87.8735	96.7301	93.8415	168.736	168.751	183.265	1.16661	0.0402716	1.02861	up	0.903201	0.000603219	1.1526	up	-0.143204	C19H27N3O4	362.207	3.67317	--	--	--	--	--	--	--	--	--	--	--	--	--
pos_3390	Paspalinine	3.54736	2.71719	12.602	26.0281	17.9091	20.2997	49.6299	64.0664	65.1408	1.76757	0.0216226	1.00007	up	1.47717	0.00715164	1.11698	up	-8.16868	C27H31NO4	398.208	3.69462	--	--	--	--	--	--	--	--	--	--	--	--	--
pos_3394	Hordenine	14.063	10.3711	9.84643	83.027	63.7942	63.2719	397.803	409.669	521.016	2.61557	0.00976203	1.10223	up	2.66068	0.00940753	1.13757	up	12.8944	C10H15NO	183.151	3.70177	C06199	Tyrosine metabolism(ko00350);;Metabolic pathways(ko01100)	--	--	--	--	HMDB0004366	539-15-1	Organic compounds	Benzenoids	Benzene and substituted derivatives	--	Animals,Plants
pos_3397	Ile Pro Phe	1366.03	1338.8	2008.95	33340.4	25533.3	25335.4	148703	146434	185975	4.15903	0.00937687	1.10822	up	2.51432	0.00729855	1.14108	up	3.58287	C20H29N3O4	376.224	3.70177	--	--	--	--	--	--	--	--	--	--	--	--	--
pos_3422	CMP-N-acetylneuraminate	34.7868	45.8333	22.7785	181.984	155.603	175.188	333.515	315.073	287.188	2.31011	0.00022604	1.11738	up	0.867842	0.00211909	1.13564	up	12.9865	C20H31N4O16P	637.144	3.72248	--	--	--	--	--	--	--	--	--	--	--	--	--
pos_3444	Premithramycin A3'	413.996	425.826	489.111	1366.64	1143.32	1192.16	1601.61	1683.41	1844.01	1.47808	0.00367976	1.11198	up	0.470333	0.00846062	1.07491	up	42.4399	C40H50O18	836.368	3.74395	--	--	--	--	--	--	--	--	--	--	--	--	--
pos_3469	Leu Pro Trp	69.4724	45.4047	62.1443	389.797	283.691	291.811	1405.01	1371.48	1825.14	2.44705	0.0134885	1.09237	up	2.2531	0.0109529	1.12915	up	7.90889	C22H30N4O4	415.237	3.7654	--	--	--	--	--	--	--	--	--	--	--	--	--
pos_3491	4R,5R,6S-Trihydroxy-2-hydroxymethyl-2-cyclohexen-1-one 6-(2-hydroxy-6-methylbenzoate)	162.271	168.936	167.338	245.662	252.43	245.113	321.733	319.023	312.927	0.576037	1.51983e-05	1.12695	up	0.359749	3.99468e-05	1.15764	up	10.1392	C15H16O7	309.1	3.79398	--	--	--	--	--	--	HMDB0040692	146475-71-0	Organic compounds	Benzenoids	Benzene and substituted derivatives	--	Animals
pos_3527	Avermectin A1a monosaccharide	19.492	42.0049	37.7722	243.604	165.237	188.187	478.823	525.336	522.581	2.58838	0.0133663	1.08452	up	1.35459	0.000813007	1.14504	up	-28.9233	C42H62O11	765.397	3.8083	--	--	--	--	--	--	--	--	--	--	--	--	--
pos_3552	20alpha-Hydroxycholesterol	3.21652	2.00457	10.5699	69.2226	45.4754	53.7046	379.414	384.109	530.01	3.41474	0.0102769	1.0844	up	2.94133	0.0154727	1.12398	up	-10.3612	C27H46O2	441.309	3.82973	C05500	--	LMST01010211	Sterol Lipids [ST]	Sterols [ST01]	Cholesterol and derivatives [ST0101]	HMDB0006283	516-72-3	Organic compounds	Lipids and lipid-like molecules	Steroids and steroid derivatives	--	Animals
pos_3703	Bacoside A3	1.60283e-07	1.60283e-07	1.60283e-07	140.246	110.262	106.666	1201.59	1212.01	1448.84	29.4684	0.00789902	1.11246	up	3.43482	0.00419447	1.15207	up	31.6658	C47H76O18	911.529	3.9513	--	--	--	--	--	--	--	--	--	--	--	--	--
pos_3936	Allocryptopine	358.034	333.737	409.484	617.639	564.003	531.084	837.496	841.62	980.902	0.637146	0.00394641	1.07301	up	0.635141	0.00917172	1.10189	up	12.0777	C21H23NO5	352.159	4.21513	C02134	Isoquinoline alkaloid biosynthesis(ko00950);;Biosynthesis of secondary metabolites(ko01110)	--	--	--	--	HMDB0302683	485-91-6	Organic compounds	Alkaloids and derivatives	Protopine alkaloids	--	Animals,Plants
pos_404	Salicin	6.29109	9.02785	14.4326	76.7957	64.4424	54.6882	112.481	102.601	116.539	2.71928	0.00694348	1.09717	up	0.759224	0.00650311	1.10269	up	-7.13171	C13H18O7	590.24	0.66235	C01451	Glycolysis / Gluconeogenesis(ko00010);;Biosynthesis of phenylpropanoids(ko01061);;Phosphotransferase system (PTS)(ko02060);;Taste transduction(ko04742)	--	--	--	--	HMDB0003546	138-52-3	Organic compounds	Organic oxygen compounds	Organooxygen compounds	--	Animals
pos_4040	L-phenylalanyl-L-proline	77.9974	71.6663	64.83	133.9	134.64	118.646	769.657	743.065	997.118	0.852091	0.00130192	1.10288	up	2.6965	0.0124632	1.134	up	9.25835	C14H18N2O3	263.141	4.32952	--	--	--	--	--	--	--	--	--	--	--	--	--
pos_4144	Benzoylhypaconine	91.2229	90.8744	107.327	118.63	133.044	141.446	333.727	320.49	339.73	0.441778	0.0171389	1.01223	up	1.3382	2.6442e-05	1.15873	up	-5.62151	C31H43NO9	538.277	4.43607	--	--	--	--	--	--	HMDB0249052	--	Organic compounds	Lipids and lipid-like molecules	Prenol lipids	--	Animals
pos_4246	Lotusine	24.6837	46.2277	59.5962	320.353	316.011	352.304	2809.03	2733.97	3131.93	2.92135	5.34331e-05	1.12378	up	3.13329	0.00209913	1.1579	up	21.751	C19H24NO3+	651.354	4.54332	C17567	--	--	--	--	--	HMDB0033347	6871-67-6	Organic compounds	Organoheterocyclic compounds	Isoquinolines and derivatives	--	Animals
pos_4317	N-Glycoloyl-neuraminate	139.175	135.274	125.541	176.737	159.784	168.369	223.169	236.492	202.679	0.336002	0.00587378	1.06217	up	0.391603	0.0183328	1.07306	up	1.6243	C11H19NO10	308.098	4.63627	C03410	--	--	--	--	--	HMDB0000833	1113-83-3	Organic compounds	Organic oxygen compounds	Organooxygen compounds	--	Animals
pos_436	Pro Ala Gln	31.9763	35.0842	40.7429	87.6927	96.8133	73.1512	462.03	461.265	557.472	1.25705	0.0107905	1.08413	up	2.52282	0.00451048	1.14861	up	2.13439	C13H22N4O5	315.167	0.683783	--	--	--	--	--	--	--	--	--	--	--	--	--
pos_440	Isoandrocymbine	150.307	161.021	130.211	642.105	700.434	747.219	2306.66	1943.62	2200.18	2.24272	0.00156135	1.12283	up	1.62607	0.00325076	1.1496	up	18.7167	C21H25NO5	372.187	0.67665	--	--	--	--	--	--	--	--	--	--	--	--	--
pos_446	Acadesine (Drug)	45.3509	39.4039	49.814	308.178	491.288	499.111	1309.87	1108.93	768.702	3.27052	0.0246627	1.07607	up	1.2955	0.0430364	1.02389	up	34.5617	C9H14N4O5	534.245	0.67665	--	--	--	--	--	--	--	--	--	--	--	--	--
pos_4559	Ile Met	1.60283e-07	0.840079	1.05411	21.0933	32.0377	35.0746	107.347	113.228	67.9105	5.54122	0.0205906	1.08392	up	1.70956	0.0337697	1.06293	up	-0.715363	C11H22N2O3S	263.142	4.88582	--	--	--	--	--	--	--	--	--	--	--	--	--
pos_4618	Nystatin	152.546	127.446	179.688	490.087	417.309	443.857	702.052	661.909	749.414	1.5556	0.000587662	1.11318	up	0.64525	0.00173016	1.12563	up	-37.5694	C47H75NO17	890.455	4.93588	--	--	--	--	--	--	HMDB0242564	--	Organic compounds	Organic oxygen compounds	Organooxygen compounds	--	Animals
pos_474	N-Acetyl-leu-leu-tyr	134.188	133.88	88.4778	429.602	641.201	694.979	1775.72	1569.77	1056.62	2.30815	0.0251609	1.06671	up	1.31789	0.0408821	1.03193	up	-2.268	C23H35N3O6	450.259	0.70455	--	--	--	--	--	--	--	--	--	--	--	--	--
pos_4765	Pectolinarin	100.296	85.4342	120.316	158.366	140.463	167.527	333.097	336.407	375.107	0.60768	0.0158641	1.01855	up	1.16346	0.000787007	1.14797	up	6.02742	C29H34O15	664.227	5.14252	--	--	--	--	--	--	--	--	--	--	--	--	--
pos_4792	Physalin M	40.9139	32.7801	37.6182	92.8983	67.4953	72.9347	167.412	167.326	153.705	1.06775	0.0259417	1.05032	up	1.06583	0.0017957	1.13826	up	6.96529	C28H32O9	513.215	5.1711	--	--	--	--	--	--	HMDB0034342	117591-92-1	Organic compounds	Lipids and lipid-like molecules	Steroids and steroid derivatives	--	Animals
pos_485	Lysyl-Aspartate	1374.15	1355.06	1346.33	4672.48	3772.09	3637.9	8619.92	7705.62	10837.5	1.56785	0.0144441	1.09799	up	1.16873	0.0227493	1.083	up	5.41893	C10H19N3O5	226.12	0.711683	--	--	--	--	--	--	--	--	--	--	--	--	--
pos_493	Ile Gly Lys Gly	6.43454	7.98917	0.00674202	35.3562	36.312	24.4153	249.039	261.238	436.073	2.73517	0.00638506	1.07224	up	3.30001	0.0420683	1.06964	up	5.72296	C16H31N5O5	374.242	0.718833	--	--	--	--	--	--	--	--	--	--	--	--	--
pos_496	Pyrrolidine	95.3978	96.2735	97.1375	132.69	118.593	117.191	178.044	168.543	205.641	0.35145	0.0319107	1.05812	up	0.583696	0.018417	1.08088	up	16.155	C4H9N	72.0819	0.718833	--	--	--	--	--	--	HMDB0031641	123-75-1	Organic compounds	Organoheterocyclic compounds	Pyrrolidines	--	Animals
pos_5075	Remerin	98.0504	101.813	182.824	231.152	264.682	275.952	445.984	405.528	438.099	1.01204	0.0261017	1.02128	up	0.740663	0.000725579	1.13781	up	-2.11628	C17H14O7	331.081	5.54933	--	--	--	--	--	--	--	--	--	--	--	--	--
pos_509	Tetrahydrofolate	70.1741	64.944	72.7666	218.806	209.418	210.052	325.951	359.418	355.345	1.6184	5.8897e-06	1.12863	up	0.705322	0.00365331	1.14802	up	-1.9798	C19H23N7O6	484.133	0.726	C00101	--	--	--	--	--	HMDB0001846	135-16-0	Organic compounds	Organoheterocyclic compounds	Imidazopyrimidines	--	Animals
pos_510	Glutathione disulfide	286.14	263.602	268.751	1846.02	1625.78	1694.72	2539.99	2413.6	3126.36	2.65815	0.00182342	1.12561	up	0.645154	0.0384597	1.0519	up	8.80929	C20H32N6O12S2	613.165	0.726	C00127	Glutathione metabolism(ko00480);;Metabolic pathways(ko01100);;Biosynthesis of cofactors(ko01240);;Ferroptosis(ko04216);;Thyroid hormone synthesis(ko04918);;Chemical carcinogenesis - reactive oxygen species(ko05208);;Diabetic cardiomyopathy(ko05415)	--	--	--	--	HMDB0003337	27025-41-8	Organic compounds	Organic acids and derivatives	Carboxylic acids and derivatives	--	Animals
pos_5176	Avermectin A1b monosaccharide	1.09375	1.5701	3.33403	24.436	14.5506	17.0251	51.1182	38.22	56.8134	3.22321	0.0254256	1.06128	up	1.38367	0.0161954	1.07383	up	-5.04016	C41H60O11	693.396	5.66375	--	--	--	--	--	--	--	--	--	--	--	--	--
pos_526	Dopamine	75.856	73.4323	59.0115	186.511	148.961	144.169	302.692	339.737	402.266	1.20329	0.0122282	1.07691	up	1.12305	0.0116905	1.10143	up	2.38128	C8H11NO2	171.113	0.76175	C03758	Tyrosine metabolism(ko00350);;Isoquinoline alkaloid biosynthesis(ko00950);;Betalain biosynthesis(ko00965);;Biosynthesis of plant secondary metabolites(ko01060);;Biosynthesis of alkaloids derived from shikimate pathway(ko01063);;Metabolic pathways(ko01100);;Biosynthesis of secondary metabolites(ko01110);;cAMP signaling pathway(ko04024);;Neuroactive ligand-receptor interaction(ko04080);;Gap junctio…	--	--	--	--	HMDB0000073	62-31-7	Organic compounds	Benzenoids	Phenols	--	Animals,Plants
pos_531	3-methylcytidine	769.112	836.677	813.319	2456.97	2538.53	2428.56	4856.35	4970.45	5433.88	1.61773	1.22429e-05	1.12901	up	1.03954	0.00355044	1.15241	up	-0.945603	C10H17N3O5	301.15	0.76175	--	--	--	--	--	--	--	--	--	--	--	--	--
pos_532	Ser Gly Gln Pro	396.276	373.894	349.833	941.397	1010.71	934.635	1727.73	2487.42	2134.01	1.36594	0.000179598	1.12528	up	1.13713	0.0329701	1.08656	up	-7.55123	C15H25N5O7	388.18	0.76175	--	--	--	--	--	--	--	--	--	--	--	--	--
pos_5373	4''-O-Carbamoyl ansamitocinoside P-3	54.3062	65.6396	67.7587	169.115	170.533	171.476	1114.7	1058.5	1078.3	1.44521	0.00116515	1.12669	up	2.66936	0.000317456	1.1625	up	1.70519	C38H52ClN3O15	826.317	5.90613	--	--	--	--	--	--	--	--	--	--	--	--	--
pos_539	Alanyl-Proline	322.571	332.893	311.654	569.908	499.822	454.376	1050.94	1123.73	1282.65	0.656199	0.0279341	1.06045	up	1.18169	0.00388358	1.13208	up	15.9578	C8H14N2O3	187.111	0.768883	--	--	--	--	--	--	--	--	--	--	--	--	--
pos_560	Ile Arg	216.409	218.112	210.707	700.498	560.155	508.788	1496.74	2030.44	2132.29	1.45541	0.0224469	1.08056	up	1.67737	0.0162404	1.10906	up	5.88945	C12H25N5O3	288.205	0.77605	--	--	--	--	--	--	--	--	--	--	--	--	--
pos_568	D-Glucosamine	1294.04	1386.25	1189.63	2594.66	2434.3	2267.89	4800.2	5336.8	5487.78	0.91497	0.00127898	1.10965	up	1.09849	0.00171315	1.14783	up	17.1076	C6H13NO5	359.172	0.77605	C00329	Amino sugar and nucleotide sugar metabolism(ko00520);;Metabolic pathways(ko01100);;Biosynthesis of nucleotide sugars(ko01250);;Phosphotransferase system (PTS)(ko02060)	--	--	--	--	HMDB0001514	3416-24-8	Organic compounds	Organic oxygen compounds	Organooxygen compounds	--	Animals
pos_571	3''-Oxogentamicin A2	214.366	225.318	195.611	430.239	422.032	402.291	606.026	634.3	586.209	0.981685	6.79825e-05	1.1226	up	0.541925	0.000891968	1.14698	up	6.03698	C17H31N3O11	418.185	0.77605	--	--	--	--	--	--	--	--	--	--	--	--	--
pos_574	Fludrocortisone acetate	121.077	111.796	107.309	180.855	184.643	176.01	397.445	326.732	367.663	0.670678	0.000440918	1.11911	up	1.01171	0.0113463	1.13488	up	6.14685	C23H31FO6	445.202	0.783183	--	--	--	--	--	--	HMDB0252329	--	Organic compounds	Lipids and lipid-like molecules	Steroids and steroid derivatives	--	Animals
pos_636	Ala Gly Ala Phe	2003.35	2041.79	1445.48	3826.65	4627.3	4552.92	12156	11597.2	9177.58	1.24423	0.00192663	1.09522	up	1.34016	0.0133188	1.11857	up	27.6852	C17H24N4O5	365.194	0.804633	--	--	--	--	--	--	--	--	--	--	--	--	--
pos_6551	Phthalate	576.775	564.125	545.234	946.933	937.952	873.844	1038.95	1051.34	1057.09	0.710284	0.0014389	1.1195	up	0.190149	0.0251571	1.09354	up	9.62459	C8H6O4	149.025	8.5383	C01606	Polycyclic aromatic hydrocarbon degradation(ko00624);;Metabolic pathways(ko01100);;Microbial metabolism in diverse environments(ko01120);;Degradation of aromatic compounds(ko01220);;ABC transporters(ko02010)	--	--	--	--	HMDB0002107	88-99-3	Organic compounds	Benzenoids	Benzene and substituted derivatives	--	Animals,Plants
pos_6552	Anofinic acid	195.883	211.867	186.171	352.734	352.619	326.986	389.007	390.93	395.002	0.797572	0.000235002	1.11666	up	0.18667	0.0268609	1.09246	up	16.317	C12H12O3	205.089	8.5383	--	--	--	--	--	--	HMDB0033303	34818-56-9	Organic compounds	Organoheterocyclic compounds	Benzopyrans	--	Microbe,Animals,Plants
pos_6624	Curcumenol	17.6469	21.4114	19.79	45.758	54.5689	53.4506	152.119	155.624	129.521	1.38577	0.00323773	1.11078	up	1.50766	0.00384395	1.14437	up	15.5255	C15H22O2	217.162	8.69562	--	--	--	--	--	--	--	--	--	--	--	--	--
pos_6750	N-Methyltryptamine	61.0595	66.2784	52.837	89.9962	88.7912	84.4158	97.2497	92.7303	97.6501	0.546779	0.00989302	1.07997	up	0.128038	0.0247446	1.01175	up	5.36516	C11H14N2	213.08	8.99522	C06213	Tryptophan metabolism(ko00380);;Metabolic pathways(ko01100)	--	--	--	--	HMDB0004370	61-49-4	Organic compounds	Organoheterocyclic compounds	Indoles and derivatives	--	Animals,Plants
pos_6754	Arbutin	173.511	184.112	171.174	277.45	261.401	267.709	316.064	310.831	324.798	0.609069	0.000131968	1.1203	up	0.238714	0.00156362	1.1267	up	14.3811	C12H16O7	273.101	8.99522	--	--	--	--	--	--	--	--	--	--	--	--	--
pos_681	DESOXYPEGANINE	34.7427	27.7495	30.1019	67.6756	56.9888	59.6722	99.9701	113.315	128.412	0.993349	0.00251586	1.09669	up	0.890376	0.0141245	1.10246	up	-3.00759	C11H12N2	173.107	0.818933	--	--	--	--	--	--	--	--	--	--	--	--	--
pos_6868	2-Hydroxy-2,4-pentadienoate	557.347	541.452	553.396	639.407	593.134	624.375	715.029	718.538	738.655	0.168524	0.0270824	1.0408	up	0.226264	0.00604391	1.11543	up	-9.46199	C5H6O3	251.05	9.21613	--	--	--	--	--	--	--	--	--	--	--	--	--
pos_7035	2-Methyl-3-n-amyl-dihydropyrrole	0.419127	0.593337	5.79091	11.8527	14.6505	12.8848	81.5905	105.976	108.713	2.53343	0.0132786	1.06422	up	2.91113	0.00949324	1.14017	up	-23.4359	C10H19N	324.33	9.51572	--	--	--	--	--	--	--	--	--	--	--	--	--
pos_705	cis-3-(3-Carboxyethenyl)-3,5-cyclohexadiene-1,2-diol	943.447	991.832	958.374	1909.21	1658.64	1579.69	2720.53	2843.36	3234.16	0.830995	0.015506	1.09172	up	0.773298	0.00468035	1.11352	up	11.6539	C9H10O4	182.083	0.926183	--	--	--	--	--	--	--	--	--	--	--	--	--
pos_710	cis-3-Hexenyl phenylacetate	7.94376	5.26909	7.60778	22.8241	20.1196	15.2003	69.115	91.8874	100.411	1.48162	0.020154	1.05526	up	2.16863	0.0145145	1.11922	up	-3.67185	C14H18O2	219.137	0.940483	--	--	--	--	--	--	HMDB0038281	42436-07-7	Organic compounds	Benzenoids	Benzene and substituted derivatives	--	Animals
pos_713	Ile His	136.472	135.26	147.741	408.28	388.416	364.814	1108.99	1055.72	1208.81	1.46935	0.00117048	1.1238	up	1.53825	0.00208383	1.15408	up	-0.345317	C12H20N4O3	269.161	0.940483	--	--	--	--	--	--	--	--	--	--	--	--	--
pos_718	Ile Gln	165.138	161.572	199.216	1128.3	1011.45	987.189	3762.59	3811.03	4655.19	2.57182	0.00136775	1.12407	up	1.96746	0.00790241	1.14209	up	8.86205	C11H21N3O4	260.163	0.983367	--	--	--	--	--	--	--	--	--	--	--	--	--
pos_7290	4-Hydroxydihydrocinnamaldehyde	51.7893	49.7867	55.5884	80.2989	84.5127	96.4702	118.56	102.656	109.152	0.733332	0.0116799	1.08396	up	0.338466	0.0263495	1.00501	up	-2.02764	C9H10O2	301.143	9.81532	--	--	--	--	--	--	--	--	--	--	--	--	--
pos_7299	2,4-Diaminotoluene	4131.94	3807.01	4063.27	6474.31	6201.01	6029.3	8299.37	7937.14	8779.35	0.640094	0.000247218	1.1184	up	0.419448	0.00445546	1.12517	up	16.2708	C7H10N2	123.094	9.83677	C14401	Nitrotoluene degradation(ko00633);;Microbial metabolism in diverse environments(ko01120)	--	--	--	--	HMDB0041799	95-80-7	Organic compounds	Benzenoids	Benzene and substituted derivatives	--	Animals
pos_7393	Prolyl-Histidine	19.6182	15.1409	17.4915	28.7986	29.2861	29.2677	33.5261	36.6785	35.0724	0.741398	0.0110751	1.10346	up	0.269271	0.0198463	1.11135	up	4.39317	C11H16N4O3	217.109	9.95832	--	--	--	--	--	--	HMDB0029019	--	Organic compounds	Organic acids and derivatives	Carboxylic acids and derivatives	--	Animals
pos_745	Leucyl-Arginine	13.3076	13.7648	27.0868	58.7135	52.929	49.8606	118.432	117.879	137.657	1.57628	0.00517862	1.085	up	1.21136	0.00358789	1.14118	up	1.88968	C12H25N5O3	288.204	1.12563	--	--	--	--	--	--	HMDB0028923	--	Organic compounds	Organic acids and derivatives	Carboxylic acids and derivatives	--	Animals
pos_762	Leucyl-phenylalanine	92.3104	98.7824	112.449	222.791	232.98	245.938	335.146	381.679	404.366	1.20898	0.000132122	1.1201	up	0.676089	0.0136144	1.1119	up	-39.2783	C15H22N2O3	261.149	1.24003	--	--	--	--	--	--	HMDB0302841	--	Organic compounds	Organic acids and derivatives	Carboxylic acids and derivatives	--	Animals
pos_766	Secoeremopetasitolide B	244.791	252.174	150.736	389.931	489.054	451.495	1152.22	1321.83	946.066	1.03855	0.00669187	1.05557	up	1.3621	0.018031	1.10719	up	-3.36555	C21H30O7	395.205	1.26148	--	--	--	--	--	--	HMDB0041363	178402-71-6	Organic compounds	Lipids and lipid-like molecules	Prenol lipids	--	Animals
pos_771	Estrone	201.643	191.491	220.12	249.798	244.147	235.957	318.501	298.514	315.558	0.251217	0.027071	1.0197	up	0.353515	0.001626	1.13637	up	-7.35742	C18H22O2	235.146	1.27578	--	--	--	--	--	--	--	--	--	--	--	--	--
pos_774	Benzyl alcohol	395.47	386.999	426.801	554.234	492.787	486.503	1005.16	1023.51	1184.31	0.342714	0.0201973	1.02724	up	1.06706	0.00496472	1.13666	up	11.2311	C7H8O	91.0554	1.28293	C03485	Toluene degradation(ko00623);;Metabolic pathways(ko01100);;Microbial metabolism in diverse environments(ko01120);;Degradation of aromatic compounds(ko01220)	--	--	--	--	HMDB0003119	100-51-6	Organic compounds	Benzenoids	Benzene and substituted derivatives	--	Microbe,Animals,Plants
pos_776	1-Indolizidinone	53.4995	60.608	65.146	297.997	266.225	272.909	705.926	811.569	894.883	2.22345	0.000700673	1.12524	up	1.52693	0.00901202	1.13803	up	3.91041	C8H13NO	317.186	1.29008	--	--	--	--	--	--	--	--	--	--	--	--	--
pos_777	Tropate	5129.64	5328.97	4917.45	7026.68	6214.19	6108.71	8289.08	8522.81	9466.59	0.331617	0.0307995	1.02126	up	0.44158	0.00842218	1.08	up	14.9065	C9H10O3	166.087	1.29008	C01456	Tropane, piperidine and pyridine alkaloid biosynthesis(ko00960);;Biosynthesis of alkaloids derived from ornithine, lysine and nicotinic acid(ko01064);;Biosynthesis of secondary metabolites(ko01110)	--	--	--	--	HMDB0062590	552-63-6	Organic compounds	Organic acids and derivatives	Hydroxy acids and derivatives	--	Microbe,Animals
pos_791	Ala Tyr	94.4179	103.573	99.5548	598.89	519.107	495.081	1780.58	2000.78	2228.5	2.43863	0.00483468	1.11864	up	1.89751	0.00543373	1.14453	up	15.5864	C12H16N2O4	253.122	1.36802	--	--	--	--	--	--	--	--	--	--	--	--	--
pos_792	Isochavicol	20.2336	24.3989	40.1942	309.676	306.24	293	580.065	535.306	662.621	3.42156	5.58303e-06	1.12832	up	0.968031	0.0148308	1.12584	up	-3.21047	C9H10O	286.179	1.36802	--	--	--	--	--	--	--	--	--	--	--	--	--
pos_809	Val Val Gln	0.563531	1.70472	1.60283e-07	48.3293	51.1055	49.2222	183.712	197.213	215.022	6.03426	6.50218e-06	1.12936	up	2.0032	0.00345753	1.15466	up	2.05515	C15H28N4O5	345.214	1.48955	--	--	--	--	--	--	--	--	--	--	--	--	--
pos_818	Retronecine	373.23	382.935	342.82	1461.35	1627.75	1579.88	3179.97	3221.75	3470.13	2.08693	0.00101555	1.12616	up	1.08021	0.000382095	1.15508	up	1.27134	C8H13NO2	197.129	1.54675	--	--	--	--	--	--	--	--	--	--	--	--	--
pos_823	11-Methoxy-vinorine	995.542	1111.45	657.628	2625.61	3459.53	3336.33	9127.3	9127.13	6664.25	1.76887	0.00468015	1.0928	up	1.40321	0.0170624	1.10366	up	13.4476	C22H24N2O3	365.195	1.5682	--	--	--	--	--	--	--	--	--	--	--	--	--
pos_826	Eremopetasitenin A2	8.65394	6.05617	1.4996	79.7569	84.5155	84.5664	127.149	171.306	147.302	3.94028	1.44616e-05	1.12769	up	0.841043	0.0340639	1.0831	up	2.14643	C20H28O6S	397.169	1.58965	--	--	--	--	--	--	HMDB0030900	189100-11-6	Organic compounds	Organoheterocyclic compounds	Naphthofurans	--	Animals
pos_830	Linatine	39.9167	46.2493	1.64988	403.87	600.246	586.78	1184.71	1280.51	922.957	4.17921	0.0124975	1.09433	up	1.09067	0.0140895	1.07463	up	-12.5998	C10H17N3O5	536.261	1.59678	C05939	--	--	--	--	--	HMDB0038516	10139-06-7	Organic compounds	Organic acids and derivatives	Carboxylic acids and derivatives	--	Animals,Plants
pos_833	Epirosmanol	398.402	441.834	254.45	1720.25	1960.35	1912.67	4804.94	5168.19	4429.77	2.35317	0.000129851	1.12174	up	1.3646	0.00245479	1.14985	up	12.1986	C20H26O5	347.19	1.61825	--	--	--	--	--	--	--	--	--	--	--	--	--
pos_840	Simulenoline	1.60357	0.752689	0.756525	37.5741	38.6522	35.5823	119.276	113.56	138.709	5.16668	0.000213579	1.12871	up	1.73251	0.00701464	1.14542	up	1.51191	C20H23NO3	326.176	1.64685	--	--	--	--	--	--	HMDB0031997	198336-56-0	Organic compounds	Organoheterocyclic compounds	Quinolines and derivatives	--	Animals
pos_842	Macaridine	41.753	45.4391	38.2378	197.975	192.602	197.811	357.19	328.162	364.025	2.22989	7.92117e-07	1.1295	up	0.834694	0.00425574	1.15114	up	2.22769	C13H13NO2	216.102	1.66115	--	--	--	--	--	--	HMDB0039455	--	Organic compounds	Organoheterocyclic compounds	Pyridines and derivatives	--	Animals,Plants
pos_854	p-Cresol	366.857	361.855	402.116	495.356	450.916	436.453	844.802	858.023	974.443	0.290135	0.0219426	1.00295	up	0.953246	0.00355484	1.13893	up	9.92907	C7H8O	91.0553	1.7105	C01468	Toluene degradation(ko00623);;Nitrotoluene degradation(ko00633);;Metabolic pathways(ko01100);;Microbial metabolism in diverse environments(ko01120);;Degradation of aromatic compounds(ko01220);;Protein digestion and absorption(ko04974)	--	--	--	--	HMDB0001858	106-44-5	Organic compounds	Benzenoids	Phenols	--	Animals,Plants
pos_855	Toluene	396.821	393.935	438.257	552.795	498.017	488.093	949.752	991.676	1133.1	0.324404	0.0171469	1.01943	up	0.998462	0.00613699	1.1335	up	10.3542	C7H8	93.0708	1.7105	C01455	Toluene degradation(ko00623);;Metabolic pathways(ko01100);;Microbial metabolism in diverse environments(ko01120);;Degradation of aromatic compounds(ko01220)	--	--	--	--	HMDB0034168	108-88-3	Organic compounds	Benzenoids	Benzene and substituted derivatives	--	Animals,Plants
pos_865	Methylergonovine	3.20475	3.96049	1.9689	43.849	36.0732	33.3775	78.8183	83.5093	93.1602	3.63273	0.00659443	1.11146	up	1.17311	0.00120617	1.13568	up	-1.33815	C20H25N3O2	304.18	1.73908	--	--	--	--	--	--	HMDB0014497	113-42-8	Organic compounds	Alkaloids and derivatives	Ergoline and derivatives	--	Animals
pos_867	Chamazulene	9.3134	5.96661	9.77247	45.5824	48.2725	48.1549	132.875	143.651	170.314	2.50296	2.63762e-05	1.12704	up	1.65377	0.0113987	1.13608	up	-12.191	C14H16	185.13	1.75338	C09633	--	LMPR0103410002	Prenol Lipids [PR]	Isoprenoids [PR01]	C15 isoprenoids (sesquiterpenes) [PR0103]	HMDB0036470	529-05-5	Organic compounds	Lipids and lipid-like molecules	Prenol lipids	--	Animals,Plants
pos_870	L-Phenylalanine	94.3054	103.99	100.796	127.34	154.156	144.502	203.001	203.045	196.332	0.510264	0.0223159	1.05146	up	0.499822	0.0122797	1.1211	up	-4.27483	C9H11NO2	130.064	1.76053	C02057	--	--	--	--	--	HMDB0250791	63-91-2	Organic compounds	Organic acids and derivatives	Carboxylic acids and derivatives	--	Animals
pos_871	1-(4-Hydroxyphenyl)-1-decene-3,5-dione	3.57743	0.765737	1.60283e-07	116.122	104.828	97.1119	338.384	323.567	415.321	6.19442	0.00203361	1.12369	up	1.76	0.0102359	1.13388	up	-0.413361	C16H20O3	302.175	1.76053	--	--	--	--	--	--	--	--	--	--	--	--	--
pos_899	D-Linalool 3-glucoside	155.763	169.126	185.674	1015.24	934.713	927.023	2278.49	2281.44	2775.17	2.49439	0.000533925	1.12701	up	1.35026	0.0104213	1.13472	up	-32.7891	C16H28O6	317.185	1.83918	--	--	--	--	--	--	HMDB0030418	99096-59-0	Organic compounds	Lipids and lipid-like molecules	Fatty Acyls	--	Animals
pos_900	(3R)-3-Hydroxy-16-methoxy-1,2-didehydro-2,3-dihydrotabersonine	127.758	134.829	81.807	298.941	331.094	320.412	529.72	543.086	444.495	1.46455	0.00141158	1.11056	up	0.674829	0.0185442	1.10091	up	4.65656	C22H26N2O4	382.19	1.83918	--	--	--	--	--	--	--	--	--	--	--	--	--
pos_905	Atropine	18.2735	14.4442	24.9222	187.364	200.562	193.307	389.566	358.299	403.082	3.33398	5.78293e-06	1.12849	up	0.985634	0.00277894	1.15115	up	-8.14565	C17H23NO3	254.152	1.84632	--	--	--	--	--	--	--	--	--	--	--	--	--
pos_914	Damascenone	70.6752	60.0859	86.2583	331.957	316.377	317.783	681.988	712.117	805.159	2.15437	3.66432e-05	1.12724	up	1.18675	0.00721202	1.1444	up	-11.8675	C13H18O	173.13	1.86063	--	--	LMPR01070304	Prenol Lipids [PR]	Isoprenoids [PR01]	C40 isoprenoids (tetraterpenes) [PR0107]	HMDB0013804	23696-85-7	Organic compounds	Organic oxygen compounds	Organooxygen compounds	--	Microbe,Animals,Plants
pos_916	N-Methyl-1-deoxynojirimycin	543.769	540.094	589.298	1327.71	1211.26	1212.85	2102.98	2117.35	2474.12	1.16501	0.000926973	1.12206	up	0.835379	0.00956135	1.12584	up	11.9007	C7H15NO4	219.136	1.86063	--	--	--	--	--	--	--	--	--	--	--	--	--
pos_920	2H-Indol-2-one, 1,3-dihydro-7-hydroxy-4-[2-(propylamino)ethyl]-	337.668	313.259	349.953	418.38	403.191	431.054	636.754	643.818	648.247	0.323685	0.00434682	1.07637	up	0.622763	0.000278521	1.15962	up	-5.06262	C13H18N2O2	235.143	1.86778	--	--	--	--	--	--	--	--	--	--	--	--	--
pos_924	2-Heptyl-3-hydroxy-quinolone	1.60283e-07	2.89078	5.30209	28.0677	32.9544	35.6393	118.839	110.953	133.268	3.5605	0.000727093	1.11184	up	1.9092	0.00258735	1.14934	up	-38.8308	C16H21NO2	557.257	1.86778	--	--	--	--	--	--	--	--	--	--	--	--	--
pos_928	Histidinyl-Leucine	15.8679	9.78306	14.2665	49.7738	43.6199	57.8265	167.83	161.335	186.375	1.92156	0.00508438	1.09852	up	1.76943	0.000633189	1.15166	up	-4.34383	C12H20N4O3	269.16	1.88923	C05010	--	--	--	--	--	HMDB0253179	--	Organic compounds	Organic acids and derivatives	Carboxylic acids and derivatives	--	Animals
pos_941	Leu Gln Ala	160.194	118.255	173.608	614.906	626.248	614.978	2063.18	2173.99	2656.81	2.03772	0.000779038	1.12728	up	1.89304	0.0115462	1.13671	up	3.28145	C14H26N4O5	331.199	1.91068	--	--	--	--	--	--	--	--	--	--	--	--	--
pos_943	Dapdiamide B	1291.12	1324.26	1133.34	2046.18	1907.59	1903.92	2342.46	2339.43	2551.29	0.643932	0.000922649	1.10509	up	0.304299	0.00816407	1.09172	up	-40.6059	C13H22N4O5	279.132	1.92498	C20963	Biosynthesis of various antibiotics(ko00998);;Metabolic pathways(ko01100);;Biosynthesis of secondary metabolites(ko01110)	--	--	--	--	--	--	--	--	--	--	--
pos_963	Leu Pro Gln	872.965	889.932	906.507	5939.87	5123.05	4963.19	25580.9	24943.7	32010.4	2.58583	0.00454977	1.11983	up	2.36458	0.00923948	1.1394	up	1.47581	C16H28N4O5	357.214	1.94643	--	--	--	--	--	--	--	--	--	--	--	--	--
pos_964	(S)-Autumnaline	973.517	982.353	947.028	4765.74	4781.69	4705.19	9534.61	9478.42	9567.95	2.29566	1.58288e-06	1.13012	up	1.00383	2.10707e-08	1.16315	up	-1.64761	C21H27NO5	374.206	1.94643	--	--	--	--	--	--	--	--	--	--	--	--	--
pos_967	Cytochalasin B	220.169	203.625	145.459	624.434	805.971	770.668	2318.95	2325.18	1620.17	1.95107	0.00458792	1.10384	up	1.50895	0.0235496	1.09634	up	-41.7872	C29H37NO5	462.244	1.94643	--	--	--	--	--	--	HMDB0250718	--	Organic compounds	Alkaloids and derivatives	Cytochalasans	--	Animals
pos_968	N-Acetylpuromycin	8.86244	2.89295	9.58955	90.401	66.3896	73.3219	166.954	183.716	202.13	3.43037	0.00653258	1.10514	up	1.26442	0.00157009	1.13337	up	20.9291	C24H31N7O6	531.278	1.94643	--	--	--	--	--	--	--	--	--	--	--	--	--
pos_979	Bz-Arg-OEt	5660.35	5652.59	5896.13	11534.5	10598.1	10671.1	19180.9	19405.1	19944.1	0.930687	0.00196034	1.12213	up	0.835322	3.9549e-05	1.1588	up	-31.4628	C15H22N4O3	307.167	1.96787	--	--	--	--	--	--	HMDB0249494	971-21-1	Organic compounds	Benzenoids	Benzene and substituted derivatives	--	Animals
pos_980	Terpendole I	177.544	164.21	129.803	671.658	800.098	759.42	1743.62	1734.87	1557.36	2.2423	0.00161263	1.11971	up	1.17443	0.000541041	1.14995	up	-29.6415	C27H35NO5	418.224	1.96787	--	--	--	--	--	--	--	--	--	--	--	--	--
pos_982	Nopaline	1.60283e-07	3.01916	1.60283e-07	10.9554	24.1845	18.607	158.925	121.098	85.4865	4.15396	0.0403126	1.02346	up	2.76565	0.0356025	1.07469	up	14.5263	C11H20N4O6	626.319	1.96787	--	--	--	--	--	--	--	--	--	--	--	--	--
pos_986	Ile Thr	193.746	199.502	269.75	1210.76	1040.81	1022.47	2187.46	2231.19	2773.84	2.304	0.00164521	1.11782	up	1.13542	0.0136572	1.11321	up	9.27623	C10H20N2O4	233.152	1.98217	--	--	--	--	--	--	--	--	--	--	--	--	--
pos_987	Picrasin B	487.205	510.011	494.142	1195.26	1183.36	1154.32	1530.93	1514.59	1381.4	1.24424	1.29314e-05	1.12924	up	0.325432	0.0190899	1.10555	up	0.778141	C21H28O6	377.196	1.98217	--	--	--	--	--	--	--	--	--	--	--	--	--
pos_994	Tyr Arg Gly	1191.07	1171.88	1049.25	1551.73	1978.59	1894.74	3255.54	3269.7	2531.58	0.668936	0.0259517	1.0456	up	0.739367	0.0211528	1.05827	up	3.49052	C17H26N6O5	395.205	1.98932	--	--	--	--	--	--	--	--	--	--	--	--	--
